# Supplementary material for: Novel Antibodies for the Simple and Efficient Enrichment of Native O-GlcNAc Modified Peptides
Source: Mol Cell Proteomics. 2021 Oct 20;20:100167. doi: 10.1016/j.mcpro.2021.100167 (PMC8605273; doi:10.1016/j.mcpro.2021.100167)
Supplement: Supplemental Table S1 [file mmc1.xlsx]

## Sheet: Title
SUPPLEMENTAL TABLE 1: Anti-O-GlcNAc Antibody Enriched Murine Embroynic Stem Cell Peptide-Spectrum Matches Using HCD-pd-EThcD
Sheet 1: All Petide-Spectrum Matches
Sheet 2: High Confidence, HexNAc Modified Petide-Spectrum Matches
	1. Mods Column Filtered to Include "HexNAc"
	2. PEP2D Column Filtered to be Less than or Equal to 0.05
	3. Protein Name Column Filtered to Remove ">Reverse >"
	*Data shown in this tab was used for downstream analysis
Column Headers
PID: record identifier
Prot. Rank: Rank of Proteins
Pos.: Position of first amino acid in the peptide sequence in the protein
Sequence (unformatted) : The amino acid sequence of PSM
Sequence No HexNAcs: The amino acid sequence of the PSM without HexNAc localization
Number HexNAcs : Total # of HexNAcs identified on the PSM
Sequence plus # HexNAcs: The amino acid sequence of the PSM without HexNAc localization annotated with the number of identified HexNAc modifications
Mods (variable) Filter to contain "HexNAc": The variable modifications identified on the residues observed in the PSM. This column was filtered to contain "HexNAc" modifications for downstream analysis.
PEP 2D, Filter for less or equal to 0.05: A modified scoring of PEP1D that adjusts for proteins ranked above the top decoy protein. This was filtered for less than or equal to 0.05 for downstream analysis
PEP 1D: PEP stands for “posterior error probability”. Byonic collects statistics for “true” and “false” PSMs: score, delta, precursor mass error, digestion specificity, and so forth (10 features in all). “True” PSMs are defined to be high-scoring PSMs from high-scoring proteins, and “false” PSMs are defined to be decoy PSMs. (This is “semi-supervised” statistical learning, because decoys accurate…
Delta Score: The drop in Byonic score from the top-scoring peptide to the next distinct peptide. In this computation, the same peptide with different modifications is not considered distinct.
Delta Mod. Score: The drop in Byonic score from the top-scoring peptide to the next peptide different in any way, including placement of modifications. DeltaMod gives an indication of whether modifications are confidently localized; DeltaMod over 10.0 means that there is high likelihood that all modification placements are correct. A low DeltaMod (often zero) indicates a PSM with uncertain modifi…
z: The precursor charge
Obs. m/z: The observed precursor mass-to-charge ratio
ppm err.: The error between the Obs. m/z and the theoretical m/z for the PSM
Protein Name (Filter out ">Reverse >" for final list): The protein name, including uniprot accession #. This column was filtered to not contain ">Reverse >" to remove false positives for downstream analysis.
Scan #: The byonic reported scan number
Mods (fixed): The fixed modifications identified on the residues observed in the PSM (set to carbidomethylation of cysteines)
Comment: Includes the raw file name where the PSM was detected
Fragment Type: The fragmentation method used to sequence the precursor ion (HCD vs EThcD)
FDR 2D: (# Decoy PSMs) / (# Target PSMs) in full PSM list ranked by PEP2D
FDR 1D: (# Decoy PSMs) / (# Target PSMs) in full PSM list ranked by PEP1D
FDR uniq. 2D: (# Decoy Peptides) / (# Target Peptides) in full PSM list ranked by PEP2D
FDR uniq. 1D: (# Decoy Peptides) / (# Target Peptides) in full PSM list ranked by PEP1D
q-value 2D: Estimated FDR for the full list of PSMs thresholded at this PSM by PEP 2D
q-value 1D: Estimated FDR for the full list of PSMs thresholded at this PSM by PEP 1D
Presence of N-Linked Glycan Motif: Flags for the presence of a NXT or NXS motif, where X cannot be P in the Sequence(unformatted) column. TRUE indicates NXT or NXS motif is present in PSM
GlcRatio_138_144: The ratio of the 138.055 m/z ion intensity to the 144.065 m/z ion intensity observed in the matched MS2 event peak list for the PSM
mgf_PM: The precursor mass for the matched MS2 event peak list
mgf_RT: The retention time for the matched MS2 event peak list
mgf_Charge: The charge (z) for the matched MS2 event peak list
Delt_PM: The difference between the Obs. m/z of the Byonic identified PSM and the precursor mass of the matched MS2 event peak list (the absolute value of Obs. m/z - mgf_PM)
Delt_RT: The difference between the retention time of the Byonic identified PSM and the retention time of the matched MS2 event peak list
Delt_Charge: The difference between the charge of the Byonic identified PSM and the charge of the matched MS2 event peak list
mgf_scan#: The scan number for the matched MS2 event peak list
204_Intensity: The intensity of the 204.087 m/z ion in the matched MS2 event peak list
186_Intensity: The intensity of the 186.076 m/z ion in the matched MS2 event peak list
168_Intensity: The intensity of the 168.066 m/z ion in the matched MS2 event peak list
144_Intensity: The intensity of the 144.065 m/z ion in the matched MS2 event peak list
138_Intensity: The intensity of the 138.055 m/z ion in the matched MS2 event peak list
126_Intensity: The intensity of the 126.055 m/z ion in the matched MS2 event peak list
Subcellular location [CC]: The uniprot subcellular localization annotation for the PSM

## Sheet: All_PSMs
PID	Prot._x000D_ Rank	Pos.	Sequence_x000D_ (unformatted)	Sequence No HexNAcs	Number HexNAcs	Sequence plus # HexNAcs	Mods (variable) Filter to contain "HexNAc"	PEP 2D, Filter for less or equal to 0.05	PEP_x000D_ 1D	Delta_x000D_ Score	Delta Mod._x000D_ Score	z	Obs._x000D_ m/z	ppm_x000D_ err.	Protein Name (Filter out ">Reverse >" for final list)	Scan #	Mods_x000D_ (fixed)	Comment	Fragment_x000D_ Type	FDR_x000D_ 2D	FDR_x000D_ 1D	FDR uniq._x000D_ 2D	FDR uniq._x000D_ 1D	q-value_x000D_ 2D	q-value_x000D_ 1D	Presence of N-Linked Glycan Motif	GlcRatio_138_144	mgf_PM	mgf_RT	mgf_Charge	Delt_PM	Delt_RT	Delt_Charge	mgf_scan#	204_Intensity	186_Intensity	168_Intensity	144_Intensity	138_Intensity	126_Intensity	Subcellular location [CC]
1 | 428195	1	201	R.ESHTAVVYTEK.D	R.ESHTAVVYTEK.D	0	R.ESHTAVVYTEK.D_0		4.1e-08	8.7e-07	325.4	325.4	3	421.88	2.73	>tr|B1AUX2|B1AUX2_MOUSE Host cell factor 1 OS=Mus musculus GN=Hcfc1 PE=1 SV=1	controllerType=0 controllerNumber=1 scan=7337		bd20210130_rb_ptmkit_peptide_titration_1mg_rep1.7337.7337.3	hcd	0	0	0	0	3.2e-09	6.3e-08	FALSE		421.88	20.4333	3	0.0002	0.005	0	1123							Nucleus {ECO:0000256|ARBA:ARBA00004123}.
2 | 459374	1	218	K.LVIYGGMSGC[+57.02146]R.L	K.LVIYGGMSGC[+57.02146]R.L	0	K.LVIYGGMSGC[+57.02146]R.L_0		2e-08	4.3e-07	362.7	362.7	2	606.798	1.89	>tr|B1AUX2|B1AUX2_MOUSE Host cell factor 1 OS=Mus musculus GN=Hcfc1 PE=1 SV=1	controllerType=0 controllerNumber=1 scan=17303	C10(Carbamidomethyl / 57.0215)	bd20210130_rb_ptmkit_peptide_titration_1mg_rep1.17303.17303.3	hcd	0	0	0	0	1.3e-09	2.5e-08	FALSE															Nucleus {ECO:0000256|ARBA:ARBA00004123}.
3 | 420116	1	256	R.SLHSATTIGNK.M	R.SLHSATTIGNK.M	0	R.SLHSATTIGNK.M_0		2.7e-08	5.7e-07	467.7	467.7	3	376.873	2.33	>tr|B1AUX2|B1AUX2_MOUSE Host cell factor 1 OS=Mus musculus GN=Hcfc1 PE=1 SV=1	controllerType=0 controllerNumber=1 scan=6177		bd20210130_rb_ptmkit_peptide_titration_1mg_rep1.6177.6177.3	hcd	0	0	0	0	2e-09	3.9e-08	FALSE		376.873	17.6333	3	0	0.0228	0	503							Nucleus {ECO:0000256|ARBA:ARBA00004123}.
4 | 1023539	1	427	K.SPAPAAAAPAVQPLTQVGIT[+203.07937]LVPQAATAPPS[+203.07937]T[+203.07937]TTIQVLPTVPGSSISVPTAAR.T	K.SPAPAAAAPAVQPLTQVGITLVPQAATAPPSTTTIQVLPTVPGSSISVPTAAR.T	3	K.SPAPAAAAPAVQPLTQVGITLVPQAATAPPSTTTIQVLPTVPGSSISVPTAAR.T_3	T20(HexNAc / 203.0794); S31(HexNAc / 203.0794); T32(HexNAc / 203.0794)	4.9e-06	0.00011	126.5	0	4	1420.77	3.09	>tr|B1AUX2|B1AUX2_MOUSE Host cell factor 1 OS=Mus musculus GN=Hcfc1 PE=1 SV=1	controllerType=0 controllerNumber=1 scan=34615		bd20210130_rb_ptmkit_peptide_titration_1mg_rep1.34615.34615.4	hcd	0	0	0	0	2.9e-07	5.9e-06	FALSE															Nucleus {ECO:0000256|ARBA:ARBA00004123}.
5 | 1023445	1	427	K.SPAPAAAAPAVQPLTQVGIT[+203.07937]LVPQAAT[+203.07937]APPS[+203.07937]TTTIQVLPTVPGSSISVPTAAR.T	K.SPAPAAAAPAVQPLTQVGITLVPQAATAPPSTTTIQVLPTVPGSSISVPTAAR.T	3	K.SPAPAAAAPAVQPLTQVGITLVPQAATAPPSTTTIQVLPTVPGSSISVPTAAR.T_3	T20(HexNAc / 203.0794); T27(HexNAc / 203.0794); S31(HexNAc / 203.0794)	2.8e-05	0.00059	76.5	0	5	1136.62	3.49	>tr|B1AUX2|B1AUX2_MOUSE Host cell factor 1 OS=Mus musculus GN=Hcfc1 PE=1 SV=1	controllerType=0 controllerNumber=1 scan=34599		bd20210130_rb_ptmkit_peptide_titration_1mg_rep1.34599.34599.5	hcd	0	0	0	0	1.3e-06	2.7e-05	FALSE		1136.81	96.9667	5	0.1996	0.0119	0	11613	10665	2658	2550		4518	5539	Nucleus {ECO:0000256|ARBA:ARBA00004123}.
6 | 804115	1	489	K.VTGPQATTGT[+203.07937]PLVT[+203.07937]MRPASQAGK.A	K.VTGPQATTGTPLVTMRPASQAGK.A	2	K.VTGPQATTGTPLVTMRPASQAGK.A_2	T10(HexNAc / 203.0794); T14(HexNAc / 203.0794)	1e-10	2.2e-09	519.7	6	3	892.459	2.7	>tr|B1AUX2|B1AUX2_MOUSE Host cell factor 1 OS=Mus musculus GN=Hcfc1 PE=1 SV=1	controllerType=0 controllerNumber=1 scan=14803		bd20210130_rb_ptmkit_peptide_titration_1mg_rep1.14803.14803.3	hcd	0	0	0	0	7.3e-12	1.6e-10	FALSE	6.09596	892.459	40.8333	3	0.0003	0.0062	0	4675	32630	16843	15604	5440	33162	18382	Nucleus {ECO:0000256|ARBA:ARBA00004123}.
7 | 33576	1	489	K.VTGPQAT[+203.07937]TGTPLVT[+203.07937]MRPASQAGK.A	K.VTGPQATTGTPLVTMRPASQAGK.A	2	K.VTGPQATTGTPLVTMRPASQAGK.A_2	T7(HexNAc / 203.0794); T14(HexNAc / 203.0794)	0.015	0.12	19.8	19.8	3	892.459	2.7	>tr|B1AUX2|B1AUX2_MOUSE Host cell factor 1 OS=Mus musculus GN=Hcfc1 PE=1 SV=1	controllerType=0 controllerNumber=1 scan=14805		bd20210130_rb_ptmkit_peptide_titration_1mg_rep1.14805.14805.3	ethcd	0.0021	0.0036	0.0028	0.0043	0.0022	0.0036	FALSE															Nucleus {ECO:0000256|ARBA:ARBA00004123}.
8 | 742112	1	489	K.VTGPQATTGTPLVTMRPAS[+203.07937]QAGK.A	K.VTGPQATTGTPLVTMRPASQAGK.A	1	K.VTGPQATTGTPLVTMRPASQAGK.A_1	S19(HexNAc / 203.0794)	6e-17	1.3e-15	833.8	1.3	3	824.766	2.63	>tr|B1AUX2|B1AUX2_MOUSE Host cell factor 1 OS=Mus musculus GN=Hcfc1 PE=1 SV=1	controllerType=0 controllerNumber=1 scan=15133		bd20210130_rb_ptmkit_peptide_titration_1mg_rep1.15133.15133.3	hcd	0	0	0	0	5.4e-18	1.3e-16	FALSE	5.37608	824.766	41.75	3	0.0001	0.0275	0	4862	67962	27861	30928	11322	60868	33790	Nucleus {ECO:0000256|ARBA:ARBA00004123}.
9 | 35089	1	489	K.VTGPQATTGTPLVT[+203.07937]MRPASQAGK.A	K.VTGPQATTGTPLVTMRPASQAGK.A	1	K.VTGPQATTGTPLVTMRPASQAGK.A_1	T14(HexNAc / 203.0794)	0.00012	0.0025	173.4	39.7	3	824.766	2.63	>tr|B1AUX2|B1AUX2_MOUSE Host cell factor 1 OS=Mus musculus GN=Hcfc1 PE=1 SV=1	controllerType=0 controllerNumber=1 scan=15135		bd20210130_rb_ptmkit_peptide_titration_1mg_rep1.15135.15135.3	ethcd	0.00013	0.00033	0.0002	0.0004	0.00014	0.00034	FALSE															Nucleus {ECO:0000256|ARBA:ARBA00004123}.
10 | 621608	1	489	K.VTGPQATTGTPLVT[+203.07937]MR.P	K.VTGPQATTGTPLVTMR.P	1	K.VTGPQATTGTPLVTMR.P_1	T14(HexNAc / 203.0794)	1e-13	2.2e-12	541.9	44.5	3	611.654	2.03	>tr|B1AUX2|B1AUX2_MOUSE Host cell factor 1 OS=Mus musculus GN=Hcfc1 PE=1 SV=1	controllerType=0 controllerNumber=1 scan=16790		bd20210130_rb_ptmkit_peptide_titration_1mg_rep1.16790.16790.3	hcd	0	0	0	0	9.2e-15	2e-13	FALSE	4.556	611.654	46.3167	3	0.0002	0.0548	0	5706	43986	13228	17291	8910	40594	38425	Nucleus {ECO:0000256|ARBA:ARBA00004123}.
11 | 41845	1	489	K.VTGPQATTGTPLVT[+203.07937]MR.P	K.VTGPQATTGTPLVTMR.P	1	K.VTGPQATTGTPLVTMR.P_1	T14(HexNAc / 203.0794)	2e-05	0.00043	187.3	51.8	3	611.654	2.03	>tr|B1AUX2|B1AUX2_MOUSE Host cell factor 1 OS=Mus musculus GN=Hcfc1 PE=1 SV=1	controllerType=0 controllerNumber=1 scan=16792		bd20210130_rb_ptmkit_peptide_titration_1mg_rep1.16792.16792.3	ethcd	0	0	0	0	9.8e-07	2e-05	FALSE															Nucleus {ECO:0000256|ARBA:ARBA00004123}.
12 | 891368	1	559	K.IPPSSAPTVLSVPAGTTIVKTVAVT[+203.07937]PGT[+203.07937]T[+203.07937]TLPATVK.V	K.IPPSSAPTVLSVPAGTTIVKTVAVTPGTTTLPATVK.V	3	K.IPPSSAPTVLSVPAGTTIVKTVAVTPGTTTLPATVK.V_3	T25(HexNAc / 203.0794); T28(HexNAc / 203.0794); T29(HexNAc / 203.0794)	1e-07	2.2e-06	283.8	1.2	4	1021.31	2.24	>tr|B1AUX2|B1AUX2_MOUSE Host cell factor 1 OS=Mus musculus GN=Hcfc1 PE=1 SV=1	controllerType=0 controllerNumber=1 scan=25270		bd20210130_rb_ptmkit_peptide_titration_1mg_rep1.25270.25270.4	hcd	0	0	0	0	7.7e-09	1.7e-07	FALSE	4.37553	1021.57	71.75	4	0.2542	0.2508	0	7985	40050	14188	11374	5704	24958	18919	Nucleus {ECO:0000256|ARBA:ARBA00004123}.
13 | 891664	1	559	K.IPPSSAPTVLSVPAGT[+203.07937]T[+203.07937]IVKT[+203.07937]VAVTPGTTTLPATVK.V	K.IPPSSAPTVLSVPAGTTIVKTVAVTPGTTTLPATVK.V	3	K.IPPSSAPTVLSVPAGTTIVKTVAVTPGTTTLPATVK.V_3	T16(HexNAc / 203.0794); T17(HexNAc / 203.0794); T21(HexNAc / 203.0794)	1.6e-06	3.4e-05	218	7.2	5	817.253	2.49	>tr|B1AUX2|B1AUX2_MOUSE Host cell factor 1 OS=Mus musculus GN=Hcfc1 PE=1 SV=1	controllerType=0 controllerNumber=1 scan=25338		bd20210130_rb_ptmkit_peptide_titration_1mg_rep1.25338.25338.5	hcd	0	0	0	0	9.7e-08	1.9e-06	FALSE	4.7648	817.254	71.0167	5	0.0013	0.6893	0	7976	81394	20020	19370	8920	42502	35817	Nucleus {ECO:0000256|ARBA:ARBA00004123}.
14 | 891704	1	559	K.IPPSSAPTVLSVPAGT[+203.07937]T[+203.07937]IVKT[+203.07937]VAVTPGTTTLPATVK.V	K.IPPSSAPTVLSVPAGTTIVKTVAVTPGTTTLPATVK.V	3	K.IPPSSAPTVLSVPAGTTIVKTVAVTPGTTTLPATVK.V_3	T16(HexNAc / 203.0794); T17(HexNAc / 203.0794); T21(HexNAc / 203.0794)	2.5e-06	5.4e-05	195.5	7.2	5	817.253	2.04	>tr|B1AUX2|B1AUX2_MOUSE Host cell factor 1 OS=Mus musculus GN=Hcfc1 PE=1 SV=1	controllerType=0 controllerNumber=1 scan=25359		bd20210130_rb_ptmkit_peptide_titration_1mg_rep1.25359.25359.5	hcd	0	0	0	0	1.4e-07	2.9e-06	FALSE	4.7648	817.254	71.0167	5	0.0017	0.7527	0	7976	81394	20020	19370	8920	42502	35817	Nucleus {ECO:0000256|ARBA:ARBA00004123}.
15 | 891070	1	559	K.IPPSSAPTVLSVPAGT[+203.07937]T[+203.07937]IVKT[+203.07937]VAVTPGTTTLPATVK.V	K.IPPSSAPTVLSVPAGTTIVKTVAVTPGTTTLPATVK.V	3	K.IPPSSAPTVLSVPAGTTIVKTVAVTPGTTTLPATVK.V_3	T16(HexNAc / 203.0794); T17(HexNAc / 203.0794); T21(HexNAc / 203.0794)	3.9e-05	0.00083	86.5	7.2	5	817.453	1.76	>tr|B1AUX2|B1AUX2_MOUSE Host cell factor 1 OS=Mus musculus GN=Hcfc1 PE=1 SV=1	controllerType=0 controllerNumber=1 scan=25133		bd20210130_rb_ptmkit_peptide_titration_1mg_rep1.25133.25133.5	hcd	0	0.00017	0	0	1.8e-06	0.00018	FALSE	4.7648	817.254	71.0167	5	0.1988	0.0589	0	7976	81394	20020	19370	8920	42502	35817	Nucleus {ECO:0000256|ARBA:ARBA00004123}.
16 | 892177	1	559	K.IPPSSAPTVLSVPAGT[+203.07937]T[+203.07937]IVKTVAVTPGTTTLPATVK.V	K.IPPSSAPTVLSVPAGTTIVKTVAVTPGTTTLPATVK.V	2	K.IPPSSAPTVLSVPAGTTIVKTVAVTPGTTTLPATVK.V_2	T16(HexNAc / 203.0794); T17(HexNAc / 203.0794)	1.6e-23	3.4e-22	1164.3	1.2	5	776.637	2.9	>tr|B1AUX2|B1AUX2_MOUSE Host cell factor 1 OS=Mus musculus GN=Hcfc1 PE=1 SV=1	controllerType=0 controllerNumber=1 scan=25748		bd20210130_rb_ptmkit_peptide_titration_1mg_rep1.25748.25748.5	hcd	0	0	0	0	2.2e-24	5.7e-23	FALSE	4.71538	776.637	72.8833	5	0.0001	0.0576	0	8051	693832	154592	137508	66584	313969	319034	Nucleus {ECO:0000256|ARBA:ARBA00004123}.
17 | 115698	1	559	K.IPPSSAPTVLSVPAGTTIVKT[+203.07937]VAVTPGTTT[+203.07937]LPATVK.V	K.IPPSSAPTVLSVPAGTTIVKTVAVTPGTTTLPATVK.V	2	K.IPPSSAPTVLSVPAGTTIVKTVAVTPGTTTLPATVK.V_2	T21(HexNAc / 203.0794); T30(HexNAc / 203.0794)	1.6e-22	3.4e-21	1105.4	19.3	5	776.637	2.9	>tr|B1AUX2|B1AUX2_MOUSE Host cell factor 1 OS=Mus musculus GN=Hcfc1 PE=1 SV=1	controllerType=0 controllerNumber=1 scan=25750		bd20210130_rb_ptmkit_peptide_titration_1mg_rep1.25750.25750.5	ethcd	0	0	0	0	2.1e-23	5.2e-22	FALSE															Nucleus {ECO:0000256|ARBA:ARBA00004123}.
18 | 893639	1	559	K.IPPSSAPTVLSVPAGTTIVKT[+203.07937]VAVTPGTTTLPATVK.V	K.IPPSSAPTVLSVPAGTTIVKTVAVTPGTTTLPATVK.V	1	K.IPPSSAPTVLSVPAGTTIVKTVAVTPGTTTLPATVK.V_1	T21(HexNAc / 203.0794)	3e-16	6.3e-15	814.9	0	4	919.776	4.23	>tr|B1AUX2|B1AUX2_MOUSE Host cell factor 1 OS=Mus musculus GN=Hcfc1 PE=1 SV=1	controllerType=0 controllerNumber=1 scan=26601		bd20210130_rb_ptmkit_peptide_titration_1mg_rep1.26601.26601.4	hcd	0	0	0	0	2.5e-17	5.6e-16	FALSE	5.24953	919.775	75.5	4	0.001	0.0448	0	8159	54103	15890	19953	7462	39172	26674	Nucleus {ECO:0000256|ARBA:ARBA00004123}.
19 | 117378	1	559	K.IPPSSAPTVLSVPAGTTIVKT[+203.07937]VAVTPGTTTLPATVK.V	K.IPPSSAPTVLSVPAGTTIVKTVAVTPGTTTLPATVK.V	1	K.IPPSSAPTVLSVPAGTTIVKTVAVTPGTTTLPATVK.V_1	T21(HexNAc / 203.0794)	8.6e-10	1.8e-08	417.9	3.2	4	919.776	4.23	>tr|B1AUX2|B1AUX2_MOUSE Host cell factor 1 OS=Mus musculus GN=Hcfc1 PE=1 SV=1	controllerType=0 controllerNumber=1 scan=26603		bd20210130_rb_ptmkit_peptide_titration_1mg_rep1.26603.26603.4	ethcd	0	0	0	0	9.7e-11	2.3e-09	FALSE															Nucleus {ECO:0000256|ARBA:ARBA00004123}.
20 | 677681	1	579	K.TVAVTPGT[+203.07937]T[+203.07937]T[+203.07937]LPATVK.V	K.TVAVTPGTTTLPATVK.V	3	K.TVAVTPGTTTLPATVK.V_3	T8(HexNAc / 203.0794); T9(HexNAc / 203.0794); T10(HexNAc / 203.0794)	0.0004	0.0085	75.7	1.1	3	722.715	1.68	>tr|B1AUX2|B1AUX2_MOUSE Host cell factor 1 OS=Mus musculus GN=Hcfc1 PE=1 SV=1	controllerType=0 controllerNumber=1 scan=15923		bd20210130_rb_ptmkit_peptide_titration_1mg_rep1.15923.15923.3	hcd	0.00037	0.00076	0.00056	0.00093	0.00037	0.00076	FALSE		722.716	44.0667	3	0.0006	0.1492	0	5130	4171				2573	2533	Nucleus {ECO:0000256|ARBA:ARBA00004123}.
21 | 681509	1	579	K.TVAVT[+79.96633]PGTT[+203.07937]T[+203.07937]LPATVK.V	K.TVAVT[+79.96633]PGTTTLPATVK.V	2	K.TVAVT[+79.96633]PGTTTLPATVK.V_2	T5(Phospho / 79.9663); T9(HexNAc / 203.0794); T10(HexNAc / 203.0794)	0.005	0.048	44.7	0	3	681.679	4.15	>tr|B1AUX2|B1AUX2_MOUSE Host cell factor 1 OS=Mus musculus GN=Hcfc1 PE=1 SV=1	controllerType=0 controllerNumber=1 scan=17829		bd20210130_rb_ptmkit_peptide_titration_1mg_rep1.17829.17829.3	hcd	0.0012	0.0021	0.0016	0.0024	0.0012	0.0021	FALSE	5.43565	681.679	49.2333	3	0.0003	0.1077	0	6153	17750	4322	4783	2766	15035	11245	Nucleus {ECO:0000256|ARBA:ARBA00004123}.
22 | 680529	1	579	K.TVAVTPGTT[+203.07937]T[+203.07937]LPATVK.V	K.TVAVTPGTTTLPATVK.V	2	K.TVAVTPGTTTLPATVK.V_2	T9(HexNAc / 203.0794); T10(HexNAc / 203.0794)	1e-15	2.2e-14	604.7	0	3	655.022	1.68	>tr|B1AUX2|B1AUX2_MOUSE Host cell factor 1 OS=Mus musculus GN=Hcfc1 PE=1 SV=1	controllerType=0 controllerNumber=1 scan=17369		bd20210130_rb_ptmkit_peptide_titration_1mg_rep1.17369.17369.3	hcd	0	0	0	0	1e-16	2.2e-15	FALSE															Nucleus {ECO:0000256|ARBA:ARBA00004123}.
23 | 679458	1	579	K.TVAVTPGTT[+203.07937]T[+203.07937]LPATVK.V	K.TVAVTPGTTTLPATVK.V	2	K.TVAVTPGTTTLPATVK.V_2	T9(HexNAc / 203.0794); T10(HexNAc / 203.0794)	1e-14	2.2e-13	553.7	0	3	655.023	2.62	>tr|B1AUX2|B1AUX2_MOUSE Host cell factor 1 OS=Mus musculus GN=Hcfc1 PE=1 SV=1	controllerType=0 controllerNumber=1 scan=16873		bd20210130_rb_ptmkit_peptide_titration_1mg_rep1.16873.16873.3	hcd	0	0	0	0	1.1e-15	2.3e-14	FALSE	4.36721	655.024	46.5333	3	0.0011	0.0917	0	5744	6910000	1950000	1800000	879279	3840000	5070000	Nucleus {ECO:0000256|ARBA:ARBA00004123}.
24 | 42486	1	579	K.T[+203.07937]VAVTPGTTT[+203.07937]LPATVK.V	K.TVAVTPGTTTLPATVK.V	2	K.TVAVTPGTTTLPATVK.V_2	T1(HexNAc / 203.0794); T10(HexNAc / 203.0794)	1e-11	2.2e-10	438.6	17.3	3	655.023	2.62	>tr|B1AUX2|B1AUX2_MOUSE Host cell factor 1 OS=Mus musculus GN=Hcfc1 PE=1 SV=1	controllerType=0 controllerNumber=1 scan=16876		bd20210130_rb_ptmkit_peptide_titration_1mg_rep1.16876.16876.3	ethcd	0	0	0	0	8.4e-13	1.8e-11	FALSE															Nucleus {ECO:0000256|ARBA:ARBA00004123}.
25 | 43838	1	579	K.T[+203.07937]VAVTPGT[+203.07937]TTLPATVK.V	K.TVAVTPGTTTLPATVK.V	2	K.TVAVTPGTTTLPATVK.V_2	T1(HexNAc / 203.0794); T8(HexNAc / 203.0794)	1.1e-10	2.4e-09	397.5	2.2	3	655.022	1.68	>tr|B1AUX2|B1AUX2_MOUSE Host cell factor 1 OS=Mus musculus GN=Hcfc1 PE=1 SV=1	controllerType=0 controllerNumber=1 scan=17371		bd20210130_rb_ptmkit_peptide_titration_1mg_rep1.17371.17371.3	ethcd	0	0	0	0	8.6e-12	1.7e-10	FALSE															Nucleus {ECO:0000256|ARBA:ARBA00004123}.
26 | 621692	1	579	K.TVAVT[+203.07937]PGTTTLPATVK.V	K.TVAVTPGTTTLPATVK.V	1	K.TVAVTPGTTTLPATVK.V_1	T5(HexNAc / 203.0794)	1e-16	2.2e-15	601.8	0	3	587.329	1.74	>tr|B1AUX2|B1AUX2_MOUSE Host cell factor 1 OS=Mus musculus GN=Hcfc1 PE=1 SV=1	controllerType=0 controllerNumber=1 scan=16846		bd20210130_rb_ptmkit_peptide_titration_1mg_rep1.16846.16846.3	hcd	0	0	0	0	9.3e-18	2.2e-16	FALSE	4.56712	587.329	47.1167	3	0.0004	0.5737	0	5730	632580	159407	160588	80346	366950	802583	Nucleus {ECO:0000256|ARBA:ARBA00004123}.
27 | 622328	1	579	K.TVAVT[+203.07937]PGTTTLPATVK.V	K.TVAVTPGTTTLPATVK.V	1	K.TVAVTPGTTTLPATVK.V_1	T5(HexNAc / 203.0794)	1e-14	2.2e-13	524.3	0	3	587.329	2.57	>tr|B1AUX2|B1AUX2_MOUSE Host cell factor 1 OS=Mus musculus GN=Hcfc1 PE=1 SV=1	controllerType=0 controllerNumber=1 scan=17051		bd20210130_rb_ptmkit_peptide_titration_1mg_rep1.17051.17051.3	hcd	0	0	0	0	1.1e-15	2.4e-14	FALSE	4.56712	587.329	47.1167	3	0.0001	0.0003	0	5730	632580	159407	160588	80346	366950	802583	Nucleus {ECO:0000256|ARBA:ARBA00004123}.
28 | 42246	1	579	K.T[+203.07937]VAVTPGTTTLPATVK.V	K.TVAVTPGTTTLPATVK.V	1	K.TVAVTPGTTTLPATVK.V_1	T1(HexNAc / 203.0794)	1e-14	2.2e-13	458.8	56.9	3	587.329	1.74	>tr|B1AUX2|B1AUX2_MOUSE Host cell factor 1 OS=Mus musculus GN=Hcfc1 PE=1 SV=1	controllerType=0 controllerNumber=1 scan=16848		bd20210130_rb_ptmkit_peptide_titration_1mg_rep1.16848.16848.3	ethcd	0	0	0	0	1e-15	2.3e-14	FALSE															Nucleus {ECO:0000256|ARBA:ARBA00004123}.
29 | 43007	1	579	K.TVAVTPGTTT[+203.07937]LPATVK.V	K.TVAVTPGTTTLPATVK.V	1	K.TVAVTPGTTTLPATVK.V_1	T10(HexNAc / 203.0794)	1e-13	2.2e-12	490.4	3.5	3	587.329	2.57	>tr|B1AUX2|B1AUX2_MOUSE Host cell factor 1 OS=Mus musculus GN=Hcfc1 PE=1 SV=1	controllerType=0 controllerNumber=1 scan=17053		bd20210130_rb_ptmkit_peptide_titration_1mg_rep1.17053.17053.3	ethcd	0	0	0	0	9.2e-15	2e-13	FALSE															Nucleus {ECO:0000256|ARBA:ARBA00004123}.
30 | 865807	1	612	K.TAAAQVGTSVSSAANT[+203.07937]S[+203.07937]T[+203.07937]RPIITVHK.S	K.TAAAQVGTSVSSAANTSTRPIITVHK.S	3	K.TAAAQVGTSVSSAANTSTRPIITVHK.S_3	T16(HexNAc / 203.0794); S17(HexNAc / 203.0794); T18(HexNAc / 203.0794)	1.6e-08	3.4e-07	324.1	4.8	4	795.161	2.66	>tr|B1AUX2|B1AUX2_MOUSE Host cell factor 1 OS=Mus musculus GN=Hcfc1 PE=1 SV=1	controllerType=0 controllerNumber=1 scan=14096		bd20210130_rb_ptmkit_peptide_titration_1mg_rep1.14096.14096.4	hcd	0	0	0	0	9.9e-10	1.8e-08	FALSE	5.07323	795.16	38.8333	4	0.0001	0.0202	0	4338	79428	30740	32731	14857	75373	29937	Nucleus {ECO:0000256|ARBA:ARBA00004123}.
31 | 803155	1	612	K.TAAAQVGTSVSSAANT[+203.07937]S[+203.07937]TRPIITVHK.S	K.TAAAQVGTSVSSAANTSTRPIITVHK.S	2	K.TAAAQVGTSVSSAANTSTRPIITVHK.S_2	T16(HexNAc / 203.0794); S17(HexNAc / 203.0794)	1.5e-10	3.3e-09	486.5	1.2	4	744.391	2.86	>tr|B1AUX2|B1AUX2_MOUSE Host cell factor 1 OS=Mus musculus GN=Hcfc1 PE=1 SV=1	controllerType=0 controllerNumber=1 scan=14553		bd20210130_rb_ptmkit_peptide_titration_1mg_rep1.14553.14553.4	hcd	0	0	0	0	1.2e-11	2.6e-10	FALSE															Nucleus {ECO:0000256|ARBA:ARBA00004123}.
32 | 78530	1	612	K.TAAAQVGTSVS[+203.07937]SAANTSTRPIIT[+203.07937]VHK.S	K.TAAAQVGTSVSSAANTSTRPIITVHK.S	2	K.TAAAQVGTSVSSAANTSTRPIITVHK.S_2	S11(HexNAc / 203.0794); T23(HexNAc / 203.0794)	0.00027	0.0057	171.6	18.5	4	744.391	2.86	>tr|B1AUX2|B1AUX2_MOUSE Host cell factor 1 OS=Mus musculus GN=Hcfc1 PE=1 SV=1	controllerType=0 controllerNumber=1 scan=14555		bd20210130_rb_ptmkit_peptide_titration_1mg_rep1.14555.14555.4	ethcd	0.00025	0.00062	0.00039	0.00077	0.00026	0.00063	TRUE															Nucleus {ECO:0000256|ARBA:ARBA00004123}.
33 | 805675	1	612	K.TAAAQVGTSVSS[+203.07937]AANTSTRPIITVHK.S	K.TAAAQVGTSVSSAANTSTRPIITVHK.S	1	K.TAAAQVGTSVSSAANTSTRPIITVHK.S_1	S12(HexNAc / 203.0794)	6.3e-21	1.4e-19	920.4	0	4	693.62	1.67	>tr|B1AUX2|B1AUX2_MOUSE Host cell factor 1 OS=Mus musculus GN=Hcfc1 PE=1 SV=1	controllerType=0 controllerNumber=1 scan=15330		bd20210130_rb_ptmkit_peptide_titration_1mg_rep1.15330.15330.4	hcd	0	0	0	0	8.1e-22	1.7e-20	TRUE	4.83952	693.62	42.2667	4	0.0005	0.0064	0	4954	66836	31012	28790	12544	60707	25710	Nucleus {ECO:0000256|ARBA:ARBA00004123}.
34 | 80811	1	612	K.TAAAQVGTSVSSAANTSTRPIIT[+203.07937]VHK.S	K.TAAAQVGTSVSSAANTSTRPIITVHK.S	1	K.TAAAQVGTSVSSAANTSTRPIITVHK.S_1	T23(HexNAc / 203.0794)	6.3e-21	1.4e-19	980.7	224.3	4	693.62	1.67	>tr|B1AUX2|B1AUX2_MOUSE Host cell factor 1 OS=Mus musculus GN=Hcfc1 PE=1 SV=1	controllerType=0 controllerNumber=1 scan=15332		bd20210130_rb_ptmkit_peptide_titration_1mg_rep1.15332.15332.4	ethcd	0	0	0	0	8.4e-22	1.8e-20	TRUE															Nucleus {ECO:0000256|ARBA:ARBA00004123}.
35 | 805715	1	612	K.TAAAQVGTSVSSAANT[+203.07937]STRPIITVHK.S	K.TAAAQVGTSVSSAANTSTRPIITVHK.S	1	K.TAAAQVGTSVSSAANTSTRPIITVHK.S_1	T16(HexNAc / 203.0794)	4.5e-12	9.7e-11	578.6	0	5	555.098	2.61	>tr|B1AUX2|B1AUX2_MOUSE Host cell factor 1 OS=Mus musculus GN=Hcfc1 PE=1 SV=1	controllerType=0 controllerNumber=1 scan=15335		bd20210130_rb_ptmkit_peptide_titration_1mg_rep1.15335.15335.5	hcd	0	0	0	0	3.7e-13	8.1e-12	FALSE	5.19355	555.098	42.2667	5	0.0002	0.0304	0	4955	26771	11042	12121	6205	32226	14002	Nucleus {ECO:0000256|ARBA:ARBA00004123}.
36 | 309387	1	631	R.PIITVHK.S	R.PIITVHK.S	0	R.PIITVHK.S_0		2.3e-05	0.0005	214.4	214.4	2	404.259	2.66	>tr|B1AUX2|B1AUX2_MOUSE Host cell factor 1 OS=Mus musculus GN=Hcfc1 PE=1 SV=1	controllerType=0 controllerNumber=1 scan=8445		bd20210130_rb_ptmkit_peptide_titration_1mg_rep1.8445.8445.2	hcd	0	0	0	0	1.1e-06	2.4e-05	FALSE		404.259	23.25	2	0.0001	0.0438	0	1695							Nucleus {ECO:0000256|ARBA:ARBA00004123}.
37 | 810436	1	638	K.SGTVTVAQQAQVVT[+203.07937]T[+203.07937]VVGGVT[+203.07937]K.T	K.SGTVTVAQQAQVVTTVVGGVTK.T	3	K.SGTVTVAQQAQVVTTVVGGVTK.T_3	T14(HexNAc / 203.0794); T15(HexNAc / 203.0794); T21(HexNAc / 203.0794)	1.5e-10	3.2e-09	432.3	22.4	3	913.812	2.95	>tr|B1AUX2|B1AUX2_MOUSE Host cell factor 1 OS=Mus musculus GN=Hcfc1 PE=1 SV=1	controllerType=0 controllerNumber=1 scan=17118		bd20210130_rb_ptmkit_peptide_titration_1mg_rep1.17118.17118.3	hcd	0	0	0	0	1.2e-11	2.6e-10	FALSE	4.16507	913.812	47.2	3	0.0005	0.1067	0	5872	68602	18821	18458	10626	44258	37407	Nucleus {ECO:0000256|ARBA:ARBA00004123}.
38 | 810396	1	638	K.SGTVTVAQQAQVVT[+203.07937]T[+203.07937]VVGGVT[+203.07937]K.T	K.SGTVTVAQQAQVVTTVVGGVTK.T	3	K.SGTVTVAQQAQVVTTVVGGVTK.T_3	T14(HexNAc / 203.0794); T15(HexNAc / 203.0794); T21(HexNAc / 203.0794)	0.00061	0.011	62.2	9.6	4	685.61	1.23	>tr|B1AUX2|B1AUX2_MOUSE Host cell factor 1 OS=Mus musculus GN=Hcfc1 PE=1 SV=1	controllerType=0 controllerNumber=1 scan=17097		bd20210130_rb_ptmkit_peptide_titration_1mg_rep1.17097.17097.4	hcd	0.00037	0.00075	0	0	0.00037	0.00076	FALSE	4.30779	685.611	47.2	4	0.0011	0.0489	0	5859	57874	16566	15057	6878	29629	34086	Nucleus {ECO:0000256|ARBA:ARBA00004123}.
39 | 1017485	1	714	K.GPLPAGT[+203.07937]ILKLVT[+203.07937]S[+203.07937]ADGKPTTIITTTQASGAGTKPTILGISSVSPSTT[+203.07937]KPGTTTIIK.T	K.GPLPAGTILKLVTSADGKPTTIITTTQASGAGTKPTILGISSVSPSTTKPGTTTIIK.T	4	K.GPLPAGTILKLVTSADGKPTTIITTTQASGAGTKPTILGISSVSPSTTKPGTTTIIK.T_4	T7(HexNAc / 203.0794); T13(HexNAc / 203.0794); S14(HexNAc / 203.0794); T48(HexNAc / 203.0794)	8.4e-18	1.8e-16	940.8	2.5	6	1060.75	2.68	>tr|B1AUX2|B1AUX2_MOUSE Host cell factor 1 OS=Mus musculus GN=Hcfc1 PE=1 SV=1	controllerType=0 controllerNumber=1 scan=26155		bd20210130_rb_ptmkit_peptide_titration_1mg_rep1.26155.26155.6	hcd	0	0	0	0	8.8e-19	2e-17	FALSE															Nucleus {ECO:0000256|ARBA:ARBA00004123}.
40 | 200158	1	714	K.GPLPAGTILKLVT[+203.07937]S[+203.07937]ADGKPTTIITTT[+203.07937]QASGAGTKPTILGISSVSPST[+203.07937]TKPGTTTIIK.T	K.GPLPAGTILKLVTSADGKPTTIITTTQASGAGTKPTILGISSVSPSTTKPGTTTIIK.T	4	K.GPLPAGTILKLVTSADGKPTTIITTTQASGAGTKPTILGISSVSPSTTKPGTTTIIK.T_4	T13(HexNAc / 203.0794); S14(HexNAc / 203.0794); T26(HexNAc / 203.0794); T47(HexNAc / 203.0794)	8.4e-15	1.8e-13	767.7	0	6	1060.75	2.68	>tr|B1AUX2|B1AUX2_MOUSE Host cell factor 1 OS=Mus musculus GN=Hcfc1 PE=1 SV=1	controllerType=0 controllerNumber=1 scan=26157		bd20210130_rb_ptmkit_peptide_titration_1mg_rep1.26157.26157.6	ethcd	0	0	0	0	9.4e-16	2.1e-14	FALSE															Nucleus {ECO:0000256|ARBA:ARBA00004123}.
41 | 1018485	1	714	K.GPLPAGTILKLVTSADGKPT[+203.07937]T[+203.07937]IITTTQASGAGTKPTILGISSVS[+203.07937]PS[+203.07937]TTKPGTTTIIK.T	K.GPLPAGTILKLVTSADGKPTTIITTTQASGAGTKPTILGISSVSPSTTKPGTTTIIK.T	4	K.GPLPAGTILKLVTSADGKPTTIITTTQASGAGTKPTILGISSVSPSTTKPGTTTIIK.T_4	T20(HexNAc / 203.0794); T21(HexNAc / 203.0794); S44(HexNAc / 203.0794); S46(HexNAc / 203.0794)	9.2e-10	2e-08	565.8	0	6	1060.75	2.57	>tr|B1AUX2|B1AUX2_MOUSE Host cell factor 1 OS=Mus musculus GN=Hcfc1 PE=1 SV=1	controllerType=0 controllerNumber=1 scan=26656		bd20210130_rb_ptmkit_peptide_titration_1mg_rep1.26656.26656.6	hcd	0	0	0	0	9.9e-11	2.3e-09	FALSE															Nucleus {ECO:0000256|ARBA:ARBA00004123}.
42 | 200678	1	714	K.GPLPAGT[+203.07937]ILKLVTSADGKPTTIITT[+203.07937]TQAS[+203.07937]GAGTKPTILGISSVSPSTTKPGT[+203.07937]TTIIK.T	K.GPLPAGTILKLVTSADGKPTTIITTTQASGAGTKPTILGISSVSPSTTKPGTTTIIK.T	4	K.GPLPAGTILKLVTSADGKPTTIITTTQASGAGTKPTILGISSVSPSTTKPGTTTIIK.T_4	T7(HexNAc / 203.0794); T25(HexNAc / 203.0794); S29(HexNAc / 203.0794); T52(HexNAc / 203.0794)	3.4e-07	7.4e-06	282.6	0.1	6	1060.75	2.57	>tr|B1AUX2|B1AUX2_MOUSE Host cell factor 1 OS=Mus musculus GN=Hcfc1 PE=1 SV=1	controllerType=0 controllerNumber=1 scan=26658		bd20210130_rb_ptmkit_peptide_titration_1mg_rep1.26658.26658.6	ethcd	0	0	0	0	2.2e-08	4.8e-07	FALSE															Nucleus {ECO:0000256|ARBA:ARBA00004123}.
43 | 1019565	1	714	K.GPLPAGTILKLVTSADGKPT[+203.07937]T[+203.07937]IITTTQASGAGTKPTILGISSVSPSTTKPGTTTIIK.T	K.GPLPAGTILKLVTSADGKPTTIITTTQASGAGTKPTILGISSVSPSTTKPGTTTIIK.T	2	K.GPLPAGTILKLVTSADGKPTTIITTTQASGAGTKPTILGISSVSPSTTKPGTTTIIK.T_2	T20(HexNAc / 203.0794); T21(HexNAc / 203.0794)	2.3e-08	4.8e-07	546.9	0	5	1191.47	5.19	>tr|B1AUX2|B1AUX2_MOUSE Host cell factor 1 OS=Mus musculus GN=Hcfc1 PE=1 SV=1	controllerType=0 controllerNumber=1 scan=27350		bd20210130_rb_ptmkit_peptide_titration_1mg_rep1.27350.27350.5	hcd	0	0	0	0	1.6e-09	2.9e-08	FALSE	4.28933	1191.66	77.75	5	0.1932	0.0177	0	8308	33887	10325	9647	3121	13387	10869	Nucleus {ECO:0000256|ARBA:ARBA00004123}.
44 | 964238	1	724	K.LVTSADGKPTTIITTT[+203.07937]QAS[+203.07937]GAGTKPTILGISSVS[+203.07937]PS[+203.07937]TTKPGTTTIIK.T	K.LVTSADGKPTTIITTTQASGAGTKPTILGISSVSPSTTKPGTTTIIK.T	4	K.LVTSADGKPTTIITTTQASGAGTKPTILGISSVSPSTTKPGTTTIIK.T_4	T16(HexNAc / 203.0794); S19(HexNAc / 203.0794); S34(HexNAc / 203.0794); S36(HexNAc / 203.0794)	3.8e-20	8.1e-19	979.9	0	7	773.987	2.91	>tr|B1AUX2|B1AUX2_MOUSE Host cell factor 1 OS=Mus musculus GN=Hcfc1 PE=1 SV=1	controllerType=0 controllerNumber=1 scan=21463		bd20210130_rb_ptmkit_peptide_titration_1mg_rep1.21463.21463.7	hcd	0	0	0	0	3.6e-21	7.9e-20	FALSE															Nucleus {ECO:0000256|ARBA:ARBA00004123}.
45 | 170801	1	724	K.LVT[+203.07937]SADGKPTTIIT[+203.07937]TTQAS[+203.07937]GAGTKPTILGISSVSPSTTKPGT[+203.07937]TTIIK.T	K.LVTSADGKPTTIITTTQASGAGTKPTILGISSVSPSTTKPGTTTIIK.T	4	K.LVTSADGKPTTIITTTQASGAGTKPTILGISSVSPSTTKPGTTTIIK.T_4	T3(HexNAc / 203.0794); T14(HexNAc / 203.0794); S19(HexNAc / 203.0794); T42(HexNAc / 203.0794)	7e-20	1.5e-18	970.3	18	6	902.818	3.71	>tr|B1AUX2|B1AUX2_MOUSE Host cell factor 1 OS=Mus musculus GN=Hcfc1 PE=1 SV=1	controllerType=0 controllerNumber=1 scan=21613		bd20210130_rb_ptmkit_peptide_titration_1mg_rep1.21613.21613.6	ethcd	0	0	0	0	8.9e-21	2.1e-19	FALSE															Nucleus {ECO:0000256|ARBA:ARBA00004123}.
46 | 964798	1	724	K.LVTSADGKPTT[+203.07937]IIT[+203.07937]TTQASGAGTKPTILGISSVS[+203.07937]PSTTKPGT[+203.07937]TTIIK.T	K.LVTSADGKPTTIITTTQASGAGTKPTILGISSVSPSTTKPGTTTIIK.T	4	K.LVTSADGKPTTIITTTQASGAGTKPTILGISSVSPSTTKPGTTTIIK.T_4	T11(HexNAc / 203.0794); T14(HexNAc / 203.0794); S34(HexNAc / 203.0794); T42(HexNAc / 203.0794)	7e-19	1.5e-17	936.4	0	6	902.818	3.71	>tr|B1AUX2|B1AUX2_MOUSE Host cell factor 1 OS=Mus musculus GN=Hcfc1 PE=1 SV=1	controllerType=0 controllerNumber=1 scan=21611		bd20210130_rb_ptmkit_peptide_titration_1mg_rep1.21611.21611.6	hcd	0	0	0	0	8.4e-20	2.1e-18	FALSE															Nucleus {ECO:0000256|ARBA:ARBA00004123}.
47 | 170401	1	724	K.LVTS[+203.07937]ADGKPTTIIT[+203.07937]TT[+203.07937]QASGAGTKPTILGISSVSPSTT[+203.07937]KPGTTTIIK.T	K.LVTSADGKPTTIITTTQASGAGTKPTILGISSVSPSTTKPGTTTIIK.T	4	K.LVTSADGKPTTIITTTQASGAGTKPTILGISSVSPSTTKPGTTTIIK.T_4	S4(HexNAc / 203.0794); T14(HexNAc / 203.0794); T16(HexNAc / 203.0794); T38(HexNAc / 203.0794)	3.8e-15	8.1e-14	730	10.2	7	773.987	2.91	>tr|B1AUX2|B1AUX2_MOUSE Host cell factor 1 OS=Mus musculus GN=Hcfc1 PE=1 SV=1	controllerType=0 controllerNumber=1 scan=21465		bd20210130_rb_ptmkit_peptide_titration_1mg_rep1.21465.21465.7	ethcd	0	0	0	0	3.9e-16	8.2e-15	FALSE															Nucleus {ECO:0000256|ARBA:ARBA00004123}.
48 | 963918	1	724	K.LVTSADGKPTTIIT[+203.07937]T[+203.07937]TQASGAGTKPTILGISSVS[+203.07937]PS[+203.07937]TTKPGTTTIIK.T	K.LVTSADGKPTTIITTTQASGAGTKPTILGISSVSPSTTKPGTTTIIK.T	4	K.LVTSADGKPTTIITTTQASGAGTKPTILGISSVSPSTTKPGTTTIIK.T_4	T14(HexNAc / 203.0794); T15(HexNAc / 203.0794); S34(HexNAc / 203.0794); S36(HexNAc / 203.0794)	2e-10	4.2e-09	497.6	1.2	5	1083.18	3.59	>tr|B1AUX2|B1AUX2_MOUSE Host cell factor 1 OS=Mus musculus GN=Hcfc1 PE=1 SV=1	controllerType=0 controllerNumber=1 scan=21385		bd20210130_rb_ptmkit_peptide_titration_1mg_rep1.21385.21385.5	hcd	0	0	0	0	2e-11	4.5e-10	FALSE	4.07768	1083.18	59.95	5	0.0019	0.1794	0	7092	211013	73576	61825	28965	118110	88233	Nucleus {ECO:0000256|ARBA:ARBA00004123}.
49 | 963118	1	724	K.LVTSADGKPTTIIT[+203.07937]T[+203.07937]TQASGAGTKPTILGISSVS[+203.07937]PS[+203.07937]TTKPGTTTIIK.T	K.LVTSADGKPTTIITTTQASGAGTKPTILGISSVSPSTTKPGTTTIIK.T	4	K.LVTSADGKPTTIITTTQASGAGTKPTILGISSVSPSTTKPGTTTIIK.T_4	T14(HexNAc / 203.0794); T15(HexNAc / 203.0794); S34(HexNAc / 203.0794); S36(HexNAc / 203.0794)	6.5e-10	1.4e-08	373.1	1.2	5	1082.98	2.9	>tr|B1AUX2|B1AUX2_MOUSE Host cell factor 1 OS=Mus musculus GN=Hcfc1 PE=1 SV=1	controllerType=0 controllerNumber=1 scan=21202		bd20210130_rb_ptmkit_peptide_titration_1mg_rep1.21202.21202.5	hcd	0	0	0	0	7.2e-11	1.7e-09	FALSE	6.67381	1083.38	59.4167	5	0.4029	0.198	0	7043	39005	14898	12664	4013	26782	15845	Nucleus {ECO:0000256|ARBA:ARBA00004123}.
50 | 965598	1	724	K.LVTSADGKPTTIIT[+203.07937]T[+203.07937]TQASGAGTKPTILGISSVS[+203.07937]PS[+203.07937]TTKPGTTTIIK.T	K.LVTSADGKPTTIITTTQASGAGTKPTILGISSVSPSTTKPGTTTIIK.T	4	K.LVTSADGKPTTIITTTQASGAGTKPTILGISSVSPSTTKPGTTTIIK.T_4	T14(HexNAc / 203.0794); T15(HexNAc / 203.0794); S34(HexNAc / 203.0794); S36(HexNAc / 203.0794)	6.2e-08	1.3e-06	263.8	1.2	5	1083.18	4.04	>tr|B1AUX2|B1AUX2_MOUSE Host cell factor 1 OS=Mus musculus GN=Hcfc1 PE=1 SV=1	controllerType=0 controllerNumber=1 scan=21731		bd20210130_rb_ptmkit_peptide_titration_1mg_rep1.21731.21731.5	hcd	0	0	0	0	4.8e-09	1e-07	FALSE	4.07768	1083.18	59.95	5	0.0015	0.858	0	7092	211013	73576	61825	28965	118110	88233	Nucleus {ECO:0000256|ARBA:ARBA00004123}.
51 | 964558	1	724	K.LVTSADGKPTTIITTT[+203.07937]QAS[+203.07937]GAGT[+203.07937]KPTILGISSVS[+203.07937]PSTTKPGTTTIIK.T	K.LVTSADGKPTTIITTTQASGAGTKPTILGISSVSPSTTKPGTTTIIK.T	4	K.LVTSADGKPTTIITTTQASGAGTKPTILGISSVSPSTTKPGTTTIIK.T_4	T16(HexNAc / 203.0794); S19(HexNAc / 203.0794); T23(HexNAc / 203.0794); S34(HexNAc / 203.0794)	7e-07	1.5e-05	219.1	0	6	902.817	2.56	>tr|B1AUX2|B1AUX2_MOUSE Host cell factor 1 OS=Mus musculus GN=Hcfc1 PE=1 SV=1	controllerType=0 controllerNumber=1 scan=21564		bd20210130_rb_ptmkit_peptide_titration_1mg_rep1.21564.21564.6	hcd	0	0	0	0	4.2e-08	8.6e-07	FALSE															Nucleus {ECO:0000256|ARBA:ARBA00004123}.
52 | 170201	1	724	K.LVTS[+203.07937]ADGKPTTIITT[+203.07937]T[+203.07937]QASGAGTKPTILGISSVSPSTTKPGT[+203.07937]TTIIK.T	K.LVTSADGKPTTIITTTQASGAGTKPTILGISSVSPSTTKPGTTTIIK.T	4	K.LVTSADGKPTTIITTTQASGAGTKPTILGISSVSPSTTKPGTTTIIK.T_4	S4(HexNAc / 203.0794); T15(HexNAc / 203.0794); T16(HexNAc / 203.0794); T42(HexNAc / 203.0794)	1.2e-06	2.5e-05	216	0.8	5	1083.18	3.59	>tr|B1AUX2|B1AUX2_MOUSE Host cell factor 1 OS=Mus musculus GN=Hcfc1 PE=1 SV=1	controllerType=0 controllerNumber=1 scan=21387		bd20210130_rb_ptmkit_peptide_titration_1mg_rep1.21387.21387.5	ethcd	0	0	0	0	7.2e-08	1.4e-06	FALSE															Nucleus {ECO:0000256|ARBA:ARBA00004123}.
53 | 169721	1	724	K.LVT[+203.07937]SADGKPTTIITTTQAS[+203.07937]GAGTKPTILGISSVSPSTT[+203.07937]KPGTTT[+203.07937]IIK.T	K.LVTSADGKPTTIITTTQASGAGTKPTILGISSVSPSTTKPGTTTIIK.T	4	K.LVTSADGKPTTIITTTQASGAGTKPTILGISSVSPSTTKPGTTTIIK.T_4	T3(HexNAc / 203.0794); S19(HexNAc / 203.0794); T38(HexNAc / 203.0794); T44(HexNAc / 203.0794)	3e-06	6.4e-05	160.7	2	5	1082.98	2.9	>tr|B1AUX2|B1AUX2_MOUSE Host cell factor 1 OS=Mus musculus GN=Hcfc1 PE=1 SV=1	controllerType=0 controllerNumber=1 scan=21204		bd20210130_rb_ptmkit_peptide_titration_1mg_rep1.21204.21204.5	ethcd	0	0	0	0	1.7e-07	3.5e-06	FALSE															Nucleus {ECO:0000256|ARBA:ARBA00004123}.
54 | 170601	1	724	K.LVTS[+203.07937]ADGKPTTIITT[+203.07937]TQASGAGTKPTILGISSVSPSTTKPGT[+203.07937]T[+203.07937]TIIK.T	K.LVTSADGKPTTIITTTQASGAGTKPTILGISSVSPSTTKPGTTTIIK.T	4	K.LVTSADGKPTTIITTTQASGAGTKPTILGISSVSPSTTKPGTTTIIK.T_4	S4(HexNAc / 203.0794); T15(HexNAc / 203.0794); T42(HexNAc / 203.0794); T43(HexNAc / 203.0794)	0.0047	0.045	26.6	0.1	6	902.817	2.56	>tr|B1AUX2|B1AUX2_MOUSE Host cell factor 1 OS=Mus musculus GN=Hcfc1 PE=1 SV=1	controllerType=0 controllerNumber=1 scan=21566		bd20210130_rb_ptmkit_peptide_titration_1mg_rep1.21566.21566.6	ethcd	0.001	0.0019	0.0012	0.0024	0.001	0.0019	FALSE															Nucleus {ECO:0000256|ARBA:ARBA00004123}.
55 | 174438	1	724	K.LVT[+203.07937]SADGKPTTIITT[+203.07937]TQASGAGTKPTILGISSVS[+79.96633]PST[+203.07937]TKPGTTTIIK.T	K.LVTSADGKPTTIITTTQASGAGTKPTILGISSVS[+79.96633]PSTTKPGTTTIIK.T	3	K.LVTSADGKPTTIITTTQASGAGTKPTILGISSVS[+79.96633]PSTTKPGTTTIIK.T_3	T3(HexNAc / 203.0794); T15(HexNAc / 203.0794); S34(Phospho / 79.9663); T37(HexNAc / 203.0794)	5.9e-23	1.3e-21	1137.5	0.1	6	882.297	1.7	>tr|B1AUX2|B1AUX2_MOUSE Host cell factor 1 OS=Mus musculus GN=Hcfc1 PE=1 SV=1	controllerType=0 controllerNumber=1 scan=22931		bd20210130_rb_ptmkit_peptide_titration_1mg_rep1.22931.22931.6	ethcd	0	0	0	0	6.4e-24	1.3e-22	FALSE															Nucleus {ECO:0000256|ARBA:ARBA00004123}.
56 | 970158	1	724	K.LVTSADGKPTTIITTT[+203.07937]QAS[+203.07937]GAGT[+203.07937]KPTILGISSVS[+79.96633]PSTTKPGTTTIIK.T	K.LVTSADGKPTTIITTTQASGAGTKPTILGISSVS[+79.96633]PSTTKPGTTTIIK.T	3	K.LVTSADGKPTTIITTTQASGAGTKPTILGISSVS[+79.96633]PSTTKPGTTTIIK.T_3	T16(HexNAc / 203.0794); S19(HexNAc / 203.0794); T23(HexNAc / 203.0794); S34(Phospho / 79.9663)	5.9e-21	1.3e-19	1005.7	0	6	882.297	1.7	>tr|B1AUX2|B1AUX2_MOUSE Host cell factor 1 OS=Mus musculus GN=Hcfc1 PE=1 SV=1	controllerType=0 controllerNumber=1 scan=22929		bd20210130_rb_ptmkit_peptide_titration_1mg_rep1.22929.22929.6	hcd	0	0	0	0	6.5e-22	1.3e-20	FALSE															Nucleus {ECO:0000256|ARBA:ARBA00004123}.
57 | 969318	1	724	K.LVTSADGKPTTIITTT[+203.07937]QAS[+203.07937]GAGT[+203.07937]KPTILGISSVS[+79.96633]PSTTKPGTTTIIK.T	K.LVTSADGKPTTIITTTQASGAGTKPTILGISSVS[+79.96633]PSTTKPGTTTIIK.T	3	K.LVTSADGKPTTIITTTQASGAGTKPTILGISSVS[+79.96633]PSTTKPGTTTIIK.T_3	T16(HexNAc / 203.0794); S19(HexNAc / 203.0794); T23(HexNAc / 203.0794); S34(Phospho / 79.9663)	9.8e-15	2.1e-13	709.3	0	5	1058.56	3.6	>tr|B1AUX2|B1AUX2_MOUSE Host cell factor 1 OS=Mus musculus GN=Hcfc1 PE=1 SV=1	controllerType=0 controllerNumber=1 scan=22768		bd20210130_rb_ptmkit_peptide_titration_1mg_rep1.22768.22768.5	hcd	0	0	0	0	1e-15	2.3e-14	FALSE	4.57555	1058.56	64.3667	5	0.0003	0.5	0	7625	334648	106164	96080	43977	201219	138180	Nucleus {ECO:0000256|ARBA:ARBA00004123}.
58 | 173718	1	724	K.LVT[+203.07937]SADGKPTTIITT[+203.07937]T[+203.07937]QASGAGTKPTILGISSVS[+79.96633]PSTTKPGTTTIIK.T	K.LVTSADGKPTTIITTTQASGAGTKPTILGISSVS[+79.96633]PSTTKPGTTTIIK.T	3	K.LVTSADGKPTTIITTTQASGAGTKPTILGISSVS[+79.96633]PSTTKPGTTTIIK.T_3	T3(HexNAc / 203.0794); T15(HexNAc / 203.0794); T16(HexNAc / 203.0794); S34(Phospho / 79.9663)	9.8e-12	2.1e-10	582.1	20	5	1058.56	3.6	>tr|B1AUX2|B1AUX2_MOUSE Host cell factor 1 OS=Mus musculus GN=Hcfc1 PE=1 SV=1	controllerType=0 controllerNumber=1 scan=22770		bd20210130_rb_ptmkit_peptide_titration_1mg_rep1.22770.22770.5	ethcd	0	0	0	0	8.2e-13	1.8e-11	FALSE															Nucleus {ECO:0000256|ARBA:ARBA00004123}.
59 | 970438	1	724	K.LVTSADGKPTTIITTT[+203.07937]QAS[+203.07937]GAGT[+203.07937]KPTILGISSVS[+79.96633]PSTTKPGTTTIIK.T	K.LVTSADGKPTTIITTTQASGAGTKPTILGISSVS[+79.96633]PSTTKPGTTTIIK.T	3	K.LVTSADGKPTTIITTTQASGAGTKPTILGISSVS[+79.96633]PSTTKPGTTTIIK.T_3	T16(HexNAc / 203.0794); S19(HexNAc / 203.0794); T23(HexNAc / 203.0794); S34(Phospho / 79.9663)	1.7e-10	3.6e-09	526.1	0	5	1058.56	4.3	>tr|B1AUX2|B1AUX2_MOUSE Host cell factor 1 OS=Mus musculus GN=Hcfc1 PE=1 SV=1	controllerType=0 controllerNumber=1 scan=22998		bd20210130_rb_ptmkit_peptide_titration_1mg_rep1.22998.22998.5	hcd	0	0	0	0	1.6e-11	3.5e-10	FALSE	4.57555	1058.56	64.3667	5	0.0004	0.1864	0	7625	334648	106164	96080	43977	201219	138180	Nucleus {ECO:0000256|ARBA:ARBA00004123}.
60 | 969438	1	724	K.LVTSADGKPTTIITTT[+203.07937]QAS[+203.07937]GAGT[+203.07937]KPT[+79.96633]ILGISSVSPSTTKPGTTTIIK.T	K.LVTSADGKPTTIITTTQASGAGTKPT[+79.96633]ILGISSVSPSTTKPGTTTIIK.T	3	K.LVTSADGKPTTIITTTQASGAGTKPT[+79.96633]ILGISSVSPSTTKPGTTTIIK.T_3	T16(HexNAc / 203.0794); S19(HexNAc / 203.0794); T23(HexNAc / 203.0794); T26(Phospho / 79.9663)	7.6e-06	0.00016	178.7	0	4	1322.69	2.98	>tr|B1AUX2|B1AUX2_MOUSE Host cell factor 1 OS=Mus musculus GN=Hcfc1 PE=1 SV=1	controllerType=0 controllerNumber=1 scan=22786		bd20210130_rb_ptmkit_peptide_titration_1mg_rep1.22786.22786.4	hcd	0	0	0	0	4.3e-07	9e-06	FALSE	7.11545	1323.2	64.3667	4	0.5019	0.4457	0	7634	41772	14667	14721	4149	29522	14908	Nucleus {ECO:0000256|ARBA:ARBA00004123}.
61 | 174598	1	724	K.LVT[+203.07937]S[+203.07937]ADGKPTTIITTTQASGAGT[+203.07937]KPTILGIS[+79.96633]SVSPSTTKPGTTTIIK.T	K.LVTSADGKPTTIITTTQASGAGTKPTILGIS[+79.96633]SVSPSTTKPGTTTIIK.T	3	K.LVTSADGKPTTIITTTQASGAGTKPTILGIS[+79.96633]SVSPSTTKPGTTTIIK.T_3	T3(HexNAc / 203.0794); S4(HexNAc / 203.0794); T23(HexNAc / 203.0794); S31(Phospho / 79.9663)	0.0011	0.015	59.5	1.4	5	1058.56	4.3	>tr|B1AUX2|B1AUX2_MOUSE Host cell factor 1 OS=Mus musculus GN=Hcfc1 PE=1 SV=1	controllerType=0 controllerNumber=1 scan=23000		bd20210130_rb_ptmkit_peptide_titration_1mg_rep1.23000.23000.5	ethcd	0.00072	0.00089	0.00092	0.0011	0.00072	0.0009	FALSE															Nucleus {ECO:0000256|ARBA:ARBA00004123}.
62 | 967838	1	724	K.LVTSADGKPTTIIT[+203.07937]T[+203.07937]TQASGAGTKPTILGISSVSPS[+203.07937]TTKPGTTTIIK.T	K.LVTSADGKPTTIITTTQASGAGTKPTILGISSVSPSTTKPGTTTIIK.T	3	K.LVTSADGKPTTIITTTQASGAGTKPTILGISSVSPSTTKPGTTTIIK.T_3	T14(HexNAc / 203.0794); T15(HexNAc / 203.0794); S36(HexNAc / 203.0794)	1.1e-30	2.2e-29	1534.8	0	5	1042.56	3.41	>tr|B1AUX2|B1AUX2_MOUSE Host cell factor 1 OS=Mus musculus GN=Hcfc1 PE=1 SV=1	controllerType=0 controllerNumber=1 scan=22213		bd20210130_rb_ptmkit_peptide_titration_1mg_rep1.22213.22213.5	hcd	0	0	0	0	7.4e-31	1.2e-29	FALSE	5.45968	1042.56	61.4167	5	0.0007	0.8041	0	7215	1180000	386047	328866	127738	697409	514944	Nucleus {ECO:0000256|ARBA:ARBA00004123}.
63 | 966238	1	724	K.LVTSADGKPTTIITTT[+203.07937]QASGAGTKPTILGISSVS[+203.07937]PS[+203.07937]TTKPGTTTIIK.T	K.LVTSADGKPTTIITTTQASGAGTKPTILGISSVSPSTTKPGTTTIIK.T	3	K.LVTSADGKPTTIITTTQASGAGTKPTILGISSVSPSTTKPGTTTIIK.T_3	T16(HexNAc / 203.0794); S34(HexNAc / 203.0794); S36(HexNAc / 203.0794)	5.9e-29	1.3e-27	1448.7	0	6	868.97	2.67	>tr|B1AUX2|B1AUX2_MOUSE Host cell factor 1 OS=Mus musculus GN=Hcfc1 PE=1 SV=1	controllerType=0 controllerNumber=1 scan=21918		bd20210130_rb_ptmkit_peptide_titration_1mg_rep1.21918.21918.6	hcd	0	0	0	0	1.4e-29	3e-28	FALSE															Nucleus {ECO:0000256|ARBA:ARBA00004123}.
64 | 171961	1	724	K.LVT[+203.07937]SADGKPTTIIT[+203.07937]TTQASGAGTKPTILGISSVSPSTT[+203.07937]KPGTTTIIK.T	K.LVTSADGKPTTIITTTQASGAGTKPTILGISSVSPSTTKPGTTTIIK.T	3	K.LVTSADGKPTTIITTTQASGAGTKPTILGISSVSPSTTKPGTTTIIK.T_3	T3(HexNAc / 203.0794); T14(HexNAc / 203.0794); T38(HexNAc / 203.0794)	5.9e-29	1.3e-27	1411.7	7.5	6	868.97	2.67	>tr|B1AUX2|B1AUX2_MOUSE Host cell factor 1 OS=Mus musculus GN=Hcfc1 PE=1 SV=1	controllerType=0 controllerNumber=1 scan=21920		bd20210130_rb_ptmkit_peptide_titration_1mg_rep1.21920.21920.6	ethcd	0	0	0	0	1.8e-29	4.4e-28	FALSE															Nucleus {ECO:0000256|ARBA:ARBA00004123}.
65 | 966318	1	724	K.LVTSADGKPTTIIT[+203.07937]TTQASGAGTKPTILGISSVS[+203.07937]PS[+203.07937]TTKPGTTTIIK.T	K.LVTSADGKPTTIITTTQASGAGTKPTILGISSVSPSTTKPGTTTIIK.T	3	K.LVTSADGKPTTIITTTQASGAGTKPTILGISSVSPSTTKPGTTTIIK.T_3	T14(HexNAc / 203.0794); S34(HexNAc / 203.0794); S36(HexNAc / 203.0794)	3.2e-24	6.8e-23	1164.9	1.2	7	744.975	2.1	>tr|B1AUX2|B1AUX2_MOUSE Host cell factor 1 OS=Mus musculus GN=Hcfc1 PE=1 SV=1	controllerType=0 controllerNumber=1 scan=21929		bd20210130_rb_ptmkit_peptide_titration_1mg_rep1.21929.21929.7	hcd	0	0	0	0	3.9e-25	8.6e-24	FALSE															Nucleus {ECO:0000256|ARBA:ARBA00004123}.
66 | 173001	1	724	K.LVT[+203.07937]SADGKPTTIITTT[+203.07937]QASGAGTKPTILGISSVSPSTT[+203.07937]KPGTTTIIK.T	K.LVTSADGKPTTIITTTQASGAGTKPTILGISSVSPSTTKPGTTTIIK.T	3	K.LVTSADGKPTTIITTTQASGAGTKPTILGISSVSPSTTKPGTTTIIK.T_3	T3(HexNAc / 203.0794); T16(HexNAc / 203.0794); T38(HexNAc / 203.0794)	9.8e-23	2.1e-21	1115	25.9	5	1042.56	3.41	>tr|B1AUX2|B1AUX2_MOUSE Host cell factor 1 OS=Mus musculus GN=Hcfc1 PE=1 SV=1	controllerType=0 controllerNumber=1 scan=22215		bd20210130_rb_ptmkit_peptide_titration_1mg_rep1.22215.22215.5	ethcd	0	0	0	0	1.1e-23	2.4e-22	FALSE															Nucleus {ECO:0000256|ARBA:ARBA00004123}.
67 | 965758	1	724	K.LVTSADGKPTTIIT[+203.07937]TTQASGAGTKPTILGISSVS[+203.07937]PS[+203.07937]TTKPGTTTIIK.T	K.LVTSADGKPTTIITTTQASGAGTKPTILGISSVSPSTTKPGTTTIIK.T	3	K.LVTSADGKPTTIITTTQASGAGTKPTILGISSVSPSTTKPGTTTIIK.T_3	T14(HexNAc / 203.0794); S34(HexNAc / 203.0794); S36(HexNAc / 203.0794)	8.2e-20	1.8e-18	981	0.7	5	1042.56	2.35	>tr|B1AUX2|B1AUX2_MOUSE Host cell factor 1 OS=Mus musculus GN=Hcfc1 PE=1 SV=1	controllerType=0 controllerNumber=1 scan=21792		bd20210130_rb_ptmkit_peptide_titration_1mg_rep1.21792.21792.5	hcd	0	0	0	0	1.1e-20	2.6e-19	FALSE	5.88118	1042.76	60.75	5	0.1998	0.2319	0	7154	55440	21023	15410	5647	33211	24681	Nucleus {ECO:0000256|ARBA:ARBA00004123}.
68 | 964638	1	724	K.LVTSADGKPTTIIT[+203.07937]TTQASGAGTKPTILGISSVS[+203.07937]PS[+203.07937]TTKPGTTTIIK.T	K.LVTSADGKPTTIITTTQASGAGTKPTILGISSVSPSTTKPGTTTIIK.T	3	K.LVTSADGKPTTIITTTQASGAGTKPTILGISSVSPSTTKPGTTTIIK.T_3	T14(HexNAc / 203.0794); S34(HexNAc / 203.0794); S36(HexNAc / 203.0794)	9.8e-20	2.1e-18	958.4	1.2	5	1042.56	4.23	>tr|B1AUX2|B1AUX2_MOUSE Host cell factor 1 OS=Mus musculus GN=Hcfc1 PE=1 SV=1	controllerType=0 controllerNumber=1 scan=21579		bd20210130_rb_ptmkit_peptide_titration_1mg_rep1.21579.21579.5	hcd	0	0	0	0	1.2e-20	2.7e-19	FALSE	5.88118	1042.76	60.75	5	0.1978	0.407	0	7154	55440	21023	15410	5647	33211	24681	Nucleus {ECO:0000256|ARBA:ARBA00004123}.
69 | 965238	1	724	K.LVTSADGKPTTIITTT[+203.07937]QASGAGT[+203.07937]KPT[+203.07937]ILGISSVSPSTTKPGTTTIIK.T	K.LVTSADGKPTTIITTTQASGAGTKPTILGISSVSPSTTKPGTTTIIK.T	3	K.LVTSADGKPTTIITTTQASGAGTKPTILGISSVSPSTTKPGTTTIIK.T_3	T16(HexNAc / 203.0794); T23(HexNAc / 203.0794); T26(HexNAc / 203.0794)	7e-19	1.5e-17	931.9	0	6	868.971	2.88	>tr|B1AUX2|B1AUX2_MOUSE Host cell factor 1 OS=Mus musculus GN=Hcfc1 PE=1 SV=1	controllerType=0 controllerNumber=1 scan=21706		bd20210130_rb_ptmkit_peptide_titration_1mg_rep1.21706.21706.6	hcd	0	0	0	0	8.6e-20	2.1e-18	FALSE															Nucleus {ECO:0000256|ARBA:ARBA00004123}.
70 | 172041	1	724	K.LVT[+203.07937]SADGKPTTIIT[+203.07937]TTQASGAGTKPTILGISSVSPST[+203.07937]TKPGTTTIIK.T	K.LVTSADGKPTTIITTTQASGAGTKPTILGISSVSPSTTKPGTTTIIK.T	3	K.LVTSADGKPTTIITTTQASGAGTKPTILGISSVSPSTTKPGTTTIIK.T_3	T3(HexNAc / 203.0794); T14(HexNAc / 203.0794); T37(HexNAc / 203.0794)	3.2e-19	6.8e-18	925.5	0.1	7	744.975	2.1	>tr|B1AUX2|B1AUX2_MOUSE Host cell factor 1 OS=Mus musculus GN=Hcfc1 PE=1 SV=1	controllerType=0 controllerNumber=1 scan=21931		bd20210130_rb_ptmkit_peptide_titration_1mg_rep1.21931.21931.7	ethcd	0	0	0	0	2.9e-20	6.5e-19	FALSE															Nucleus {ECO:0000256|ARBA:ARBA00004123}.
71 | 966558	1	724	K.LVTSADGKPTTIITTT[+203.07937]QAS[+203.07937]GAGT[+203.07937]KPTILGISSVSPSTTKPGTTTIIK.T	K.LVTSADGKPTTIITTTQASGAGTKPTILGISSVSPSTTKPGTTTIIK.T	3	K.LVTSADGKPTTIITTTQASGAGTKPTILGISSVSPSTTKPGTTTIIK.T_3	T16(HexNAc / 203.0794); S19(HexNAc / 203.0794); T23(HexNAc / 203.0794)	3.2e-16	6.8e-15	762.6	0	8	651.98	2.52	>tr|B1AUX2|B1AUX2_MOUSE Host cell factor 1 OS=Mus musculus GN=Hcfc1 PE=1 SV=1	controllerType=0 controllerNumber=1 scan=21949		bd20210130_rb_ptmkit_peptide_titration_1mg_rep1.21949.21949.8	hcd	0	0	0	0	2.7e-17	5.7e-16	FALSE															Nucleus {ECO:0000256|ARBA:ARBA00004123}.
72 | 171161	1	724	K.LVTSADGKPTTIITTT[+203.07937]QAS[+203.07937]GAGTKPTILGISSVSPSTT[+203.07937]KPGTTTIIK.T	K.LVTSADGKPTTIITTTQASGAGTKPTILGISSVSPSTTKPGTTTIIK.T	3	K.LVTSADGKPTTIITTTQASGAGTKPTILGISSVSPSTTKPGTTTIIK.T_3	T16(HexNAc / 203.0794); S19(HexNAc / 203.0794); T38(HexNAc / 203.0794)	7e-15	1.5e-13	732.3	1	6	868.971	2.88	>tr|B1AUX2|B1AUX2_MOUSE Host cell factor 1 OS=Mus musculus GN=Hcfc1 PE=1 SV=1	controllerType=0 controllerNumber=1 scan=21708		bd20210130_rb_ptmkit_peptide_titration_1mg_rep1.21708.21708.6	ethcd	0	0	0	0	8e-16	1.8e-14	FALSE															Nucleus {ECO:0000256|ARBA:ARBA00004123}.
73 | 967518	1	724	K.LVTSADGKPTTIIT[+203.07937]TTQASGAGTKPTILGISSVS[+203.07937]PS[+203.07937]TTKPGTTTIIK.T	K.LVTSADGKPTTIITTTQASGAGTKPTILGISSVSPSTTKPGTTTIIK.T	3	K.LVTSADGKPTTIITTTQASGAGTKPTILGISSVSPSTTKPGTTTIIK.T_3	T14(HexNAc / 203.0794); S34(HexNAc / 203.0794); S36(HexNAc / 203.0794)	8.2e-13	1.8e-11	624.7	1.2	5	1042.56	2.12	>tr|B1AUX2|B1AUX2_MOUSE Host cell factor 1 OS=Mus musculus GN=Hcfc1 PE=1 SV=1	controllerType=0 controllerNumber=1 scan=22171		bd20210130_rb_ptmkit_peptide_titration_1mg_rep1.22171.22171.5	hcd	0	0	0	0	7.9e-14	1.8e-12	FALSE	5.45968	1042.56	61.4167	5	0.002	0.6809	0	7215	1180000	386047	328866	127738	697409	514944	Nucleus {ECO:0000256|ARBA:ARBA00004123}.
74 | 171561	1	724	K.LVT[+203.07937]SADGKPTTIIT[+203.07937]TTQASGAGTKPTILGISSVSPSTT[+203.07937]KPGTTTIIK.T	K.LVTSADGKPTTIITTTQASGAGTKPTILGISSVSPSTTKPGTTTIIK.T	3	K.LVTSADGKPTTIITTTQASGAGTKPTILGISSVSPSTTKPGTTTIIK.T_3	T3(HexNAc / 203.0794); T14(HexNAc / 203.0794); T38(HexNAc / 203.0794)	8.2e-13	1.8e-11	607.1	5	5	1042.56	2.35	>tr|B1AUX2|B1AUX2_MOUSE Host cell factor 1 OS=Mus musculus GN=Hcfc1 PE=1 SV=1	controllerType=0 controllerNumber=1 scan=21794		bd20210130_rb_ptmkit_peptide_titration_1mg_rep1.21794.21794.5	ethcd	0	0	0	0	7.9e-14	1.8e-12	FALSE															Nucleus {ECO:0000256|ARBA:ARBA00004123}.
75 | 966958	1	724	K.LVTSADGKPTT[+203.07937]IITTTQASGAGTKPTILGISSVSPS[+203.07937]T[+203.07937]TKPGTTTIIK.T	K.LVTSADGKPTTIITTTQASGAGTKPTILGISSVSPSTTKPGTTTIIK.T	3	K.LVTSADGKPTTIITTTQASGAGTKPTILGISSVSPSTTKPGTTTIIK.T_3	T11(HexNAc / 203.0794); S36(HexNAc / 203.0794); T37(HexNAc / 203.0794)	3.8e-10	8.1e-09	401.2	0	5	1042.56	3.64	>tr|B1AUX2|B1AUX2_MOUSE Host cell factor 1 OS=Mus musculus GN=Hcfc1 PE=1 SV=1	controllerType=0 controllerNumber=1 scan=22025		bd20210130_rb_ptmkit_peptide_titration_1mg_rep1.22025.22025.5	hcd	0	0	0	0	4e-11	9.2e-10	FALSE	5.45968	1042.56	61.4167	5	0.0004	0.2609	0	7215	1180000	386047	328866	127738	697409	514944	Nucleus {ECO:0000256|ARBA:ARBA00004123}.
76 | 172241	1	724	K.LVTS[+203.07937]ADGKPTTIIT[+203.07937]TTQASGAGTKPTILGISSVSPST[+203.07937]TKPGTTTIIK.T	K.LVTSADGKPTTIITTTQASGAGTKPTILGISSVSPSTTKPGTTTIIK.T	3	K.LVTSADGKPTTIITTTQASGAGTKPTILGISSVSPSTTKPGTTTIIK.T_3	S4(HexNAc / 203.0794); T14(HexNAc / 203.0794); T37(HexNAc / 203.0794)	1.2e-10	2.6e-09	386.3	0.1	8	651.98	2.52	>tr|B1AUX2|B1AUX2_MOUSE Host cell factor 1 OS=Mus musculus GN=Hcfc1 PE=1 SV=1	controllerType=0 controllerNumber=1 scan=21951		bd20210130_rb_ptmkit_peptide_titration_1mg_rep1.21951.21951.8	ethcd	0	0	0	0	1e-11	2.2e-10	FALSE															Nucleus {ECO:0000256|ARBA:ARBA00004123}.
77 | 170681	1	724	K.LVT[+203.07937]SADGKPTTIITTTQASGAGTKPTILGISSVSPSTT[+203.07937]KPGT[+203.07937]TTIIK.T	K.LVTSADGKPTTIITTTQASGAGTKPTILGISSVSPSTTKPGTTTIIK.T	3	K.LVTSADGKPTTIITTTQASGAGTKPTILGISSVSPSTTKPGTTTIIK.T_3	T3(HexNAc / 203.0794); T38(HexNAc / 203.0794); T42(HexNAc / 203.0794)	2.2e-08	4.8e-07	343.3	0.5	5	1042.56	4.23	>tr|B1AUX2|B1AUX2_MOUSE Host cell factor 1 OS=Mus musculus GN=Hcfc1 PE=1 SV=1	controllerType=0 controllerNumber=1 scan=21581		bd20210130_rb_ptmkit_peptide_titration_1mg_rep1.21581.21581.5	ethcd	0	0	0	0	1.5e-09	2.8e-08	FALSE															Nucleus {ECO:0000256|ARBA:ARBA00004123}.
78 | 963998	1	724	K.LVTSADGKPTTIITTT[+203.07937]QASGAGTKPT[+203.07937]ILGISS[+203.07937]VSPSTTKPGTTTIIK.T	K.LVTSADGKPTTIITTTQASGAGTKPTILGISSVSPSTTKPGTTTIIK.T	3	K.LVTSADGKPTTIITTTQASGAGTKPTILGISSVSPSTTKPGTTTIIK.T_3	T16(HexNAc / 203.0794); T26(HexNAc / 203.0794); S32(HexNAc / 203.0794)	2.4e-05	0.00051	162.7	0	5	1042.57	5.05	>tr|B1AUX2|B1AUX2_MOUSE Host cell factor 1 OS=Mus musculus GN=Hcfc1 PE=1 SV=1	controllerType=0 controllerNumber=1 scan=21401		bd20210130_rb_ptmkit_peptide_titration_1mg_rep1.21401.21401.5	hcd	0	0	0	0	1.2e-06	2.4e-05	FALSE	5.88118	1042.76	60.75	5	0.1969	0.9282	0	7154	55440	21023	15410	5647	33211	24681	Nucleus {ECO:0000256|ARBA:ARBA00004123}.
79 | 172842	1	724	K.LVT[+203.07937]SADGKPTTIITTTQASGAGTKPTILGISSVSPSTTKPGTT[+203.07937]T[+203.07937]IIK.T	K.LVTSADGKPTTIITTTQASGAGTKPTILGISSVSPSTTKPGTTTIIK.T	3	K.LVTSADGKPTTIITTTQASGAGTKPTILGISSVSPSTTKPGTTTIIK.T_3	T3(HexNAc / 203.0794); T43(HexNAc / 203.0794); T44(HexNAc / 203.0794)	0.00081	0.012	39.6	1.3	5	1042.56	2.12	>tr|B1AUX2|B1AUX2_MOUSE Host cell factor 1 OS=Mus musculus GN=Hcfc1 PE=1 SV=1	controllerType=0 controllerNumber=1 scan=22173		bd20210130_rb_ptmkit_peptide_titration_1mg_rep1.22173.22173.5	ethcd	0.00049	0.0009	0.00074	0.0011	0.00049	0.0009	FALSE															Nucleus {ECO:0000256|ARBA:ARBA00004123}.
80 | 971238	1	724	K.LVTSADGKPTTIITTT[+203.07937]QAS[+203.07937]GAGTKPTILGISS[+79.96633]VSPSTTKPGTTTIIK.T	K.LVTSADGKPTTIITTTQASGAGTKPTILGISS[+79.96633]VSPSTTKPGTTTIIK.T	2	K.LVTSADGKPTTIITTTQASGAGTKPTILGISS[+79.96633]VSPSTTKPGTTTIIK.T_2	T16(HexNAc / 203.0794); S19(HexNAc / 203.0794); S32(Phospho / 79.9663)	5.9e-09	1.3e-07	434.2	0	4	1271.93	5.56	>tr|B1AUX2|B1AUX2_MOUSE Host cell factor 1 OS=Mus musculus GN=Hcfc1 PE=1 SV=1	controllerType=0 controllerNumber=1 scan=23317		bd20210130_rb_ptmkit_peptide_titration_1mg_rep1.23317.23317.4	hcd	0	0	0	0	4.2e-10	8.1e-09	FALSE	4.7968	1272.43	65.5167	4	0.4988	0.0044	0	7768	44254	15175	16042	5566	26699	14253	Nucleus {ECO:0000256|ARBA:ARBA00004123}.
81 | 967758	1	724	K.LVTSADGKPTTIITTTQASGAGT[+203.07937]KPTILGISS[+203.07937]VSPSTTKPGTTTIIK.T	K.LVTSADGKPTTIITTTQASGAGTKPTILGISSVSPSTTKPGTTTIIK.T	2	K.LVTSADGKPTTIITTTQASGAGTKPTILGISSVSPSTTKPGTTTIIK.T_2	T23(HexNAc / 203.0794); S32(HexNAc / 203.0794)	1.2e-31	1e-30	1811.5	0	5	1001.95	3.39	>tr|B1AUX2|B1AUX2_MOUSE Host cell factor 1 OS=Mus musculus GN=Hcfc1 PE=1 SV=1	controllerType=0 controllerNumber=1 scan=22205		bd20210130_rb_ptmkit_peptide_titration_1mg_rep1.22205.22205.5	hcd	0	0	0	0	1.2e-31	1e-30	FALSE	4.94745	1001.95	62.25	5	0.0007	0.0575	0	7449	622153	181880	169426	73989	366057	287887	Nucleus {ECO:0000256|ARBA:ARBA00004123}.
82 | 966438	1	724	K.LVTSADGKPTTIITTTQASGAGTKPTILGISSVS[+203.07937]PS[+203.07937]TTKPGTTTIIK.T	K.LVTSADGKPTTIITTTQASGAGTKPTILGISSVSPSTTKPGTTTIIK.T	2	K.LVTSADGKPTTIITTTQASGAGTKPTILGISSVSPSTTKPGTTTIIK.T_2	S34(HexNAc / 203.0794); S36(HexNAc / 203.0794)	7.1e-31	1.4e-29	1511.9	1.2	6	835.124	2.56	>tr|B1AUX2|B1AUX2_MOUSE Host cell factor 1 OS=Mus musculus GN=Hcfc1 PE=1 SV=1	controllerType=0 controllerNumber=1 scan=21940		bd20210130_rb_ptmkit_peptide_titration_1mg_rep1.21940.21940.6	hcd	0	0	0	0	4.2e-31	7.3e-30	FALSE															Nucleus {ECO:0000256|ARBA:ARBA00004123}.
83 | 172921	1	724	K.LVT[+203.07937]SADGKPTTIITTT[+203.07937]QASGAGTKPTILGISSVSPSTTKPGTTTIIK.T	K.LVTSADGKPTTIITTTQASGAGTKPTILGISSVSPSTTKPGTTTIIK.T	2	K.LVTSADGKPTTIITTTQASGAGTKPTILGISSVSPSTTKPGTTTIIK.T_2	T3(HexNAc / 203.0794); T16(HexNAc / 203.0794)	1e-29	2.1e-28	1483	10.7	5	1001.95	3.39	>tr|B1AUX2|B1AUX2_MOUSE Host cell factor 1 OS=Mus musculus GN=Hcfc1 PE=1 SV=1	controllerType=0 controllerNumber=1 scan=22207		bd20210130_rb_ptmkit_peptide_titration_1mg_rep1.22207.22207.5	ethcd	0	0	0	0	2.6e-30	6.2e-29	FALSE															Nucleus {ECO:0000256|ARBA:ARBA00004123}.
84 | 172121	1	724	K.LVT[+203.07937]SADGKPTTIITTTQASGAGTKPTILGISSVSPSTT[+203.07937]KPGTTTIIK.T	K.LVTSADGKPTTIITTTQASGAGTKPTILGISSVSPSTTKPGTTTIIK.T	2	K.LVTSADGKPTTIITTTQASGAGTKPTILGISSVSPSTTKPGTTTIIK.T_2	T3(HexNAc / 203.0794); T38(HexNAc / 203.0794)	5.9e-28	1.3e-26	1391.7	9.1	6	835.124	2.56	>tr|B1AUX2|B1AUX2_MOUSE Host cell factor 1 OS=Mus musculus GN=Hcfc1 PE=1 SV=1	controllerType=0 controllerNumber=1 scan=21942		bd20210130_rb_ptmkit_peptide_titration_1mg_rep1.21942.21942.6	ethcd	0	0	0	0	1.3e-28	3e-27	FALSE															Nucleus {ECO:0000256|ARBA:ARBA00004123}.
85 | 968758	1	724	K.LVTSADGKPTTIITTTQASGAGTKPTILGISSVS[+203.07937]PS[+203.07937]TTKPGTTTIIK.T	K.LVTSADGKPTTIITTTQASGAGTKPTILGISSVSPSTTKPGTTTIIK.T	2	K.LVTSADGKPTTIITTTQASGAGTKPTILGISSVSPSTTKPGTTTIIK.T_2	S34(HexNAc / 203.0794); S36(HexNAc / 203.0794)	9.8e-24	2.1e-22	1178.9	1.2	5	1001.95	3.7	>tr|B1AUX2|B1AUX2_MOUSE Host cell factor 1 OS=Mus musculus GN=Hcfc1 PE=1 SV=1	controllerType=0 controllerNumber=1 scan=22527		bd20210130_rb_ptmkit_peptide_titration_1mg_rep1.22527.22527.5	hcd	0	0	0	0	1.4e-24	3.4e-23	FALSE	4.94745	1001.95	62.25	5	0.0004	0.9025	0	7449	622153	181880	169426	73989	366057	287887	Nucleus {ECO:0000256|ARBA:ARBA00004123}.
86 | 965398	1	724	K.LVTSADGKPTTIITTTQAS[+203.07937]GAGT[+203.07937]KPTILGISSVSPSTTKPGTTTIIK.T	K.LVTSADGKPTTIITTTQASGAGTKPTILGISSVSPSTTKPGTTTIIK.T	2	K.LVTSADGKPTTIITTTQASGAGTKPTILGISSVSPSTTKPGTTTIIK.T_2	S19(HexNAc / 203.0794); T23(HexNAc / 203.0794)	7e-16	1.5e-14	777.4	0	6	834.957	3.13	>tr|B1AUX2|B1AUX2_MOUSE Host cell factor 1 OS=Mus musculus GN=Hcfc1 PE=1 SV=1	controllerType=0 controllerNumber=1 scan=21719		bd20210130_rb_ptmkit_peptide_titration_1mg_rep1.21719.21719.6	hcd	0	0	0	0	7.2e-17	1.6e-15	FALSE															Nucleus {ECO:0000256|ARBA:ARBA00004123}.
87 | 173559	1	724	K.LVT[+203.07937]SADGKPTTIITTTQASGAGTKPTILGISSVSPST[+203.07937]TKPGTTTIIK.T	K.LVTSADGKPTTIITTTQASGAGTKPTILGISSVSPSTTKPGTTTIIK.T	2	K.LVTSADGKPTTIITTTQASGAGTKPTILGISSVSPSTTKPGTTTIIK.T_2	T3(HexNAc / 203.0794); T37(HexNAc / 203.0794)	9.8e-13	2.1e-11	632.7	0.5	5	1001.95	3.7	>tr|B1AUX2|B1AUX2_MOUSE Host cell factor 1 OS=Mus musculus GN=Hcfc1 PE=1 SV=1	controllerType=0 controllerNumber=1 scan=22529		bd20210130_rb_ptmkit_peptide_titration_1mg_rep1.22529.22529.5	ethcd	0	0	0	0	8.4e-14	1.9e-12	FALSE															Nucleus {ECO:0000256|ARBA:ARBA00004123}.
88 | 966678	1	724	K.LVTSADGKPTTIITTTQAS[+203.07937]GAGTKPTILGISS[+203.07937]VSPSTTKPGTTTIIK.T	K.LVTSADGKPTTIITTTQASGAGTKPTILGISSVSPSTTKPGTTTIIK.T	2	K.LVTSADGKPTTIITTTQASGAGTKPTILGISSVSPSTTKPGTTTIIK.T_2	S19(HexNAc / 203.0794); S32(HexNAc / 203.0794)	6.4e-11	1.4e-09	501.3	0	7	715.82	1.78	>tr|B1AUX2|B1AUX2_MOUSE Host cell factor 1 OS=Mus musculus GN=Hcfc1 PE=1 SV=1	controllerType=0 controllerNumber=1 scan=21963		bd20210130_rb_ptmkit_peptide_titration_1mg_rep1.21963.21963.7	hcd	0	0	0	0	5e-12	1.1e-10	FALSE															Nucleus {ECO:0000256|ARBA:ARBA00004123}.
89 | 171321	1	724	K.LVT[+203.07937]SADGKPTTIITT[+203.07937]TQASGAGTKPTILGISSVSPSTTKPGTTTIIK.T	K.LVTSADGKPTTIITTTQASGAGTKPTILGISSVSPSTTKPGTTTIIK.T	2	K.LVTSADGKPTTIITTTQASGAGTKPTILGISSVSPSTTKPGTTTIIK.T_2	T3(HexNAc / 203.0794); T15(HexNAc / 203.0794)	9.8e-08	2.1e-06	237.2	4.3	6	834.957	3.13	>tr|B1AUX2|B1AUX2_MOUSE Host cell factor 1 OS=Mus musculus GN=Hcfc1 PE=1 SV=1	controllerType=0 controllerNumber=1 scan=21721		bd20210130_rb_ptmkit_peptide_titration_1mg_rep1.21721.21721.6	ethcd	0	0	0	0	7.5e-09	1.6e-07	FALSE															Nucleus {ECO:0000256|ARBA:ARBA00004123}.
90 | 172362	1	724	K.LVT[+203.07937]SADGKPTTIITTTQASGAGTKPTILGISS[+203.07937]VSPSTTKPGTTTIIK.T	K.LVTSADGKPTTIITTTQASGAGTKPTILGISSVSPSTTKPGTTTIIK.T	2	K.LVTSADGKPTTIITTTQASGAGTKPTILGISSVSPSTTKPGTTTIIK.T_2	T3(HexNAc / 203.0794); S32(HexNAc / 203.0794)	1.7e-06	3.6e-05	134.3	0.1	7	715.82	1.78	>tr|B1AUX2|B1AUX2_MOUSE Host cell factor 1 OS=Mus musculus GN=Hcfc1 PE=1 SV=1	controllerType=0 controllerNumber=1 scan=21965		bd20210130_rb_ptmkit_peptide_titration_1mg_rep1.21965.21965.7	ethcd	0	0	0	0	1e-07	2e-06	FALSE															Nucleus {ECO:0000256|ARBA:ARBA00004123}.
91 | 967078	1	724	K.LVTSADGKPTTIIT[+203.07937]T[+203.07937]TQASGAGTKPTILGISSVSPSTTKPGTTTIIK.T	K.LVTSADGKPTTIITTTQASGAGTKPTILGISSVSPSTTKPGTTTIIK.T	2	K.LVTSADGKPTTIITTTQASGAGTKPTILGISSVSPSTTKPGTTTIIK.T_2	T14(HexNAc / 203.0794); T15(HexNAc / 203.0794)	0.00018	0.0039	89.2	0.1	5	1001.95	4.43	>tr|B1AUX2|B1AUX2_MOUSE Host cell factor 1 OS=Mus musculus GN=Hcfc1 PE=1 SV=1	controllerType=0 controllerNumber=1 scan=22062		bd20210130_rb_ptmkit_peptide_titration_1mg_rep1.22062.22062.5	hcd	0.00013	0.00048	0.0002	0.00059	0.00014	0.00048	FALSE	4.30516	1002.35	61.4167	5	0.4007	0.3698	0	7272	16967	4776	4667	2094	9015	9702	Nucleus {ECO:0000256|ARBA:ARBA00004123}.
92 | 962238	1	724	K.LVTSADGKPTTIITTT[+203.07937]QAS[+203.07937]GAGT[+203.07937]KPTILGISSVSPSTTK.P	K.LVTSADGKPTTIITTTQASGAGTKPTILGISSVSPSTTK.P	3	K.LVTSADGKPTTIITTTQASGAGTKPTILGISSVSPSTTK.P_3	T16(HexNAc / 203.0794); S19(HexNAc / 203.0794); T23(HexNAc / 203.0794)	8.1e-06	0.00017	119.1	1.2	4	1100.08	2.84	>tr|B1AUX2|B1AUX2_MOUSE Host cell factor 1 OS=Mus musculus GN=Hcfc1 PE=1 SV=1	controllerType=0 controllerNumber=1 scan=20969		bd20210130_rb_ptmkit_peptide_titration_1mg_rep1.20969.20969.4	hcd	0	0	0	0	4.5e-07	9.5e-06	FALSE	3.94166	1100.58	58.3667	4	0.4982	0.1363	0	6935	12304	3637	3786	2057	8108	7149	Nucleus {ECO:0000256|ARBA:ARBA00004123}.
93 | 962078	1	724	K.LVTSADGKPTTIITTT[+203.07937]QAS[+203.07937]GAGT[+203.07937]KPTILGISSVSPSTTK.P	K.LVTSADGKPTTIITTTQASGAGTKPTILGISSVSPSTTK.P	3	K.LVTSADGKPTTIITTTQASGAGTKPTILGISSVSPSTTK.P_3	T16(HexNAc / 203.0794); S19(HexNAc / 203.0794); T23(HexNAc / 203.0794)	3.2e-05	0.00069	59.2	2.4	5	880.267	3.35	>tr|B1AUX2|B1AUX2_MOUSE Host cell factor 1 OS=Mus musculus GN=Hcfc1 PE=1 SV=1	controllerType=0 controllerNumber=1 scan=20929		bd20210130_rb_ptmkit_peptide_titration_1mg_rep1.20929.20929.5	hcd	0	0.00017	0	0	1.5e-06	0.00018	FALSE	5.54554	880.267	58.3667	5	0.0005	0.024	0	6993	78266	21923	20952	7862	43599	35291	Nucleus {ECO:0000256|ARBA:ARBA00004123}.
94 | 961958	1	724	K.LVTSADGKPTTIIT[+203.07937]T[+203.07937]TQASGAGT[+203.07937]KPTILGISSVSPSTTK.P	K.LVTSADGKPTTIITTTQASGAGTKPTILGISSVSPSTTK.P	3	K.LVTSADGKPTTIITTTQASGAGTKPTILGISSVSPSTTK.P_3	T14(HexNAc / 203.0794); T15(HexNAc / 203.0794); T23(HexNAc / 203.0794)	8.1e-05	0.0017	16	0	5	880.267	2.66	>tr|B1AUX2|B1AUX2_MOUSE Host cell factor 1 OS=Mus musculus GN=Hcfc1 PE=1 SV=1	controllerType=0 controllerNumber=1 scan=20912		bd20210130_rb_ptmkit_peptide_titration_1mg_rep1.20912.20912.5	hcd	0	0.00033	0	0.00041	3.6e-06	0.00034	FALSE	5.54554	880.267	58.3667	5	0.0001	0.025	0	6993	78266	21923	20952	7862	43599	35291	Nucleus {ECO:0000256|ARBA:ARBA00004123}.
95 | 882285	1	724	K.LVTSADGKPTTIITTTQAS[+203.07937]GAGT[+203.07937]KPTILGISSVSPSTTK.P	K.LVTSADGKPTTIITTTQASGAGTKPTILGISSVSPSTTK.P	2	K.LVTSADGKPTTIITTTQASGAGTKPTILGISSVSPSTTK.P_2	S19(HexNAc / 203.0794); T23(HexNAc / 203.0794)	5.1e-28	1.1e-26	1394	0	4	1049.31	2.11	>tr|B1AUX2|B1AUX2_MOUSE Host cell factor 1 OS=Mus musculus GN=Hcfc1 PE=1 SV=1	controllerType=0 controllerNumber=1 scan=21536		bd20210130_rb_ptmkit_peptide_titration_1mg_rep1.21536.21536.4	hcd	0	0	0	0	1e-28	2.1e-27	FALSE	5.16553	1049.31	60.2167	4	0.0005	0.0011	0	7202	288871	82289	79759	34144	176372	140442	Nucleus {ECO:0000256|ARBA:ARBA00004123}.
96 | 101778	1	724	K.LVT[+203.07937]SADGKPTTIITT[+203.07937]TQASGAGTKPTILGISSVSPSTTK.P	K.LVTSADGKPTTIITTTQASGAGTKPTILGISSVSPSTTK.P	2	K.LVTSADGKPTTIITTTQASGAGTKPTILGISSVSPSTTK.P_2	T3(HexNAc / 203.0794); T15(HexNAc / 203.0794)	5.1e-21	1.1e-19	1023	4.3	4	1049.31	2.11	>tr|B1AUX2|B1AUX2_MOUSE Host cell factor 1 OS=Mus musculus GN=Hcfc1 PE=1 SV=1	controllerType=0 controllerNumber=1 scan=21537		bd20210130_rb_ptmkit_peptide_titration_1mg_rep1.21537.21537.4	ethcd	0	0	0	0	5.9e-22	1.1e-20	FALSE															Nucleus {ECO:0000256|ARBA:ARBA00004123}.
97 | 882245	1	724	K.LVTSADGKPTTIITTT[+203.07937]QASGAGT[+203.07937]KPTILGISSVSPSTTK.P	K.LVTSADGKPTTIITTTQASGAGTKPTILGISSVSPSTTK.P	2	K.LVTSADGKPTTIITTTQASGAGTKPTILGISSVSPSTTK.P_2	T16(HexNAc / 203.0794); T23(HexNAc / 203.0794)	4.9e-06	0.0001	96.4	0	5	839.65	2.53	>tr|B1AUX2|B1AUX2_MOUSE Host cell factor 1 OS=Mus musculus GN=Hcfc1 PE=1 SV=1	controllerType=0 controllerNumber=1 scan=21531		bd20210130_rb_ptmkit_peptide_titration_1mg_rep1.21531.21531.5	hcd	0	0	0	0	2.8e-07	5.8e-06	FALSE	4.75138	839.853	60.25	5	0.2029	0.0495	0	7199	55677	14253	14727	6520	30979	23994	Nucleus {ECO:0000256|ARBA:ARBA00004123}.
98 | 797686	1	724	K.LVTSADGKPTTIIT[+203.07937]T[+203.07937]T[+203.07937]QAS[+203.07937]GAGTK.P	K.LVTSADGKPTTIITTTQASGAGTK.P	4	K.LVTSADGKPTTIITTTQASGAGTK.P_4	T14(HexNAc / 203.0794); T15(HexNAc / 203.0794); T16(HexNAc / 203.0794); S19(HexNAc / 203.0794)	4.5e-08	9.6e-07	276.6	7.2	3	1044.53	3.27	>tr|B1AUX2|B1AUX2_MOUSE Host cell factor 1 OS=Mus musculus GN=Hcfc1 PE=1 SV=1	controllerType=0 controllerNumber=1 scan=12797		bd20210130_rb_ptmkit_peptide_titration_1mg_rep1.12797.12797.3	hcd	0	0	0	0	3.5e-09	7e-08	FALSE	5.754	1044.53	35.2833	3	0.0007	0.0656	0	3669	56689	18199	19849	8740	50290	30705	Nucleus {ECO:0000256|ARBA:ARBA00004123}.
99 | 799454	1	724	K.LVTSADGKPTTIIT[+203.07937]T[+203.07937]T[+203.07937]QASGAGTK.P	K.LVTSADGKPTTIITTTQASGAGTK.P	3	K.LVTSADGKPTTIITTTQASGAGTK.P_3	T14(HexNAc / 203.0794); T15(HexNAc / 203.0794); T16(HexNAc / 203.0794)	7.1e-21	1.5e-19	1043	4.3	3	976.835	4.01	>tr|B1AUX2|B1AUX2_MOUSE Host cell factor 1 OS=Mus musculus GN=Hcfc1 PE=1 SV=1	controllerType=0 controllerNumber=1 scan=13473		bd20210130_rb_ptmkit_peptide_titration_1mg_rep1.13473.13473.3	hcd	0	0	0	0	9.3e-22	2.1e-20	FALSE	4.05435	976.834	37.05	3	0.0013	0.0938	0	3684	346040	129042	121742	71061	288106	202946	Nucleus {ECO:0000256|ARBA:ARBA00004123}.
100 | 75690	1	724	K.LVT[+203.07937]SADGKPTTIITT[+203.07937]T[+203.07937]QASGAGTK.P	K.LVTSADGKPTTIITTTQASGAGTK.P	3	K.LVTSADGKPTTIITTTQASGAGTK.P_3	T3(HexNAc / 203.0794); T15(HexNAc / 203.0794); T16(HexNAc / 203.0794)	4.3e-14	9.1e-13	690.1	21.1	4	732.877	2.4	>tr|B1AUX2|B1AUX2_MOUSE Host cell factor 1 OS=Mus musculus GN=Hcfc1 PE=1 SV=1	controllerType=0 controllerNumber=1 scan=13431		bd20210130_rb_ptmkit_peptide_titration_1mg_rep1.13431.13431.4	ethcd	0	0	0	0	3.3e-15	7.1e-14	FALSE															Nucleus {ECO:0000256|ARBA:ARBA00004123}.
101 | 799214	1	724	K.LVTSADGKPTTIIT[+203.07937]T[+203.07937]T[+203.07937]QASGAGTK.P	K.LVTSADGKPTTIITTTQASGAGTK.P	3	K.LVTSADGKPTTIITTTQASGAGTK.P_3	T14(HexNAc / 203.0794); T15(HexNAc / 203.0794); T16(HexNAc / 203.0794)	4.3e-13	9.1e-12	642.2	4.8	4	732.877	2.4	>tr|B1AUX2|B1AUX2_MOUSE Host cell factor 1 OS=Mus musculus GN=Hcfc1 PE=1 SV=1	controllerType=0 controllerNumber=1 scan=13429		bd20210130_rb_ptmkit_peptide_titration_1mg_rep1.13429.13429.4	hcd	0	0	0	0	3.4e-14	6.8e-13	FALSE	4.88774	732.877	37.05	4	0	0.0309	0	4003	353896	91908	90819	38721	189258	190998	Nucleus {ECO:0000256|ARBA:ARBA00004123}.
102 | 75850	1	724	K.LVT[+203.07937]S[+203.07937]ADGKPTTIITTT[+203.07937]QASGAGTK.P	K.LVTSADGKPTTIITTTQASGAGTK.P	3	K.LVTSADGKPTTIITTTQASGAGTK.P_3	T3(HexNAc / 203.0794); S4(HexNAc / 203.0794); T16(HexNAc / 203.0794)	8.7e-08	1.9e-06	253.5	26.1	3	976.835	4.01	>tr|B1AUX2|B1AUX2_MOUSE Host cell factor 1 OS=Mus musculus GN=Hcfc1 PE=1 SV=1	controllerType=0 controllerNumber=1 scan=13475		bd20210130_rb_ptmkit_peptide_titration_1mg_rep1.13475.13475.3	ethcd	0	0	0	0	6.7e-09	1.5e-07	FALSE															Nucleus {ECO:0000256|ARBA:ARBA00004123}.
103 | 797766	1	724	K.LVTSADGKPTTIIT[+203.07937]T[+203.07937]T[+203.07937]QASGAGTK.P	K.LVTSADGKPTTIITTTQASGAGTK.P	3	K.LVTSADGKPTTIITTTQASGAGTK.P_3	T14(HexNAc / 203.0794); T15(HexNAc / 203.0794); T16(HexNAc / 203.0794)	0.00055	0.01	52.3	4.7	3	976.834	3.44	>tr|B1AUX2|B1AUX2_MOUSE Host cell factor 1 OS=Mus musculus GN=Hcfc1 PE=1 SV=1	controllerType=0 controllerNumber=1 scan=12824		bd20210130_rb_ptmkit_peptide_titration_1mg_rep1.12824.12824.3	hcd	0.00037	0.00075	0	0	0.00037	0.00076	FALSE															Nucleus {ECO:0000256|ARBA:ARBA00004123}.
104 | 798922	1	724	K.LVTSADGKPTTIIT[+203.07937]T[+203.07937]T[+203.07937]QASGAGTK.P	K.LVTSADGKPTTIITTTQASGAGTK.P	3	K.LVTSADGKPTTIITTTQASGAGTK.P_3	T14(HexNAc / 203.0794); T15(HexNAc / 203.0794); T16(HexNAc / 203.0794)	0.003	0.033	8.3	4.7	3	976.834	3.19	>tr|B1AUX2|B1AUX2_MOUSE Host cell factor 1 OS=Mus musculus GN=Hcfc1 PE=1 SV=1	controllerType=0 controllerNumber=1 scan=13237		bd20210130_rb_ptmkit_peptide_titration_1mg_rep1.13237.13237.3	hcd	0.0008	0.0014	0	0	0.00083	0.0014	FALSE	4.05435	976.834	37.05	3	0.0005	0.534	0	3684	346040	129042	121742	71061	288106	202946	Nucleus {ECO:0000256|ARBA:ARBA00004123}.
105 | 800174	1	724	K.LVTSADGKPT[+203.07937]T[+203.07937]IITTTQASGAGTK.P	K.LVTSADGKPTTIITTTQASGAGTK.P	2	K.LVTSADGKPTTIITTTQASGAGTK.P_2	T10(HexNAc / 203.0794); T11(HexNAc / 203.0794)	1.2e-10	2.6e-09	477.5	1.2	3	909.14	2.57	>tr|B1AUX2|B1AUX2_MOUSE Host cell factor 1 OS=Mus musculus GN=Hcfc1 PE=1 SV=1	controllerType=0 controllerNumber=1 scan=13700		bd20210130_rb_ptmkit_peptide_titration_1mg_rep1.13700.13700.3	hcd	0	0	0	0	9.3e-12	1.9e-10	FALSE															Nucleus {ECO:0000256|ARBA:ARBA00004123}.
106 | 801795	1	724	K.LVTSADGKPT[+203.07937]T[+203.07937]IITTTQASGAGTK.P	K.LVTSADGKPTTIITTTQASGAGTK.P	2	K.LVTSADGKPTTIITTTQASGAGTK.P_2	T10(HexNAc / 203.0794); T11(HexNAc / 203.0794)	1.3e-10	2.8e-09	461.2	1.2	4	682.107	2.5	>tr|B1AUX2|B1AUX2_MOUSE Host cell factor 1 OS=Mus musculus GN=Hcfc1 PE=1 SV=1	controllerType=0 controllerNumber=1 scan=14137		bd20210130_rb_ptmkit_peptide_titration_1mg_rep1.14137.14137.4	hcd	0	0	0	0	1.1e-11	2.3e-10	FALSE	5.34071	682.107	38.9333	4	0.0001	0.0381	0	4358	148953	39074	34878	13457	71870	78896	Nucleus {ECO:0000256|ARBA:ARBA00004123}.
107 | 30452	1	724	K.LVT[+203.07937]SADGKPTTIITTT[+203.07937]QASGAGTK.P	K.LVTSADGKPTTIITTTQASGAGTK.P	2	K.LVTSADGKPTTIITTTQASGAGTK.P_2	T3(HexNAc / 203.0794); T16(HexNAc / 203.0794)	2.8e-10	6e-09	372.5	2.8	4	682.107	2.5	>tr|B1AUX2|B1AUX2_MOUSE Host cell factor 1 OS=Mus musculus GN=Hcfc1 PE=1 SV=1	controllerType=0 controllerNumber=1 scan=14139		bd20210130_rb_ptmkit_peptide_titration_1mg_rep1.14139.14139.4	ethcd	0	0	0	0	2.8e-11	6.4e-10	FALSE															Nucleus {ECO:0000256|ARBA:ARBA00004123}.
108 | 802356	1	724	K.LVTSADGKPT[+203.07937]T[+203.07937]IITTTQASGAGTK.P	K.LVTSADGKPTTIITTTQASGAGTK.P	2	K.LVTSADGKPTTIITTTQASGAGTK.P_2	T10(HexNAc / 203.0794); T11(HexNAc / 203.0794)	2.2e-08	4.8e-07	292.7	1.2	3	909.14	2.57	>tr|B1AUX2|B1AUX2_MOUSE Host cell factor 1 OS=Mus musculus GN=Hcfc1 PE=1 SV=1	controllerType=0 controllerNumber=1 scan=14281		bd20210130_rb_ptmkit_peptide_titration_1mg_rep1.14281.14281.3	hcd	0	0	0	0	1.5e-09	2.8e-08	FALSE	4.34555	909.14	38.9333	3	0.0001	0.4515	0	4431	29155	10849	11933	5565	24183	18956	Nucleus {ECO:0000256|ARBA:ARBA00004123}.
109 | 802315	1	724	K.LVTSADGKPT[+203.07937]T[+203.07937]IITTTQASGAGTK.P	K.LVTSADGKPTTIITTTQASGAGTK.P	2	K.LVTSADGKPTTIITTTQASGAGTK.P_2	T10(HexNAc / 203.0794); T11(HexNAc / 203.0794)	2.4e-08	5.2e-07	291.2	1.2	3	909.14	2.77	>tr|B1AUX2|B1AUX2_MOUSE Host cell factor 1 OS=Mus musculus GN=Hcfc1 PE=1 SV=1	controllerType=0 controllerNumber=1 scan=14270		bd20210130_rb_ptmkit_peptide_titration_1mg_rep1.14270.14270.3	hcd	0	0	0	0	1.8e-09	3.5e-08	FALSE	4.34555	909.14	38.9333	3	0.0002	0.4183	0	4431	29155	10849	11933	5565	24183	18956	Nucleus {ECO:0000256|ARBA:ARBA00004123}.
110 | 799334	1	724	K.LVTSADGKPTTIITT[+203.07937]T[+203.07937]QASGAGTK.P	K.LVTSADGKPTTIITTTQASGAGTK.P	2	K.LVTSADGKPTTIITTTQASGAGTK.P_2	T15(HexNAc / 203.0794); T16(HexNAc / 203.0794)	1.3e-06	2.9e-05	203.1	2.4	3	909.141	3.44	>tr|B1AUX2|B1AUX2_MOUSE Host cell factor 1 OS=Mus musculus GN=Hcfc1 PE=1 SV=1	controllerType=0 controllerNumber=1 scan=13447		bd20210130_rb_ptmkit_peptide_titration_1mg_rep1.13447.13447.3	hcd	0	0	0	0	8.3e-08	1.7e-06	FALSE															Nucleus {ECO:0000256|ARBA:ARBA00004123}.
111 | 801375	1	724	K.LVTSADGKPT[+203.07937]T[+203.07937]IITTTQASGAGTK.P	K.LVTSADGKPTTIITTTQASGAGTK.P	2	K.LVTSADGKPTTIITTTQASGAGTK.P_2	T10(HexNAc / 203.0794); T11(HexNAc / 203.0794)	1.1e-06	2.4e-05	190.8	1.2	3	909.14	2.77	>tr|B1AUX2|B1AUX2_MOUSE Host cell factor 1 OS=Mus musculus GN=Hcfc1 PE=1 SV=1	controllerType=0 controllerNumber=1 scan=14007		bd20210130_rb_ptmkit_peptide_titration_1mg_rep1.14007.14007.3	hcd	0	0	0	0	6.8e-08	1.4e-06	FALSE	4.34555	909.14	38.9333	3	0.0002	0.3114	0	4431	29155	10849	11933	5565	24183	18956	Nucleus {ECO:0000256|ARBA:ARBA00004123}.
112 | 28531	1	724	K.LVTSADGKPTTIITT[+203.07937]T[+203.07937]QASGAGTK.P	K.LVTSADGKPTTIITTTQASGAGTK.P	2	K.LVTSADGKPTTIITTTQASGAGTK.P_2	T15(HexNAc / 203.0794); T16(HexNAc / 203.0794)	0.015	0.12	13.2	13.2	3	909.14	2.57	>tr|B1AUX2|B1AUX2_MOUSE Host cell factor 1 OS=Mus musculus GN=Hcfc1 PE=1 SV=1	controllerType=0 controllerNumber=1 scan=13702		bd20210130_rb_ptmkit_peptide_titration_1mg_rep1.13702.13702.3	ethcd	0.0021	0.0036	0	0	0.0022	0.0036	FALSE															Nucleus {ECO:0000256|ARBA:ARBA00004123}.
113 | 975838	1	771	K.TIPMSAIITQAGATGVTS[+203.07937]SPGIKS[+203.07937]PITIITTKVM[+15.99492]TSGTGAPAK.I	K.TIPMSAIITQAGATGVTSSPGIKSPITIITTKVM[+15.99492]TSGTGAPAK.I	2	K.TIPMSAIITQAGATGVTSSPGIKSPITIITTKVM[+15.99492]TSGTGAPAK.I_2	S18(HexNAc / 203.0794); S24(HexNAc / 203.0794); M34(Oxidation / 15.9949)	3.1e-08	6.6e-07	420.6	0	4	1145.36	0.31	>tr|B1AUX2|B1AUX2_MOUSE Host cell factor 1 OS=Mus musculus GN=Hcfc1 PE=1 SV=1	controllerType=0 controllerNumber=1 scan=26100		bd20210130_rb_ptmkit_peptide_titration_1mg_rep1.26100.26100.4	hcd	0	0	0	0	2.4e-09	4.6e-08	FALSE	5.58341	1145.36	74.0167	4	0.001	0.0003	0	8104	53879	18822	18417	6342	35410	22501	Nucleus {ECO:0000256|ARBA:ARBA00004123}.
114 | 975918	1	771	K.TIPMSAIITQAGATGVTS[+203.07937]SPGIKS[+203.07937]PITIITTKVM[+15.99492]TSGTGAPAK.I	K.TIPMSAIITQAGATGVTSSPGIKSPITIITTKVM[+15.99492]TSGTGAPAK.I	2	K.TIPMSAIITQAGATGVTSSPGIKSPITIITTKVM[+15.99492]TSGTGAPAK.I_2	S18(HexNAc / 203.0794); S24(HexNAc / 203.0794); M34(Oxidation / 15.9949)	1.2e-07	2.6e-06	375.4	0	4	1145.37	5.22	>tr|B1AUX2|B1AUX2_MOUSE Host cell factor 1 OS=Mus musculus GN=Hcfc1 PE=1 SV=1	controllerType=0 controllerNumber=1 scan=26109		bd20210130_rb_ptmkit_peptide_titration_1mg_rep1.26109.26109.4	hcd	0	0	0	0	9.2e-09	2e-07	FALSE	5.58341	1145.36	74.0167	4	0.0046	0.0285	0	8104	53879	18822	18417	6342	35410	22501	Nucleus {ECO:0000256|ARBA:ARBA00004123}.
115 | 977558	1	771	K.TIPMSAIITQAGATGVT[+203.07937]S[+203.07937]SPGIKSPITIITTKVMTSGTGAPAK.I	K.TIPMSAIITQAGATGVTSSPGIKSPITIITTKVMTSGTGAPAK.I	2	K.TIPMSAIITQAGATGVTSSPGIKSPITIITTKVMTSGTGAPAK.I_2	T17(HexNAc / 203.0794); S18(HexNAc / 203.0794)	2.3e-20	5e-19	1086	0	4	1141.36	4.02	>tr|B1AUX2|B1AUX2_MOUSE Host cell factor 1 OS=Mus musculus GN=Hcfc1 PE=1 SV=1	controllerType=0 controllerNumber=1 scan=27330		bd20210130_rb_ptmkit_peptide_titration_1mg_rep1.27330.27330.4	hcd	0	0	0	0	2.4e-21	4.5e-20	FALSE	5.11308	1141.37	77.65	4	0.0001	0.0576	0	8303	100653	31727	27285	10488	53626	37661	Nucleus {ECO:0000256|ARBA:ARBA00004123}.
116 | 896217	1	771	K.TIPMSAIITQAGATGVT[+203.07937]S[+203.07937]S[+203.07937]PGIKS[+79.96633]PITIITTK.V	K.TIPMSAIITQAGATGVTSSPGIKS[+79.96633]PITIITTK.V	3	K.TIPMSAIITQAGATGVTSSPGIKS[+79.96633]PITIITTK.V_3	T17(HexNAc / 203.0794); S18(HexNAc / 203.0794); S19(HexNAc / 203.0794); S24(Phospho / 79.9663)	2.8e-21	6.1e-20	1065.2	4.8	4	961.999	2.77	>tr|B1AUX2|B1AUX2_MOUSE Host cell factor 1 OS=Mus musculus GN=Hcfc1 PE=1 SV=1	controllerType=0 controllerNumber=1 scan=27654		bd20210130_rb_ptmkit_peptide_titration_1mg_rep1.27654.27654.4	hcd	0	0	0	0	3.5e-22	7.5e-21	FALSE	4.82486	962	78.65	4	0.0005	0.0092	0	8396	322694	87264	89856	38032	183499	152687	Nucleus {ECO:0000256|ARBA:ARBA00004123}.
117 | 119696	1	771	K.TIPMSAIIT[+203.07937]QAGATGVT[+203.07937]SSPGIKS[+79.96633]PITIIT[+203.07937]TK.V	K.TIPMSAIITQAGATGVTSSPGIKS[+79.96633]PITIITTK.V	3	K.TIPMSAIITQAGATGVTSSPGIKS[+79.96633]PITIITTK.V_3	T9(HexNAc / 203.0794); T17(HexNAc / 203.0794); S24(Phospho / 79.9663); T30(HexNAc / 203.0794)	1.6e-08	3.4e-07	451.1	4.5	4	961.999	2.77	>tr|B1AUX2|B1AUX2_MOUSE Host cell factor 1 OS=Mus musculus GN=Hcfc1 PE=1 SV=1	controllerType=0 controllerNumber=1 scan=27656		bd20210130_rb_ptmkit_peptide_titration_1mg_rep1.27656.27656.4	ethcd	0	0	0	0	9.8e-10	1.8e-08	FALSE															Nucleus {ECO:0000256|ARBA:ARBA00004123}.
118 | 898577	1	771	K.TIPMSAIITQAGATGVT[+203.07937]S[+203.07937]SPGIKS[+79.96633]PITIITTK.V	K.TIPMSAIITQAGATGVTSSPGIKS[+79.96633]PITIITTK.V	2	K.TIPMSAIITQAGATGVTSSPGIKS[+79.96633]PITIITTK.V_2	T17(HexNAc / 203.0794); S18(HexNAc / 203.0794); S24(Phospho / 79.9663)	2.8e-23	6.1e-22	1165.9	2.4	4	911.229	2.53	>tr|B1AUX2|B1AUX2_MOUSE Host cell factor 1 OS=Mus musculus GN=Hcfc1 PE=1 SV=1	controllerType=0 controllerNumber=1 scan=28197		bd20210130_rb_ptmkit_peptide_titration_1mg_rep1.28197.28197.4	hcd	0	0	0	0	3.1e-24	7.8e-23	FALSE	4.99035	911.229	80.2333	4	0.0005	0.0661	0	8663	215427	56997	59079	26641	132948	108211	Nucleus {ECO:0000256|ARBA:ARBA00004123}.
119 | 898537	1	771	K.TIPMSAIITQAGATGVT[+203.07937]S[+203.07937]SPGIKS[+79.96633]PITIITTK.V	K.TIPMSAIITQAGATGVTSSPGIKS[+79.96633]PITIITTK.V	2	K.TIPMSAIITQAGATGVTSSPGIKS[+79.96633]PITIITTK.V_2	T17(HexNAc / 203.0794); S18(HexNAc / 203.0794); S24(Phospho / 79.9663)	3.4e-13	7.3e-12	654.6	2.4	4	911.23	3.4	>tr|B1AUX2|B1AUX2_MOUSE Host cell factor 1 OS=Mus musculus GN=Hcfc1 PE=1 SV=1	controllerType=0 controllerNumber=1 scan=28183		bd20210130_rb_ptmkit_peptide_titration_1mg_rep1.28183.28183.4	hcd	0	0	0	0	2.7e-14	5.3e-13	FALSE	4.99035	911.229	80.2333	4	0.0003	0.1019	0	8663	215427	56997	59079	26641	132948	108211	Nucleus {ECO:0000256|ARBA:ARBA00004123}.
120 | 122136	1	771	K.TIPMSAIIT[+203.07937]QAGATGVTSSPGIKS[+79.96633]PITIITT[+203.07937]K.V	K.TIPMSAIITQAGATGVTSSPGIKS[+79.96633]PITIITTK.V	2	K.TIPMSAIITQAGATGVTSSPGIKS[+79.96633]PITIITTK.V_2	T9(HexNAc / 203.0794); S24(Phospho / 79.9663); T31(HexNAc / 203.0794)	2.8e-11	6.1e-10	572.1	13.5	4	911.229	2.53	>tr|B1AUX2|B1AUX2_MOUSE Host cell factor 1 OS=Mus musculus GN=Hcfc1 PE=1 SV=1	controllerType=0 controllerNumber=1 scan=28199		bd20210130_rb_ptmkit_peptide_titration_1mg_rep1.28199.28199.4	ethcd	0	0	0	0	1.8e-12	3.5e-11	FALSE															Nucleus {ECO:0000256|ARBA:ARBA00004123}.
121 | 814541	1	771	K.TIPM[+15.99492]SAIITQAGATGVT[+203.07937]S[+203.07937]SPGIK.S	K.TIPM[+15.99492]SAIITQAGATGVTSSPGIK.S	2	K.TIPM[+15.99492]SAIITQAGATGVTSSPGIK.S_2	M4(Oxidation / 15.9949); T17(HexNAc / 203.0794); S18(HexNAc / 203.0794)	1.6e-10	3.5e-09	393.5	2.4	3	875.12	2.28	>tr|B1AUX2|B1AUX2_MOUSE Host cell factor 1 OS=Mus musculus GN=Hcfc1 PE=1 SV=1	controllerType=0 controllerNumber=1 scan=19682		bd20210130_rb_ptmkit_peptide_titration_1mg_rep1.19682.19682.3	hcd	0	0	0	0	1.5e-11	3.3e-10	FALSE	4.73363	875.12	54.9333	3	0.0006	0.2057	0	6613	81153	23555	19754	11056	52335	48720	Nucleus {ECO:0000256|ARBA:ARBA00004123}.
122 | 47520	1	771	K.TIPM[+15.99492]SAIITQAGAT[+203.07937]GVT[+203.07937]SSPGIK.S	K.TIPM[+15.99492]SAIITQAGATGVTSSPGIK.S	2	K.TIPM[+15.99492]SAIITQAGATGVTSSPGIK.S_2	M4(Oxidation / 15.9949); T14(HexNAc / 203.0794); T17(HexNAc / 203.0794)	0.0054	0.051	29.4	2.2	3	875.12	2.28	>tr|B1AUX2|B1AUX2_MOUSE Host cell factor 1 OS=Mus musculus GN=Hcfc1 PE=1 SV=1	controllerType=0 controllerNumber=1 scan=19684		bd20210130_rb_ptmkit_peptide_titration_1mg_rep1.19684.19684.3	ethcd	0.0012	0.0022	0.0016	0.0025	0.0012	0.0022	FALSE															Nucleus {ECO:0000256|ARBA:ARBA00004123}.
123 | 509885	1	794	K.SPITIIT[+203.07937]T[+203.07937]K.V	K.SPITIITTK.V	2	K.SPITIITTK.V_2	T7(HexNAc / 203.0794); T8(HexNAc / 203.0794)	7.4e-08	1.6e-06	286.4	4.8	2	690.381	2.44	>tr|B1AUX2|B1AUX2_MOUSE Host cell factor 1 OS=Mus musculus GN=Hcfc1 PE=1 SV=1	controllerType=0 controllerNumber=1 scan=14777		bd20210130_rb_ptmkit_peptide_titration_1mg_rep1.14777.14777.3	hcd	0	0	0	0	5.8e-09	1.2e-07	FALSE															Nucleus {ECO:0000256|ARBA:ARBA00004123}.
124 | 33455	1	794	K.SPIT[+203.07937]IITT[+203.07937]K.V	K.SPITIITTK.V	2	K.SPITIITTK.V_2	T4(HexNAc / 203.0794); T8(HexNAc / 203.0794)	0.00028	0.0059	68.8	23.2	2	690.381	2.44	>tr|B1AUX2|B1AUX2_MOUSE Host cell factor 1 OS=Mus musculus GN=Hcfc1 PE=1 SV=1	controllerType=0 controllerNumber=1 scan=14778		bd20210130_rb_ptmkit_peptide_titration_1mg_rep1.14778.14778.3	ethcd	0.00025	0.00062	0.00038	0.00076	0.00026	0.00063	FALSE															Nucleus {ECO:0000256|ARBA:ARBA00004123}.
125 | 560359	1	821	K.IATGHGQQGVTQVVLK.G	K.IATGHGQQGVTQVVLK.G	0	K.IATGHGQQGVTQVVLK.G_0		2.4e-10	5.2e-09	486.5	486.5	3	545.979	2.03	>tr|B1AUX2|B1AUX2_MOUSE Host cell factor 1 OS=Mus musculus GN=Hcfc1 PE=1 SV=1	controllerType=0 controllerNumber=1 scan=13204		bd20210130_rb_ptmkit_peptide_titration_1mg_rep1.13204.13204.3	hcd	0	0	0	0	2.3e-11	5.3e-10	FALSE		545.979	36.4	3	0	0.0382	0	3874							Nucleus {ECO:0000256|ARBA:ARBA00004123}.
126 | 371669	1	1138	R.TTNTPTVVR.I	R.TTNTPTVVR.I	0	R.TTNTPTVVR.I_0		5.3e-05	0.0011	206.9	206.9	2	494.776	1.52	>tr|B1AUX2|B1AUX2_MOUSE Host cell factor 1 OS=Mus musculus GN=Hcfc1 PE=1 SV=1	controllerType=0 controllerNumber=1 scan=8165		bd20210130_rb_ptmkit_peptide_titration_1mg_rep1.8165.8165.2	hcd	0	0.00017	0	0.00021	2.3e-06	0.00018	FALSE		494.776	22.6167	2	0.0005	0.0527	0	1549							Nucleus {ECO:0000256|ARBA:ARBA00004123}.
127 | 729113	1	1232	R.QPETYHTYTTNTPT[+203.07937]T[+203.07937]TR.S	R.QPETYHTYTTNTPTTTR.S	2	R.QPETYHTYTTNTPTTTR.S_2	T14(HexNAc / 203.0794); T15(HexNAc / 203.0794)	1.7e-13	3.6e-12	685.3	2.4	3	806.706	3.73	>tr|B1AUX2|B1AUX2_MOUSE Host cell factor 1 OS=Mus musculus GN=Hcfc1 PE=1 SV=1	controllerType=0 controllerNumber=1 scan=9331		bd20210130_rb_ptmkit_peptide_titration_1mg_rep1.9331.9331.3	hcd	0	0	0	0	1.8e-14	4e-13	FALSE	5.32372	806.705	25.3167	3	0.0006	0.3354	0	2133	262152	118216	128422	58220	309947	171723	Nucleus {ECO:0000256|ARBA:ARBA00004123}.
128 | 729633	1	1232	R.QPETYHTYTTNTPT[+203.07937]T[+203.07937]TR.S	R.QPETYHTYTTNTPTTTR.S	2	R.QPETYHTYTTNTPTTTR.S_2	T14(HexNAc / 203.0794); T15(HexNAc / 203.0794)	5.2e-10	1.1e-08	452.8	1.2	3	806.706	3.57	>tr|B1AUX2|B1AUX2_MOUSE Host cell factor 1 OS=Mus musculus GN=Hcfc1 PE=1 SV=1	controllerType=0 controllerNumber=1 scan=9728		bd20210130_rb_ptmkit_peptide_titration_1mg_rep1.9728.9728.3	hcd	0	0	0	0	5.3e-11	1.3e-09	FALSE															Nucleus {ECO:0000256|ARBA:ARBA00004123}.
129 | 10289	1	1232	R.QPETYHT[+203.07937]YTT[+203.07937]NTPTTTR.S	R.QPETYHTYTTNTPTTTR.S	2	R.QPETYHTYTTNTPTTTR.S_2	T7(HexNAc / 203.0794); T10(HexNAc / 203.0794)	1.4e-08	3e-07	415.2	36	4	605.28	2.38	>tr|B1AUX2|B1AUX2_MOUSE Host cell factor 1 OS=Mus musculus GN=Hcfc1 PE=1 SV=1	controllerType=0 controllerNumber=1 scan=9183		bd20210130_rb_ptmkit_peptide_titration_1mg_rep1.9183.9183.4	ethcd	0	0	0	0	8.7e-10	1.6e-08	FALSE															Nucleus {ECO:0000256|ARBA:ARBA00004123}.
130 | 729593	1	1232	R.QPETYHTYTTNTPT[+203.07937]T[+203.07937]TR.S	R.QPETYHTYTTNTPTTTR.S	2	R.QPETYHTYTTNTPTTTR.S_2	T14(HexNAc / 203.0794); T15(HexNAc / 203.0794)	5.4e-10	1.2e-08	409.9	1.2	3	806.705	2.59	>tr|B1AUX2|B1AUX2_MOUSE Host cell factor 1 OS=Mus musculus GN=Hcfc1 PE=1 SV=1	controllerType=0 controllerNumber=1 scan=9690		bd20210130_rb_ptmkit_peptide_titration_1mg_rep1.9690.9690.3	hcd	0	0	0	0	6.4e-11	1.5e-09	FALSE															Nucleus {ECO:0000256|ARBA:ARBA00004123}.
131 | 728328	1	1232	R.QPETYHTYTTNTPT[+203.07937]T[+203.07937]TR.S	R.QPETYHTYTTNTPTTTR.S	2	R.QPETYHTYTTNTPTTTR.S_2	T14(HexNAc / 203.0794); T15(HexNAc / 203.0794)	1.7e-08	3.6e-07	361.8	1.2	4	605.28	2.38	>tr|B1AUX2|B1AUX2_MOUSE Host cell factor 1 OS=Mus musculus GN=Hcfc1 PE=1 SV=1	controllerType=0 controllerNumber=1 scan=9181		bd20210130_rb_ptmkit_peptide_titration_1mg_rep1.9181.9181.4	hcd	0	0	0	0	1e-09	1.9e-08	FALSE	4.93486	605.28	25.2667	4	0	0.0528	0	2063	116606	41456	38442	19650	96970	71832	Nucleus {ECO:0000256|ARBA:ARBA00004123}.
132 | 11328	1	1232	R.QPETYHT[+203.07937]YTTNTPTT[+203.07937]TR.S	R.QPETYHTYTTNTPTTTR.S	2	R.QPETYHTYTTNTPTTTR.S_2	T7(HexNAc / 203.0794); T15(HexNAc / 203.0794)	9.9e-05	0.0021	254.9	16.3	3	806.706	3.73	>tr|B1AUX2|B1AUX2_MOUSE Host cell factor 1 OS=Mus musculus GN=Hcfc1 PE=1 SV=1	controllerType=0 controllerNumber=1 scan=9333		bd20210130_rb_ptmkit_peptide_titration_1mg_rep1.9333.9333.3	ethcd	0.00013	0.00033	0.0002	0.0004	0.00014	0.00034	FALSE															Nucleus {ECO:0000256|ARBA:ARBA00004123}.
133 | 12281	1	1232	R.QPETYHTYT[+203.07937]TNTPTTT[+203.07937]R.S	R.QPETYHTYTTNTPTTTR.S	2	R.QPETYHTYTTNTPTTTR.S_2	T9(HexNAc / 203.0794); T16(HexNAc / 203.0794)	0.0022	0.026	138.2	4.7	3	806.705	2.59	>tr|B1AUX2|B1AUX2_MOUSE Host cell factor 1 OS=Mus musculus GN=Hcfc1 PE=1 SV=1	controllerType=0 controllerNumber=1 scan=9692		bd20210130_rb_ptmkit_peptide_titration_1mg_rep1.9692.9692.3	ethcd	0.00082	0.0012	0.0011	0.0014	0.00083	0.0012	FALSE															Nucleus {ECO:0000256|ARBA:ARBA00004123}.
134 | 12401	1	1232	R.QPETYHTYTT[+203.07937]NTPTT[+203.07937]TR.S	R.QPETYHTYTTNTPTTTR.S	2	R.QPETYHTYTTNTPTTTR.S_2	T10(HexNAc / 203.0794); T15(HexNAc / 203.0794)	0.0025	0.027	129.4	2.2	3	806.706	3.57	>tr|B1AUX2|B1AUX2_MOUSE Host cell factor 1 OS=Mus musculus GN=Hcfc1 PE=1 SV=1	controllerType=0 controllerNumber=1 scan=9730		bd20210130_rb_ptmkit_peptide_titration_1mg_rep1.9730.9730.3	ethcd	0.00082	0.0012	0.0011	0.0014	0.00083	0.0012	FALSE															Nucleus {ECO:0000256|ARBA:ARBA00004123}.
135 | 728249	1	1232	R.QPETYHTYTTNTPT[+203.07937]T[+203.07937]TR.S	R.QPETYHTYTTNTPTTTR.S	2	R.QPETYHTYTTNTPTTTR.S_2	T14(HexNAc / 203.0794); T15(HexNAc / 203.0794)	0.00027	0.0057	96.4	2.4	3	806.706	3.65	>tr|B1AUX2|B1AUX2_MOUSE Host cell factor 1 OS=Mus musculus GN=Hcfc1 PE=1 SV=1	controllerType=0 controllerNumber=1 scan=9125		bd20210130_rb_ptmkit_peptide_titration_1mg_rep1.9125.9125.3	hcd	0.00025	0.00062	0	0	0.00026	0.00063	FALSE	4.68927	807.039	25.2333	3	0.3333	0.1703	0	2013	89451	39183	41803	20825	97654	65961	Nucleus {ECO:0000256|ARBA:ARBA00004123}.
136 | 729673	1	1232	R.QPETYHTYTTNTPT[+203.07937]T[+203.07937]TR.S	R.QPETYHTYTTNTPTTTR.S	2	R.QPETYHTYTTNTPTTTR.S_2	T14(HexNAc / 203.0794); T15(HexNAc / 203.0794)	0.0029	0.032	73.5	1.2	4	605.28	1.88	>tr|B1AUX2|B1AUX2_MOUSE Host cell factor 1 OS=Mus musculus GN=Hcfc1 PE=1 SV=1	controllerType=0 controllerNumber=1 scan=9765		bd20210130_rb_ptmkit_peptide_titration_1mg_rep1.9765.9765.4	hcd	0.0008	0.0014	0	0	0.00083	0.0014	FALSE	4.43887	605.281	26.9	4	0.001	0.0203	0	2276	44404	18336	20414	9962	44220	35047	Nucleus {ECO:0000256|ARBA:ARBA00004123}.
137 | 12441	1	1232	R.QPETYHTYT[+203.07937]TNTPT[+203.07937]TTR.S	R.QPETYHTYTTNTPTTTR.S	2	R.QPETYHTYTTNTPTTTR.S_2	T9(HexNAc / 203.0794); T14(HexNAc / 203.0794)	0.056	0.33	36	0.5	4	605.28	1.88	>tr|B1AUX2|B1AUX2_MOUSE Host cell factor 1 OS=Mus musculus GN=Hcfc1 PE=1 SV=1	controllerType=0 controllerNumber=1 scan=9767		bd20210130_rb_ptmkit_peptide_titration_1mg_rep1.9767.9767.4	ethcd	0.0038	0.011	0.0051	0.013	0.0038	0.011	FALSE															Nucleus {ECO:0000256|ARBA:ARBA00004123}.
138 | 10088	1	1232	R.QPETYHT[+203.07937]YTTNT[+203.07937]PTTTR.S	R.QPETYHTYTTNTPTTTR.S	2	R.QPETYHTYTTNTPTTTR.S_2	T7(HexNAc / 203.0794); T12(HexNAc / 203.0794)	0.027	0.19	32.2	2.3	3	806.706	3.65	>tr|B1AUX2|B1AUX2_MOUSE Host cell factor 1 OS=Mus musculus GN=Hcfc1 PE=1 SV=1	controllerType=0 controllerNumber=1 scan=9127		bd20210130_rb_ptmkit_peptide_titration_1mg_rep1.9127.9127.3	ethcd	0.0026	0.0072	0.0034	0.0088	0.0026	0.0072	FALSE															Nucleus {ECO:0000256|ARBA:ARBA00004123}.
139 | 729433	1	1232	R.QPETYHTYT[+203.07937]TNT[+79.96633]PTTTR.S	R.QPETYHTYTTNT[+79.96633]PTTTR.S	1	R.QPETYHTYTTNT[+79.96633]PTTTR.S_1	T9(HexNAc / 203.0794); T12(Phospho / 79.9663)	0.015	0.11	22.5	0	3	765.668	3.48	>tr|B1AUX2|B1AUX2_MOUSE Host cell factor 1 OS=Mus musculus GN=Hcfc1 PE=1 SV=1	controllerType=0 controllerNumber=1 scan=9531		bd20210130_rb_ptmkit_peptide_titration_1mg_rep1.9531.9531.3	hcd	0.0021	0.0036	0.0028	0.0043	0.0022	0.0036	FALSE	5.33674	765.668	26.2167	3	0.0002	0.0147	0	2209	14479	7128	9037	4015	21427	11868	Nucleus {ECO:0000256|ARBA:ARBA00004123}.
140 | 729273	1	1232	R.QPETYHTYTTNT[+203.07937]PTTTR.S	R.QPETYHTYTTNTPTTTR.S	1	R.QPETYHTYTTNTPTTTR.S_1	T12(HexNAc / 203.0794)	1.4e-11	3e-10	570	0	3	739.012	2.51	>tr|B1AUX2|B1AUX2_MOUSE Host cell factor 1 OS=Mus musculus GN=Hcfc1 PE=1 SV=1	controllerType=0 controllerNumber=1 scan=9408		bd20210130_rb_ptmkit_peptide_titration_1mg_rep1.9408.9408.3	hcd	0	0	0	0	1.2e-12	2.3e-11	FALSE	5.00705	739.013	25.55	3	0.001	0.3159	0	2078	134758	60300	58640	32212	161287	107430	Nucleus {ECO:0000256|ARBA:ARBA00004123}.
141 | 728553	1	1232	R.QPETYHTYTTNTPT[+203.07937]TTR.S	R.QPETYHTYTTNTPTTTR.S	1	R.QPETYHTYTTNTPTTTR.S_1	T14(HexNAc / 203.0794)	1.5e-10	3.3e-09	545.5	2.4	3	739.012	2.34	>tr|B1AUX2|B1AUX2_MOUSE Host cell factor 1 OS=Mus musculus GN=Hcfc1 PE=1 SV=1	controllerType=0 controllerNumber=1 scan=9213		bd20210130_rb_ptmkit_peptide_titration_1mg_rep1.9213.9213.3	hcd	0	0	0	0	1.3e-11	2.7e-10	FALSE	5.00705	739.013	25.55	3	0.0011	0.2405	0	2078	134758	60300	58640	32212	161287	107430	Nucleus {ECO:0000256|ARBA:ARBA00004123}.
142 | 10488	1	1232	R.QPETYHT[+203.07937]YTTNTPTTTR.S	R.QPETYHTYTTNTPTTTR.S	1	R.QPETYHTYTTNTPTTTR.S_1	T7(HexNAc / 203.0794)	3.2e-05	0.00069	257.2	20.2	3	739.012	2.34	>tr|B1AUX2|B1AUX2_MOUSE Host cell factor 1 OS=Mus musculus GN=Hcfc1 PE=1 SV=1	controllerType=0 controllerNumber=1 scan=9214		bd20210130_rb_ptmkit_peptide_titration_1mg_rep1.9214.9214.3	ethcd	0	0.00017	0	0	1.5e-06	0.00018	FALSE															Nucleus {ECO:0000256|ARBA:ARBA00004123}.
143 | 11530	1	1232	R.QPETYHT[+203.07937]YTTNTPTTTR.S	R.QPETYHTYTTNTPTTTR.S	1	R.QPETYHTYTTNTPTTTR.S_1	T7(HexNAc / 203.0794)	3.2e-05	0.00069	256.7	33.6	3	739.012	2.51	>tr|B1AUX2|B1AUX2_MOUSE Host cell factor 1 OS=Mus musculus GN=Hcfc1 PE=1 SV=1	controllerType=0 controllerNumber=1 scan=9410		bd20210130_rb_ptmkit_peptide_titration_1mg_rep1.9410.9410.3	ethcd	0	0.00017	0	0	1.5e-06	0.00018	FALSE															Nucleus {ECO:0000256|ARBA:ARBA00004123}.
144 | 10808	1	1232	R.QPETYHT[+203.07937]YTTNTPTTTR.S	R.QPETYHTYTTNTPTTTR.S	1	R.QPETYHTYTTNTPTTTR.S_1	T7(HexNAc / 203.0794)	4.4e-05	0.00094	255.8	36	4	554.51	2.39	>tr|B1AUX2|B1AUX2_MOUSE Host cell factor 1 OS=Mus musculus GN=Hcfc1 PE=1 SV=1	controllerType=0 controllerNumber=1 scan=9274		bd20210130_rb_ptmkit_peptide_titration_1mg_rep1.9274.9274.4	ethcd	0	0.00017	0	0	2e-06	0.00018	FALSE															Nucleus {ECO:0000256|ARBA:ARBA00004123}.
145 | 728753	1	1232	R.QPET[+203.07937]YHTYTTNTPTTTR.S	R.QPETYHTYTTNTPTTTR.S	1	R.QPETYHTYTTNTPTTTR.S_1	T4(HexNAc / 203.0794)	7.6e-05	0.0016	181.1	0	4	554.51	2.39	>tr|B1AUX2|B1AUX2_MOUSE Host cell factor 1 OS=Mus musculus GN=Hcfc1 PE=1 SV=1	controllerType=0 controllerNumber=1 scan=9272		bd20210130_rb_ptmkit_peptide_titration_1mg_rep1.9272.9272.4	hcd	0	0.00033	0	0.00041	3.4e-06	0.00034	FALSE	5.84967	554.511	25.5333	4	0.0003	0.0597	0	2105	30570	11006	13055	4703	27511	21003	Nucleus {ECO:0000256|ARBA:ARBA00004123}.
146 | 667520	1	1232	R.QPETYHTYTTNTPTTTR.S	R.QPETYHTYTTNTPTTTR.S	0	R.QPETYHTYTTNTPTTTR.S_0		1.5e-10	3.3e-09	530.9	530.9	3	671.318	1.77	>tr|B1AUX2|B1AUX2_MOUSE Host cell factor 1 OS=Mus musculus GN=Hcfc1 PE=1 SV=1	controllerType=0 controllerNumber=1 scan=9321		bd20210130_rb_ptmkit_peptide_titration_1mg_rep1.9321.9321.3	hcd	0	0	0	0	1.3e-11	2.7e-10	FALSE		671.319	25.5167	3	0.0013	0.1073	0	2128							Nucleus {ECO:0000256|ARBA:ARBA00004123}.
147 | 1082339	1	1425	R.VC[+57.02146]SNPPC[+57.02146]ETHETGTT[+203.07937]HT[+203.07937]ATTVTSNMSSNQDPPPAASDQGEVASTQGDSTNITS[+203.07937]ASAIT[+203.07937]TSVSSTLPR.A	R.VC[+57.02146]SNPPC[+57.02146]ETHETGTTHTATTVTSNMSSNQDPPPAASDQGEVASTQGDSTNITSASAITTSVSSTLPR.A	4	R.VC[+57.02146]SNPPC[+57.02146]ETHETGTTHTATTVTSNMSSNQDPPPAASDQGEVASTQGDSTNITSASAITTSVSSTLPR.A_4	T15(HexNAc / 203.0794); T17(HexNAc / 203.0794); S53(HexNAc / 203.0794); T58(HexNAc / 203.0794)	5.2e-06	0.00011	173	0	5	1532.69	2.78	>tr|B1AUX2|B1AUX2_MOUSE Host cell factor 1 OS=Mus musculus GN=Hcfc1 PE=1 SV=1	controllerType=0 controllerNumber=1 scan=18691	C2(Carbamidomethyl / 57.0215); C7(Carbamidomethyl / 57.0215)	bd20210130_rb_ptmkit_peptide_titration_1mg_rep1.18691.18691.5	hcd	0	0	0	0	3e-07	6.2e-06	TRUE															Nucleus {ECO:0000256|ARBA:ARBA00004123}.
148 | 1081779	1	1425	R.VC[+57.02146]SNPPC[+57.02146]ETHETGTT[+203.07937]HT[+203.07937]ATTVT[+203.07937]SNMSS[+203.07937]NQDPPPAASDQGEVASTQGDSTNITSASAITTSVSSTLPR.A	R.VC[+57.02146]SNPPC[+57.02146]ETHETGTTHTATTVTSNMSSNQDPPPAASDQGEVASTQGDSTNITSASAITTSVSSTLPR.A	4	R.VC[+57.02146]SNPPC[+57.02146]ETHETGTTHTATTVTSNMSSNQDPPPAASDQGEVASTQGDSTNITSASAITTSVSSTLPR.A_4	T15(HexNAc / 203.0794); T17(HexNAc / 203.0794); T22(HexNAc / 203.0794); S27(HexNAc / 203.0794)	0.0055	0.051	13.7	0	5	1532.69	3.73	>tr|B1AUX2|B1AUX2_MOUSE Host cell factor 1 OS=Mus musculus GN=Hcfc1 PE=1 SV=1	controllerType=0 controllerNumber=1 scan=18421	C2(Carbamidomethyl / 57.0215); C7(Carbamidomethyl / 57.0215)	bd20210130_rb_ptmkit_peptide_titration_1mg_rep1.18421.18421.5	hcd	0.0012	0.0022	0.0016	0.0025	0.0012	0.0022	TRUE															Nucleus {ECO:0000256|ARBA:ARBA00004123}.
149 | 1082619	1	1425	R.VC[+57.02146]SNPPC[+57.02146]ETHETGTTHTATTVTSNMSSNQDPPPAASDQGEVASTQGDSTNITSASAIT[+203.07937]T[+203.07937]S[+203.07937]VS[+203.07937]STLPR.A	R.VC[+57.02146]SNPPC[+57.02146]ETHETGTTHTATTVTSNMSSNQDPPPAASDQGEVASTQGDSTNITSASAITTSVSSTLPR.A	4	R.VC[+57.02146]SNPPC[+57.02146]ETHETGTTHTATTVTSNMSSNQDPPPAASDQGEVASTQGDSTNITSASAITTSVSSTLPR.A_4	T58(HexNAc / 203.0794); T59(HexNAc / 203.0794); S60(HexNAc / 203.0794); S62(HexNAc / 203.0794)	0.004	0.04	3.8	2.4	5	1532.89	3.74	>tr|B1AUX2|B1AUX2_MOUSE Host cell factor 1 OS=Mus musculus GN=Hcfc1 PE=1 SV=1	controllerType=0 controllerNumber=1 scan=18888	C2(Carbamidomethyl / 57.0215); C7(Carbamidomethyl / 57.0215)	bd20210130_rb_ptmkit_peptide_titration_1mg_rep1.18888.18888.5	hcd	0.00079	0.0017	0.001	0.0021	0.00083	0.0017	TRUE															Nucleus {ECO:0000256|ARBA:ARBA00004123}.
150 | 1063259	1	1425	R.VC[+57.02146]SNPPC[+57.02146]ETHET[+203.07937]GT[+203.07937]THTATTVTSNMSSNQDPPPAAS[+203.07937]DQGEVASTQGDSTNITSASAITTSVSSTLPR.A	R.VC[+57.02146]SNPPC[+57.02146]ETHETGTTHTATTVTSNMSSNQDPPPAASDQGEVASTQGDSTNITSASAITTSVSSTLPR.A	3	R.VC[+57.02146]SNPPC[+57.02146]ETHETGTTHTATTVTSNMSSNQDPPPAASDQGEVASTQGDSTNITSASAITTSVSSTLPR.A_3	T12(HexNAc / 203.0794); T14(HexNAc / 203.0794); S36(HexNAc / 203.0794)	7.7e-08	1.7e-06	305.8	0	5	1492.07	4.02	>tr|B1AUX2|B1AUX2_MOUSE Host cell factor 1 OS=Mus musculus GN=Hcfc1 PE=1 SV=1	controllerType=0 controllerNumber=1 scan=18836	C2(Carbamidomethyl / 57.0215); C7(Carbamidomethyl / 57.0215)	bd20210130_rb_ptmkit_peptide_titration_1mg_rep1.18836.18836.5	hcd	0	0	0	0	6e-09	1.3e-07	TRUE															Nucleus {ECO:0000256|ARBA:ARBA00004123}.
151 | 1064579	1	1425	R.VC[+57.02146]SNPPC[+57.02146]ETHET[+203.07937]GT[+203.07937]THT[+203.07937]ATTVTSNMSSNQDPPPAASDQGEVASTQGDSTNITSASAITTSVSSTLPR.A	R.VC[+57.02146]SNPPC[+57.02146]ETHETGTTHTATTVTSNMSSNQDPPPAASDQGEVASTQGDSTNITSASAITTSVSSTLPR.A	3	R.VC[+57.02146]SNPPC[+57.02146]ETHETGTTHTATTVTSNMSSNQDPPPAASDQGEVASTQGDSTNITSASAITTSVSSTLPR.A_3	T12(HexNAc / 203.0794); T14(HexNAc / 203.0794); T17(HexNAc / 203.0794)	1.3e-07	2.8e-06	276.1	0	5	1492.07	4.18	>tr|B1AUX2|B1AUX2_MOUSE Host cell factor 1 OS=Mus musculus GN=Hcfc1 PE=1 SV=1	controllerType=0 controllerNumber=1 scan=19903	C2(Carbamidomethyl / 57.0215); C7(Carbamidomethyl / 57.0215)	bd20210130_rb_ptmkit_peptide_titration_1mg_rep1.19903.19903.5	hcd	0	0	0	0	9.7e-09	2.2e-07	TRUE															Nucleus {ECO:0000256|ARBA:ARBA00004123}.
152 | 1064819	1	1425	R.VC[+57.02146]SNPPC[+57.02146]ETHETGTT[+203.07937]HTAT[+203.07937]TVTSNMSSNQDPPPAAS[+203.07937]DQGEVASTQGDSTNITSASAITTSVSSTLPR.A	R.VC[+57.02146]SNPPC[+57.02146]ETHETGTTHTATTVTSNMSSNQDPPPAASDQGEVASTQGDSTNITSASAITTSVSSTLPR.A	3	R.VC[+57.02146]SNPPC[+57.02146]ETHETGTTHTATTVTSNMSSNQDPPPAASDQGEVASTQGDSTNITSASAITTSVSSTLPR.A_3	T15(HexNAc / 203.0794); T19(HexNAc / 203.0794); S36(HexNAc / 203.0794)	4.8e-05	0.001	182.5	0	5	1491.87	4.34	>tr|B1AUX2|B1AUX2_MOUSE Host cell factor 1 OS=Mus musculus GN=Hcfc1 PE=1 SV=1	controllerType=0 controllerNumber=1 scan=19987	C2(Carbamidomethyl / 57.0215); C7(Carbamidomethyl / 57.0215)	bd20210130_rb_ptmkit_peptide_titration_1mg_rep1.19987.19987.5	hcd	0	0.00017	0	0	2.1e-06	0.00018	TRUE															Nucleus {ECO:0000256|ARBA:ARBA00004123}.
153 | 1063219	1	1425	R.VC[+57.02146]SNPPC[+57.02146]ETHETGTT[+203.07937]HT[+203.07937]ATTVTS[+203.07937]NMSSNQDPPPAASDQGEVASTQGDSTNITSASAITTSVSSTLPR.A	R.VC[+57.02146]SNPPC[+57.02146]ETHETGTTHTATTVTSNMSSNQDPPPAASDQGEVASTQGDSTNITSASAITTSVSSTLPR.A	3	R.VC[+57.02146]SNPPC[+57.02146]ETHETGTTHTATTVTSNMSSNQDPPPAASDQGEVASTQGDSTNITSASAITTSVSSTLPR.A_3	T15(HexNAc / 203.0794); T17(HexNAc / 203.0794); S23(HexNAc / 203.0794)	2.6e-05	0.00057	180.7	0	6	1243.73	4.62	>tr|B1AUX2|B1AUX2_MOUSE Host cell factor 1 OS=Mus musculus GN=Hcfc1 PE=1 SV=1	controllerType=0 controllerNumber=1 scan=18826	C2(Carbamidomethyl / 57.0215); C7(Carbamidomethyl / 57.0215)	bd20210130_rb_ptmkit_peptide_titration_1mg_rep1.18826.18826.6	hcd	0	0	0	0	1.3e-06	2.6e-05	TRUE															Nucleus {ECO:0000256|ARBA:ARBA00004123}.
154 | 1064019	1	1425	R.VC[+57.02146]SNPPC[+57.02146]ETHETGTT[+203.07937]HT[+203.07937]ATTVTSNMSS[+203.07937]NQDPPPAASDQGEVASTQGDSTNITSASAITTSVSSTLPR.A	R.VC[+57.02146]SNPPC[+57.02146]ETHETGTTHTATTVTSNMSSNQDPPPAASDQGEVASTQGDSTNITSASAITTSVSSTLPR.A	3	R.VC[+57.02146]SNPPC[+57.02146]ETHETGTTHTATTVTSNMSSNQDPPPAASDQGEVASTQGDSTNITSASAITTSVSSTLPR.A_3	T15(HexNAc / 203.0794); T17(HexNAc / 203.0794); S27(HexNAc / 203.0794)	0.00027	0.0058	107	0	6	1243.39	-1.09	>tr|B1AUX2|B1AUX2_MOUSE Host cell factor 1 OS=Mus musculus GN=Hcfc1 PE=1 SV=1	controllerType=0 controllerNumber=1 scan=19455	C2(Carbamidomethyl / 57.0215); C7(Carbamidomethyl / 57.0215)	bd20210130_rb_ptmkit_peptide_titration_1mg_rep1.19455.19455.6	hcd	0.00025	0.00062	0	0	0.00026	0.00063	TRUE															Nucleus {ECO:0000256|ARBA:ARBA00004123}.
155 | 1064499	1	1425	R.VC[+57.02146]SNPPC[+57.02146]ETHETGTT[+203.07937]HTAT[+203.07937]TVTSNMSSNQDPPPAAS[+203.07937]DQGEVASTQGDSTNITSASAITTSVSSTLPR.A	R.VC[+57.02146]SNPPC[+57.02146]ETHETGTTHTATTVTSNMSSNQDPPPAASDQGEVASTQGDSTNITSASAITTSVSSTLPR.A	3	R.VC[+57.02146]SNPPC[+57.02146]ETHETGTTHTATTVTSNMSSNQDPPPAASDQGEVASTQGDSTNITSASAITTSVSSTLPR.A_3	T15(HexNAc / 203.0794); T19(HexNAc / 203.0794); S36(HexNAc / 203.0794)	4.9e-05	0.0011	63.6	0	5	1492.07	2.63	>tr|B1AUX2|B1AUX2_MOUSE Host cell factor 1 OS=Mus musculus GN=Hcfc1 PE=1 SV=1	controllerType=0 controllerNumber=1 scan=19856	C2(Carbamidomethyl / 57.0215); C7(Carbamidomethyl / 57.0215)	bd20210130_rb_ptmkit_peptide_titration_1mg_rep1.19856.19856.5	hcd	0	0.00017	0	0	2.1e-06	0.00018	TRUE															Nucleus {ECO:0000256|ARBA:ARBA00004123}.
156 | 1063979	1	1425	R.VC[+57.02146]SNPPC[+57.02146]ETHETGTT[+203.07937]HT[+203.07937]ATTVTS[+203.07937]NMSSNQDPPPAASDQGEVASTQGDSTNITSASAITTSVSSTLPR.A	R.VC[+57.02146]SNPPC[+57.02146]ETHETGTTHTATTVTSNMSSNQDPPPAASDQGEVASTQGDSTNITSASAITTSVSSTLPR.A	3	R.VC[+57.02146]SNPPC[+57.02146]ETHETGTTHTATTVTSNMSSNQDPPPAASDQGEVASTQGDSTNITSASAITTSVSSTLPR.A_3	T15(HexNAc / 203.0794); T17(HexNAc / 203.0794); S23(HexNAc / 203.0794)	0.00013	0.0028	59.3	0	5	1491.87	3.44	>tr|B1AUX2|B1AUX2_MOUSE Host cell factor 1 OS=Mus musculus GN=Hcfc1 PE=1 SV=1	controllerType=0 controllerNumber=1 scan=19435	C2(Carbamidomethyl / 57.0215); C7(Carbamidomethyl / 57.0215)	bd20210130_rb_ptmkit_peptide_titration_1mg_rep1.19435.19435.5	hcd	0.00013	0.00033	0	0	0.00014	0.00034	TRUE															Nucleus {ECO:0000256|ARBA:ARBA00004123}.
157 | 1052819	1	1425	R.VC[+57.02146]SNPPC[+57.02146]ETHETGTTHT[+203.07937]ATTVTS[+203.07937]NMSSNQDPPPAASDQGEVASTQGDSTNITSASAITTSVSSTLPR.A	R.VC[+57.02146]SNPPC[+57.02146]ETHETGTTHTATTVTSNMSSNQDPPPAASDQGEVASTQGDSTNITSASAITTSVSSTLPR.A	2	R.VC[+57.02146]SNPPC[+57.02146]ETHETGTTHTATTVTSNMSSNQDPPPAASDQGEVASTQGDSTNITSASAITTSVSSTLPR.A_2	T17(HexNAc / 203.0794); S23(HexNAc / 203.0794)	2.5e-06	5.2e-05	219.9	0	5	1451.66	3.07	>tr|B1AUX2|B1AUX2_MOUSE Host cell factor 1 OS=Mus musculus GN=Hcfc1 PE=1 SV=1	controllerType=0 controllerNumber=1 scan=21492	C2(Carbamidomethyl / 57.0215); C7(Carbamidomethyl / 57.0215)	bd20210130_rb_ptmkit_peptide_titration_1mg_rep1.21492.21492.5	hcd	0	0	0	0	1.4e-07	2.8e-06	TRUE															Nucleus {ECO:0000256|ARBA:ARBA00004123}.
158 | 1052899	1	1425	R.VC[+57.02146]SNPPC[+57.02146]ETHETGTT[+203.07937]HTAT[+203.07937]TVTSNMSSNQDPPPAASDQGEVASTQGDSTNITSASAITTSVSSTLPR.A	R.VC[+57.02146]SNPPC[+57.02146]ETHETGTTHTATTVTSNMSSNQDPPPAASDQGEVASTQGDSTNITSASAITTSVSSTLPR.A	2	R.VC[+57.02146]SNPPC[+57.02146]ETHETGTTHTATTVTSNMSSNQDPPPAASDQGEVASTQGDSTNITSASAITTSVSSTLPR.A_2	T15(HexNAc / 203.0794); T19(HexNAc / 203.0794)	0.0018	0.022	87.8	0	6	1209.54	-1.42	>tr|B1AUX2|B1AUX2_MOUSE Host cell factor 1 OS=Mus musculus GN=Hcfc1 PE=1 SV=1	controllerType=0 controllerNumber=1 scan=21528	C2(Carbamidomethyl / 57.0215); C7(Carbamidomethyl / 57.0215)	bd20210130_rb_ptmkit_peptide_titration_1mg_rep1.21528.21528.6	hcd	0.00071	0.001	0	0	0.00072	0.001	TRUE															Nucleus {ECO:0000256|ARBA:ARBA00004123}.
159 | 1052939	1	1425	R.VC[+57.02146]SNPPC[+57.02146]ETHETGTTHT[+203.07937]ATTVTSNMS[+203.07937]SNQDPPPAASDQGEVASTQGDSTNITSASAITTSVSSTLPR.A	R.VC[+57.02146]SNPPC[+57.02146]ETHETGTTHTATTVTSNMSSNQDPPPAASDQGEVASTQGDSTNITSASAITTSVSSTLPR.A	2	R.VC[+57.02146]SNPPC[+57.02146]ETHETGTTHTATTVTSNMSSNQDPPPAASDQGEVASTQGDSTNITSASAITTSVSSTLPR.A_2	T17(HexNAc / 203.0794); S26(HexNAc / 203.0794)	3.3e-05	0.0007	77.2	0	6	1209.55	4.23	>tr|B1AUX2|B1AUX2_MOUSE Host cell factor 1 OS=Mus musculus GN=Hcfc1 PE=1 SV=1	controllerType=0 controllerNumber=1 scan=21541	C2(Carbamidomethyl / 57.0215); C7(Carbamidomethyl / 57.0215)	bd20210130_rb_ptmkit_peptide_titration_1mg_rep1.21541.21541.6	hcd	0	0.00017	0	0	1.6e-06	0.00018	TRUE															Nucleus {ECO:0000256|ARBA:ARBA00004123}.
160 | 1052659	1	1425	R.VC[+57.02146]SNPPC[+57.02146]ETHETGTT[+203.07937]HTATT[+203.07937]VTSNMSSNQDPPPAASDQGEVASTQGDSTNITSASAITTSVSSTLPR.A	R.VC[+57.02146]SNPPC[+57.02146]ETHETGTTHTATTVTSNMSSNQDPPPAASDQGEVASTQGDSTNITSASAITTSVSSTLPR.A	2	R.VC[+57.02146]SNPPC[+57.02146]ETHETGTTHTATTVTSNMSSNQDPPPAASDQGEVASTQGDSTNITSASAITTSVSSTLPR.A_2	T15(HexNAc / 203.0794); T20(HexNAc / 203.0794)	0.00037	0.0078	34.2	0	5	1451.45	1.04	>tr|B1AUX2|B1AUX2_MOUSE Host cell factor 1 OS=Mus musculus GN=Hcfc1 PE=1 SV=1	controllerType=0 controllerNumber=1 scan=20074	C2(Carbamidomethyl / 57.0215); C7(Carbamidomethyl / 57.0215)	bd20210130_rb_ptmkit_peptide_titration_1mg_rep1.20074.20074.5	hcd	0.00025	0.00061	0	0	0.00026	0.00063	TRUE															Nucleus {ECO:0000256|ARBA:ARBA00004123}.
161 | 971838	2	142	K.VPGQVTVTMESSIPQASAIPVATISGQQGHPSNLHHIMT[+203.07937]T[+203.07937]NVQM[+15.99492]SIIR.S	K.VPGQVTVTMESSIPQASAIPVATISGQQGHPSNLHHIMTTNVQM[+15.99492]SIIR.S	2	K.VPGQVTVTMESSIPQASAIPVATISGQQGHPSNLHHIMTTNVQM[+15.99492]SIIR.S_2	T39(HexNAc / 203.0794); T40(HexNAc / 203.0794); M44(Oxidation / 15.9949)	9.8e-14	2.1e-12	657.6	0.9	5	1097.96	3.04	>sp|Q8BIH0|SP130_MOUSE Histone deacetylase complex subunit SAP130 OS=Mus musculus GN=Sap130 PE=1 SV=2	controllerType=0 controllerNumber=1 scan=23723		bd20210130_rb_ptmkit_peptide_titration_1mg_rep1.23723.23723.5	hcd	0	0	0	0	9e-15	2e-13	FALSE	4.59914	1098.36	66.8	5	0.4034	0.0412	0	7832	48728	12381	13106	5795	26652	15817	Nucleus {ECO:0000250}.
162 | 974278	2	142	K.VPGQVTVTMESSIPQAS[+203.07937]AIPVATIS[+203.07937]GQQGHPSNLHHIMTTNVQMSIIR.S	K.VPGQVTVTMESSIPQASAIPVATISGQQGHPSNLHHIMTTNVQMSIIR.S	2	K.VPGQVTVTMESSIPQASAIPVATISGQQGHPSNLHHIMTTNVQMSIIR.S_2	S17(HexNAc / 203.0794); S25(HexNAc / 203.0794)	9.8e-23	2.1e-21	1146.7	0	5	1094.76	3.95	>sp|Q8BIH0|SP130_MOUSE Histone deacetylase complex subunit SAP130 OS=Mus musculus GN=Sap130 PE=1 SV=2	controllerType=0 controllerNumber=1 scan=24946		bd20210130_rb_ptmkit_peptide_titration_1mg_rep1.24946.24946.5	hcd	0	0	0	0	1.2e-23	2.6e-22	FALSE	4.78858	1094.76	70.4833	5	0.0013	0.018	0	7959	93915	32776	28993	12974	62127	35239	Nucleus {ECO:0000250}.
163 | 975198	2	142	K.VPGQVTVTMESSIPQAS[+203.07937]AIPVATISGQQGHPSNLHHIMT[+203.07937]TNVQMSIIR.S	K.VPGQVTVTMESSIPQASAIPVATISGQQGHPSNLHHIMTTNVQMSIIR.S	2	K.VPGQVTVTMESSIPQASAIPVATISGQQGHPSNLHHIMTTNVQMSIIR.S_2	S17(HexNAc / 203.0794); T39(HexNAc / 203.0794)	8.2e-22	1.8e-20	1091	0	5	1094.76	2.27	>sp|Q8BIH0|SP130_MOUSE Histone deacetylase complex subunit SAP130 OS=Mus musculus GN=Sap130 PE=1 SV=2	controllerType=0 controllerNumber=1 scan=25692		bd20210130_rb_ptmkit_peptide_titration_1mg_rep1.25692.25692.5	hcd	0	0	0	0	1.5e-22	3.4e-21	FALSE	5.35271	1094.76	72.75	5	0.001	0.0159	0	8047	121153	42369	35366	12180	65196	42416	Nucleus {ECO:0000250}.
164 | 177318	2	142	K.VPGQVTVT[+203.07937]MESSIPQASAIPVATISGQQGHPSNLHHIMTT[+203.07937]NVQMSIIR.S	K.VPGQVTVTMESSIPQASAIPVATISGQQGHPSNLHHIMTTNVQMSIIR.S	2	K.VPGQVTVTMESSIPQASAIPVATISGQQGHPSNLHHIMTTNVQMSIIR.S_2	T8(HexNAc / 203.0794); T40(HexNAc / 203.0794)	9e-11	1.9e-09	546.1	19.4	5	1094.76	2.27	>sp|Q8BIH0|SP130_MOUSE Histone deacetylase complex subunit SAP130 OS=Mus musculus GN=Sap130 PE=1 SV=2	controllerType=0 controllerNumber=1 scan=25694		bd20210130_rb_ptmkit_peptide_titration_1mg_rep1.25694.25694.5	ethcd	0	0	0	0	6.7e-12	1.5e-10	FALSE															Nucleus {ECO:0000250}.
165 | 176918	2	142	K.VPGQVTVT[+203.07937]MESSIPQASAIPVAT[+203.07937]ISGQQGHPSNLHHIMTTNVQMSIIR.S	K.VPGQVTVTMESSIPQASAIPVATISGQQGHPSNLHHIMTTNVQMSIIR.S	2	K.VPGQVTVTMESSIPQASAIPVATISGQQGHPSNLHHIMTTNVQMSIIR.S_2	T8(HexNAc / 203.0794); T23(HexNAc / 203.0794)	1.2e-06	2.5e-05	227.9	3.4	5	1094.76	3.95	>sp|Q8BIH0|SP130_MOUSE Histone deacetylase complex subunit SAP130 OS=Mus musculus GN=Sap130 PE=1 SV=2	controllerType=0 controllerNumber=1 scan=24948		bd20210130_rb_ptmkit_peptide_titration_1mg_rep1.24948.24948.5	ethcd	0	0	0	0	7.2e-08	1.4e-06	FALSE															Nucleus {ECO:0000250}.
166 | 976320	2	142	K.VPGQVTVTMESSIPQAS[+203.07937]AIPVATISGQQGHPSNLHHIMTTNVQMSIIR.S	K.VPGQVTVTMESSIPQASAIPVATISGQQGHPSNLHHIMTTNVQMSIIR.S	1	K.VPGQVTVTMESSIPQASAIPVATISGQQGHPSNLHHIMTTNVQMSIIR.S_1	S17(HexNAc / 203.0794)	8.2e-13	1.8e-11	623.4	0	5	1054.14	2.62	>sp|Q8BIH0|SP130_MOUSE Histone deacetylase complex subunit SAP130 OS=Mus musculus GN=Sap130 PE=1 SV=2	controllerType=0 controllerNumber=1 scan=26307		bd20210130_rb_ptmkit_peptide_titration_1mg_rep1.26307.26307.5	hcd	0	0	0	0	7.9e-14	1.8e-12	FALSE	4.51393	1054.14	74.5667	5	0.0001	0.0851	0	8139	50808	17662	16326	7143	32243	22687	Nucleus {ECO:0000250}.
167 | 197918	2	219	K.VTTVLRPTSQLPNAATAQPAVQHLIHQPIQSRPPVT[+203.07937]TS[+203.07937]STIPPAVVAT[+203.07937]VSAT[+203.07937]R.A	K.VTTVLRPTSQLPNAATAQPAVQHLIHQPIQSRPPVTTSSTIPPAVVATVSATR.A	4	K.VTTVLRPTSQLPNAATAQPAVQHLIHQPIQSRPPVTTSSTIPPAVVATVSATR.A_4	T36(HexNAc / 203.0794); S38(HexNAc / 203.0794); T48(HexNAc / 203.0794); T52(HexNAc / 203.0794)	2.4e-19	5.2e-18	962.5	5.3	6	1053.9	2.85	>sp|Q8BIH0|SP130_MOUSE Histone deacetylase complex subunit SAP130 OS=Mus musculus GN=Sap130 PE=1 SV=2	controllerType=0 controllerNumber=1 scan=23485		bd20210130_rb_ptmkit_peptide_titration_1mg_rep1.23485.23485.6	ethcd	0	0	0	0	2.6e-20	5.8e-19	FALSE															Nucleus {ECO:0000250}.
168 | 197678	2	219	K.VTTVLRPTSQLPNAATAQPAVQHLIHQPIQSRPPVTTS[+203.07937]ST[+203.07937]IPPAVVAT[+203.07937]VSAT[+203.07937]R.A	K.VTTVLRPTSQLPNAATAQPAVQHLIHQPIQSRPPVTTSSTIPPAVVATVSATR.A	4	K.VTTVLRPTSQLPNAATAQPAVQHLIHQPIQSRPPVTTSSTIPPAVVATVSATR.A_4	S38(HexNAc / 203.0794); T40(HexNAc / 203.0794); T48(HexNAc / 203.0794); T52(HexNAc / 203.0794)	9.3e-12	2e-10	589.1	0.2	8	790.678	3.52	>sp|Q8BIH0|SP130_MOUSE Histone deacetylase complex subunit SAP130 OS=Mus musculus GN=Sap130 PE=1 SV=2	controllerType=0 controllerNumber=1 scan=23388		bd20210130_rb_ptmkit_peptide_titration_1mg_rep1.23388.23388.8	ethcd	0	0	0	0	8e-13	1.7e-11	FALSE															Nucleus {ECO:0000250}.
169 | 197518	2	219	K.VTTVLRPTSQLPNAATAQPAVQHLIHQPIQSRPPVT[+203.07937]TS[+203.07937]STIPPAVVAT[+203.07937]VSAT[+203.07937]R.A	K.VTTVLRPTSQLPNAATAQPAVQHLIHQPIQSRPPVTTSSTIPPAVVATVSATR.A	4	K.VTTVLRPTSQLPNAATAQPAVQHLIHQPIQSRPPVTTSSTIPPAVVATVSATR.A_4	T36(HexNAc / 203.0794); S38(HexNAc / 203.0794); T48(HexNAc / 203.0794); T52(HexNAc / 203.0794)	5.3e-10	1.1e-08	471.8	0.8	7	903.487	3.22	>sp|Q8BIH0|SP130_MOUSE Histone deacetylase complex subunit SAP130 OS=Mus musculus GN=Sap130 PE=1 SV=2	controllerType=0 controllerNumber=1 scan=23324		bd20210130_rb_ptmkit_peptide_titration_1mg_rep1.23324.23324.7	ethcd	0	0	0	0	6.3e-11	1.5e-09	FALSE															Nucleus {ECO:0000250}.
170 | 1014045	2	219	K.VTTVLRPTSQLPNAAT[+203.07937]AQPAVQHLIHQPIQSRPPVT[+203.07937]TSS[+203.07937]TIPPAVVATVSAT[+203.07937]R.A	K.VTTVLRPTSQLPNAATAQPAVQHLIHQPIQSRPPVTTSSTIPPAVVATVSATR.A	4	K.VTTVLRPTSQLPNAATAQPAVQHLIHQPIQSRPPVTTSSTIPPAVVATVSATR.A_4	T16(HexNAc / 203.0794); T36(HexNAc / 203.0794); S39(HexNAc / 203.0794); T52(HexNAc / 203.0794)	2.8e-10	6.1e-09	467.7	0	8	790.678	3.52	>sp|Q8BIH0|SP130_MOUSE Histone deacetylase complex subunit SAP130 OS=Mus musculus GN=Sap130 PE=1 SV=2	controllerType=0 controllerNumber=1 scan=23386		bd20210130_rb_ptmkit_peptide_titration_1mg_rep1.23386.23386.8	hcd	0	0	0	0	3.1e-11	7.2e-10	FALSE															Nucleus {ECO:0000250}.
171 | 1014325	2	219	K.VTTVLRPTSQLPNAAT[+203.07937]AQPAVQHLIHQPIQS[+203.07937]RPPVTTSST[+203.07937]IPPAVVATVSAT[+203.07937]R.A	K.VTTVLRPTSQLPNAATAQPAVQHLIHQPIQSRPPVTTSSTIPPAVVATVSATR.A	4	K.VTTVLRPTSQLPNAATAQPAVQHLIHQPIQSRPPVTTSSTIPPAVVATVSATR.A_4	T16(HexNAc / 203.0794); S31(HexNAc / 203.0794); T40(HexNAc / 203.0794); T52(HexNAc / 203.0794)	9.3e-10	2e-08	394	0	6	1053.9	2.85	>sp|Q8BIH0|SP130_MOUSE Histone deacetylase complex subunit SAP130 OS=Mus musculus GN=Sap130 PE=1 SV=2	controllerType=0 controllerNumber=1 scan=23483		bd20210130_rb_ptmkit_peptide_titration_1mg_rep1.23483.23483.6	hcd	0	0	0	0	9.9e-11	2.4e-09	FALSE															Nucleus {ECO:0000250}.
172 | 197398	2	219	K.VTTVLRPTSQLPNAATAQPAVQHLIHQPIQSRPPVT[+203.07937]T[+203.07937]SS[+203.07937]T[+203.07937]IPPAVVATVSATR.A	K.VTTVLRPTSQLPNAATAQPAVQHLIHQPIQSRPPVTTSSTIPPAVVATVSATR.A	4	K.VTTVLRPTSQLPNAATAQPAVQHLIHQPIQSRPPVTTSSTIPPAVVATVSATR.A_4	T36(HexNAc / 203.0794); T37(HexNAc / 203.0794); S39(HexNAc / 203.0794); T40(HexNAc / 203.0794)	9.3e-10	2e-08	393.9	0.6	6	1053.9	3.43	>sp|Q8BIH0|SP130_MOUSE Histone deacetylase complex subunit SAP130 OS=Mus musculus GN=Sap130 PE=1 SV=2	controllerType=0 controllerNumber=1 scan=23274		bd20210130_rb_ptmkit_peptide_titration_1mg_rep1.23274.23274.6	ethcd	0	0	0	0	9.9e-11	2.4e-09	FALSE															Nucleus {ECO:0000250}.
173 | 1013885	2	219	K.VTTVLRPTSQLPNAATAQPAVQHLIHQPIQS[+203.07937]RPPVTTSST[+203.07937]IPPAVVAT[+203.07937]VSAT[+203.07937]R.A	K.VTTVLRPTSQLPNAATAQPAVQHLIHQPIQSRPPVTTSSTIPPAVVATVSATR.A	4	K.VTTVLRPTSQLPNAATAQPAVQHLIHQPIQSRPPVTTSSTIPPAVVATVSATR.A_4	S31(HexNAc / 203.0794); T40(HexNAc / 203.0794); T48(HexNAc / 203.0794); T52(HexNAc / 203.0794)	3.9e-08	8.3e-07	338.5	0	7	903.487	3.22	>sp|Q8BIH0|SP130_MOUSE Histone deacetylase complex subunit SAP130 OS=Mus musculus GN=Sap130 PE=1 SV=2	controllerType=0 controllerNumber=1 scan=23322		bd20210130_rb_ptmkit_peptide_titration_1mg_rep1.23322.23322.7	hcd	0	0	0	0	3.1e-09	6.1e-08	FALSE															Nucleus {ECO:0000250}.
174 | 1013845	2	219	K.VTTVLRPTSQLPNAAT[+203.07937]AQPAVQHLIHQPIQSRPPVTTSST[+203.07937]IPPAVVAT[+203.07937]VS[+203.07937]ATR.A	K.VTTVLRPTSQLPNAATAQPAVQHLIHQPIQSRPPVTTSSTIPPAVVATVSATR.A	4	K.VTTVLRPTSQLPNAATAQPAVQHLIHQPIQSRPPVTTSSTIPPAVVATVSATR.A_4	T16(HexNAc / 203.0794); T40(HexNAc / 203.0794); T48(HexNAc / 203.0794); S50(HexNAc / 203.0794)	2.7e-08	5.7e-07	315	0	8	790.677	2.67	>sp|Q8BIH0|SP130_MOUSE Histone deacetylase complex subunit SAP130 OS=Mus musculus GN=Sap130 PE=1 SV=2	controllerType=0 controllerNumber=1 scan=23321		bd20210130_rb_ptmkit_peptide_titration_1mg_rep1.23321.23321.8	hcd	0	0	0	0	2e-09	3.9e-08	FALSE															Nucleus {ECO:0000250}.
175 | 1013685	2	219	K.VTTVLRPTSQLPNAAT[+203.07937]AQPAVQHLIHQPIQSRPPVTT[+203.07937]SS[+203.07937]TIPPAVVAT[+203.07937]VSATR.A	K.VTTVLRPTSQLPNAATAQPAVQHLIHQPIQSRPPVTTSSTIPPAVVATVSATR.A	4	K.VTTVLRPTSQLPNAATAQPAVQHLIHQPIQSRPPVTTSSTIPPAVVATVSATR.A_4	T16(HexNAc / 203.0794); T37(HexNAc / 203.0794); S39(HexNAc / 203.0794); T48(HexNAc / 203.0794)	8.3e-08	1.8e-06	309.4	0	6	1053.9	3.43	>sp|Q8BIH0|SP130_MOUSE Histone deacetylase complex subunit SAP130 OS=Mus musculus GN=Sap130 PE=1 SV=2	controllerType=0 controllerNumber=1 scan=23272		bd20210130_rb_ptmkit_peptide_titration_1mg_rep1.23272.23272.6	hcd	0	0	0	0	6.5e-09	1.4e-07	FALSE															Nucleus {ECO:0000250}.
176 | 198038	2	219	K.VTTVLRPTSQLPNAATAQPAVQHLIHQPIQSRPPVT[+203.07937]T[+203.07937]SSTIPPAVVAT[+203.07937]VS[+203.07937]ATR.A	K.VTTVLRPTSQLPNAATAQPAVQHLIHQPIQSRPPVTTSSTIPPAVVATVSATR.A	4	K.VTTVLRPTSQLPNAATAQPAVQHLIHQPIQSRPPVTTSSTIPPAVVATVSATR.A_4	T36(HexNAc / 203.0794); T37(HexNAc / 203.0794); T48(HexNAc / 203.0794); S50(HexNAc / 203.0794)	5.3e-06	0.00011	168.7	8.9	7	903.488	3.82	>sp|Q8BIH0|SP130_MOUSE Histone deacetylase complex subunit SAP130 OS=Mus musculus GN=Sap130 PE=1 SV=2	controllerType=0 controllerNumber=1 scan=23508		bd20210130_rb_ptmkit_peptide_titration_1mg_rep1.23508.23508.7	ethcd	0	0	0	0	3.1e-07	6.3e-06	FALSE															Nucleus {ECO:0000250}.
177 | 197478	2	219	K.VTTVLRPTSQLPNAATAQPAVQHLIHQPIQSRPPVT[+203.07937]TSSTIPPAVVAT[+203.07937]VS[+203.07937]AT[+203.07937]R.A	K.VTTVLRPTSQLPNAATAQPAVQHLIHQPIQSRPPVTTSSTIPPAVVATVSATR.A	4	K.VTTVLRPTSQLPNAATAQPAVQHLIHQPIQSRPPVTTSSTIPPAVVATVSATR.A_4	T36(HexNAc / 203.0794); T48(HexNAc / 203.0794); S50(HexNAc / 203.0794); T52(HexNAc / 203.0794)	2.4e-06	5.1e-05	166.9	0.3	8	790.677	2.67	>sp|Q8BIH0|SP130_MOUSE Histone deacetylase complex subunit SAP130 OS=Mus musculus GN=Sap130 PE=1 SV=2	controllerType=0 controllerNumber=1 scan=23323		bd20210130_rb_ptmkit_peptide_titration_1mg_rep1.23323.23323.8	ethcd	0	0	0	0	1.4e-07	2.7e-06	FALSE															Nucleus {ECO:0000250}.
178 | 1014445	2	219	K.VTTVLRPTSQLPNAAT[+203.07937]AQPAVQHLIHQPIQS[+203.07937]RPPVTTSST[+203.07937]IPPAVVATVSAT[+203.07937]R.A	K.VTTVLRPTSQLPNAATAQPAVQHLIHQPIQSRPPVTTSSTIPPAVVATVSATR.A	4	K.VTTVLRPTSQLPNAATAQPAVQHLIHQPIQSRPPVTTSSTIPPAVVATVSATR.A_4	T16(HexNAc / 203.0794); S31(HexNAc / 203.0794); T40(HexNAc / 203.0794); T52(HexNAc / 203.0794)	2.2e-05	0.00048	112.8	0	7	903.488	3.82	>sp|Q8BIH0|SP130_MOUSE Histone deacetylase complex subunit SAP130 OS=Mus musculus GN=Sap130 PE=1 SV=2	controllerType=0 controllerNumber=1 scan=23506		bd20210130_rb_ptmkit_peptide_titration_1mg_rep1.23506.23506.7	hcd	0	0	0	0	1.1e-06	2.3e-05	FALSE															Nucleus {ECO:0000250}.
179 | 198798	2	219	K.VTTVLRPTSQLPNAATAQPAVQHLIHQPIQSRPPVT[+203.07937]T[+203.07937]SSTIPPAVVAT[+203.07937]VSATR.A	K.VTTVLRPTSQLPNAATAQPAVQHLIHQPIQSRPPVTTSSTIPPAVVATVSATR.A	3	K.VTTVLRPTSQLPNAATAQPAVQHLIHQPIQSRPPVTTSSTIPPAVVATVSATR.A_3	T36(HexNAc / 203.0794); T37(HexNAc / 203.0794); T48(HexNAc / 203.0794)	2.4e-18	5.2e-17	916.5	18.9	6	1020.05	3.73	>sp|Q8BIH0|SP130_MOUSE Histone deacetylase complex subunit SAP130 OS=Mus musculus GN=Sap130 PE=1 SV=2	controllerType=0 controllerNumber=1 scan=23658		bd20210130_rb_ptmkit_peptide_titration_1mg_rep1.23658.23658.6	ethcd	0	0	0	0	2.9e-19	6e-18	FALSE															Nucleus {ECO:0000250}.
180 | 1015205	2	219	K.VTTVLRPTSQLPNAAT[+203.07937]AQPAVQHLIHQPIQSRPPVTTSST[+203.07937]IPPAVVAT[+203.07937]VSATR.A	K.VTTVLRPTSQLPNAATAQPAVQHLIHQPIQSRPPVTTSSTIPPAVVATVSATR.A	3	K.VTTVLRPTSQLPNAATAQPAVQHLIHQPIQSRPPVTTSSTIPPAVVATVSATR.A_3	T16(HexNAc / 203.0794); T40(HexNAc / 203.0794); T48(HexNAc / 203.0794)	2.4e-13	5.2e-12	658.6	0	6	1020.05	3.73	>sp|Q8BIH0|SP130_MOUSE Histone deacetylase complex subunit SAP130 OS=Mus musculus GN=Sap130 PE=1 SV=2	controllerType=0 controllerNumber=1 scan=23656		bd20210130_rb_ptmkit_peptide_titration_1mg_rep1.23656.23656.6	hcd	0	0	0	0	2.2e-14	4.5e-13	FALSE															Nucleus {ECO:0000250}.
181 | 197758	2	219	K.VTTVLRPTSQLPNAATAQPAVQHLIHQPIQSRPPVT[+203.07937]T[+203.07937]SSTIPPAVVAT[+203.07937]VSATR.A	K.VTTVLRPTSQLPNAATAQPAVQHLIHQPIQSRPPVTTSSTIPPAVVATVSATR.A	3	K.VTTVLRPTSQLPNAATAQPAVQHLIHQPIQSRPPVTTSSTIPPAVVATVSATR.A_3	T36(HexNAc / 203.0794); T37(HexNAc / 203.0794); T48(HexNAc / 203.0794)	2.4e-12	5.2e-11	622.3	13.1	6	1020.05	3.73	>sp|Q8BIH0|SP130_MOUSE Histone deacetylase complex subunit SAP130 OS=Mus musculus GN=Sap130 PE=1 SV=2	controllerType=0 controllerNumber=1 scan=23396		bd20210130_rb_ptmkit_peptide_titration_1mg_rep1.23396.23396.6	ethcd	0	0	0	0	2.1e-13	4.6e-12	FALSE															Nucleus {ECO:0000250}.
182 | 1014125	2	219	K.VTTVLRPTSQLPNAATAQPAVQHLIHQPIQSRPPVTTSST[+203.07937]IPPAVVAT[+203.07937]VSAT[+203.07937]R.A	K.VTTVLRPTSQLPNAATAQPAVQHLIHQPIQSRPPVTTSSTIPPAVVATVSATR.A	3	K.VTTVLRPTSQLPNAATAQPAVQHLIHQPIQSRPPVTTSSTIPPAVVATVSATR.A_3	T40(HexNAc / 203.0794); T48(HexNAc / 203.0794); T52(HexNAc / 203.0794)	2.4e-12	5.2e-11	617.5	1.2	6	1020.05	3.73	>sp|Q8BIH0|SP130_MOUSE Histone deacetylase complex subunit SAP130 OS=Mus musculus GN=Sap130 PE=1 SV=2	controllerType=0 controllerNumber=1 scan=23395		bd20210130_rb_ptmkit_peptide_titration_1mg_rep1.23395.23395.6	hcd	0	0	0	0	2.1e-13	4.6e-12	FALSE															Nucleus {ECO:0000250}.
183 | 1014765	2	219	K.VTTVLRPTSQLPNAATAQPAVQHLIHQPIQS[+203.07937]RPPVTTSST[+203.07937]IPPAVVAT[+203.07937]VSATR.A	K.VTTVLRPTSQLPNAATAQPAVQHLIHQPIQSRPPVTTSSTIPPAVVATVSATR.A	3	K.VTTVLRPTSQLPNAATAQPAVQHLIHQPIQSRPPVTTSSTIPPAVVATVSATR.A_3	S31(HexNAc / 203.0794); T40(HexNAc / 203.0794); T48(HexNAc / 203.0794)	5.4e-09	1.2e-07	539.9	0	5	1223.87	4.76	>sp|Q8BIH0|SP130_MOUSE Histone deacetylase complex subunit SAP130 OS=Mus musculus GN=Sap130 PE=1 SV=2	controllerType=0 controllerNumber=1 scan=23547		bd20210130_rb_ptmkit_peptide_titration_1mg_rep1.23547.23547.5	hcd	0	0	0	0	4e-10	7.9e-09	FALSE															Nucleus {ECO:0000250}.
184 | 198358	2	219	K.VTTVLRPTSQLPNAATAQPAVQHLIHQPIQSRPPVT[+203.07937]T[+203.07937]SSTIPPAVVAT[+203.07937]VSATR.A	K.VTTVLRPTSQLPNAATAQPAVQHLIHQPIQSRPPVTTSSTIPPAVVATVSATR.A	3	K.VTTVLRPTSQLPNAATAQPAVQHLIHQPIQSRPPVTTSSTIPPAVVATVSATR.A_3	T36(HexNAc / 203.0794); T37(HexNAc / 203.0794); T48(HexNAc / 203.0794)	8.4e-09	1.8e-07	517.9	30.4	5	1223.87	4.76	>sp|Q8BIH0|SP130_MOUSE Histone deacetylase complex subunit SAP130 OS=Mus musculus GN=Sap130 PE=1 SV=2	controllerType=0 controllerNumber=1 scan=23549		bd20210130_rb_ptmkit_peptide_titration_1mg_rep1.23549.23549.5	ethcd	0	0	0	0	5.3e-10	1e-08	FALSE															Nucleus {ECO:0000250}.
185 | 1013925	2	219	K.VTTVLRPTSQLPNAATAQPAVQHLIHQPIQSRPPVTTSST[+203.07937]IPPAVVAT[+203.07937]VS[+203.07937]ATR.A	K.VTTVLRPTSQLPNAATAQPAVQHLIHQPIQSRPPVTTSSTIPPAVVATVSATR.A	3	K.VTTVLRPTSQLPNAATAQPAVQHLIHQPIQSRPPVTTSSTIPPAVVATVSATR.A_3	T40(HexNAc / 203.0794); T48(HexNAc / 203.0794); S50(HexNAc / 203.0794)	7.3e-07	1.6e-05	307.6	1.2	6	1020.05	4.33	>sp|Q8BIH0|SP130_MOUSE Histone deacetylase complex subunit SAP130 OS=Mus musculus GN=Sap130 PE=1 SV=2	controllerType=0 controllerNumber=1 scan=23335		bd20210130_rb_ptmkit_peptide_titration_1mg_rep1.23335.23335.6	hcd	0	0	0	0	4.4e-08	9e-07	FALSE															Nucleus {ECO:0000250}.
186 | 197559	2	219	K.VTTVLRPTSQLPNAATAQPAVQHLIHQPIQSRPPVT[+203.07937]TSSTIPPAVVAT[+203.07937]VS[+203.07937]ATR.A	K.VTTVLRPTSQLPNAATAQPAVQHLIHQPIQSRPPVTTSSTIPPAVVATVSATR.A	3	K.VTTVLRPTSQLPNAATAQPAVQHLIHQPIQSRPPVTTSSTIPPAVVATVSATR.A_3	T36(HexNAc / 203.0794); T48(HexNAc / 203.0794); S50(HexNAc / 203.0794)	7.3e-07	1.6e-05	302.4	13.8	6	1020.05	4.33	>sp|Q8BIH0|SP130_MOUSE Histone deacetylase complex subunit SAP130 OS=Mus musculus GN=Sap130 PE=1 SV=2	controllerType=0 controllerNumber=1 scan=23337		bd20210130_rb_ptmkit_peptide_titration_1mg_rep1.23337.23337.6	ethcd	0	0	0	0	4.4e-08	9.1e-07	FALSE															Nucleus {ECO:0000250}.
187 | 1014405	2	219	K.VTTVLRPTSQLPNAAT[+203.07937]AQPAVQHLIHQPIQSRPPVT[+203.07937]T[+203.07937]SSTIPPAVVATVSATR.A	K.VTTVLRPTSQLPNAATAQPAVQHLIHQPIQSRPPVTTSSTIPPAVVATVSATR.A	3	K.VTTVLRPTSQLPNAATAQPAVQHLIHQPIQSRPPVTTSSTIPPAVVATVSATR.A_3	T16(HexNAc / 203.0794); T36(HexNAc / 203.0794); T37(HexNAc / 203.0794)	1.3e-07	2.8e-06	245.6	0	8	765.418	2.98	>sp|Q8BIH0|SP130_MOUSE Histone deacetylase complex subunit SAP130 OS=Mus musculus GN=Sap130 PE=1 SV=2	controllerType=0 controllerNumber=1 scan=23505		bd20210130_rb_ptmkit_peptide_titration_1mg_rep1.23505.23505.8	hcd	0	0	0	0	9.8e-09	2.2e-07	FALSE															Nucleus {ECO:0000250}.
188 | 199278	2	219	K.VTTVLRPTSQLPNAATAQPAVQHLIHQPIQSRPPVT[+203.07937]TSST[+203.07937]IPPAVVATVS[+203.07937]ATR.A	K.VTTVLRPTSQLPNAATAQPAVQHLIHQPIQSRPPVTTSSTIPPAVVATVSATR.A	3	K.VTTVLRPTSQLPNAATAQPAVQHLIHQPIQSRPPVTTSSTIPPAVVATVSATR.A_3	T36(HexNAc / 203.0794); T40(HexNAc / 203.0794); S50(HexNAc / 203.0794)	6.1e-06	0.00013	167.6	0.2	6	1020.05	2.53	>sp|Q8BIH0|SP130_MOUSE Histone deacetylase complex subunit SAP130 OS=Mus musculus GN=Sap130 PE=1 SV=2	controllerType=0 controllerNumber=1 scan=23931		bd20210130_rb_ptmkit_peptide_titration_1mg_rep1.23931.23931.6	ethcd	0	0	0	0	3.5e-07	7.4e-06	FALSE															Nucleus {ECO:0000250}.
189 | 1015725	2	219	K.VTTVLRPTSQLPNAAT[+203.07937]AQPAVQHLIHQPIQSRPPVTTSST[+203.07937]IPPAVVATVS[+203.07937]ATR.A	K.VTTVLRPTSQLPNAATAQPAVQHLIHQPIQSRPPVTTSSTIPPAVVATVSATR.A	3	K.VTTVLRPTSQLPNAATAQPAVQHLIHQPIQSRPPVTTSSTIPPAVVATVSATR.A_3	T16(HexNAc / 203.0794); T40(HexNAc / 203.0794); S50(HexNAc / 203.0794)	6.1e-06	0.00013	164.6	0	6	1020.05	2.53	>sp|Q8BIH0|SP130_MOUSE Histone deacetylase complex subunit SAP130 OS=Mus musculus GN=Sap130 PE=1 SV=2	controllerType=0 controllerNumber=1 scan=23929		bd20210130_rb_ptmkit_peptide_titration_1mg_rep1.23929.23929.6	hcd	0	0	0	0	3.5e-07	7.4e-06	FALSE															Nucleus {ECO:0000250}.
190 | 1015445	2	219	K.VTTVLRPTSQLPNAAT[+203.07937]AQPAVQHLIHQPIQS[+203.07937]RPPVT[+203.07937]TSSTIPPAVVATVSATR.A	K.VTTVLRPTSQLPNAATAQPAVQHLIHQPIQSRPPVTTSSTIPPAVVATVSATR.A	3	K.VTTVLRPTSQLPNAATAQPAVQHLIHQPIQSRPPVTTSSTIPPAVVATVSATR.A_3	T16(HexNAc / 203.0794); S31(HexNAc / 203.0794); T36(HexNAc / 203.0794)	6.8e-05	0.0014	140.4	0	7	874.477	4.84	>sp|Q8BIH0|SP130_MOUSE Histone deacetylase complex subunit SAP130 OS=Mus musculus GN=Sap130 PE=1 SV=2	controllerType=0 controllerNumber=1 scan=23731		bd20210130_rb_ptmkit_peptide_titration_1mg_rep1.23731.23731.7	hcd	0	0.00017	0	0	3e-06	0.00018	FALSE															Nucleus {ECO:0000250}.
191 | 1015645	2	219	K.VTTVLRPTSQLPNAATAQPAVQHLIHQPIQSRPPVTTSST[+203.07937]IPPAVVAT[+203.07937]VS[+203.07937]ATR.A	K.VTTVLRPTSQLPNAATAQPAVQHLIHQPIQSRPPVTTSSTIPPAVVATVSATR.A	3	K.VTTVLRPTSQLPNAATAQPAVQHLIHQPIQSRPPVTTSSTIPPAVVATVSATR.A_3	T40(HexNAc / 203.0794); T48(HexNAc / 203.0794); S50(HexNAc / 203.0794)	3.1e-05	0.00067	125.9	1.2	5	1223.86	3.86	>sp|Q8BIH0|SP130_MOUSE Histone deacetylase complex subunit SAP130 OS=Mus musculus GN=Sap130 PE=1 SV=2	controllerType=0 controllerNumber=1 scan=23829		bd20210130_rb_ptmkit_peptide_titration_1mg_rep1.23829.23829.5	hcd	0	0.00017	0	0	1.5e-06	0.00018	FALSE															Nucleus {ECO:0000250}.
192 | 1015605	2	219	K.VTTVLRPTSQLPNAAT[+203.07937]AQPAVQHLIHQPIQSRPPVTTSS[+203.07937]TIPPAVVATVS[+203.07937]ATR.A	K.VTTVLRPTSQLPNAATAQPAVQHLIHQPIQSRPPVTTSSTIPPAVVATVSATR.A	3	K.VTTVLRPTSQLPNAATAQPAVQHLIHQPIQSRPPVTTSSTIPPAVVATVSATR.A_3	T16(HexNAc / 203.0794); S39(HexNAc / 203.0794); S50(HexNAc / 203.0794)	0.00048	0.0094	88.8	0	7	874.476	3.24	>sp|Q8BIH0|SP130_MOUSE Histone deacetylase complex subunit SAP130 OS=Mus musculus GN=Sap130 PE=1 SV=2	controllerType=0 controllerNumber=1 scan=23809		bd20210130_rb_ptmkit_peptide_titration_1mg_rep1.23809.23809.7	hcd	0.00037	0.00075	0	0	0.00037	0.00076	FALSE															Nucleus {ECO:0000250}.
193 | 197998	2	219	K.VTTVLRPTSQLPNAATAQPAVQHLIHQPIQS[+203.07937]RPPVTTSST[+203.07937]IPPAVVAT[+203.07937]VSATR.A	K.VTTVLRPTSQLPNAATAQPAVQHLIHQPIQSRPPVTTSSTIPPAVVATVSATR.A	3	K.VTTVLRPTSQLPNAATAQPAVQHLIHQPIQSRPPVTTSSTIPPAVVATVSATR.A_3	S31(HexNAc / 203.0794); T40(HexNAc / 203.0794); T48(HexNAc / 203.0794)	0.003	0.033	30.7	0.2	8	765.418	2.98	>sp|Q8BIH0|SP130_MOUSE Histone deacetylase complex subunit SAP130 OS=Mus musculus GN=Sap130 PE=1 SV=2	controllerType=0 controllerNumber=1 scan=23507		bd20210130_rb_ptmkit_peptide_titration_1mg_rep1.23507.23507.8	ethcd	0.0008	0.0014	0	0	0.00083	0.0014	FALSE															Nucleus {ECO:0000250}.
194 | 1015805	2	219	K.VTTVLRPTSQLPNAATAQPAVQHLIHQPIQSRPPVTTSST[+203.07937]IPPAVVAT[+203.07937]VSATR.A	K.VTTVLRPTSQLPNAATAQPAVQHLIHQPIQSRPPVTTSSTIPPAVVATVSATR.A	2	K.VTTVLRPTSQLPNAATAQPAVQHLIHQPIQSRPPVTTSSTIPPAVVATVSATR.A_2	T40(HexNAc / 203.0794); T48(HexNAc / 203.0794)	8.3e-08	1.8e-06	311.1	0	6	986.208	3.8	>sp|Q8BIH0|SP130_MOUSE Histone deacetylase complex subunit SAP130 OS=Mus musculus GN=Sap130 PE=1 SV=2	controllerType=0 controllerNumber=1 scan=23959		bd20210130_rb_ptmkit_peptide_titration_1mg_rep1.23959.23959.6	hcd	0	0	0	0	6.6e-09	1.4e-07	FALSE															Nucleus {ECO:0000250}.
195 | 1013205	2	225	R.PTSQLPNAATAQPAVQHLIHQPIQS[+203.07937]RPPVTTSST[+203.07937]IPPAVVAT[+203.07937]VS[+203.07937]ATR.A	R.PTSQLPNAATAQPAVQHLIHQPIQSRPPVTTSSTIPPAVVATVSATR.A	4	R.PTSQLPNAATAQPAVQHLIHQPIQSRPPVTTSSTIPPAVVATVSATR.A_4	S25(HexNAc / 203.0794); T34(HexNAc / 203.0794); T42(HexNAc / 203.0794); S44(HexNAc / 203.0794)	2.2e-08	4.8e-07	340.8	0	5	1130.6	4.2	>sp|Q8BIH0|SP130_MOUSE Histone deacetylase complex subunit SAP130 OS=Mus musculus GN=Sap130 PE=1 SV=2	controllerType=0 controllerNumber=1 scan=22705		bd20210130_rb_ptmkit_peptide_titration_1mg_rep1.22705.22705.5	hcd	0	0	0	0	1.5e-09	2.8e-08	FALSE	4.86373	1130.6	63.55	5	0.0013	0.1349	0	7601	190315	64207	61623	24062	117031	72467	Nucleus {ECO:0000250}.
196 | 197078	2	225	R.PTSQLPNAATAQPAVQHLIHQPIQSRPPVT[+203.07937]T[+203.07937]SSTIPPAVVATVS[+203.07937]AT[+203.07937]R.A	R.PTSQLPNAATAQPAVQHLIHQPIQSRPPVTTSSTIPPAVVATVSATR.A	4	R.PTSQLPNAATAQPAVQHLIHQPIQSRPPVTTSSTIPPAVVATVSATR.A_4	T30(HexNAc / 203.0794); T31(HexNAc / 203.0794); S44(HexNAc / 203.0794); T46(HexNAc / 203.0794)	3.7e-08	7.9e-07	301.8	42.1	5	1130.6	4.2	>sp|Q8BIH0|SP130_MOUSE Histone deacetylase complex subunit SAP130 OS=Mus musculus GN=Sap130 PE=1 SV=2	controllerType=0 controllerNumber=1 scan=22707		bd20210130_rb_ptmkit_peptide_titration_1mg_rep1.22707.22707.5	ethcd	0	0	0	0	2.9e-09	5.7e-08	FALSE															Nucleus {ECO:0000250}.
197 | 1012965	2	225	R.PTSQLPNAATAQPAVQHLIHQPIQS[+203.07937]RPPVTTSST[+203.07937]IPPAVVAT[+203.07937]VS[+203.07937]ATR.A	R.PTSQLPNAATAQPAVQHLIHQPIQSRPPVTTSSTIPPAVVATVSATR.A	4	R.PTSQLPNAATAQPAVQHLIHQPIQSRPPVTTSSTIPPAVVATVSATR.A_4	S25(HexNAc / 203.0794); T34(HexNAc / 203.0794); T42(HexNAc / 203.0794); S44(HexNAc / 203.0794)	3e-06	6.4e-05	177.3	0	5	1130.4	3.75	>sp|Q8BIH0|SP130_MOUSE Histone deacetylase complex subunit SAP130 OS=Mus musculus GN=Sap130 PE=1 SV=2	controllerType=0 controllerNumber=1 scan=22554		bd20210130_rb_ptmkit_peptide_titration_1mg_rep1.22554.22554.5	hcd	0	0	0	0	1.7e-07	3.5e-06	FALSE	5.07478	1130.79	63.5167	5	0.3995	0.2829	0	7569	117335	41696	37019	14375	72950	45640	Nucleus {ECO:0000250}.
198 | 969998	2	225	R.PTSQLPNAATAQPAVQHLIHQPIQS[+203.07937]RPPVTTSS[+203.07937]TIPPAVVAT[+203.07937]VSATR.A	R.PTSQLPNAATAQPAVQHLIHQPIQSRPPVTTSSTIPPAVVATVSATR.A	3	R.PTSQLPNAATAQPAVQHLIHQPIQSRPPVTTSSTIPPAVVATVSATR.A_3	S25(HexNAc / 203.0794); S33(HexNAc / 203.0794); T42(HexNAc / 203.0794)	2.4e-10	5.1e-09	422.2	0	5	1089.98	1.47	>sp|Q8BIH0|SP130_MOUSE Histone deacetylase complex subunit SAP130 OS=Mus musculus GN=Sap130 PE=1 SV=2	controllerType=0 controllerNumber=1 scan=22868		bd20210130_rb_ptmkit_peptide_titration_1mg_rep1.22868.22868.5	hcd	0	0	0	0	2.3e-11	5.2e-10	FALSE	5.07841	1089.98	64.2833	5	0.0026	0.1145	0	7659	109281	37784	34939	13391	68005	41524	Nucleus {ECO:0000250}.
199 | 969638	2	225	R.PTSQLPNAATAQPAVQHLIHQPIQS[+203.07937]RPPVT[+203.07937]T[+203.07937]SSTIPPAVVATVSATR.A	R.PTSQLPNAATAQPAVQHLIHQPIQSRPPVTTSSTIPPAVVATVSATR.A	3	R.PTSQLPNAATAQPAVQHLIHQPIQSRPPVTTSSTIPPAVVATVSATR.A_3	S25(HexNAc / 203.0794); T30(HexNAc / 203.0794); T31(HexNAc / 203.0794)	2.4e-05	0.00052	91.2	2.4	5	1089.98	2.59	>sp|Q8BIH0|SP130_MOUSE Histone deacetylase complex subunit SAP130 OS=Mus musculus GN=Sap130 PE=1 SV=2	controllerType=0 controllerNumber=1 scan=22797		bd20210130_rb_ptmkit_peptide_titration_1mg_rep1.22797.22797.5	hcd	0	0	0	0	1.2e-06	2.5e-05	FALSE	5.07841	1089.98	64.2833	5	0.0014	0.3272	0	7659	109281	37784	34939	13391	68005	41524	Nucleus {ECO:0000250}.
200 | 174318	2	225	R.PTSQLPNAATAQPAVQHLIHQPIQSRPPVTTS[+203.07937]STIPPAVVAT[+203.07937]VS[+203.07937]ATR.A	R.PTSQLPNAATAQPAVQHLIHQPIQSRPPVTTSSTIPPAVVATVSATR.A	3	R.PTSQLPNAATAQPAVQHLIHQPIQSRPPVTTSSTIPPAVVATVSATR.A_3	S32(HexNAc / 203.0794); T42(HexNAc / 203.0794); S44(HexNAc / 203.0794)	0.00081	0.012	57.7	57.7	5	1089.98	1.47	>sp|Q8BIH0|SP130_MOUSE Histone deacetylase complex subunit SAP130 OS=Mus musculus GN=Sap130 PE=1 SV=2	controllerType=0 controllerNumber=1 scan=22870		bd20210130_rb_ptmkit_peptide_titration_1mg_rep1.22870.22870.5	ethcd	0.00049	0.0009	0.00074	0.0011	0.00049	0.0009	FALSE															Nucleus {ECO:0000250}.
201 | 93904	2	272	R.AQSPVIT[+203.07937]TT[+203.07937]AAHAADS[+203.07937]TLSRPTLSIQHPPSAAISIQR.P	R.AQSPVITTTAAHAADSTLSRPTLSIQHPPSAAISIQR.P	3	R.AQSPVITTTAAHAADSTLSRPTLSIQHPPSAAISIQR.P_3	T7(HexNAc / 203.0794); T9(HexNAc / 203.0794); S16(HexNAc / 203.0794)	0.00021	0.0045	117.7	105.7	5	881.659	3.25	>sp|Q8BIH0|SP130_MOUSE Histone deacetylase complex subunit SAP130 OS=Mus musculus GN=Sap130 PE=1 SV=2	controllerType=0 controllerNumber=1 scan=19517		bd20210130_rb_ptmkit_peptide_titration_1mg_rep1.19517.19517.5	ethcd	0.00013	0.00047	0.0002	0.00058	0.00014	0.00048	FALSE															Nucleus {ECO:0000250}.
202 | 797163	2	272	R.AQS[+79.96633]PVITTTAAHAADS[+203.07937]T[+203.07937]LS[+203.07937]R.P	R.AQS[+79.96633]PVITTTAAHAADSTLSR.P	3	R.AQS[+79.96633]PVITTTAAHAADSTLSR.P_3	S3(Phospho / 79.9663); S16(HexNAc / 203.0794); T17(HexNAc / 203.0794); S19(HexNAc / 203.0794)	2.4e-08	5.2e-07	287.8	6.8	3	896.417	2.4	>sp|Q8BIH0|SP130_MOUSE Histone deacetylase complex subunit SAP130 OS=Mus musculus GN=Sap130 PE=1 SV=2	controllerType=0 controllerNumber=1 scan=12450		bd20210130_rb_ptmkit_peptide_titration_1mg_rep1.12450.12450.3	hcd	0	0	0	0	1.8e-09	3.5e-08	FALSE		896.417	34.4833	3	0.0003	0.0805	0	3416	16182	8786	4197		13963	9098	Nucleus {ECO:0000250}.
203 | 796683	2	272	R.AQS[+79.96633]PVIT[+203.07937]T[+203.07937]T[+203.07937]AAHAADSTLSR.P	R.AQS[+79.96633]PVITTTAAHAADSTLSR.P	3	R.AQS[+79.96633]PVITTTAAHAADSTLSR.P_3	S3(Phospho / 79.9663); T7(HexNAc / 203.0794); T8(HexNAc / 203.0794); T9(HexNAc / 203.0794)	8.5e-07	1.8e-05	226.1	21.6	3	896.418	3.9	>sp|Q8BIH0|SP130_MOUSE Histone deacetylase complex subunit SAP130 OS=Mus musculus GN=Sap130 PE=1 SV=2	controllerType=0 controllerNumber=1 scan=12315		bd20210130_rb_ptmkit_peptide_titration_1mg_rep1.12315.12315.3	hcd	0	0	0	0	5.2e-08	1.1e-06	FALSE		896.417	34.4833	3	0.0011	0.438	0	3416	16182	8786	4197		13963	9098	Nucleus {ECO:0000250}.
204 | 795283	2	272	R.AQSPVITTTAAHAADS[+203.07937]T[+203.07937]LS[+203.07937]R.P	R.AQSPVITTTAAHAADSTLSR.P	3	R.AQSPVITTTAAHAADSTLSR.P_3	S16(HexNAc / 203.0794); T17(HexNAc / 203.0794); S19(HexNAc / 203.0794)	7.1e-13	1.5e-11	603.9	4.9	3	869.762	3.3	>sp|Q8BIH0|SP130_MOUSE Histone deacetylase complex subunit SAP130 OS=Mus musculus GN=Sap130 PE=1 SV=2	controllerType=0 controllerNumber=1 scan=11542		bd20210130_rb_ptmkit_peptide_titration_1mg_rep1.11542.11542.3	hcd	0	0	0	0	7.4e-14	1.7e-12	FALSE	6.12196	869.762	32.8667	3	0.0003	0.943	0	3027	77005	33645	32856	11200	68566	41067	Nucleus {ECO:0000250}.
205 | 795883	2	272	R.AQSPVIT[+203.07937]T[+203.07937]TAAHAADS[+203.07937]TLSR.P	R.AQSPVITTTAAHAADSTLSR.P	3	R.AQSPVITTTAAHAADSTLSR.P_3	T7(HexNAc / 203.0794); T8(HexNAc / 203.0794); S16(HexNAc / 203.0794)	5.1e-07	1.1e-05	220.8	0	4	652.573	2.24	>sp|Q8BIH0|SP130_MOUSE Histone deacetylase complex subunit SAP130 OS=Mus musculus GN=Sap130 PE=1 SV=2	controllerType=0 controllerNumber=1 scan=11901		bd20210130_rb_ptmkit_peptide_titration_1mg_rep1.11901.11901.4	hcd	0	0	0	0	3.1e-08	6.4e-07	FALSE	5.21399	652.573	32.8833	4	0.0007	0.0123	0	3226	58136	16005	13810	7033	36670	31679	Nucleus {ECO:0000250}.
206 | 18571	2	272	R.AQS[+203.07937]PVITT[+203.07937]TAAHAADST[+203.07937]LSR.P	R.AQSPVITTTAAHAADSTLSR.P	3	R.AQSPVITTTAAHAADSTLSR.P_3	S3(HexNAc / 203.0794); T8(HexNAc / 203.0794); T17(HexNAc / 203.0794)	0.00094	0.014	92.6	6	3	869.762	3.3	>sp|Q8BIH0|SP130_MOUSE Histone deacetylase complex subunit SAP130 OS=Mus musculus GN=Sap130 PE=1 SV=2	controllerType=0 controllerNumber=1 scan=11544		bd20210130_rb_ptmkit_peptide_titration_1mg_rep1.11544.11544.3	ethcd	0.0006	0.00089	0.00074	0.0011	0.00061	0.0009	FALSE															Nucleus {ECO:0000250}.
207 | 736296	2	272	R.AQS[+79.96633]PVITTTAAHAADS[+203.07937]T[+203.07937]LSR.P	R.AQS[+79.96633]PVITTTAAHAADSTLSR.P	2	R.AQS[+79.96633]PVITTTAAHAADSTLSR.P_2	S3(Phospho / 79.9663); S16(HexNAc / 203.0794); T17(HexNAc / 203.0794)	7.1e-17	1.5e-15	826	4.8	3	828.725	3.49	>sp|Q8BIH0|SP130_MOUSE Histone deacetylase complex subunit SAP130 OS=Mus musculus GN=Sap130 PE=1 SV=2	controllerType=0 controllerNumber=1 scan=13031		bd20210130_rb_ptmkit_peptide_titration_1mg_rep1.13031.13031.3	hcd	0	0	0	0	7.3e-18	1.8e-16	FALSE	4.74983	828.724	36	3	0.0004	0.0187	0	3789	114252	54828	61654	25647	121819	59470	Nucleus {ECO:0000250}.
208 | 740682	2	272	R.AQS[+79.96633]PVIT[+203.07937]T[+203.07937]TAAHAADSTLSR.P	R.AQS[+79.96633]PVITTTAAHAADSTLSR.P	2	R.AQS[+79.96633]PVITTTAAHAADSTLSR.P_2	S3(Phospho / 79.9663); T7(HexNAc / 203.0794); T8(HexNAc / 203.0794)	7.1e-15	1.5e-13	729.9	4	3	828.725	3.71	>sp|Q8BIH0|SP130_MOUSE Histone deacetylase complex subunit SAP130 OS=Mus musculus GN=Sap130 PE=1 SV=2	controllerType=0 controllerNumber=1 scan=14654		bd20210130_rb_ptmkit_peptide_titration_1mg_rep1.14654.14654.3	hcd	0	0	0	0	8.1e-16	1.9e-14	FALSE	5.36856	828.723	40.4333	3	0.0011	0.0307	0	4282	52694	25366	25894	8932	47952	26540	Nucleus {ECO:0000250}.
209 | 740642	2	272	R.AQS[+79.96633]PVIT[+203.07937]T[+203.07937]TAAHAADSTLSR.P	R.AQS[+79.96633]PVITTTAAHAADSTLSR.P	2	R.AQS[+79.96633]PVITTTAAHAADSTLSR.P_2	S3(Phospho / 79.9663); T7(HexNAc / 203.0794); T8(HexNAc / 203.0794)	6e-13	1.3e-11	601.3	4	3	828.724	2.53	>sp|Q8BIH0|SP130_MOUSE Histone deacetylase complex subunit SAP130 OS=Mus musculus GN=Sap130 PE=1 SV=2	controllerType=0 controllerNumber=1 scan=14643		bd20210130_rb_ptmkit_peptide_titration_1mg_rep1.14643.14643.3	hcd	0	0	0	0	6.2e-14	1.4e-12	FALSE	5.36856	828.723	40.4333	3	0.0002	0.0635	0	4282	52694	25366	25894	8932	47952	26540	Nucleus {ECO:0000250}.
210 | 737176	2	272	R.AQS[+79.96633]PVITTTAAHAADST[+203.07937]LS[+203.07937]R.P	R.AQS[+79.96633]PVITTTAAHAADSTLSR.P	2	R.AQS[+79.96633]PVITTTAAHAADSTLSR.P_2	S3(Phospho / 79.9663); T17(HexNAc / 203.0794); S19(HexNAc / 203.0794)	1.7e-10	3.7e-09	418.8	0	3	828.724	2.53	>sp|Q8BIH0|SP130_MOUSE Histone deacetylase complex subunit SAP130 OS=Mus musculus GN=Sap130 PE=1 SV=2	controllerType=0 controllerNumber=1 scan=13389		bd20210130_rb_ptmkit_peptide_titration_1mg_rep1.13389.13389.3	hcd	0	0	0	0	1.6e-11	3.6e-10	FALSE	4.74983	828.724	36	3	0.0004	0.911	0	3789	114252	54828	61654	25647	121819	59470	Nucleus {ECO:0000250}.
211 | 25911	2	272	R.AQS[+79.96633]PVITTT[+203.07937]AAHAADST[+203.07937]LSR.P	R.AQS[+79.96633]PVITTTAAHAADSTLSR.P	2	R.AQS[+79.96633]PVITTTAAHAADSTLSR.P_2	S3(Phospho / 79.9663); T9(HexNAc / 203.0794); T17(HexNAc / 203.0794)	6.6e-07	1.4e-05	315.4	24.1	3	828.725	3.49	>sp|Q8BIH0|SP130_MOUSE Histone deacetylase complex subunit SAP130 OS=Mus musculus GN=Sap130 PE=1 SV=2	controllerType=0 controllerNumber=1 scan=13033		bd20210130_rb_ptmkit_peptide_titration_1mg_rep1.13033.13033.3	ethcd	0	0	0	0	4e-08	8.2e-07	FALSE															Nucleus {ECO:0000250}.
212 | 32695	2	272	R.AQS[+79.96633]PVITT[+203.07937]T[+203.07937]AAHAADSTLSR.P	R.AQS[+79.96633]PVITTTAAHAADSTLSR.P	2	R.AQS[+79.96633]PVITTTAAHAADSTLSR.P_2	S3(Phospho / 79.9663); T8(HexNAc / 203.0794); T9(HexNAc / 203.0794)	0.0025	0.028	107.7	16.4	3	828.725	3.71	>sp|Q8BIH0|SP130_MOUSE Histone deacetylase complex subunit SAP130 OS=Mus musculus GN=Sap130 PE=1 SV=2	controllerType=0 controllerNumber=1 scan=14656		bd20210130_rb_ptmkit_peptide_titration_1mg_rep1.14656.14656.3	ethcd	0.00081	0.0012	0.0011	0.0014	0.00083	0.0012	FALSE															Nucleus {ECO:0000250}.
213 | 32655	2	272	R.AQS[+79.96633]PVITT[+203.07937]T[+203.07937]AAHAADSTLSR.P	R.AQS[+79.96633]PVITTTAAHAADSTLSR.P	2	R.AQS[+79.96633]PVITTTAAHAADSTLSR.P_2	S3(Phospho / 79.9663); T8(HexNAc / 203.0794); T9(HexNAc / 203.0794)	0.019	0.14	17.8	14.3	3	828.724	2.53	>sp|Q8BIH0|SP130_MOUSE Histone deacetylase complex subunit SAP130 OS=Mus musculus GN=Sap130 PE=1 SV=2	controllerType=0 controllerNumber=1 scan=14645		bd20210130_rb_ptmkit_peptide_titration_1mg_rep1.14645.14645.3	ethcd	0.0024	0.005	0.0011	0.0014	0.0025	0.005	FALSE															Nucleus {ECO:0000250}.
214 | 27111	2	272	R.AQS[+79.96633]PVITT[+203.07937]TAAHAADST[+203.07937]LSR.P	R.AQS[+79.96633]PVITTTAAHAADSTLSR.P	2	R.AQS[+79.96633]PVITTTAAHAADSTLSR.P_2	S3(Phospho / 79.9663); T8(HexNAc / 203.0794); T17(HexNAc / 203.0794)	0.058	0.34	0.3	0.3	3	828.724	2.53	>sp|Q8BIH0|SP130_MOUSE Histone deacetylase complex subunit SAP130 OS=Mus musculus GN=Sap130 PE=1 SV=2	controllerType=0 controllerNumber=1 scan=13391		bd20210130_rb_ptmkit_peptide_titration_1mg_rep1.13391.13391.3	ethcd	0.0038	0.011	0.0051	0.013	0.0038	0.011	FALSE															Nucleus {ECO:0000250}.
215 | 734273	2	272	R.AQSPVIT[+203.07937]TTAAHAADST[+203.07937]LSR.P	R.AQSPVITTTAAHAADSTLSR.P	2	R.AQSPVITTTAAHAADSTLSR.P_2	T7(HexNAc / 203.0794); T17(HexNAc / 203.0794)	7.1e-19	1.5e-17	949.1	1.2	3	802.069	3.44	>sp|Q8BIH0|SP130_MOUSE Histone deacetylase complex subunit SAP130 OS=Mus musculus GN=Sap130 PE=1 SV=2	controllerType=0 controllerNumber=1 scan=12271		bd20210130_rb_ptmkit_peptide_titration_1mg_rep1.12271.12271.3	hcd	0	0	0	0	9.1e-20	2.3e-18	FALSE	4.70153	802.068	33.8333	3	0.0004	0.0845	0	3229	202397	98543	93251	42353	199124	117958	Nucleus {ECO:0000250}.
216 | 738577	2	272	R.AQSPVIT[+203.07937]T[+203.07937]TAAHAADSTLSR.P	R.AQSPVITTTAAHAADSTLSR.P	2	R.AQSPVITTTAAHAADSTLSR.P_2	T7(HexNAc / 203.0794); T8(HexNAc / 203.0794)	6e-15	1.3e-13	744.4	2.4	3	802.068	1.84	>sp|Q8BIH0|SP130_MOUSE Histone deacetylase complex subunit SAP130 OS=Mus musculus GN=Sap130 PE=1 SV=2	controllerType=0 controllerNumber=1 scan=13843		bd20210130_rb_ptmkit_peptide_titration_1mg_rep1.13843.13843.3	hcd	0	0	0	0	6.5e-16	1.5e-14	FALSE	4.7216	802.068	38.1833	3	0.0005	0.0104	0	4200	85169	38881	38907	15388	72656	44501	Nucleus {ECO:0000250}.
217 | 735496	2	272	R.AQSPVITT[+203.07937]TAAHAADS[+203.07937]TLSR.P	R.AQSPVITTTAAHAADSTLSR.P	2	R.AQSPVITTTAAHAADSTLSR.P_2	T8(HexNAc / 203.0794); S16(HexNAc / 203.0794)	6e-14	1.3e-12	689	0	3	802.068	2.6	>sp|Q8BIH0|SP130_MOUSE Histone deacetylase complex subunit SAP130 OS=Mus musculus GN=Sap130 PE=1 SV=2	controllerType=0 controllerNumber=1 scan=12589		bd20210130_rb_ptmkit_peptide_titration_1mg_rep1.12589.12589.3	hcd	0	0	0	0	5.9e-15	1.4e-13	FALSE	4.70153	802.068	33.8333	3	0.0003	0.9648	0	3229	202397	98543	93251	42353	199124	117958	Nucleus {ECO:0000250}.
218 | 733114	2	272	R.AQSPVITTTAAHAADS[+203.07937]T[+203.07937]LSR.P	R.AQSPVITTTAAHAADSTLSR.P	2	R.AQSPVITTTAAHAADSTLSR.P_2	S16(HexNAc / 203.0794); T17(HexNAc / 203.0794)	7.1e-13	1.5e-11	610.6	2.4	3	802.069	3.52	>sp|Q8BIH0|SP130_MOUSE Histone deacetylase complex subunit SAP130 OS=Mus musculus GN=Sap130 PE=1 SV=2	controllerType=0 controllerNumber=1 scan=11909		bd20210130_rb_ptmkit_peptide_titration_1mg_rep1.11909.11909.3	hcd	0	0	0	0	7.4e-14	1.7e-12	FALSE	4.70153	802.068	33.8333	3	0.0004	0.9118	0	3229	202397	98543	93251	42353	199124	117958	Nucleus {ECO:0000250}.
219 | 735976	2	272	R.AQSPVIT[+203.07937]TTAAHAADS[+203.07937]TLSR.P	R.AQSPVITTTAAHAADSTLSR.P	2	R.AQSPVITTTAAHAADSTLSR.P_2	T7(HexNAc / 203.0794); S16(HexNAc / 203.0794)	1.3e-08	2.9e-07	341.4	0	3	802.068	2.37	>sp|Q8BIH0|SP130_MOUSE Histone deacetylase complex subunit SAP130 OS=Mus musculus GN=Sap130 PE=1 SV=2	controllerType=0 controllerNumber=1 scan=12801		bd20210130_rb_ptmkit_peptide_titration_1mg_rep1.12801.12801.3	hcd	0	0	0	0	8.2e-10	1.5e-08	FALSE	4.96637	802.066	34.85	3	0.0017	0.5112	0	3672	25613	11991	11996	4847	24072	15600	Nucleus {ECO:0000250}.
220 | 22375	2	272	R.AQSPVITTT[+203.07937]AAHAADST[+203.07937]LSR.P	R.AQSPVITTTAAHAADSTLSR.P	2	R.AQSPVITTTAAHAADSTLSR.P_2	T9(HexNAc / 203.0794); T17(HexNAc / 203.0794)	3.4e-06	7.2e-05	271.6	19.1	3	802.069	3.44	>sp|Q8BIH0|SP130_MOUSE Histone deacetylase complex subunit SAP130 OS=Mus musculus GN=Sap130 PE=1 SV=2	controllerType=0 controllerNumber=1 scan=12273		bd20210130_rb_ptmkit_peptide_titration_1mg_rep1.12273.12273.3	ethcd	0	0	0	0	2e-07	4.1e-06	FALSE															Nucleus {ECO:0000250}.
221 | 24336	2	272	R.AQSPVITT[+203.07937]TAAHAADST[+203.07937]LSR.P	R.AQSPVITTTAAHAADSTLSR.P	2	R.AQSPVITTTAAHAADSTLSR.P_2	T8(HexNAc / 203.0794); T17(HexNAc / 203.0794)	6.2e-06	0.00013	233.2	2.8	3	802.068	2.6	>sp|Q8BIH0|SP130_MOUSE Histone deacetylase complex subunit SAP130 OS=Mus musculus GN=Sap130 PE=1 SV=2	controllerType=0 controllerNumber=1 scan=12591		bd20210130_rb_ptmkit_peptide_titration_1mg_rep1.12591.12591.3	ethcd	0	0	0	0	3.5e-07	7.4e-06	FALSE															Nucleus {ECO:0000250}.
222 | 29171	2	272	R.AQSPVITT[+203.07937]T[+203.07937]AAHAADSTLSR.P	R.AQSPVITTTAAHAADSTLSR.P	2	R.AQSPVITTTAAHAADSTLSR.P_2	T8(HexNAc / 203.0794); T9(HexNAc / 203.0794)	7.7e-05	0.0016	210.2	22	3	802.068	1.84	>sp|Q8BIH0|SP130_MOUSE Histone deacetylase complex subunit SAP130 OS=Mus musculus GN=Sap130 PE=1 SV=2	controllerType=0 controllerNumber=1 scan=13844		bd20210130_rb_ptmkit_peptide_titration_1mg_rep1.13844.13844.3	ethcd	0	0.00033	0	0.00041	3.4e-06	0.00034	FALSE															Nucleus {ECO:0000250}.
223 | 741872	2	272	R.AQS[+79.96633]PVITTTAAHAADS[+203.07937]TLSR.P	R.AQS[+79.96633]PVITTTAAHAADSTLSR.P	1	R.AQS[+79.96633]PVITTTAAHAADSTLSR.P_1	S3(Phospho / 79.9663); S16(HexNAc / 203.0794)	6e-17	1.3e-15	818.1	2.4	3	761.03	2.21	>sp|Q8BIH0|SP130_MOUSE Histone deacetylase complex subunit SAP130 OS=Mus musculus GN=Sap130 PE=1 SV=2	controllerType=0 controllerNumber=1 scan=14990		bd20210130_rb_ptmkit_peptide_titration_1mg_rep1.14990.14990.3	hcd	0	0	0	0	5.3e-18	1.2e-16	FALSE	4.52377	761.03	41.3667	3	0.0002	0.0127	0	4781	38736	19678	19888	8981	40628	17180	Nucleus {ECO:0000250}.
224 | 34655	2	272	R.AQS[+79.96633]PVITTTAAHAADST[+203.07937]LSR.P	R.AQS[+79.96633]PVITTTAAHAADSTLSR.P	1	R.AQS[+79.96633]PVITTTAAHAADSTLSR.P_1	S3(Phospho / 79.9663); T17(HexNAc / 203.0794)	4.2e-09	8.9e-08	389.4	8.2	3	761.03	2.21	>sp|Q8BIH0|SP130_MOUSE Histone deacetylase complex subunit SAP130 OS=Mus musculus GN=Sap130 PE=1 SV=2	controllerType=0 controllerNumber=1 scan=14992		bd20210130_rb_ptmkit_peptide_titration_1mg_rep1.14992.14992.3	ethcd	0	0	0	0	3.4e-10	6.8e-09	FALSE															Nucleus {ECO:0000250}.
225 | 738016	2	272	R.AQSPVITTTAAHAADS[+203.07937]TLSR.P	R.AQSPVITTTAAHAADSTLSR.P	1	R.AQSPVITTTAAHAADSTLSR.P_1	S16(HexNAc / 203.0794)	1e-10	2.2e-09	453.4	0	3	734.374	1.61	>sp|Q8BIH0|SP130_MOUSE Histone deacetylase complex subunit SAP130 OS=Mus musculus GN=Sap130 PE=1 SV=2	controllerType=0 controllerNumber=1 scan=13699		bd20210130_rb_ptmkit_peptide_titration_1mg_rep1.13699.13699.3	hcd	0	0	0	0	7.3e-12	1.5e-10	FALSE	5.47382	734.375	37.9167	3	0.0007	0.1406	0	4132	11716	4175	7140	2349	12858	6748	Nucleus {ECO:0000250}.
226 | 568539	2	319	R.ITLPS[+203.07937]HPALGTPK.Q	R.ITLPSHPALGTPK.Q	1	R.ITLPSHPALGTPK.Q_1	S5(HexNAc / 203.0794)	1.3e-09	2.8e-08	334	0	3	512.288	2.01	>sp|Q8BIH0|SP130_MOUSE Histone deacetylase complex subunit SAP130 OS=Mus musculus GN=Sap130 PE=1 SV=2	controllerType=0 controllerNumber=1 scan=16439		bd20210130_rb_ptmkit_peptide_titration_1mg_rep1.16439.16439.3	hcd	0	0	0	0	1.5e-10	3.6e-09	FALSE	4.47022	512.289	45.5667	3	0.0003	0.1757	0	5517	23821	8656	13112	6314	28225	25262	Nucleus {ECO:0000250}.
227 | 41063	2	319	R.ITLPS[+203.07937]HPALGTPK.Q	R.ITLPSHPALGTPK.Q	1	R.ITLPSHPALGTPK.Q_1	S5(HexNAc / 203.0794)	0.0028	0.031	112.6	112.6	3	512.288	2.01	>sp|Q8BIH0|SP130_MOUSE Histone deacetylase complex subunit SAP130 OS=Mus musculus GN=Sap130 PE=1 SV=2	controllerType=0 controllerNumber=1 scan=16441		bd20210130_rb_ptmkit_peptide_titration_1mg_rep1.16441.16441.3	ethcd	0.00081	0.0014	0	0	0.00083	0.0014	FALSE															Nucleus {ECO:0000250}.
228 | 1060179	2	341	K.TIFSTGTPVAAATVAPILAT[+203.07937]NT[+203.07937]LPST[+203.07937]TTAGSVS[+203.07937]HTQAPTSTIVTMTMPSHSSHATAVTTSNIPVAK.V	K.TIFSTGTPVAAATVAPILATNTLPSTTTAGSVSHTQAPTSTIVTMTMPSHSSHATAVTTSNIPVAK.V	4	K.TIFSTGTPVAAATVAPILATNTLPSTTTAGSVSHTQAPTSTIVTMTMPSHSSHATAVTTSNIPVAK.V_4	T20(HexNAc / 203.0794); T22(HexNAc / 203.0794); T26(HexNAc / 203.0794); S33(HexNAc / 203.0794)	2.9e-22	6.2e-21	1105.3	0	5	1464.14	2.89	>sp|Q8BIH0|SP130_MOUSE Histone deacetylase complex subunit SAP130 OS=Mus musculus GN=Sap130 PE=1 SV=2	controllerType=0 controllerNumber=1 scan=26464		bd20210130_rb_ptmkit_peptide_titration_1mg_rep1.26464.26464.5	hcd	0	0	0	0	4.2e-23	9.2e-22	FALSE															Nucleus {ECO:0000250}.
229 | 1059899	2	341	K.TIFSTGTPVAAATVAPILAT[+203.07937]NT[+203.07937]LPS[+203.07937]TTTAGSVSHTQAPTST[+203.07937]IVTMTMPSHSSHATAVTTSNIPVAK.V	K.TIFSTGTPVAAATVAPILATNTLPSTTTAGSVSHTQAPTSTIVTMTMPSHSSHATAVTTSNIPVAK.V	4	K.TIFSTGTPVAAATVAPILATNTLPSTTTAGSVSHTQAPTSTIVTMTMPSHSSHATAVTTSNIPVAK.V_4	T20(HexNAc / 203.0794); T22(HexNAc / 203.0794); S25(HexNAc / 203.0794); T41(HexNAc / 203.0794)	2.1e-18	4.4e-17	919.1	0	6	1220.29	3.87	>sp|Q8BIH0|SP130_MOUSE Histone deacetylase complex subunit SAP130 OS=Mus musculus GN=Sap130 PE=1 SV=2	controllerType=0 controllerNumber=1 scan=26260		bd20210130_rb_ptmkit_peptide_titration_1mg_rep1.26260.26260.6	hcd	0	0	0	0	2.5e-19	5.5e-18	FALSE															Nucleus {ECO:0000250}.
230 | 1061419	2	341	K.TIFSTGTPVAAATVAPILAT[+203.07937]NT[+203.07937]LPS[+203.07937]TTTAGSVSHTQAPTSTIVTMT[+203.07937]MPSHSSHATAVTTSNIPVAK.V	K.TIFSTGTPVAAATVAPILATNTLPSTTTAGSVSHTQAPTSTIVTMTMPSHSSHATAVTTSNIPVAK.V	4	K.TIFSTGTPVAAATVAPILATNTLPSTTTAGSVSHTQAPTSTIVTMTMPSHSSHATAVTTSNIPVAK.V_4	T20(HexNAc / 203.0794); T22(HexNAc / 203.0794); S25(HexNAc / 203.0794); T46(HexNAc / 203.0794)	2.1e-16	4.4e-15	847.6	0	6	1220.45	2.97	>sp|Q8BIH0|SP130_MOUSE Histone deacetylase complex subunit SAP130 OS=Mus musculus GN=Sap130 PE=1 SV=2	controllerType=0 controllerNumber=1 scan=27471		bd20210130_rb_ptmkit_peptide_titration_1mg_rep1.27471.27471.6	hcd	0	0	0	0	2.1e-17	4.9e-16	FALSE															Nucleus {ECO:0000250}.
231 | 1060139	2	341	K.TIFSTGTPVAAATVAPILAT[+203.07937]NT[+203.07937]LPST[+203.07937]TTAGSVSHTQAPTSTIVTMTMPS[+203.07937]HSSHATAVTTSNIPVAK.V	K.TIFSTGTPVAAATVAPILATNTLPSTTTAGSVSHTQAPTSTIVTMTMPSHSSHATAVTTSNIPVAK.V	4	K.TIFSTGTPVAAATVAPILATNTLPSTTTAGSVSHTQAPTSTIVTMTMPSHSSHATAVTTSNIPVAK.V_4	T20(HexNAc / 203.0794); T22(HexNAc / 203.0794); T26(HexNAc / 203.0794); S49(HexNAc / 203.0794)	1.1e-15	2.4e-14	783.8	0	7	1046.1	3.34	>sp|Q8BIH0|SP130_MOUSE Histone deacetylase complex subunit SAP130 OS=Mus musculus GN=Sap130 PE=1 SV=2	controllerType=0 controllerNumber=1 scan=26454		bd20210130_rb_ptmkit_peptide_titration_1mg_rep1.26454.26454.7	hcd	0	0	0	0	1.1e-16	2.4e-15	FALSE															Nucleus {ECO:0000250}.
232 | 1059779	2	341	K.TIFSTGTPVAAATVAPILAT[+203.07937]NT[+203.07937]LPSTTT[+203.07937]AGSVSHTQAPTSTIVTMTMPS[+203.07937]HSSHATAVTTSNIPVAK.V	K.TIFSTGTPVAAATVAPILATNTLPSTTTAGSVSHTQAPTSTIVTMTMPSHSSHATAVTTSNIPVAK.V	4	K.TIFSTGTPVAAATVAPILATNTLPSTTTAGSVSHTQAPTSTIVTMTMPSHSSHATAVTTSNIPVAK.V_4	T20(HexNAc / 203.0794); T22(HexNAc / 203.0794); T28(HexNAc / 203.0794); S49(HexNAc / 203.0794)	1.7e-12	3.7e-11	647.5	0	6	1220.28	1.96	>sp|Q8BIH0|SP130_MOUSE Histone deacetylase complex subunit SAP130 OS=Mus musculus GN=Sap130 PE=1 SV=2	controllerType=0 controllerNumber=1 scan=26194		bd20210130_rb_ptmkit_peptide_titration_1mg_rep1.26194.26194.6	hcd	0	0	0	0	1.9e-13	4.2e-12	FALSE															Nucleus {ECO:0000250}.
233 | 1061899	2	341	K.TIFSTGTPVAAATVAPILATNTLPS[+203.07937]TTTAGSVSHTQAPTSTIVTMTMPSHSSHAT[+203.07937]AVT[+203.07937]T[+203.07937]SNIPVAK.V	K.TIFSTGTPVAAATVAPILATNTLPSTTTAGSVSHTQAPTSTIVTMTMPSHSSHATAVTTSNIPVAK.V	4	K.TIFSTGTPVAAATVAPILATNTLPSTTTAGSVSHTQAPTSTIVTMTMPSHSSHATAVTTSNIPVAK.V_4	S25(HexNAc / 203.0794); T55(HexNAc / 203.0794); T58(HexNAc / 203.0794); T59(HexNAc / 203.0794)	1.7e-11	3.6e-10	644.4	0	6	1220.29	4.37	>sp|Q8BIH0|SP130_MOUSE Histone deacetylase complex subunit SAP130 OS=Mus musculus GN=Sap130 PE=1 SV=2	controllerType=0 controllerNumber=1 scan=27816		bd20210130_rb_ptmkit_peptide_titration_1mg_rep1.27816.27816.6	hcd	0	0	0	0	1.5e-12	3e-11	FALSE															Nucleus {ECO:0000250}.
234 | 248238	2	341	K.TIFSTGTPVAAATVAPILATNTLPST[+203.07937]T[+203.07937]TAGS[+203.07937]VSHTQAPTSTIVT[+203.07937]MTMPSHSSHATAVTTSNIPVAK.V	K.TIFSTGTPVAAATVAPILATNTLPSTTTAGSVSHTQAPTSTIVTMTMPSHSSHATAVTTSNIPVAK.V	4	K.TIFSTGTPVAAATVAPILATNTLPSTTTAGSVSHTQAPTSTIVTMTMPSHSSHATAVTTSNIPVAK.V_4	T26(HexNAc / 203.0794); T27(HexNAc / 203.0794); S31(HexNAc / 203.0794); T44(HexNAc / 203.0794)	5.8e-10	1.2e-08	481.1	0	5	1464.14	2.89	>sp|Q8BIH0|SP130_MOUSE Histone deacetylase complex subunit SAP130 OS=Mus musculus GN=Sap130 PE=1 SV=2	controllerType=0 controllerNumber=1 scan=26466		bd20210130_rb_ptmkit_peptide_titration_1mg_rep1.26466.26466.5	ethcd	0	0	0	0	6.7e-11	1.6e-09	FALSE															Nucleus {ECO:0000250}.
235 | 1060899	2	341	K.TIFSTGTPVAAATVAPILAT[+203.07937]NT[+203.07937]LPS[+203.07937]TTTAGSVSHTQAPT[+203.07937]STIVTMTMPSHSSHATAVTTSNIPVAK.V	K.TIFSTGTPVAAATVAPILATNTLPSTTTAGSVSHTQAPTSTIVTMTMPSHSSHATAVTTSNIPVAK.V	4	K.TIFSTGTPVAAATVAPILATNTLPSTTTAGSVSHTQAPTSTIVTMTMPSHSSHATAVTTSNIPVAK.V_4	T20(HexNAc / 203.0794); T22(HexNAc / 203.0794); S25(HexNAc / 203.0794); T39(HexNAc / 203.0794)	7.9e-10	1.7e-08	387.2	0	6	1220.45	3.17	>sp|Q8BIH0|SP130_MOUSE Histone deacetylase complex subunit SAP130 OS=Mus musculus GN=Sap130 PE=1 SV=2	controllerType=0 controllerNumber=1 scan=26940		bd20210130_rb_ptmkit_peptide_titration_1mg_rep1.26940.26940.6	hcd	0	0	0	0	8.2e-11	1.9e-09	FALSE															Nucleus {ECO:0000250}.
236 | 249798	2	341	K.TIFSTGTPVAAATVAPILATNT[+203.07937]LPS[+203.07937]TTTAGSVSHTQAPTS[+203.07937]TIVTMTMPSHSSHATAVT[+203.07937]TSNIPVAK.V	K.TIFSTGTPVAAATVAPILATNTLPSTTTAGSVSHTQAPTSTIVTMTMPSHSSHATAVTTSNIPVAK.V	4	K.TIFSTGTPVAAATVAPILATNTLPSTTTAGSVSHTQAPTSTIVTMTMPSHSSHATAVTTSNIPVAK.V_4	T22(HexNAc / 203.0794); S25(HexNAc / 203.0794); S40(HexNAc / 203.0794); T58(HexNAc / 203.0794)	4.6e-08	9.9e-07	340.2	0	6	1220.45	2.97	>sp|Q8BIH0|SP130_MOUSE Histone deacetylase complex subunit SAP130 OS=Mus musculus GN=Sap130 PE=1 SV=2	controllerType=0 controllerNumber=1 scan=27473		bd20210130_rb_ptmkit_peptide_titration_1mg_rep1.27473.27473.6	ethcd	0	0	0	0	3.7e-09	7.6e-08	FALSE															Nucleus {ECO:0000250}.
237 | 1061379	2	341	K.TIFSTGTPVAAATVAPILAT[+203.07937]NT[+203.07937]LPS[+203.07937]TTTAGSVSHTQAPTSTIVTMTMPS[+203.07937]HSSHATAVTTSNIPVAK.V	K.TIFSTGTPVAAATVAPILATNTLPSTTTAGSVSHTQAPTSTIVTMTMPSHSSHATAVTTSNIPVAK.V	4	K.TIFSTGTPVAAATVAPILATNTLPSTTTAGSVSHTQAPTSTIVTMTMPSHSSHATAVTTSNIPVAK.V_4	T20(HexNAc / 203.0794); T22(HexNAc / 203.0794); S25(HexNAc / 203.0794); S49(HexNAc / 203.0794)	3.6e-07	7.8e-06	291.9	0	7	1046.1	4.62	>sp|Q8BIH0|SP130_MOUSE Histone deacetylase complex subunit SAP130 OS=Mus musculus GN=Sap130 PE=1 SV=2	controllerType=0 controllerNumber=1 scan=27467		bd20210130_rb_ptmkit_peptide_titration_1mg_rep1.27467.27467.7	hcd	0	0	0	0	2.3e-08	5.1e-07	FALSE															Nucleus {ECO:0000250}.
238 | 1061939	2	341	K.TIFSTGTPVAAATVAPILAT[+203.07937]NT[+203.07937]LPS[+203.07937]TTTAGSVSHTQAPT[+203.07937]STIVTMTMPSHSSHATAVTTSNIPVAK.V	K.TIFSTGTPVAAATVAPILATNTLPSTTTAGSVSHTQAPTSTIVTMTMPSHSSHATAVTTSNIPVAK.V	4	K.TIFSTGTPVAAATVAPILATNTLPSTTTAGSVSHTQAPTSTIVTMTMPSHSSHATAVTTSNIPVAK.V_4	T20(HexNAc / 203.0794); T22(HexNAc / 203.0794); S25(HexNAc / 203.0794); T39(HexNAc / 203.0794)	2.8e-06	6e-05	254.7	0	5	1464.14	4.23	>sp|Q8BIH0|SP130_MOUSE Histone deacetylase complex subunit SAP130 OS=Mus musculus GN=Sap130 PE=1 SV=2	controllerType=0 controllerNumber=1 scan=27820		bd20210130_rb_ptmkit_peptide_titration_1mg_rep1.27820.27820.5	hcd	0	0	0	0	1.7e-07	3.3e-06	FALSE															Nucleus {ECO:0000250}.
239 | 248198	2	341	K.TIFSTGTPVAAAT[+203.07937]VAPILATNTLPST[+203.07937]TTAGSVSHT[+203.07937]QAPTS[+203.07937]TIVTMTMPSHSSHATAVTTSNIPVAK.V	K.TIFSTGTPVAAATVAPILATNTLPSTTTAGSVSHTQAPTSTIVTMTMPSHSSHATAVTTSNIPVAK.V	4	K.TIFSTGTPVAAATVAPILATNTLPSTTTAGSVSHTQAPTSTIVTMTMPSHSSHATAVTTSNIPVAK.V_4	T13(HexNAc / 203.0794); T26(HexNAc / 203.0794); T35(HexNAc / 203.0794); S40(HexNAc / 203.0794)	1.5e-07	3.3e-06	242	7.4	7	1046.1	3.34	>sp|Q8BIH0|SP130_MOUSE Histone deacetylase complex subunit SAP130 OS=Mus musculus GN=Sap130 PE=1 SV=2	controllerType=0 controllerNumber=1 scan=26456		bd20210130_rb_ptmkit_peptide_titration_1mg_rep1.26456.26456.7	ethcd	0	0	0	0	1.1e-08	2.6e-07	FALSE															Nucleus {ECO:0000250}.
240 | 250438	2	341	K.TIFSTGTPVAAATVAPILATNTLPST[+203.07937]TTAGS[+203.07937]VSHTQAPTS[+203.07937]TIVTMTMPSHSSHATAVT[+203.07937]TSNIPVAK.V	K.TIFSTGTPVAAATVAPILATNTLPSTTTAGSVSHTQAPTSTIVTMTMPSHSSHATAVTTSNIPVAK.V	4	K.TIFSTGTPVAAATVAPILATNTLPSTTTAGSVSHTQAPTSTIVTMTMPSHSSHATAVTTSNIPVAK.V_4	T26(HexNAc / 203.0794); S31(HexNAc / 203.0794); S40(HexNAc / 203.0794); T58(HexNAc / 203.0794)	3e-05	0.00065	188.9	0	6	1220.29	4.37	>sp|Q8BIH0|SP130_MOUSE Histone deacetylase complex subunit SAP130 OS=Mus musculus GN=Sap130 PE=1 SV=2	controllerType=0 controllerNumber=1 scan=27818		bd20210130_rb_ptmkit_peptide_titration_1mg_rep1.27818.27818.6	ethcd	0	0.00017	0	0.00021	1.4e-06	0.00018	FALSE															Nucleus {ECO:0000250}.
241 | 247918	2	341	K.TIFSTGTPVAAATVAPILAT[+203.07937]NTLPS[+203.07937]TTTAGS[+203.07937]VSHTQAPTST[+203.07937]IVTMTMPSHSSHATAVTTSNIPVAK.V	K.TIFSTGTPVAAATVAPILATNTLPSTTTAGSVSHTQAPTSTIVTMTMPSHSSHATAVTTSNIPVAK.V	4	K.TIFSTGTPVAAATVAPILATNTLPSTTTAGSVSHTQAPTSTIVTMTMPSHSSHATAVTTSNIPVAK.V_4	T20(HexNAc / 203.0794); S25(HexNAc / 203.0794); S31(HexNAc / 203.0794); T41(HexNAc / 203.0794)	1.1e-05	0.00023	141.6	0	6	1220.29	3.87	>sp|Q8BIH0|SP130_MOUSE Histone deacetylase complex subunit SAP130 OS=Mus musculus GN=Sap130 PE=1 SV=2	controllerType=0 controllerNumber=1 scan=26262		bd20210130_rb_ptmkit_peptide_titration_1mg_rep1.26262.26262.6	ethcd	0	0	0	0	5.9e-07	1.2e-05	FALSE															Nucleus {ECO:0000250}.
242 | 1061219	2	341	K.TIFSTGTPVAAATVAPILAT[+203.07937]NT[+203.07937]LPS[+203.07937]TTTAGSVSHTQAPTST[+203.07937]IVTMTMPSHSSHATAVTTSNIPVAK.V	K.TIFSTGTPVAAATVAPILATNTLPSTTTAGSVSHTQAPTSTIVTMTMPSHSSHATAVTTSNIPVAK.V	4	K.TIFSTGTPVAAATVAPILATNTLPSTTTAGSVSHTQAPTSTIVTMTMPSHSSHATAVTTSNIPVAK.V_4	T20(HexNAc / 203.0794); T22(HexNAc / 203.0794); S25(HexNAc / 203.0794); T41(HexNAc / 203.0794)	7.9e-05	0.0017	125.8	0	6	1220.29	4.97	>sp|Q8BIH0|SP130_MOUSE Histone deacetylase complex subunit SAP130 OS=Mus musculus GN=Sap130 PE=1 SV=2	controllerType=0 controllerNumber=1 scan=27202		bd20210130_rb_ptmkit_peptide_titration_1mg_rep1.27202.27202.6	hcd	0	0.00033	0	0	3.5e-06	0.00034	FALSE															Nucleus {ECO:0000250}.
243 | 247758	2	341	K.TIFSTGTPVAAAT[+203.07937]VAPILATNT[+203.07937]LPS[+203.07937]TTTAGSVSHTQAPTSTIVTMTMPSHSSHATAVT[+203.07937]TSNIPVAK.V	K.TIFSTGTPVAAATVAPILATNTLPSTTTAGSVSHTQAPTSTIVTMTMPSHSSHATAVTTSNIPVAK.V	4	K.TIFSTGTPVAAATVAPILATNTLPSTTTAGSVSHTQAPTSTIVTMTMPSHSSHATAVTTSNIPVAK.V_4	T13(HexNAc / 203.0794); T22(HexNAc / 203.0794); S25(HexNAc / 203.0794); T58(HexNAc / 203.0794)	0.00034	0.0073	94.6	0	6	1220.28	1.96	>sp|Q8BIH0|SP130_MOUSE Histone deacetylase complex subunit SAP130 OS=Mus musculus GN=Sap130 PE=1 SV=2	controllerType=0 controllerNumber=1 scan=26196		bd20210130_rb_ptmkit_peptide_titration_1mg_rep1.26196.26196.6	ethcd	0.00025	0.00061	0.00038	0.00075	0.00026	0.00063	FALSE															Nucleus {ECO:0000250}.
244 | 1061459	2	341	K.TIFSTGTPVAAATVAPILAT[+203.07937]NT[+203.07937]LPS[+203.07937]TTTAGS[+203.07937]VSHTQAPTSTIVTMTMPSHSSHATAVTTSNIPVAK.V	K.TIFSTGTPVAAATVAPILATNTLPSTTTAGSVSHTQAPTSTIVTMTMPSHSSHATAVTTSNIPVAK.V	4	K.TIFSTGTPVAAATVAPILATNTLPSTTTAGSVSHTQAPTSTIVTMTMPSHSSHATAVTTSNIPVAK.V_4	T20(HexNAc / 203.0794); T22(HexNAc / 203.0794); S25(HexNAc / 203.0794); S31(HexNAc / 203.0794)	0.00022	0.0047	94	0	5	1464.14	4.89	>sp|Q8BIH0|SP130_MOUSE Histone deacetylase complex subunit SAP130 OS=Mus musculus GN=Sap130 PE=1 SV=2	controllerType=0 controllerNumber=1 scan=27507		bd20210130_rb_ptmkit_peptide_titration_1mg_rep1.27507.27507.5	hcd	0.00026	0.00063	0	0	0.00026	0.00063	FALSE															Nucleus {ECO:0000250}.
245 | 1061139	2	341	K.TIFSTGTPVAAATVAPILAT[+203.07937]NT[+203.07937]LPSTT[+203.07937]TAGSVSHTQAPTSTIVTMTMPS[+203.07937]HSSHATAVTTSNIPVAK.V	K.TIFSTGTPVAAATVAPILATNTLPSTTTAGSVSHTQAPTSTIVTMTMPSHSSHATAVTTSNIPVAK.V	4	K.TIFSTGTPVAAATVAPILATNTLPSTTTAGSVSHTQAPTSTIVTMTMPSHSSHATAVTTSNIPVAK.V_4	T20(HexNAc / 203.0794); T22(HexNAc / 203.0794); T27(HexNAc / 203.0794); S49(HexNAc / 203.0794)	0.00037	0.0078	86.4	0	5	1463.94	4.3	>sp|Q8BIH0|SP130_MOUSE Histone deacetylase complex subunit SAP130 OS=Mus musculus GN=Sap130 PE=1 SV=2	controllerType=0 controllerNumber=1 scan=27036		bd20210130_rb_ptmkit_peptide_titration_1mg_rep1.27036.27036.5	hcd	0.00025	0.00061	0	0	0.00026	0.00063	FALSE															Nucleus {ECO:0000250}.
246 | 1061779	2	341	K.TIFSTGTPVAAATVAPILAT[+203.07937]NT[+203.07937]LPST[+203.07937]TTAGS[+203.07937]VSHTQAPTSTIVTMTMPSHSSHATAVTTSNIPVAK.V	K.TIFSTGTPVAAATVAPILATNTLPSTTTAGSVSHTQAPTSTIVTMTMPSHSSHATAVTTSNIPVAK.V	4	K.TIFSTGTPVAAATVAPILATNTLPSTTTAGSVSHTQAPTSTIVTMTMPSHSSHATAVTTSNIPVAK.V_4	T20(HexNAc / 203.0794); T22(HexNAc / 203.0794); T26(HexNAc / 203.0794); S31(HexNAc / 203.0794)	5.8e-05	0.0012	84	0	6	1220.12	3.76	>sp|Q8BIH0|SP130_MOUSE Histone deacetylase complex subunit SAP130 OS=Mus musculus GN=Sap130 PE=1 SV=2	controllerType=0 controllerNumber=1 scan=27752		bd20210130_rb_ptmkit_peptide_titration_1mg_rep1.27752.27752.6	hcd	0	0.00017	0	0	2.6e-06	0.00018	FALSE															Nucleus {ECO:0000250}.
247 | 1059539	2	341	K.TIFSTGTPVAAATVAPILAT[+203.07937]NT[+203.07937]LPSTT[+203.07937]TAGSVS[+203.07937]HTQAPTSTIVTMTMPSHSSHATAVTTSNIPVAK.V	K.TIFSTGTPVAAATVAPILATNTLPSTTTAGSVSHTQAPTSTIVTMTMPSHSSHATAVTTSNIPVAK.V	4	K.TIFSTGTPVAAATVAPILATNTLPSTTTAGSVSHTQAPTSTIVTMTMPSHSSHATAVTTSNIPVAK.V_4	T20(HexNAc / 203.0794); T22(HexNAc / 203.0794); T27(HexNAc / 203.0794); S33(HexNAc / 203.0794)	0.00052	0.0098	61.8	0	7	1046.1	-0.28	>sp|Q8BIH0|SP130_MOUSE Histone deacetylase complex subunit SAP130 OS=Mus musculus GN=Sap130 PE=1 SV=2	controllerType=0 controllerNumber=1 scan=26005		bd20210130_rb_ptmkit_peptide_titration_1mg_rep1.26005.26005.7	hcd	0.00037	0.00075	0	0	0.00037	0.00076	FALSE															Nucleus {ECO:0000250}.
248 | 1061259	2	341	K.TIFSTGTPVAAATVAPILAT[+203.07937]NT[+203.07937]LPS[+203.07937]TT[+203.07937]TAGSVSHTQAPTSTIVTMTMPSHSSHATAVTTSNIPVAK.V	K.TIFSTGTPVAAATVAPILATNTLPSTTTAGSVSHTQAPTSTIVTMTMPSHSSHATAVTTSNIPVAK.V	4	K.TIFSTGTPVAAATVAPILATNTLPSTTTAGSVSHTQAPTSTIVTMTMPSHSSHATAVTTSNIPVAK.V_4	T20(HexNAc / 203.0794); T22(HexNAc / 203.0794); S25(HexNAc / 203.0794); T27(HexNAc / 203.0794)	0.00017	0.0037	60.7	0	5	1464.14	4.06	>sp|Q8BIH0|SP130_MOUSE Histone deacetylase complex subunit SAP130 OS=Mus musculus GN=Sap130 PE=1 SV=2	controllerType=0 controllerNumber=1 scan=27210		bd20210130_rb_ptmkit_peptide_titration_1mg_rep1.27210.27210.5	hcd	0.00013	0.00048	0	0	0.00014	0.00048	FALSE															Nucleus {ECO:0000250}.
249 | 1061299	2	341	K.TIFSTGTPVAAATVAPILAT[+203.07937]NT[+203.07937]LPS[+203.07937]TTTAGSVS[+203.07937]HTQAPTSTIVTMTMPSHSSHATAVTTSNIPVAK.V	K.TIFSTGTPVAAATVAPILATNTLPSTTTAGSVSHTQAPTSTIVTMTMPSHSSHATAVTTSNIPVAK.V	4	K.TIFSTGTPVAAATVAPILATNTLPSTTTAGSVSHTQAPTSTIVTMTMPSHSSHATAVTTSNIPVAK.V_4	T20(HexNAc / 203.0794); T22(HexNAc / 203.0794); S25(HexNAc / 203.0794); S33(HexNAc / 203.0794)	0.0016	0.019	31.4	0	5	1464.14	5.06	>sp|Q8BIH0|SP130_MOUSE Histone deacetylase complex subunit SAP130 OS=Mus musculus GN=Sap130 PE=1 SV=2	controllerType=0 controllerNumber=1 scan=27215		bd20210130_rb_ptmkit_peptide_titration_1mg_rep1.27215.27215.5	hcd	0.00071	0.001	0	0	0.00072	0.001	FALSE															Nucleus {ECO:0000250}.
250 | 1061539	2	341	K.TIFSTGTPVAAATVAPILAT[+203.07937]NT[+203.07937]LPS[+203.07937]TTTAGS[+203.07937]VSHTQAPTSTIVTMTMPSHSSHATAVTTSNIPVAK.V	K.TIFSTGTPVAAATVAPILATNTLPSTTTAGSVSHTQAPTSTIVTMTMPSHSSHATAVTTSNIPVAK.V	4	K.TIFSTGTPVAAATVAPILATNTLPSTTTAGSVSHTQAPTSTIVTMTMPSHSSHATAVTTSNIPVAK.V_4	T20(HexNAc / 203.0794); T22(HexNAc / 203.0794); S25(HexNAc / 203.0794); S31(HexNAc / 203.0794)	0.0064	0.058	29.4	0	5	1463.94	6.14	>sp|Q8BIH0|SP130_MOUSE Histone deacetylase complex subunit SAP130 OS=Mus musculus GN=Sap130 PE=1 SV=2	controllerType=0 controllerNumber=1 scan=27523		bd20210130_rb_ptmkit_peptide_titration_1mg_rep1.27523.27523.5	hcd	0.0013	0.0023	0	0	0.0013	0.0023	FALSE															Nucleus {ECO:0000250}.
251 | 1061659	2	341	K.TIFSTGTPVAAATVAPILAT[+203.07937]NT[+203.07937]LPST[+203.07937]TTAGSVSHTQAPTSTIVTMTMPS[+203.07937]HSSHATAVTTSNIPVAK.V	K.TIFSTGTPVAAATVAPILATNTLPSTTTAGSVSHTQAPTSTIVTMTMPSHSSHATAVTTSNIPVAK.V	4	K.TIFSTGTPVAAATVAPILATNTLPSTTTAGSVSHTQAPTSTIVTMTMPSHSSHATAVTTSNIPVAK.V_4	T20(HexNAc / 203.0794); T22(HexNAc / 203.0794); T26(HexNAc / 203.0794); S49(HexNAc / 203.0794)	0.0027	0.029	8.9	0	7	1046.1	2.64	>sp|Q8BIH0|SP130_MOUSE Histone deacetylase complex subunit SAP130 OS=Mus musculus GN=Sap130 PE=1 SV=2	controllerType=0 controllerNumber=1 scan=27623		bd20210130_rb_ptmkit_peptide_titration_1mg_rep1.27623.27623.7	hcd	0.00081	0.0013	0	0	0.00083	0.0013	FALSE															Nucleus {ECO:0000250}.
252 | 1060979	2	341	K.TIFSTGTPVAAATVAPILAT[+203.07937]NT[+203.07937]LPS[+203.07937]TTTAGSVSHTQAPTST[+203.07937]IVTMTMPSHSSHATAVTTSNIPVAK.V	K.TIFSTGTPVAAATVAPILATNTLPSTTTAGSVSHTQAPTSTIVTMTMPSHSSHATAVTTSNIPVAK.V	4	K.TIFSTGTPVAAATVAPILATNTLPSTTTAGSVSHTQAPTSTIVTMTMPSHSSHATAVTTSNIPVAK.V_4	T20(HexNAc / 203.0794); T22(HexNAc / 203.0794); S25(HexNAc / 203.0794); T41(HexNAc / 203.0794)	0.00037	0.0078	7.6	0	5	1464.14	3.39	>sp|Q8BIH0|SP130_MOUSE Histone deacetylase complex subunit SAP130 OS=Mus musculus GN=Sap130 PE=1 SV=2	controllerType=0 controllerNumber=1 scan=26950		bd20210130_rb_ptmkit_peptide_titration_1mg_rep1.26950.26950.5	hcd	0.00025	0.00061	0	0	0.00026	0.00063	FALSE															Nucleus {ECO:0000250}.
253 | 1060499	2	341	K.TIFSTGTPVAAATVAPILAT[+203.07937]NT[+203.07937]LPS[+203.07937]T[+203.07937]TTAGSVSHTQAPTSTIVTMTMPSHSSHATAVTTSNIPVAK.V	K.TIFSTGTPVAAATVAPILATNTLPSTTTAGSVSHTQAPTSTIVTMTMPSHSSHATAVTTSNIPVAK.V	4	K.TIFSTGTPVAAATVAPILATNTLPSTTTAGSVSHTQAPTSTIVTMTMPSHSSHATAVTTSNIPVAK.V_4	T20(HexNAc / 203.0794); T22(HexNAc / 203.0794); S25(HexNAc / 203.0794); T26(HexNAc / 203.0794)	0.0028	0.031	5.6	0	7	1046.1	3.69	>sp|Q8BIH0|SP130_MOUSE Histone deacetylase complex subunit SAP130 OS=Mus musculus GN=Sap130 PE=1 SV=2	controllerType=0 controllerNumber=1 scan=26772		bd20210130_rb_ptmkit_peptide_titration_1mg_rep1.26772.26772.7	hcd	0.00081	0.0014	0	0	0.00083	0.0014	FALSE															Nucleus {ECO:0000250}.
254 | 1050019	2	341	K.TIFSTGTPVAAATVAPILAT[+203.07937]NTLPS[+203.07937]T[+203.07937]TTAGSVSHTQAPTSTIVTMTMPSHSSHATAVTTSNIPVAK.V	K.TIFSTGTPVAAATVAPILATNTLPSTTTAGSVSHTQAPTSTIVTMTMPSHSSHATAVTTSNIPVAK.V	3	K.TIFSTGTPVAAATVAPILATNTLPSTTTAGSVSHTQAPTSTIVTMTMPSHSSHATAVTTSNIPVAK.V_3	T20(HexNAc / 203.0794); S25(HexNAc / 203.0794); T26(HexNAc / 203.0794)	2.9e-15	6.2e-14	765.9	0	5	1423.52	3.51	>sp|Q8BIH0|SP130_MOUSE Histone deacetylase complex subunit SAP130 OS=Mus musculus GN=Sap130 PE=1 SV=2	controllerType=0 controllerNumber=1 scan=26747		bd20210130_rb_ptmkit_peptide_titration_1mg_rep1.26747.26747.5	hcd	0	0	0	0	2.7e-16	6.1e-15	FALSE															Nucleus {ECO:0000250}.
255 | 1051059	2	341	K.TIFSTGTPVAAATVAPILAT[+203.07937]NT[+203.07937]LPSTTTAGSVSHT[+203.07937]QAPTSTIVTMTMPSHSSHATAVTTSNIPVAK.V	K.TIFSTGTPVAAATVAPILATNTLPSTTTAGSVSHTQAPTSTIVTMTMPSHSSHATAVTTSNIPVAK.V	3	K.TIFSTGTPVAAATVAPILATNTLPSTTTAGSVSHTQAPTSTIVTMTMPSHSSHATAVTTSNIPVAK.V_3	T20(HexNAc / 203.0794); T22(HexNAc / 203.0794); T35(HexNAc / 203.0794)	2.1e-08	4.5e-07	340.2	0	7	1017.09	2.4	>sp|Q8BIH0|SP130_MOUSE Histone deacetylase complex subunit SAP130 OS=Mus musculus GN=Sap130 PE=1 SV=2	controllerType=0 controllerNumber=1 scan=28047		bd20210130_rb_ptmkit_peptide_titration_1mg_rep1.28047.28047.7	hcd	0	0	0	0	1.4e-09	2.6e-08	FALSE															Nucleus {ECO:0000250}.
256 | 1049659	2	341	K.TIFSTGTPVAAATVAPILAT[+203.07937]NT[+203.07937]LPSTTTAGSVSHTQAPTS[+203.07937]TIVTMTMPSHSSHATAVTTSNIPVAK.V	K.TIFSTGTPVAAATVAPILATNTLPSTTTAGSVSHTQAPTSTIVTMTMPSHSSHATAVTTSNIPVAK.V	3	K.TIFSTGTPVAAATVAPILATNTLPSTTTAGSVSHTQAPTSTIVTMTMPSHSSHATAVTTSNIPVAK.V_3	T20(HexNAc / 203.0794); T22(HexNAc / 203.0794); S40(HexNAc / 203.0794)	2.1e-08	4.5e-07	338.9	0	7	1016.95	2.42	>sp|Q8BIH0|SP130_MOUSE Histone deacetylase complex subunit SAP130 OS=Mus musculus GN=Sap130 PE=1 SV=2	controllerType=0 controllerNumber=1 scan=26451		bd20210130_rb_ptmkit_peptide_titration_1mg_rep1.26451.26451.7	hcd	0	0	0	0	1.4e-09	2.6e-08	FALSE															Nucleus {ECO:0000250}.
257 | 1051019	2	341	K.TIFSTGTPVAAATVAPILAT[+203.07937]NT[+203.07937]LPSTT[+203.07937]TAGSVSHTQAPTSTIVTMTMPSHSSHATAVTTSNIPVAK.V	K.TIFSTGTPVAAATVAPILATNTLPSTTTAGSVSHTQAPTSTIVTMTMPSHSSHATAVTTSNIPVAK.V	3	K.TIFSTGTPVAAATVAPILATNTLPSTTTAGSVSHTQAPTSTIVTMTMPSHSSHATAVTTSNIPVAK.V_3	T20(HexNAc / 203.0794); T22(HexNAc / 203.0794); T27(HexNAc / 203.0794)	1.1e-05	0.00023	129.4	0	6	1186.61	4.19	>sp|Q8BIH0|SP130_MOUSE Histone deacetylase complex subunit SAP130 OS=Mus musculus GN=Sap130 PE=1 SV=2	controllerType=0 controllerNumber=1 scan=27829		bd20210130_rb_ptmkit_peptide_titration_1mg_rep1.27829.27829.6	hcd	0	0	0	0	5.9e-07	1.2e-05	FALSE															Nucleus {ECO:0000250}.
258 | 1051099	2	341	K.TIFSTGTPVAAATVAPILAT[+203.07937]NTLPS[+203.07937]TTTAGSVSHTQAPTSTIVT[+203.07937]MTMPSHSSHATAVTTSNIPVAK.V	K.TIFSTGTPVAAATVAPILATNTLPSTTTAGSVSHTQAPTSTIVTMTMPSHSSHATAVTTSNIPVAK.V	3	K.TIFSTGTPVAAATVAPILATNTLPSTTTAGSVSHTQAPTSTIVTMTMPSHSSHATAVTTSNIPVAK.V_3	T20(HexNAc / 203.0794); S25(HexNAc / 203.0794); T44(HexNAc / 203.0794)	2.2e-05	0.00048	121.3	0	6	1186.6	2.86	>sp|Q8BIH0|SP130_MOUSE Histone deacetylase complex subunit SAP130 OS=Mus musculus GN=Sap130 PE=1 SV=2	controllerType=0 controllerNumber=1 scan=28074		bd20210130_rb_ptmkit_peptide_titration_1mg_rep1.28074.28074.6	hcd	0	0	0	0	1.1e-06	2.3e-05	FALSE															Nucleus {ECO:0000250}.
259 | 1050739	2	341	K.TIFSTGTPVAAATVAPILAT[+203.07937]NT[+203.07937]LPSTTTAGS[+203.07937]VSHTQAPTSTIVTMTMPSHSSHATAVTTSNIPVAK.V	K.TIFSTGTPVAAATVAPILATNTLPSTTTAGSVSHTQAPTSTIVTMTMPSHSSHATAVTTSNIPVAK.V	3	K.TIFSTGTPVAAATVAPILATNTLPSTTTAGSVSHTQAPTSTIVTMTMPSHSSHATAVTTSNIPVAK.V_3	T20(HexNAc / 203.0794); T22(HexNAc / 203.0794); S31(HexNAc / 203.0794)	0.00017	0.0037	33.5	0	5	1423.52	3.42	>sp|Q8BIH0|SP130_MOUSE Histone deacetylase complex subunit SAP130 OS=Mus musculus GN=Sap130 PE=1 SV=2	controllerType=0 controllerNumber=1 scan=27423		bd20210130_rb_ptmkit_peptide_titration_1mg_rep1.27423.27423.5	hcd	0.00013	0.00048	0	0	0.00014	0.00048	FALSE															Nucleus {ECO:0000250}.
260 | 977998	2	592	K.TSAVVLADGATIVANPISNPFSAAPAAT[+203.07937]T[+203.07937]VVQTHSQSASTNTPAQGSSPR.P	K.TSAVVLADGATIVANPISNPFSAAPAATTVVQTHSQSASTNTPAQGSSPR.P	2	K.TSAVVLADGATIVANPISNPFSAAPAATTVVQTHSQSASTNTPAQGSSPR.P_2	T28(HexNAc / 203.0794); T29(HexNAc / 203.0794)	7.7e-11	1.6e-09	544	0	4	1314.16	3.28	>sp|Q8BIH0|SP130_MOUSE Histone deacetylase complex subunit SAP130 OS=Mus musculus GN=Sap130 PE=1 SV=2	controllerType=0 controllerNumber=1 scan=27604		bd20210130_rb_ptmkit_peptide_titration_1mg_rep1.27604.27604.4	hcd	0	0	0	0	5.9e-12	1.3e-10	FALSE	6.15854	1314.91	78.0667	4	0.7519	0.4374	0	8377	24012	7709	10309	3652	22491	13095	Nucleus {ECO:0000250}.
261 | 978038	2	592	K.TSAVVLADGATIVANPIS[+203.07937]NPFSAAPAATTVVQT[+203.07937]HSQSASTNTPAQGSSPR.P	K.TSAVVLADGATIVANPISNPFSAAPAATTVVQTHSQSASTNTPAQGSSPR.P	2	K.TSAVVLADGATIVANPISNPFSAAPAATTVVQTHSQSASTNTPAQGSSPR.P_2	S18(HexNAc / 203.0794); T33(HexNAc / 203.0794)	1.6e-05	0.00034	126.5	0	5	1051.53	4.45	>sp|Q8BIH0|SP130_MOUSE Histone deacetylase complex subunit SAP130 OS=Mus musculus GN=Sap130 PE=1 SV=2	controllerType=0 controllerNumber=1 scan=27627		bd20210130_rb_ptmkit_peptide_titration_1mg_rep1.27627.27627.5	hcd	0	0	0	0	8.2e-07	1.7e-05	FALSE	6.90076	1051.73	78.05	5	0.2004	0.5146	0	8334	38086	11407	9233	3799	26216	16233	Nucleus {ECO:0000250}.
262 | 979523	2	592	K.TSAVVLADGATIVANPISNPFSAAPAATTVVQT[+203.07937]HSQSASTNTPAQGSSPR.P	K.TSAVVLADGATIVANPISNPFSAAPAATTVVQTHSQSASTNTPAQGSSPR.P	1	K.TSAVVLADGATIVANPISNPFSAAPAATTVVQTHSQSASTNTPAQGSSPR.P_1	T33(HexNAc / 203.0794)	7e-29	1.5e-27	1441.5	0	4	1263.64	2.89	>sp|Q8BIH0|SP130_MOUSE Histone deacetylase complex subunit SAP130 OS=Mus musculus GN=Sap130 PE=1 SV=2	controllerType=0 controllerNumber=1 scan=28439		bd20210130_rb_ptmkit_peptide_titration_1mg_rep1.28439.28439.4	hcd	0	0	0	0	2.3e-29	5.7e-28	FALSE	7.09524	1263.64	80.7833	4	0.0005	0.0582	0	8777	29599	9158	9019	3087	21903	11365	Nucleus {ECO:0000250}.
263 | 979403	2	592	K.TSAVVLADGATIVANPISNPFSAAPAATTVVQT[+203.07937]HSQSASTNTPAQGSSPR.P	K.TSAVVLADGATIVANPISNPFSAAPAATTVVQTHSQSASTNTPAQGSSPR.P	1	K.TSAVVLADGATIVANPISNPFSAAPAATTVVQTHSQSASTNTPAQGSSPR.P_1	T33(HexNAc / 203.0794)	3.2e-14	6.8e-13	656.3	0	6	842.76	1.51	>sp|Q8BIH0|SP130_MOUSE Histone deacetylase complex subunit SAP130 OS=Mus musculus GN=Sap130 PE=1 SV=2	controllerType=0 controllerNumber=1 scan=28424		bd20210130_rb_ptmkit_peptide_titration_1mg_rep1.28424.28424.6	hcd	0	0	0	0	2.8e-15	6e-14	FALSE															Nucleus {ECO:0000250}.
264 | 180598	2	592	K.TSAVVLADGATIVANPISNPFSAAPAATTVVQTHS[+203.07937]QSASTNTPAQGSSPR.P	K.TSAVVLADGATIVANPISNPFSAAPAATTVVQTHSQSASTNTPAQGSSPR.P	1	K.TSAVVLADGATIVANPISNPFSAAPAATTVVQTHSQSASTNTPAQGSSPR.P_1	S35(HexNAc / 203.0794)	0.0028	0.03	30.5	3.5	4	1263.64	2.89	>sp|Q8BIH0|SP130_MOUSE Histone deacetylase complex subunit SAP130 OS=Mus musculus GN=Sap130 PE=1 SV=2	controllerType=0 controllerNumber=1 scan=28441		bd20210130_rb_ptmkit_peptide_titration_1mg_rep1.28441.28441.4	ethcd	0.00081	0.0014	0.0011	0.0018	0.00083	0.0014	FALSE															Nucleus {ECO:0000250}.
265 | 632699	3	2	M.[+42.01056]DDDIAALVVDNGSGMC[+57.02146]K.A	M.[+42.01056]DDDIAALVVDNGSGMC[+57.02146]K.A	0	M.[+42.01056]DDDIAALVVDNGSGMC[+57.02146]K.A_0	NTerm(Acetyl / 42.0106)	8.4e-10	1.8e-08	542.7	542.7	2	911.404	1.08	>sp|P60710|ACTB_MOUSE Actin, cytoplasmic 1 OS=Mus musculus GN=Actb PE=1 SV=1	controllerType=0 controllerNumber=1 scan=29271	C16(Carbamidomethyl / 57.0215)	bd20210130_rb_ptmkit_peptide_titration_1mg_rep1.29271.29271.2	hcd	0	0	0	0	9.5e-11	2.3e-09	TRUE		911.405	83.1167	2	0.0009	0.0049	0	9191		1630			2330		Cytoplasm, cytoskeleton. Nucleus {ECO:0000269|PubMed:23558171, ECO:0000269|PubMed:25759381}. Note=Localized in cytoplasmic mRNP granules containing untranslated mRNAs. {ECO:0000250|UniProtKB:P60709}.
266 | 378234	3	19	K.AGFAGDDAPR.A	K.AGFAGDDAPR.A	0	K.AGFAGDDAPR.A_0		5.7e-12	1.2e-10	398.5	398.5	2	488.729	3.51	>sp|P60710|ACTB_MOUSE Actin, cytoplasmic 1 OS=Mus musculus GN=Actb PE=1 SV=1	controllerType=0 controllerNumber=1 scan=9144		bd20210130_rb_ptmkit_peptide_titration_1mg_rep1.9144.9144.2	hcd	0	0	0	0	6e-13	1.4e-11	FALSE		488.729	25.15	2	0.0004	0.0361	0	2044							Cytoplasm, cytoskeleton. Nucleus {ECO:0000269|PubMed:23558171, ECO:0000269|PubMed:25759381}. Note=Localized in cytoplasmic mRNP granules containing untranslated mRNAs. {ECO:0000250|UniProtKB:P60709}.
267 | 459790	3	29	R.AVFPSIVGRPR.H	R.AVFPSIVGRPR.H	0	R.AVFPSIVGRPR.H_0		5.7e-11	1.2e-09	503.3	503.3	3	400.241	3.6	>sp|P60710|ACTB_MOUSE Actin, cytoplasmic 1 OS=Mus musculus GN=Actb PE=1 SV=1	controllerType=0 controllerNumber=1 scan=17817		bd20210130_rb_ptmkit_peptide_titration_1mg_rep1.17817.17817.3	hcd	0	0	0	0	4.7e-12	1e-10	FALSE		400.241	49.35	3	0.0004	0.0379	0	6143							Cytoplasm, cytoskeleton. Nucleus {ECO:0000269|PubMed:23558171, ECO:0000269|PubMed:25759381}. Note=Localized in cytoplasmic mRNP granules containing untranslated mRNAs. {ECO:0000250|UniProtKB:P60709}.
268 | 459832	3	29	R.AVFPSIVGRPR.H	R.AVFPSIVGRPR.H	0	R.AVFPSIVGRPR.H_0		1.5e-06	3.2e-05	185.1	185.1	2	599.859	3.56	>sp|P60710|ACTB_MOUSE Actin, cytoplasmic 1 OS=Mus musculus GN=Actb PE=1 SV=1	controllerType=0 controllerNumber=1 scan=17823		bd20210130_rb_ptmkit_peptide_titration_1mg_rep1.17823.17823.3	hcd	0	0	0	0	9.1e-08	1.8e-06	FALSE															Cytoplasm, cytoskeleton. Nucleus {ECO:0000269|PubMed:23558171, ECO:0000269|PubMed:25759381}. Note=Localized in cytoplasmic mRNP granules containing untranslated mRNAs. {ECO:0000250|UniProtKB:P60709}.
269 | 413873	3	40	R.HQGVM[+15.99492]VGM[+15.99492]GQK.D	R.HQGVM[+15.99492]VGM[+15.99492]GQK.D	0	R.HQGVM[+15.99492]VGM[+15.99492]GQK.D_0	M5(Oxidation / 15.9949); M8(Oxidation / 15.9949)	4.1e-06	8.9e-05	237.5	237.5	3	401.86	2.46	>sp|P60710|ACTB_MOUSE Actin, cytoplasmic 1 OS=Mus musculus GN=Actb PE=1 SV=1	controllerType=0 controllerNumber=1 scan=1579		bd20210130_rb_ptmkit_peptide_titration_1mg_rep1.1579.1579.3	hcd	0	0	0	0	2.5e-07	5.1e-06	FALSE		401.86	5.1833	3	0.0001	0.0856	0	29							Cytoplasm, cytoskeleton. Nucleus {ECO:0000269|PubMed:23558171, ECO:0000269|PubMed:25759381}. Note=Localized in cytoplasmic mRNP granules containing untranslated mRNAs. {ECO:0000250|UniProtKB:P60709}.
270 | 414072	3	40	R.HQGVM[+15.99492]VGM[+15.99492]GQK.D	R.HQGVM[+15.99492]VGM[+15.99492]GQK.D	0	R.HQGVM[+15.99492]VGM[+15.99492]GQK.D_0	M5(Oxidation / 15.9949); M8(Oxidation / 15.9949)	6.8e-06	0.00014	229.2	229.2	3	401.86	3.29	>sp|P60710|ACTB_MOUSE Actin, cytoplasmic 1 OS=Mus musculus GN=Actb PE=1 SV=1	controllerType=0 controllerNumber=1 scan=1741		bd20210130_rb_ptmkit_peptide_titration_1mg_rep1.1741.1741.3	hcd	0	0	0	0	3.8e-07	8.1e-06	FALSE		401.86	5.1833	3	0.0002	0.4166	0	29							Cytoplasm, cytoskeleton. Nucleus {ECO:0000269|PubMed:23558171, ECO:0000269|PubMed:25759381}. Note=Localized in cytoplasmic mRNP granules containing untranslated mRNAs. {ECO:0000250|UniProtKB:P60709}.
271 | 413636	3	40	R.HQGVM[+15.99492]VGM[+15.99492]GQK.D	R.HQGVM[+15.99492]VGM[+15.99492]GQK.D	0	R.HQGVM[+15.99492]VGM[+15.99492]GQK.D_0	M5(Oxidation / 15.9949); M8(Oxidation / 15.9949)	3.1e-07	6.7e-06	238.3	238.3	3	401.86	2.69	>sp|P60710|ACTB_MOUSE Actin, cytoplasmic 1 OS=Mus musculus GN=Actb PE=1 SV=1	controllerType=0 controllerNumber=1 scan=1418		bd20210130_rb_ptmkit_peptide_titration_1mg_rep1.1418.1418.3	hcd	0	0	0	0	2e-08	4.5e-07	FALSE		401.86	5.1833	3	0	0.5874	0	29							Cytoplasm, cytoskeleton. Nucleus {ECO:0000269|PubMed:23558171, ECO:0000269|PubMed:25759381}. Note=Localized in cytoplasmic mRNP granules containing untranslated mRNAs. {ECO:0000250|UniProtKB:P60709}.
272 | 414354	3	40	R.HQGVM[+15.99492]VGM[+15.99492]GQK.D	R.HQGVM[+15.99492]VGM[+15.99492]GQK.D	0	R.HQGVM[+15.99492]VGM[+15.99492]GQK.D_0	M5(Oxidation / 15.9949); M8(Oxidation / 15.9949)	3.3e-05	0.0007	201.4	201.4	3	401.86	3.14	>sp|P60710|ACTB_MOUSE Actin, cytoplasmic 1 OS=Mus musculus GN=Actb PE=1 SV=1	controllerType=0 controllerNumber=1 scan=1899		bd20210130_rb_ptmkit_peptide_titration_1mg_rep1.1899.1899.3	hcd	0	0.00017	0	0	1.6e-06	0.00018	FALSE		401.86	5.1833	3	0.0001	0.9203	0	29							Cytoplasm, cytoskeleton. Nucleus {ECO:0000269|PubMed:23558171, ECO:0000269|PubMed:25759381}. Note=Localized in cytoplasmic mRNP granules containing untranslated mRNAs. {ECO:0000250|UniProtKB:P60709}.
273 | 416160	3	40	R.HQGVM[+15.99492]VGM[+15.99492]GQK.D	R.HQGVM[+15.99492]VGM[+15.99492]GQK.D	0	R.HQGVM[+15.99492]VGM[+15.99492]GQK.D_0	M5(Oxidation / 15.9949); M8(Oxidation / 15.9949)	0.0054	0.051	122.1	122.1	3	401.86	2.99	>sp|P60710|ACTB_MOUSE Actin, cytoplasmic 1 OS=Mus musculus GN=Actb PE=1 SV=1	controllerType=0 controllerNumber=1 scan=5505		bd20210130_rb_ptmkit_peptide_titration_1mg_rep1.5505.5505.3	hcd	0.0012	0.0022	0	0	0.0012	0.0022	FALSE		401.86	16.0333	3	0.0001	0.0098	0	122							Cytoplasm, cytoskeleton. Nucleus {ECO:0000269|PubMed:23558171, ECO:0000269|PubMed:25759381}. Note=Localized in cytoplasmic mRNP granules containing untranslated mRNAs. {ECO:0000250|UniProtKB:P60709}.
274 | 415377	3	40	R.HQGVM[+15.99492]VGM[+15.99492]GQK.D	R.HQGVM[+15.99492]VGM[+15.99492]GQK.D	0	R.HQGVM[+15.99492]VGM[+15.99492]GQK.D_0	M5(Oxidation / 15.9949); M8(Oxidation / 15.9949)	0.1	0.48	31.3	31.3	3	401.859	0.4	>sp|P60710|ACTB_MOUSE Actin, cytoplasmic 1 OS=Mus musculus GN=Actb PE=1 SV=1	controllerType=0 controllerNumber=1 scan=4553		bd20210130_rb_ptmkit_peptide_titration_1mg_rep1.4553.4553.3	hcd	0.005	0.017	0	0	0.005	0.017	FALSE		401.859	13.85	3	0.0004	0.2357	0	73							Cytoplasm, cytoskeleton. Nucleus {ECO:0000269|PubMed:23558171, ECO:0000269|PubMed:25759381}. Note=Localized in cytoplasmic mRNP granules containing untranslated mRNAs. {ECO:0000250|UniProtKB:P60709}.
275 | 425595	3	40	R.HQGVM[+15.99492]VGMGQK.D	R.HQGVM[+15.99492]VGMGQK.D	0	R.HQGVM[+15.99492]VGMGQK.D_0	M5(Oxidation / 15.9949)	2.2e-13	4.7e-12	454.8	149.8	2	594.288	1.95	>sp|P60710|ACTB_MOUSE Actin, cytoplasmic 1 OS=Mus musculus GN=Actb PE=1 SV=1	controllerType=0 controllerNumber=1 scan=7032		bd20210130_rb_ptmkit_peptide_titration_1mg_rep1.7032.7032.2	hcd	0	0	0	0	2.1e-14	4.4e-13	FALSE		594.288	19.7	2	0.0002	0.004	0	956							Cytoplasm, cytoskeleton. Nucleus {ECO:0000269|PubMed:23558171, ECO:0000269|PubMed:25759381}. Note=Localized in cytoplasmic mRNP granules containing untranslated mRNAs. {ECO:0000250|UniProtKB:P60709}.
276 | 417640	3	40	R.HQGVMVGM[+15.99492]GQK.D	R.HQGVMVGM[+15.99492]GQK.D	0	R.HQGVMVGM[+15.99492]GQK.D_0	M8(Oxidation / 15.9949)	3.3e-12	7e-11	481.2	132.3	2	594.288	2.67	>sp|P60710|ACTB_MOUSE Actin, cytoplasmic 1 OS=Mus musculus GN=Actb PE=1 SV=1	controllerType=0 controllerNumber=1 scan=5828		bd20210130_rb_ptmkit_peptide_titration_1mg_rep1.5828.5828.2	hcd	0	0	0	0	2.6e-13	5.4e-12	FALSE		594.288	16.8	2	0.0001	0.0216	0	295							Cytoplasm, cytoskeleton. Nucleus {ECO:0000269|PubMed:23558171, ECO:0000269|PubMed:25759381}. Note=Localized in cytoplasmic mRNP granules containing untranslated mRNAs. {ECO:0000250|UniProtKB:P60709}.
277 | 425759	3	40	R.HQGVM[+15.99492]VGMGQK.D	R.HQGVM[+15.99492]VGMGQK.D	0	R.HQGVM[+15.99492]VGMGQK.D_0	M5(Oxidation / 15.9949)	1.7e-08	3.7e-07	333.5	214.5	3	396.528	3.04	>sp|P60710|ACTB_MOUSE Actin, cytoplasmic 1 OS=Mus musculus GN=Actb PE=1 SV=1	controllerType=0 controllerNumber=1 scan=7042		bd20210130_rb_ptmkit_peptide_titration_1mg_rep1.7042.7042.3	hcd	0	0	0	0	1.1e-09	2e-08	FALSE		396.528	19.7	3	0.0001	0.0178	0	962							Cytoplasm, cytoskeleton. Nucleus {ECO:0000269|PubMed:23558171, ECO:0000269|PubMed:25759381}. Note=Localized in cytoplasmic mRNP granules containing untranslated mRNAs. {ECO:0000250|UniProtKB:P60709}.
278 | 417517	3	40	R.HQGVMVGM[+15.99492]GQK.D	R.HQGVMVGM[+15.99492]GQK.D	0	R.HQGVMVGM[+15.99492]GQK.D_0	M8(Oxidation / 15.9949)	3.2e-08	6.8e-07	332.1	214.7	3	396.528	3.5	>sp|P60710|ACTB_MOUSE Actin, cytoplasmic 1 OS=Mus musculus GN=Actb PE=1 SV=1	controllerType=0 controllerNumber=1 scan=5819		bd20210130_rb_ptmkit_peptide_titration_1mg_rep1.5819.5819.3	hcd	0	0	0	0	2.5e-09	4.7e-08	FALSE		396.528	16.8	3	0.0001	0.0014	0	287							Cytoplasm, cytoskeleton. Nucleus {ECO:0000269|PubMed:23558171, ECO:0000269|PubMed:25759381}. Note=Localized in cytoplasmic mRNP granules containing untranslated mRNAs. {ECO:0000250|UniProtKB:P60709}.
279 | 434131	3	40	R.HQGVM[+15.99492]VGMGQK.D	R.HQGVM[+15.99492]VGMGQK.D	0	R.HQGVM[+15.99492]VGMGQK.D_0	M5(Oxidation / 15.9949)	2.3e-06	4.9e-05	274.5	52.6	3	396.528	2.19	>sp|P60710|ACTB_MOUSE Actin, cytoplasmic 1 OS=Mus musculus GN=Actb PE=1 SV=1	controllerType=0 controllerNumber=1 scan=8293		bd20210130_rb_ptmkit_peptide_titration_1mg_rep1.8293.8293.3	hcd	0	0	0	0	1.3e-07	2.7e-06	FALSE		396.528	22.95	3	0.0002	0.0497	0	1796							Cytoplasm, cytoskeleton. Nucleus {ECO:0000269|PubMed:23558171, ECO:0000269|PubMed:25759381}. Note=Localized in cytoplasmic mRNP granules containing untranslated mRNAs. {ECO:0000250|UniProtKB:P60709}.
280 | 431875	3	40	R.HQGVM[+15.99492]VGMGQK.D	R.HQGVM[+15.99492]VGMGQK.D	0	R.HQGVM[+15.99492]VGMGQK.D_0	M5(Oxidation / 15.9949)	4e-06	8.7e-05	284.3	29.3	3	396.528	2.89	>sp|P60710|ACTB_MOUSE Actin, cytoplasmic 1 OS=Mus musculus GN=Actb PE=1 SV=1	controllerType=0 controllerNumber=1 scan=7873		bd20210130_rb_ptmkit_peptide_titration_1mg_rep1.7873.7873.3	hcd	0	0	0	0	2.4e-07	4.9e-06	FALSE		396.528	22.1667	3	0.0001	0.3671	0	1407							Cytoplasm, cytoskeleton. Nucleus {ECO:0000269|PubMed:23558171, ECO:0000269|PubMed:25759381}. Note=Localized in cytoplasmic mRNP granules containing untranslated mRNAs. {ECO:0000250|UniProtKB:P60709}.
281 | 430601	3	40	R.HQGVM[+15.99492]VGMGQK.D	R.HQGVM[+15.99492]VGMGQK.D	0	R.HQGVM[+15.99492]VGMGQK.D_0	M5(Oxidation / 15.9949)	1.1e-05	0.00024	191	45.6	3	396.528	2.81	>sp|P60710|ACTB_MOUSE Actin, cytoplasmic 1 OS=Mus musculus GN=Actb PE=1 SV=1	controllerType=0 controllerNumber=1 scan=7672		bd20210130_rb_ptmkit_peptide_titration_1mg_rep1.7672.7672.3	hcd	0	0	0	0	6.1e-07	1.3e-05	FALSE		396.889	21.05	3	0.3607	0.2381	0	1260							Cytoplasm, cytoskeleton. Nucleus {ECO:0000269|PubMed:23558171, ECO:0000269|PubMed:25759381}. Note=Localized in cytoplasmic mRNP granules containing untranslated mRNAs. {ECO:0000250|UniProtKB:P60709}.
282 | 429199	3	40	R.HQGVM[+15.99492]VGMGQK.D	R.HQGVM[+15.99492]VGMGQK.D	0	R.HQGVM[+15.99492]VGMGQK.D_0	M5(Oxidation / 15.9949)	3.4e-06	7.2e-05	285.4	7.2	3	396.528	2.5	>sp|P60710|ACTB_MOUSE Actin, cytoplasmic 1 OS=Mus musculus GN=Actb PE=1 SV=1	controllerType=0 controllerNumber=1 scan=7463		bd20210130_rb_ptmkit_peptide_titration_1mg_rep1.7463.7463.3	hcd	0	0	0	0	2.1e-07	4.1e-06	FALSE		396.889	21.05	3	0.3609	0.2872	0	1260							Cytoplasm, cytoskeleton. Nucleus {ECO:0000269|PubMed:23558171, ECO:0000269|PubMed:25759381}. Note=Localized in cytoplasmic mRNP granules containing untranslated mRNAs. {ECO:0000250|UniProtKB:P60709}.
283 | 432849	3	40	R.HQGVM[+15.99492]VGMGQK.D	R.HQGVM[+15.99492]VGMGQK.D	0	R.HQGVM[+15.99492]VGMGQK.D_0	M5(Oxidation / 15.9949)	3.5e-06	7.5e-05	284.8	21.4	3	396.528	2.58	>sp|P60710|ACTB_MOUSE Actin, cytoplasmic 1 OS=Mus musculus GN=Actb PE=1 SV=1	controllerType=0 controllerNumber=1 scan=8080		bd20210130_rb_ptmkit_peptide_titration_1mg_rep1.8080.8080.3	hcd	0	0	0	0	2.1e-07	4.3e-06	FALSE		396.528	22.1667	3	0	0.1805	0	1407							Cytoplasm, cytoskeleton. Nucleus {ECO:0000269|PubMed:23558171, ECO:0000269|PubMed:25759381}. Note=Localized in cytoplasmic mRNP granules containing untranslated mRNAs. {ECO:0000250|UniProtKB:P60709}.
284 | 423876	3	40	R.HQGVMVGM[+15.99492]GQK.D	R.HQGVMVGM[+15.99492]GQK.D	0	R.HQGVMVGM[+15.99492]GQK.D_0	M8(Oxidation / 15.9949)	2e-07	4.3e-06	276.2	132.7	3	396.528	2.35	>sp|P60710|ACTB_MOUSE Actin, cytoplasmic 1 OS=Mus musculus GN=Actb PE=1 SV=1	controllerType=0 controllerNumber=1 scan=6829		bd20210130_rb_ptmkit_peptide_titration_1mg_rep1.6829.6829.3	hcd	0	0	0	0	1.4e-08	3.1e-07	FALSE		396.221	19.1	3	0.3071	0.1046	0	836						1833	Cytoplasm, cytoskeleton. Nucleus {ECO:0000269|PubMed:23558171, ECO:0000269|PubMed:25759381}. Note=Localized in cytoplasmic mRNP granules containing untranslated mRNAs. {ECO:0000250|UniProtKB:P60709}.
285 | 423395	3	40	R.HQGVMVGM[+15.99492]GQK.D	R.HQGVMVGM[+15.99492]GQK.D	0	R.HQGVMVGM[+15.99492]GQK.D_0	M8(Oxidation / 15.9949)	7.4e-06	0.00016	255.3	127	3	396.528	2.11	>sp|P60710|ACTB_MOUSE Actin, cytoplasmic 1 OS=Mus musculus GN=Actb PE=1 SV=1	controllerType=0 controllerNumber=1 scan=6679		bd20210130_rb_ptmkit_peptide_titration_1mg_rep1.6679.6679.3	hcd	0	0	0	0	4.1e-07	8.7e-06	FALSE		396.221	19.1	3	0.307	0.2565	0	836						1833	Cytoplasm, cytoskeleton. Nucleus {ECO:0000269|PubMed:23558171, ECO:0000269|PubMed:25759381}. Note=Localized in cytoplasmic mRNP granules containing untranslated mRNAs. {ECO:0000250|UniProtKB:P60709}.
286 | 430160	3	40	R.HQGVM[+15.99492]VGMGQK.D	R.HQGVM[+15.99492]VGMGQK.D	0	R.HQGVM[+15.99492]VGMGQK.D_0	M5(Oxidation / 15.9949)	3.9e-05	0.00083	225.7	30.1	3	396.528	2.58	>sp|P60710|ACTB_MOUSE Actin, cytoplasmic 1 OS=Mus musculus GN=Actb PE=1 SV=1	controllerType=0 controllerNumber=1 scan=7598		bd20210130_rb_ptmkit_peptide_titration_1mg_rep1.7598.7598.3	hcd	0	0.00017	0	0	1.8e-06	0.00018	FALSE		396.889	21.05	3	0.3608	0.0552	0	1260							Cytoplasm, cytoskeleton. Nucleus {ECO:0000269|PubMed:23558171, ECO:0000269|PubMed:25759381}. Note=Localized in cytoplasmic mRNP granules containing untranslated mRNAs. {ECO:0000250|UniProtKB:P60709}.
287 | 433330	3	40	R.HQGVM[+15.99492]VGMGQK.D	R.HQGVM[+15.99492]VGMGQK.D	0	R.HQGVM[+15.99492]VGMGQK.D_0	M5(Oxidation / 15.9949)	0.00093	0.014	156.2	0	2	594.288	2.36	>sp|P60710|ACTB_MOUSE Actin, cytoplasmic 1 OS=Mus musculus GN=Actb PE=1 SV=1	controllerType=0 controllerNumber=1 scan=8160		bd20210130_rb_ptmkit_peptide_titration_1mg_rep1.8160.8160.2	hcd	0.00061	0.00089	0	0	0.00061	0.0009	FALSE		594.288	22.1	2	0	0.4527	0	1391					1861		Cytoplasm, cytoskeleton. Nucleus {ECO:0000269|PubMed:23558171, ECO:0000269|PubMed:25759381}. Note=Localized in cytoplasmic mRNP granules containing untranslated mRNAs. {ECO:0000250|UniProtKB:P60709}.
288 | 436456	3	40	R.HQGVM[+15.99492]VGMGQK.D	R.HQGVM[+15.99492]VGMGQK.D	0	R.HQGVM[+15.99492]VGMGQK.D_0	M5(Oxidation / 15.9949)	0.00012	0.0025	190.9	109.2	3	396.528	2.65	>sp|P60710|ACTB_MOUSE Actin, cytoplasmic 1 OS=Mus musculus GN=Actb PE=1 SV=1	controllerType=0 controllerNumber=1 scan=8612		bd20210130_rb_ptmkit_peptide_titration_1mg_rep1.8612.8612.3	hcd	0.00013	0.00033	0	0	0.00014	0.00034	FALSE		396.528	22.95	3	0	0.7596	0	1796							Cytoplasm, cytoskeleton. Nucleus {ECO:0000269|PubMed:23558171, ECO:0000269|PubMed:25759381}. Note=Localized in cytoplasmic mRNP granules containing untranslated mRNAs. {ECO:0000250|UniProtKB:P60709}.
289 | 437689	3	40	R.HQGVM[+15.99492]VGMGQK.D	R.HQGVM[+15.99492]VGMGQK.D	0	R.HQGVM[+15.99492]VGMGQK.D_0	M5(Oxidation / 15.9949)	0.0019	0.023	177	86.4	3	396.528	2.96	>sp|P60710|ACTB_MOUSE Actin, cytoplasmic 1 OS=Mus musculus GN=Actb PE=1 SV=1	controllerType=0 controllerNumber=1 scan=8815		bd20210130_rb_ptmkit_peptide_titration_1mg_rep1.8815.8815.3	hcd	0.00083	0.001	0	0	0.00083	0.001	FALSE		396.528	24.6667	3	0.0003	0.4218	0	1895							Cytoplasm, cytoskeleton. Nucleus {ECO:0000269|PubMed:23558171, ECO:0000269|PubMed:25759381}. Note=Localized in cytoplasmic mRNP granules containing untranslated mRNAs. {ECO:0000250|UniProtKB:P60709}.
290 | 431598	3	40	R.HQGVM[+15.99492]VGMGQK.D	R.HQGVM[+15.99492]VGMGQK.D	0	R.HQGVM[+15.99492]VGMGQK.D_0	M5(Oxidation / 15.9949)	0.027	0.19	90.1	0	2	594.288	1.84	>sp|P60710|ACTB_MOUSE Actin, cytoplasmic 1 OS=Mus musculus GN=Actb PE=1 SV=1	controllerType=0 controllerNumber=1 scan=7831		bd20210130_rb_ptmkit_peptide_titration_1mg_rep1.7831.7831.2	hcd	0.0026	0.0072	0	0	0.0026	0.0072	FALSE		594.288	22.1	2	0.0003	0.4026	0	1391					1861		Cytoplasm, cytoskeleton. Nucleus {ECO:0000269|PubMed:23558171, ECO:0000269|PubMed:25759381}. Note=Localized in cytoplasmic mRNP granules containing untranslated mRNAs. {ECO:0000250|UniProtKB:P60709}.
291 | 438607	3	40	R.HQGVMVGMGQK.D	R.HQGVMVGMGQK.D	0	R.HQGVMVGMGQK.D_0		2.6e-14	5.7e-13	580.3	580.3	2	586.291	2.95	>sp|P60710|ACTB_MOUSE Actin, cytoplasmic 1 OS=Mus musculus GN=Actb PE=1 SV=1	controllerType=0 controllerNumber=1 scan=8961		bd20210130_rb_ptmkit_peptide_titration_1mg_rep1.8961.8961.2	hcd	0	0	0	0	2.5e-15	5.6e-14	FALSE		586.291	24.6833	2	0	0.0542	0	1961					2299		Cytoplasm, cytoskeleton. Nucleus {ECO:0000269|PubMed:23558171, ECO:0000269|PubMed:25759381}. Note=Localized in cytoplasmic mRNP granules containing untranslated mRNAs. {ECO:0000250|UniProtKB:P60709}.
292 | 438768	3	40	R.HQGVMVGMGQK.D	R.HQGVMVGMGQK.D	0	R.HQGVMVGMGQK.D_0		6.2e-10	1.3e-08	449.7	449.7	3	391.197	4.11	>sp|P60710|ACTB_MOUSE Actin, cytoplasmic 1 OS=Mus musculus GN=Actb PE=1 SV=1	controllerType=0 controllerNumber=1 scan=8975		bd20210130_rb_ptmkit_peptide_titration_1mg_rep1.8975.8975.3	hcd	0	0	0	0	7e-11	1.7e-09	FALSE		391.197	24.6833	3	0.0001	0.016	0	1967							Cytoplasm, cytoskeleton. Nucleus {ECO:0000269|PubMed:23558171, ECO:0000269|PubMed:25759381}. Note=Localized in cytoplasmic mRNP granules containing untranslated mRNAs. {ECO:0000250|UniProtKB:P60709}.
293 | 429556	3	51	K.DSYVGDEAQSK.R	K.DSYVGDEAQSK.R	0	K.DSYVGDEAQSK.R_0		4.8e-11	1e-09	492.2	492.2	2	599.766	2.67	>sp|P60710|ACTB_MOUSE Actin, cytoplasmic 1 OS=Mus musculus GN=Actb PE=1 SV=1	controllerType=0 controllerNumber=1 scan=7520		bd20210130_rb_ptmkit_peptide_titration_1mg_rep1.7520.7520.2	hcd	0	0	0	0	3e-12	5.8e-11	FALSE		599.766	20.9667	2	0.0002	0.0647	0	1221						1535	Cytoplasm, cytoskeleton. Nucleus {ECO:0000269|PubMed:23558171, ECO:0000269|PubMed:25759381}. Note=Localized in cytoplasmic mRNP granules containing untranslated mRNAs. {ECO:0000250|UniProtKB:P60709}.
294 | 433890	3	51	K.DSYVGDEAQSK.R	K.DSYVGDEAQSK.R	0	K.DSYVGDEAQSK.R_0		1.5e-09	3.1e-08	403.9	403.9	2	599.766	1.65	>sp|P60710|ACTB_MOUSE Actin, cytoplasmic 1 OS=Mus musculus GN=Actb PE=1 SV=1	controllerType=0 controllerNumber=1 scan=8244		bd20210130_rb_ptmkit_peptide_titration_1mg_rep1.8244.8244.2	hcd	0	0	0	0	1.7e-10	4e-09	FALSE		600.259	22.7833	2	0.4936	0.0092	0	1538							Cytoplasm, cytoskeleton. Nucleus {ECO:0000269|PubMed:23558171, ECO:0000269|PubMed:25759381}. Note=Localized in cytoplasmic mRNP granules containing untranslated mRNAs. {ECO:0000250|UniProtKB:P60709}.
295 | 322379	3	62	K.RGILTLK.Y	K.RGILTLK.Y	0	K.RGILTLK.Y_0		1.3e-05	0.00029	50.8	50.8	2	400.772	2.15	>sp|P60710|ACTB_MOUSE Actin, cytoplasmic 1 OS=Mus musculus GN=Actb PE=1 SV=1	controllerType=0 controllerNumber=1 scan=12491		bd20210130_rb_ptmkit_peptide_titration_1mg_rep1.12491.12491.2	hcd	0	0	0	0	6.9e-07	1.4e-05	FALSE		400.772	34.5	2	0.0002	0.0214	0	3505							Cytoplasm, cytoskeleton. Nucleus {ECO:0000269|PubMed:23558171, ECO:0000269|PubMed:25759381}. Note=Localized in cytoplasmic mRNP granules containing untranslated mRNAs. {ECO:0000250|UniProtKB:P60709}.
296 | 564469	3	85	K.IWHHTFYNELR.V	K.IWHHTFYNELR.V	0	K.IWHHTFYNELR.V_0		1.2e-13	2.6e-12	535.4	535.4	3	505.923	2.71	>sp|P60710|ACTB_MOUSE Actin, cytoplasmic 1 OS=Mus musculus GN=Actb PE=1 SV=1	controllerType=0 controllerNumber=1 scan=14855		bd20210130_rb_ptmkit_peptide_titration_1mg_rep1.14855.14855.3	hcd	0	0	0	0	1.1e-14	2.4e-13	FALSE		505.923	41.0167	3	0	0.041	0	4820							Cytoplasm, cytoskeleton. Nucleus {ECO:0000269|PubMed:23558171, ECO:0000269|PubMed:25759381}. Note=Localized in cytoplasmic mRNP granules containing untranslated mRNAs. {ECO:0000250|UniProtKB:P60709}.
297 | 564429	3	85	K.IWHHTFYNELR.V	K.IWHHTFYNELR.V	0	K.IWHHTFYNELR.V_0		2.2e-08	4.7e-07	372	372	4	379.694	2.82	>sp|P60710|ACTB_MOUSE Actin, cytoplasmic 1 OS=Mus musculus GN=Actb PE=1 SV=1	controllerType=0 controllerNumber=1 scan=14852		bd20210130_rb_ptmkit_peptide_titration_1mg_rep1.14852.14852.4	hcd	0	0	0	0	1.5e-09	2.7e-08	FALSE		379.694	41.0167	4	0.0001	0.0481	0	4703							Cytoplasm, cytoskeleton. Nucleus {ECO:0000269|PubMed:23558171, ECO:0000269|PubMed:25759381}. Note=Localized in cytoplasmic mRNP granules containing untranslated mRNAs. {ECO:0000250|UniProtKB:P60709}.
298 | 565311	3	85	K.IWHHTFYNELR.V	K.IWHHTFYNELR.V	0	K.IWHHTFYNELR.V_0		0.00012	0.0026	223.4	223.4	3	505.923	2.83	>sp|P60710|ACTB_MOUSE Actin, cytoplasmic 1 OS=Mus musculus GN=Actb PE=1 SV=1	controllerType=0 controllerNumber=1 scan=15061		bd20210130_rb_ptmkit_peptide_titration_1mg_rep1.15061.15061.3	hcd	0.00013	0.00033	0	0	0.00014	0.00034	FALSE		505.923	41.0167	3	0.0001	0.5182	0	4820							Cytoplasm, cytoskeleton. Nucleus {ECO:0000269|PubMed:23558171, ECO:0000269|PubMed:25759381}. Note=Localized in cytoplasmic mRNP granules containing untranslated mRNAs. {ECO:0000250|UniProtKB:P60709}.
299 | 923055	3	119	K.MTQIMFETFNTPAMYVAIQAVLSLYASGR.T	K.MTQIMFETFNTPAMYVAIQAVLSLYASGR.T	0	K.MTQIMFETFNTPAMYVAIQAVLSLYASGR.T_0		6.3e-08	1.3e-06	236.5	236.5	3	1085.21	2.07	>sp|P60710|ACTB_MOUSE Actin, cytoplasmic 1 OS=Mus musculus GN=Actb PE=1 SV=1	controllerType=0 controllerNumber=1 scan=36961		bd20210130_rb_ptmkit_peptide_titration_1mg_rep1.36961.36961.3	hcd	0	0	0	0	4.9e-09	1e-07	FALSE		1085.21	102.467	3	0.0005	0.0218	0	12219							Cytoplasm, cytoskeleton. Nucleus {ECO:0000269|PubMed:23558171, ECO:0000269|PubMed:25759381}. Note=Localized in cytoplasmic mRNP granules containing untranslated mRNAs. {ECO:0000250|UniProtKB:P60709}.
300 | 892586	3	148	R.TTGIVM[+15.99492]DSGDGVTHTVPIYEGYALPHAILR.L	R.TTGIVM[+15.99492]DSGDGVTHTVPIYEGYALPHAILR.L	0	R.TTGIVM[+15.99492]DSGDGVTHTVPIYEGYALPHAILR.L_0	M6(Oxidation / 15.9949)	7.6e-26	1.6e-24	1271	1271	4	800.66	3.48	>sp|P60710|ACTB_MOUSE Actin, cytoplasmic 1 OS=Mus musculus GN=Actb PE=1 SV=1	controllerType=0 controllerNumber=1 scan=26028		bd20210130_rb_ptmkit_peptide_titration_1mg_rep1.26028.26028.4	hcd	0	0	0	0	1.2e-26	3.3e-25	FALSE		800.66	73.7167	4	0.0007	0.0821	0	8087	4583				3413	4126	Cytoplasm, cytoskeleton. Nucleus {ECO:0000269|PubMed:23558171, ECO:0000269|PubMed:25759381}. Note=Localized in cytoplasmic mRNP granules containing untranslated mRNAs. {ECO:0000250|UniProtKB:P60709}.
301 | 895018	3	148	R.TTGIVMDSGDGVTHTVPIYEGYALPHAILR.L	R.TTGIVMDSGDGVTHTVPIYEGYALPHAILR.L	0	R.TTGIVMDSGDGVTHTVPIYEGYALPHAILR.L_0		7.6e-27	1.6e-25	1307.1	1307.1	4	796.662	3.05	>sp|P60710|ACTB_MOUSE Actin, cytoplasmic 1 OS=Mus musculus GN=Actb PE=1 SV=1	controllerType=0 controllerNumber=1 scan=27283		bd20210130_rb_ptmkit_peptide_titration_1mg_rep1.27283.27283.4	hcd	0	0	0	0	9.1e-28	2e-26	FALSE		796.661	77.5333	4	0.0002	0.0389	0	8293							Cytoplasm, cytoskeleton. Nucleus {ECO:0000269|PubMed:23558171, ECO:0000269|PubMed:25759381}. Note=Localized in cytoplasmic mRNP granules containing untranslated mRNAs. {ECO:0000250|UniProtKB:P60709}.
302 | 450141	3	197	R.GYSFTTTAER.E	R.GYSFTTTAER.E	0	R.GYSFTTTAER.E_0		4.8e-12	1e-10	503.4	503.4	2	566.768	2.24	>sp|P60710|ACTB_MOUSE Actin, cytoplasmic 1 OS=Mus musculus GN=Actb PE=1 SV=1	controllerType=0 controllerNumber=1 scan=13179		bd20210130_rb_ptmkit_peptide_titration_1mg_rep1.13179.13179.2	hcd	0	0	0	0	4.5e-13	9.9e-12	FALSE		566.769	36.3333	2	0.0001	0.048	0	3857							Cytoplasm, cytoskeleton. Nucleus {ECO:0000269|PubMed:23558171, ECO:0000269|PubMed:25759381}. Note=Localized in cytoplasmic mRNP granules containing untranslated mRNAs. {ECO:0000250|UniProtKB:P60709}.
303 | 773098	3	216	K.LC[+57.02146]YVALDFEQEMATAASSSSLEK.S	K.LC[+57.02146]YVALDFEQEMATAASSSSLEK.S	0	K.LC[+57.02146]YVALDFEQEMATAASSSSLEK.S_0		4.3e-13	9.1e-12	603.2	603.2	3	850.731	1.58	>sp|P60710|ACTB_MOUSE Actin, cytoplasmic 1 OS=Mus musculus GN=Actb PE=1 SV=1	controllerType=0 controllerNumber=1 scan=32377	C2(Carbamidomethyl / 57.0215)	bd20210130_rb_ptmkit_peptide_titration_1mg_rep1.32377.32377.3	hcd	0	0	0	0	3.5e-14	7.1e-13	FALSE		850.732	91.3833	3	0.0009	0.0181	0	10729							Cytoplasm, cytoskeleton. Nucleus {ECO:0000269|PubMed:23558171, ECO:0000269|PubMed:25759381}. Note=Localized in cytoplasmic mRNP granules containing untranslated mRNAs. {ECO:0000250|UniProtKB:P60709}.
304 | 903935	3	257	R.C[+57.02146]PEALFQPSFLGMESC[+57.02146]GIHETTFNSIM[+15.99492]K.C	R.C[+57.02146]PEALFQPSFLGMESC[+57.02146]GIHETTFNSIM[+15.99492]K.C	0	R.C[+57.02146]PEALFQPSFLGMESC[+57.02146]GIHETTFNSIM[+15.99492]K.C_0	M27(Oxidation / 15.9949)	6.3e-17	1.4e-15	838	251.7	3	1083.16	2.08	>sp|P60710|ACTB_MOUSE Actin, cytoplasmic 1 OS=Mus musculus GN=Actb PE=1 SV=1	controllerType=0 controllerNumber=1 scan=29639	C1(Carbamidomethyl / 57.0215); C16(Carbamidomethyl / 57.0215)	bd20210130_rb_ptmkit_peptide_titration_1mg_rep1.29639.29639.3	hcd	0	0	0	0	6.9e-18	1.7e-16	FALSE		1083.16	84.1167	3	0.0021	0.0173	0	9378					1967		Cytoplasm, cytoskeleton. Nucleus {ECO:0000269|PubMed:23558171, ECO:0000269|PubMed:25759381}. Note=Localized in cytoplasmic mRNP granules containing untranslated mRNAs. {ECO:0000250|UniProtKB:P60709}.
305 | 904014	3	257	R.C[+57.02146]PEALFQPSFLGMESC[+57.02146]GIHETTFNSIM[+15.99492]K.C	R.C[+57.02146]PEALFQPSFLGMESC[+57.02146]GIHETTFNSIM[+15.99492]K.C	0	R.C[+57.02146]PEALFQPSFLGMESC[+57.02146]GIHETTFNSIM[+15.99492]K.C_0	M27(Oxidation / 15.9949)	1.7e-10	3.6e-09	470	159.3	4	812.622	3.56	>sp|P60710|ACTB_MOUSE Actin, cytoplasmic 1 OS=Mus musculus GN=Actb PE=1 SV=1	controllerType=0 controllerNumber=1 scan=29665	C1(Carbamidomethyl / 57.0215); C16(Carbamidomethyl / 57.0215)	bd20210130_rb_ptmkit_peptide_titration_1mg_rep1.29665.29665.4	hcd	0	0	0	0	1.6e-11	3.4e-10	FALSE		812.621	84.1167	4	0.001	0.0527	0	9393							Cytoplasm, cytoskeleton. Nucleus {ECO:0000269|PubMed:23558171, ECO:0000269|PubMed:25759381}. Note=Localized in cytoplasmic mRNP granules containing untranslated mRNAs. {ECO:0000250|UniProtKB:P60709}.
306 | 911807	3	257	R.C[+57.02146]PEALFQPSFLGMESC[+57.02146]GIHETTFNSIMK.C	R.C[+57.02146]PEALFQPSFLGMESC[+57.02146]GIHETTFNSIMK.C	0	R.C[+57.02146]PEALFQPSFLGMESC[+57.02146]GIHETTFNSIMK.C_0		7.6e-24	1.6e-22	1151.7	1151.7	3	1077.83	3.88	>sp|P60710|ACTB_MOUSE Actin, cytoplasmic 1 OS=Mus musculus GN=Actb PE=1 SV=1	controllerType=0 controllerNumber=1 scan=31837	C1(Carbamidomethyl / 57.0215); C16(Carbamidomethyl / 57.0215)	bd20210130_rb_ptmkit_peptide_titration_1mg_rep1.31837.31837.3	hcd	0	0	0	0	1.1e-24	2.6e-23	FALSE		1077.83	89.9333	3	0.0001	0.0025	0	10485							Cytoplasm, cytoskeleton. Nucleus {ECO:0000269|PubMed:23558171, ECO:0000269|PubMed:25759381}. Note=Localized in cytoplasmic mRNP granules containing untranslated mRNAs. {ECO:0000250|UniProtKB:P60709}.
307 | 912047	3	257	R.C[+57.02146]PEALFQPSFLGMESC[+57.02146]GIHETTFNSIMK.C	R.C[+57.02146]PEALFQPSFLGMESC[+57.02146]GIHETTFNSIMK.C	0	R.C[+57.02146]PEALFQPSFLGMESC[+57.02146]GIHETTFNSIMK.C_0		5.5e-08	1.2e-06	260	260	4	808.622	1.93	>sp|P60710|ACTB_MOUSE Actin, cytoplasmic 1 OS=Mus musculus GN=Actb PE=1 SV=1	controllerType=0 controllerNumber=1 scan=31869	C1(Carbamidomethyl / 57.0215); C16(Carbamidomethyl / 57.0215)	bd20210130_rb_ptmkit_peptide_titration_1mg_rep1.31869.31869.4	hcd	0	0	0	0	4.3e-09	9e-08	FALSE															Cytoplasm, cytoskeleton. Nucleus {ECO:0000269|PubMed:23558171, ECO:0000269|PubMed:25759381}. Note=Localized in cytoplasmic mRNP granules containing untranslated mRNAs. {ECO:0000250|UniProtKB:P60709}.
308 | 308541	3	285	K.C[+57.02146]DVDIR.K	K.C[+57.02146]DVDIR.K	0	K.C[+57.02146]DVDIR.K_0		1e-05	0.00022	163.4	163.4	2	389.183	2.64	>sp|P60710|ACTB_MOUSE Actin, cytoplasmic 1 OS=Mus musculus GN=Actb PE=1 SV=1	controllerType=0 controllerNumber=1 scan=8200	C1(Carbamidomethyl / 57.0215)	bd20210130_rb_ptmkit_peptide_titration_1mg_rep1.8200.8200.2	hcd	0	0	0	0	5.7e-07	1.2e-05	FALSE		389.183	22.6833	2	0.0001	0.0291	0	1569							Cytoplasm, cytoskeleton. Nucleus {ECO:0000269|PubMed:23558171, ECO:0000269|PubMed:25759381}. Note=Localized in cytoplasmic mRNP granules containing untranslated mRNAs. {ECO:0000250|UniProtKB:P60709}.
309 | 757719	3	292	K.DLYANTVLSGGTTMYPGIADR.M	K.DLYANTVLSGGTTMYPGIADR.M	0	K.DLYANTVLSGGTTMYPGIADR.M_0		2.7e-10	5.9e-09	396.5	396.5	2	1108.04	3.42	>sp|P60710|ACTB_MOUSE Actin, cytoplasmic 1 OS=Mus musculus GN=Actb PE=1 SV=1	controllerType=0 controllerNumber=1 scan=27061		bd20210130_rb_ptmkit_peptide_titration_1mg_rep1.27061.27061.7	hcd	0	0	0	0	2.8e-11	6.4e-10	FALSE															Cytoplasm, cytoskeleton. Nucleus {ECO:0000269|PubMed:23558171, ECO:0000269|PubMed:25759381}. Note=Localized in cytoplasmic mRNP granules containing untranslated mRNAs. {ECO:0000250|UniProtKB:P60709}.
310 | 55755	3	292	K.DLYANTVLSGGTTMYPGIADR.M	K.DLYANTVLSGGTTMYPGIADR.M	0	K.DLYANTVLSGGTTMYPGIADR.M_0		9.9e-08	2.1e-06	242.4	242.4	2	1108.04	3.42	>sp|P60710|ACTB_MOUSE Actin, cytoplasmic 1 OS=Mus musculus GN=Actb PE=1 SV=1	controllerType=0 controllerNumber=1 scan=27063		bd20210130_rb_ptmkit_peptide_titration_1mg_rep1.27063.27063.7	ethcd	0	0	0	0	7.6e-09	1.7e-07	FALSE															Cytoplasm, cytoskeleton. Nucleus {ECO:0000269|PubMed:23558171, ECO:0000269|PubMed:25759381}. Note=Localized in cytoplasmic mRNP granules containing untranslated mRNAs. {ECO:0000250|UniProtKB:P60709}.
311 | 450593	3	316	K.EITALAPSTM[+15.99492]K.I	K.EITALAPSTM[+15.99492]K.I	0	K.EITALAPSTM[+15.99492]K.I_0	M10(Oxidation / 15.9949)	1.4e-08	3.1e-07	316	316	2	589.312	2.1	>sp|P60710|ACTB_MOUSE Actin, cytoplasmic 1 OS=Mus musculus GN=Actb PE=1 SV=1	controllerType=0 controllerNumber=1 scan=13222		bd20210130_rb_ptmkit_peptide_titration_1mg_rep1.13222.13222.2	hcd	0	0	0	0	9.1e-10	1.7e-08	FALSE		589.312	36.6	2	0	0.1219	0	3890							Cytoplasm, cytoskeleton. Nucleus {ECO:0000269|PubMed:23558171, ECO:0000269|PubMed:25759381}. Note=Localized in cytoplasmic mRNP granules containing untranslated mRNAs. {ECO:0000250|UniProtKB:P60709}.
312 | 852590	3	337	K.YSVWIGGSILASLSTFQQMWISK.Q	K.YSVWIGGSILASLSTFQQMWISK.Q	0	K.YSVWIGGSILASLSTFQQMWISK.Q_0		2.3e-05	0.00049	175.1	175.1	3	868.119	2.27	>sp|P60710|ACTB_MOUSE Actin, cytoplasmic 1 OS=Mus musculus GN=Actb PE=1 SV=1	controllerType=0 controllerNumber=1 scan=36785		bd20210130_rb_ptmkit_peptide_titration_1mg_rep1.36785.36785.3	hcd	0	0	0	0	1.1e-06	2.3e-05	FALSE															Cytoplasm, cytoskeleton. Nucleus {ECO:0000269|PubMed:23558171, ECO:0000269|PubMed:25759381}. Note=Localized in cytoplasmic mRNP granules containing untranslated mRNAs. {ECO:0000250|UniProtKB:P60709}.
313 | 555310	3	360	K.QEYDESGPSIVHR.K	K.QEYDESGPSIVHR.K	0	K.QEYDESGPSIVHR.K_0		4.8e-19	1e-17	866	866	3	506.24	2.24	>sp|P60710|ACTB_MOUSE Actin, cytoplasmic 1 OS=Mus musculus GN=Actb PE=1 SV=1	controllerType=0 controllerNumber=1 scan=11256		bd20210130_rb_ptmkit_peptide_titration_1mg_rep1.11256.11256.3	hcd	0	0	0	0	4.1e-20	9.9e-19	FALSE		506.24	31.1667	3	0.0003	0.0342	0	2890							Cytoplasm, cytoskeleton. Nucleus {ECO:0000269|PubMed:23558171, ECO:0000269|PubMed:25759381}. Note=Localized in cytoplasmic mRNP granules containing untranslated mRNAs. {ECO:0000250|UniProtKB:P60709}.
314 | 875765	4	2	M.PKPHSEAGTAFIQTQQLHAAM[+15.99492]ADTFLEHM[+15.99492]C[+57.02146]R.L	M.PKPHSEAGTAFIQTQQLHAAM[+15.99492]ADTFLEHM[+15.99492]C[+57.02146]R.L	0	M.PKPHSEAGTAFIQTQQLHAAM[+15.99492]ADTFLEHM[+15.99492]C[+57.02146]R.L_0	M21(Oxidation / 15.9949); M29(Oxidation / 15.9949)	4.4e-10	9.4e-09	428.8	428.8	5	711.938	1.82	>sp|P52480|KPYM_MOUSE Pyruvate kinase PKM OS=Mus musculus GN=Pkm PE=1 SV=4	controllerType=0 controllerNumber=1 scan=19338	C30(Carbamidomethyl / 57.0215)	bd20210130_rb_ptmkit_peptide_titration_1mg_rep1.19338.19338.5	hcd	0	0	0	0	4.9e-11	1.2e-09	FALSE		711.939	53.75	5	0.0006	0.0104	0	6515	4495				1570		Cytoplasm {ECO:0000250|UniProtKB:P14618}. Nucleus {ECO:0000250|UniProtKB:P14618}. Note=Translocates to the nucleus in response to different apoptotic stimuli. Nuclear translocation is sufficient to induce cell death that is caspase independent, isoform-specific and independent of its enzymatic activity. {ECO:0000250|UniProtKB:P14618}.
315 | 875846	4	2	M.PKPHSEAGTAFIQTQQLHAAM[+15.99492]ADTFLEHM[+15.99492]C[+57.02146]R.L	M.PKPHSEAGTAFIQTQQLHAAM[+15.99492]ADTFLEHM[+15.99492]C[+57.02146]R.L	0	M.PKPHSEAGTAFIQTQQLHAAM[+15.99492]ADTFLEHM[+15.99492]C[+57.02146]R.L_0	M21(Oxidation / 15.9949); M29(Oxidation / 15.9949)	4.5e-07	9.6e-06	359.7	359.7	5	711.938	1.39	>sp|P52480|KPYM_MOUSE Pyruvate kinase PKM OS=Mus musculus GN=Pkm PE=1 SV=4	controllerType=0 controllerNumber=1 scan=19355	C30(Carbamidomethyl / 57.0215)	bd20210130_rb_ptmkit_peptide_titration_1mg_rep1.19355.19355.5	hcd	0	0	0	0	2.7e-08	5.8e-07	FALSE		712.139	53.8	5	0.2014	0.0134	0	6509	4138				2217		Cytoplasm {ECO:0000250|UniProtKB:P14618}. Nucleus {ECO:0000250|UniProtKB:P14618}. Note=Translocates to the nucleus in response to different apoptotic stimuli. Nuclear translocation is sufficient to induce cell death that is caspase independent, isoform-specific and independent of its enzymatic activity. {ECO:0000250|UniProtKB:P14618}.
316 | 885476	4	2	M.PKPHSEAGTAFIQTQQLHAAMADTFLEHM[+15.99492]C[+57.02146]R.L	M.PKPHSEAGTAFIQTQQLHAAMADTFLEHM[+15.99492]C[+57.02146]R.L	0	M.PKPHSEAGTAFIQTQQLHAAMADTFLEHM[+15.99492]C[+57.02146]R.L_0	M29(Oxidation / 15.9949)	1.8e-22	3.8e-21	1057.8	363	5	708.74	2.88	>sp|P52480|KPYM_MOUSE Pyruvate kinase PKM OS=Mus musculus GN=Pkm PE=1 SV=4	controllerType=0 controllerNumber=1 scan=22338	C30(Carbamidomethyl / 57.0215)	bd20210130_rb_ptmkit_peptide_titration_1mg_rep1.22338.22338.5	hcd	0	0	0	0	2.9e-23	6.3e-22	FALSE		708.741	62.5833	5	0.0004	0.0141	0	7493	2843				1822	1952	Cytoplasm {ECO:0000250|UniProtKB:P14618}. Nucleus {ECO:0000250|UniProtKB:P14618}. Note=Translocates to the nucleus in response to different apoptotic stimuli. Nuclear translocation is sufficient to induce cell death that is caspase independent, isoform-specific and independent of its enzymatic activity. {ECO:0000250|UniProtKB:P14618}.
317 | 884837	4	2	M.PKPHSEAGTAFIQTQQLHAAM[+15.99492]ADTFLEHMC[+57.02146]R.L	M.PKPHSEAGTAFIQTQQLHAAM[+15.99492]ADTFLEHMC[+57.02146]R.L	0	M.PKPHSEAGTAFIQTQQLHAAM[+15.99492]ADTFLEHMC[+57.02146]R.L_0	M21(Oxidation / 15.9949)	1.5e-19	3.2e-18	995.1	388.8	5	708.74	2.36	>sp|P52480|KPYM_MOUSE Pyruvate kinase PKM OS=Mus musculus GN=Pkm PE=1 SV=4	controllerType=0 controllerNumber=1 scan=22152	C30(Carbamidomethyl / 57.0215)	bd20210130_rb_ptmkit_peptide_titration_1mg_rep1.22152.22152.5	hcd	0	0	0	0	1.8e-20	3.9e-19	FALSE		708.739	62.5833	5	0.0006	0.5396	0	7426	3417					2115	Cytoplasm {ECO:0000250|UniProtKB:P14618}. Nucleus {ECO:0000250|UniProtKB:P14618}. Note=Translocates to the nucleus in response to different apoptotic stimuli. Nuclear translocation is sufficient to induce cell death that is caspase independent, isoform-specific and independent of its enzymatic activity. {ECO:0000250|UniProtKB:P14618}.
318 | 885316	4	2	M.PKPHSEAGTAFIQTQQLHAAMADTFLEHM[+15.99492]C[+57.02146]R.L	M.PKPHSEAGTAFIQTQQLHAAMADTFLEHM[+15.99492]C[+57.02146]R.L	0	M.PKPHSEAGTAFIQTQQLHAAMADTFLEHM[+15.99492]C[+57.02146]R.L_0	M29(Oxidation / 15.9949)	9.8e-09	2.1e-07	479.4	180.5	5	708.741	3.91	>sp|P52480|KPYM_MOUSE Pyruvate kinase PKM OS=Mus musculus GN=Pkm PE=1 SV=4	controllerType=0 controllerNumber=1 scan=22320	C30(Carbamidomethyl / 57.0215)	bd20210130_rb_ptmkit_peptide_titration_1mg_rep1.22320.22320.5	hcd	0	0	0	0	6.1e-10	1.1e-08	FALSE	6.33684	708.741	62.5833	5	0.0002	0.0414	0	7485	23502	6119	6533	2568	16273	9366	Cytoplasm {ECO:0000250|UniProtKB:P14618}. Nucleus {ECO:0000250|UniProtKB:P14618}. Note=Translocates to the nucleus in response to different apoptotic stimuli. Nuclear translocation is sufficient to induce cell death that is caspase independent, isoform-specific and independent of its enzymatic activity. {ECO:0000250|UniProtKB:P14618}.
319 | 890493	4	2	M.PKPHSEAGTAFIQTQQLHAAMADTFLEHMC[+57.02146]R.L	M.PKPHSEAGTAFIQTQQLHAAMADTFLEHMC[+57.02146]R.L	0	M.PKPHSEAGTAFIQTQQLHAAMADTFLEHMC[+57.02146]R.L_0		1.5e-23	3.2e-22	1173.4	1173.4	5	705.541	2.04	>sp|P52480|KPYM_MOUSE Pyruvate kinase PKM OS=Mus musculus GN=Pkm PE=1 SV=4	controllerType=0 controllerNumber=1 scan=24899	C30(Carbamidomethyl / 57.0215)	bd20210130_rb_ptmkit_peptide_titration_1mg_rep1.24899.24899.5	hcd	0	0	0	0	1.8e-24	4.7e-23	FALSE		705.542	70.4	5	0.001	0.0374	0	7953	1861						Cytoplasm {ECO:0000250|UniProtKB:P14618}. Nucleus {ECO:0000250|UniProtKB:P14618}. Note=Translocates to the nucleus in response to different apoptotic stimuli. Nuclear translocation is sufficient to induce cell death that is caspase independent, isoform-specific and independent of its enzymatic activity. {ECO:0000250|UniProtKB:P14618}.
320 | 890602	4	2	M.PKPHSEAGTAFIQTQQLHAAMADTFLEHMC[+57.02146]R.L	M.PKPHSEAGTAFIQTQQLHAAMADTFLEHMC[+57.02146]R.L	0	M.PKPHSEAGTAFIQTQQLHAAMADTFLEHMC[+57.02146]R.L_0		7.1e-17	1.5e-15	823.2	823.2	6	588.119	3.05	>sp|P52480|KPYM_MOUSE Pyruvate kinase PKM OS=Mus musculus GN=Pkm PE=1 SV=4	controllerType=0 controllerNumber=1 scan=24922	C30(Carbamidomethyl / 57.0215)	bd20210130_rb_ptmkit_peptide_titration_1mg_rep1.24922.24922.6	hcd	0	0	0	0	7.2e-18	1.7e-16	FALSE															Cytoplasm {ECO:0000250|UniProtKB:P14618}. Nucleus {ECO:0000250|UniProtKB:P14618}. Note=Translocates to the nucleus in response to different apoptotic stimuli. Nuclear translocation is sufficient to induce cell death that is caspase independent, isoform-specific and independent of its enzymatic activity. {ECO:0000250|UniProtKB:P14618}.
321 | 314436	4	57	R.SVEMLK.E	R.SVEMLK.E	0	R.SVEMLK.E_0		0.0026	0.029	97.7	97.7	2	353.695	2.38	>sp|P52480|KPYM_MOUSE Pyruvate kinase PKM OS=Mus musculus GN=Pkm PE=1 SV=4	controllerType=0 controllerNumber=1 scan=10178		bd20210130_rb_ptmkit_peptide_titration_1mg_rep1.10178.10178.2	hcd	0.00081	0.0013	0.0011	0.0016	0.00083	0.0013	FALSE		353.695	28	2	0	0.1171	0	2414							Cytoplasm {ECO:0000250|UniProtKB:P14618}. Nucleus {ECO:0000250|UniProtKB:P14618}. Note=Translocates to the nucleus in response to different apoptotic stimuli. Nuclear translocation is sufficient to induce cell death that is caspase independent, isoform-specific and independent of its enzymatic activity. {ECO:0000250|UniProtKB:P14618}.
322 | 609336	4	74	R.LNFSHGTHEYHAETIK.N	R.LNFSHGTHEYHAETIK.N	0	R.LNFSHGTHEYHAETIK.N_0		2.5e-18	5.3e-17	775.5	775.5	3	628.641	2.96	>sp|P52480|KPYM_MOUSE Pyruvate kinase PKM OS=Mus musculus GN=Pkm PE=1 SV=4	controllerType=0 controllerNumber=1 scan=10278		bd20210130_rb_ptmkit_peptide_titration_1mg_rep1.10278.10278.3	hcd	0	0	0	0	3e-19	6.3e-18	TRUE		628.641	28.35	3	0.0005	0.0482	0	2458							Cytoplasm {ECO:0000250|UniProtKB:P14618}. Nucleus {ECO:0000250|UniProtKB:P14618}. Note=Translocates to the nucleus in response to different apoptotic stimuli. Nuclear translocation is sufficient to induce cell death that is caspase independent, isoform-specific and independent of its enzymatic activity. {ECO:0000250|UniProtKB:P14618}.
323 | 609216	4	74	R.LNFSHGTHEYHAETIK.N	R.LNFSHGTHEYHAETIK.N	0	R.LNFSHGTHEYHAETIK.N_0		3.6e-14	7.7e-13	639.1	639.1	4	471.732	2.3	>sp|P52480|KPYM_MOUSE Pyruvate kinase PKM OS=Mus musculus GN=Pkm PE=1 SV=4	controllerType=0 controllerNumber=1 scan=10258		bd20210130_rb_ptmkit_peptide_titration_1mg_rep1.10258.10258.4	hcd	0	0	0	0	3e-15	6.3e-14	TRUE		471.733	28.35	4	0.0004	0.0112	0	2451							Cytoplasm {ECO:0000250|UniProtKB:P14618}. Nucleus {ECO:0000250|UniProtKB:P14618}. Note=Translocates to the nucleus in response to different apoptotic stimuli. Nuclear translocation is sufficient to induce cell death that is caspase independent, isoform-specific and independent of its enzymatic activity. {ECO:0000250|UniProtKB:P14618}.
324 | 609257	4	74	R.LNFSHGTHEYHAETIK.N	R.LNFSHGTHEYHAETIK.N	0	R.LNFSHGTHEYHAETIK.N_0		1e-08	2.2e-07	473.5	473.5	5	377.587	2.13	>sp|P52480|KPYM_MOUSE Pyruvate kinase PKM OS=Mus musculus GN=Pkm PE=1 SV=4	controllerType=0 controllerNumber=1 scan=10262		bd20210130_rb_ptmkit_peptide_titration_1mg_rep1.10262.10262.5	hcd	0	0	0	0	6.4e-10	1.2e-08	TRUE		377.588	28.35	5	0.0003	0.0024	0	2453							Cytoplasm {ECO:0000250|UniProtKB:P14618}. Nucleus {ECO:0000250|UniProtKB:P14618}. Note=Translocates to the nucleus in response to different apoptotic stimuli. Nuclear translocation is sufficient to induce cell death that is caspase independent, isoform-specific and independent of its enzymatic activity. {ECO:0000250|UniProtKB:P14618}.
325 | 759325	4	93	R.EATESFASDPILYRPVAVALDTK.G	R.EATESFASDPILYRPVAVALDTK.G	0	R.EATESFASDPILYRPVAVALDTK.G_0		6e-18	1.3e-16	862.3	862.3	3	831.77	2.87	>sp|P52480|KPYM_MOUSE Pyruvate kinase PKM OS=Mus musculus GN=Pkm PE=1 SV=4	controllerType=0 controllerNumber=1 scan=28053		bd20210130_rb_ptmkit_peptide_titration_1mg_rep1.28053.28053.3	hcd	0	0	0	0	6.4e-19	1.4e-17	FALSE		831.77	79.8	3	0	0.0246	0	8587	2579					2538	Cytoplasm {ECO:0000250|UniProtKB:P14618}. Nucleus {ECO:0000250|UniProtKB:P14618}. Note=Translocates to the nucleus in response to different apoptotic stimuli. Nuclear translocation is sufficient to induce cell death that is caspase independent, isoform-specific and independent of its enzymatic activity. {ECO:0000250|UniProtKB:P14618}.
326 | 759245	4	93	R.EATESFASDPILYRPVAVALDTK.G	R.EATESFASDPILYRPVAVALDTK.G	0	R.EATESFASDPILYRPVAVALDTK.G_0		6e-17	1.3e-15	830.5	830.5	3	831.77	2.87	>sp|P52480|KPYM_MOUSE Pyruvate kinase PKM OS=Mus musculus GN=Pkm PE=1 SV=4	controllerType=0 controllerNumber=1 scan=28036		bd20210130_rb_ptmkit_peptide_titration_1mg_rep1.28036.28036.3	hcd	0	0	0	0	6e-18	1.4e-16	FALSE		831.77	79.8	3	0	0.0682	0	8587	2579					2538	Cytoplasm {ECO:0000250|UniProtKB:P14618}. Nucleus {ECO:0000250|UniProtKB:P14618}. Note=Translocates to the nucleus in response to different apoptotic stimuli. Nuclear translocation is sufficient to induce cell death that is caspase independent, isoform-specific and independent of its enzymatic activity. {ECO:0000250|UniProtKB:P14618}.
327 | 424955	4	126	K.GSGTAEVELKK.G	K.GSGTAEVELKK.G	0	K.GSGTAEVELKK.G_0		8.2e-12	1.8e-10	379.3	379.3	2	559.807	1.61	>sp|P52480|KPYM_MOUSE Pyruvate kinase PKM OS=Mus musculus GN=Pkm PE=1 SV=4	controllerType=0 controllerNumber=1 scan=6972		bd20210130_rb_ptmkit_peptide_titration_1mg_rep1.6972.6972.2	hcd	0	0	0	0	7.4e-13	1.7e-11	FALSE		559.807	19.5167	2	0	0.0318	0	926							Cytoplasm {ECO:0000250|UniProtKB:P14618}. Nucleus {ECO:0000250|UniProtKB:P14618}. Note=Translocates to the nucleus in response to different apoptotic stimuli. Nuclear translocation is sufficient to induce cell death that is caspase independent, isoform-specific and independent of its enzymatic activity. {ECO:0000250|UniProtKB:P14618}.
328 | 452967	4	142	K.ITLDNAYM[+15.99492]EK.C	K.ITLDNAYM[+15.99492]EK.C	0	K.ITLDNAYM[+15.99492]EK.C_0	M8(Oxidation / 15.9949)	6.5e-08	1.4e-06	258.6	258.6	2	607.294	2.64	>sp|P52480|KPYM_MOUSE Pyruvate kinase PKM OS=Mus musculus GN=Pkm PE=1 SV=4	controllerType=0 controllerNumber=1 scan=14106		bd20210130_rb_ptmkit_peptide_titration_1mg_rep1.14106.14106.2	hcd	0	0	0	0	5.1e-09	1.1e-07	FALSE		607.294	38.85	2	0	0.0311	0	4346			1775			1622	Cytoplasm {ECO:0000250|UniProtKB:P14618}. Nucleus {ECO:0000250|UniProtKB:P14618}. Note=Translocates to the nucleus in response to different apoptotic stimuli. Nuclear translocation is sufficient to induce cell death that is caspase independent, isoform-specific and independent of its enzymatic activity. {ECO:0000250|UniProtKB:P14618}.
329 | 651397	4	231	K.FGVEQDVDM[+15.99492]VFASFIR.K	K.FGVEQDVDM[+15.99492]VFASFIR.K	0	K.FGVEQDVDM[+15.99492]VFASFIR.K_0	M9(Oxidation / 15.9949)	0.025	0.18	16.9	16.9	3	625.972	3.69	>sp|P52480|KPYM_MOUSE Pyruvate kinase PKM OS=Mus musculus GN=Pkm PE=1 SV=4	controllerType=0 controllerNumber=1 scan=36083		bd20210130_rb_ptmkit_peptide_titration_1mg_rep1.36083.36083.3	hcd	0.0026	0.007	0.0034	0.0085	0.0026	0.007	FALSE															Cytoplasm {ECO:0000250|UniProtKB:P14618}. Nucleus {ECO:0000250|UniProtKB:P14618}. Note=Translocates to the nucleus in response to different apoptotic stimuli. Nuclear translocation is sufficient to induce cell death that is caspase independent, isoform-specific and independent of its enzymatic activity. {ECO:0000250|UniProtKB:P14618}.
330 | 631556	4	320	R.AGKPVIC[+57.02146]ATQMLESMIK.K	R.AGKPVIC[+57.02146]ATQMLESMIK.K	0	R.AGKPVIC[+57.02146]ATQMLESMIK.K_0		1.3e-09	2.8e-08	529.8	529.8	3	626.329	1.09	>sp|P52480|KPYM_MOUSE Pyruvate kinase PKM OS=Mus musculus GN=Pkm PE=1 SV=4	controllerType=0 controllerNumber=1 scan=28857	C7(Carbamidomethyl / 57.0215)	bd20210130_rb_ptmkit_peptide_titration_1mg_rep1.28857.28857.3	hcd	0	0	0	0	1.4e-10	3.4e-09	FALSE		626.33	82.1667	3	0.0017	0.1564	0	8976							Cytoplasm {ECO:0000250|UniProtKB:P14618}. Nucleus {ECO:0000250|UniProtKB:P14618}. Note=Translocates to the nucleus in response to different apoptotic stimuli. Nuclear translocation is sufficient to induce cell death that is caspase independent, isoform-specific and independent of its enzymatic activity. {ECO:0000250|UniProtKB:P14618}.
331 | 587923	4	323	K.PVIC[+57.02146]ATQMLESMIK.K	K.PVIC[+57.02146]ATQMLESMIK.K	0	K.PVIC[+57.02146]ATQMLESMIK.K_0		4.8e-16	1e-14	635.4	635.4	2	810.913	1.84	>sp|P52480|KPYM_MOUSE Pyruvate kinase PKM OS=Mus musculus GN=Pkm PE=1 SV=4	controllerType=0 controllerNumber=1 scan=32012	C4(Carbamidomethyl / 57.0215)	bd20210130_rb_ptmkit_peptide_titration_1mg_rep1.32012.32012.2	hcd	0	0	0	0	4.8e-17	1e-15	FALSE		810.913	90.35	2	0.0004	0.0534	0	10568	2447				2072		Cytoplasm {ECO:0000250|UniProtKB:P14618}. Nucleus {ECO:0000250|UniProtKB:P14618}. Note=Translocates to the nucleus in response to different apoptotic stimuli. Nuclear translocation is sufficient to induce cell death that is caspase independent, isoform-specific and independent of its enzymatic activity. {ECO:0000250|UniProtKB:P14618}.
332 | 587882	4	323	K.PVIC[+57.02146]ATQMLESMIK.K	K.PVIC[+57.02146]ATQMLESMIK.K	0	K.PVIC[+57.02146]ATQMLESMIK.K_0		3.3e-08	7e-07	347.5	347.5	3	540.945	2.21	>sp|P52480|KPYM_MOUSE Pyruvate kinase PKM OS=Mus musculus GN=Pkm PE=1 SV=4	controllerType=0 controllerNumber=1 scan=32009	C4(Carbamidomethyl / 57.0215)	bd20210130_rb_ptmkit_peptide_titration_1mg_rep1.32009.32009.3	hcd	0	0	0	0	2.5e-09	4.9e-08	FALSE		540.945	90.3667	3	0	0.0301	0	10566							Cytoplasm {ECO:0000250|UniProtKB:P14618}. Nucleus {ECO:0000250|UniProtKB:P14618}. Note=Translocates to the nucleus in response to different apoptotic stimuli. Nuclear translocation is sufficient to induce cell death that is caspase independent, isoform-specific and independent of its enzymatic activity. {ECO:0000250|UniProtKB:P14618}.
333 | 769888	4	343	R.AEGSDVANAVLDGADC[+57.02146]IMLSGETAK.G	R.AEGSDVANAVLDGADC[+57.02146]IMLSGETAK.G	0	R.AEGSDVANAVLDGADC[+57.02146]IMLSGETAK.G_0		0.0053	0.05	86.7	86.7	3	832.052	-1.04	>sp|P52480|KPYM_MOUSE Pyruvate kinase PKM OS=Mus musculus GN=Pkm PE=1 SV=4	controllerType=0 controllerNumber=1 scan=31218	C16(Carbamidomethyl / 57.0215)	bd20210130_rb_ptmkit_peptide_titration_1mg_rep1.31218.31218.3	hcd	0.0012	0.0022	0.0016	0.0026	0.0012	0.0022	FALSE		832.05	88.2333	3	0.0022	0.0386	0	10201							Cytoplasm {ECO:0000250|UniProtKB:P14618}. Nucleus {ECO:0000250|UniProtKB:P14618}. Note=Translocates to the nucleus in response to different apoptotic stimuli. Nuclear translocation is sufficient to induce cell death that is caspase independent, isoform-specific and independent of its enzymatic activity. {ECO:0000250|UniProtKB:P14618}.
334 | 353322	4	377	R.M[+15.99492]QHLIAR.E	R.M[+15.99492]QHLIAR.E	0	R.M[+15.99492]QHLIAR.E_0	M1(Oxidation / 15.9949)	0.0051	0.049	137.2	137.2	2	442.743	2.64	>sp|P52480|KPYM_MOUSE Pyruvate kinase PKM OS=Mus musculus GN=Pkm PE=1 SV=4	controllerType=0 controllerNumber=1 scan=5873		bd20210130_rb_ptmkit_peptide_titration_1mg_rep1.5873.5873.2	hcd	0.0012	0.0021	0.0016	0.0024	0.0012	0.0021	FALSE		442.744	16.9	2	0.0008	0.035	0	315							Cytoplasm {ECO:0000250|UniProtKB:P14618}. Nucleus {ECO:0000250|UniProtKB:P14618}. Note=Translocates to the nucleus in response to different apoptotic stimuli. Nuclear translocation is sufficient to induce cell death that is caspase independent, isoform-specific and independent of its enzymatic activity. {ECO:0000250|UniProtKB:P14618}.
335 | 305089	4	377	R.MQHLIAR.E	R.MQHLIAR.E	0	R.MQHLIAR.E_0		3.1e-05	0.00066	280.8	280.8	2	434.746	1.96	>sp|P52480|KPYM_MOUSE Pyruvate kinase PKM OS=Mus musculus GN=Pkm PE=1 SV=4	controllerType=0 controllerNumber=1 scan=7480		bd20210130_rb_ptmkit_peptide_titration_1mg_rep1.7480.7480.2	hcd	0	0.00017	0	0.00021	1.4e-06	0.00018	FALSE		434.746	20.8167	2	0.0001	0.0121	0	1197							Cytoplasm {ECO:0000250|UniProtKB:P14618}. Nucleus {ECO:0000250|UniProtKB:P14618}. Note=Translocates to the nucleus in response to different apoptotic stimuli. Nuclear translocation is sufficient to induce cell death that is caspase independent, isoform-specific and independent of its enzymatic activity. {ECO:0000250|UniProtKB:P14618}.
336 | 686613	4	384	R.EAEAAIYHLQLFEELRR.L	R.EAEAAIYHLQLFEELRR.L	0	R.EAEAAIYHLQLFEELRR.L_0		9.6e-14	2e-12	691.1	691.1	4	522.779	2.28	>sp|P52480|KPYM_MOUSE Pyruvate kinase PKM OS=Mus musculus GN=Pkm PE=1 SV=4	controllerType=0 controllerNumber=1 scan=25922		bd20210130_rb_ptmkit_peptide_titration_1mg_rep1.25922.25922.4	hcd	0	0	0	0	8.6e-15	1.9e-13	FALSE		522.779	73.4833	4	0.0002	0.0032	0	8075							Cytoplasm {ECO:0000250|UniProtKB:P14618}. Nucleus {ECO:0000250|UniProtKB:P14618}. Note=Translocates to the nucleus in response to different apoptotic stimuli. Nuclear translocation is sufficient to induce cell death that is caspase independent, isoform-specific and independent of its enzymatic activity. {ECO:0000250|UniProtKB:P14618}.
337 | 691207	4	384	R.EAEAAIYHLQLFEELR.R	R.EAEAAIYHLQLFEELR.R	0	R.EAEAAIYHLQLFEELR.R_0		1.4e-18	3e-17	886.3	886.3	3	644.668	1.98	>sp|P52480|KPYM_MOUSE Pyruvate kinase PKM OS=Mus musculus GN=Pkm PE=1 SV=4	controllerType=0 controllerNumber=1 scan=28700		bd20210130_rb_ptmkit_peptide_titration_1mg_rep1.28700.28700.3	hcd	0	0	0	0	1.8e-19	3.9e-18	FALSE		644.668	81.5833	3	0.0001	0.0082	0	8898							Cytoplasm {ECO:0000250|UniProtKB:P14618}. Nucleus {ECO:0000250|UniProtKB:P14618}. Note=Translocates to the nucleus in response to different apoptotic stimuli. Nuclear translocation is sufficient to induce cell death that is caspase independent, isoform-specific and independent of its enzymatic activity. {ECO:0000250|UniProtKB:P14618}.
338 | 692992	4	401	R.LAPITSDPTEAAAVGAVEASFK.C	R.LAPITSDPTEAAAVGAVEASFK.C	0	R.LAPITSDPTEAAAVGAVEASFK.C_0		4.3e-12	9.1e-11	538.6	538.6	3	715.709	2.37	>sp|P52480|KPYM_MOUSE Pyruvate kinase PKM OS=Mus musculus GN=Pkm PE=1 SV=4	controllerType=0 controllerNumber=1 scan=29185		bd20210130_rb_ptmkit_peptide_titration_1mg_rep1.29185.29185.3	hcd	0	0	0	0	3.4e-13	7.2e-12	FALSE		715.709	82.9333	3	0.0001	0.0392	0	9147							Cytoplasm {ECO:0000250|UniProtKB:P14618}. Nucleus {ECO:0000250|UniProtKB:P14618}. Note=Translocates to the nucleus in response to different apoptotic stimuli. Nuclear translocation is sufficient to induce cell death that is caspase independent, isoform-specific and independent of its enzymatic activity. {ECO:0000250|UniProtKB:P14618}.
339 | 328300	4	448	R.APIIAVTR.N	R.APIIAVTR.N	0	R.APIIAVTR.N_0		2.2e-07	4.7e-06	237.6	237.6	2	420.769	1.71	>sp|P52480|KPYM_MOUSE Pyruvate kinase PKM OS=Mus musculus GN=Pkm PE=1 SV=4	controllerType=0 controllerNumber=1 scan=14537		bd20210130_rb_ptmkit_peptide_titration_1mg_rep1.14537.14537.2	hcd	0	0	0	0	1.5e-08	3.3e-07	FALSE		420.769	39.9833	2	0.0001	0.0894	0	4561							Cytoplasm {ECO:0000250|UniProtKB:P14618}. Nucleus {ECO:0000250|UniProtKB:P14618}. Note=Translocates to the nucleus in response to different apoptotic stimuli. Nuclear translocation is sufficient to induce cell death that is caspase independent, isoform-specific and independent of its enzymatic activity. {ECO:0000250|UniProtKB:P14618}.
340 | 579538	4	476	K.DAVLNAWAEDVDLR.V	K.DAVLNAWAEDVDLR.V	0	K.DAVLNAWAEDVDLR.V_0		2.8e-09	6e-08	453.7	453.7	2	793.894	0.4	>sp|P52480|KPYM_MOUSE Pyruvate kinase PKM OS=Mus musculus GN=Pkm PE=1 SV=4	controllerType=0 controllerNumber=1 scan=28004		bd20210130_rb_ptmkit_peptide_titration_1mg_rep1.28004.28004.2	hcd	0	0	0	0	2.6e-10	5.8e-09	FALSE		793.895	79.6833	2	0.0011	0.0434	0	8555							Cytoplasm {ECO:0000250|UniProtKB:P14618}. Nucleus {ECO:0000250|UniProtKB:P14618}. Note=Translocates to the nucleus in response to different apoptotic stimuli. Nuclear translocation is sufficient to induce cell death that is caspase independent, isoform-specific and independent of its enzymatic activity. {ECO:0000250|UniProtKB:P14618}.
341 | 384531	4	490	R.VNLAM[+15.99492]DVGK.A	R.VNLAM[+15.99492]DVGK.A	0	R.VNLAM[+15.99492]DVGK.A_0	M5(Oxidation / 15.9949)	1.4e-05	0.0003	188.3	188.3	2	481.753	1.97	>sp|P52480|KPYM_MOUSE Pyruvate kinase PKM OS=Mus musculus GN=Pkm PE=1 SV=4	controllerType=0 controllerNumber=1 scan=11624		bd20210130_rb_ptmkit_peptide_titration_1mg_rep1.11624.11624.2	hcd	0	0	0	0	7.2e-07	1.5e-05	FALSE		481.753	32.0667	2	0.0001	0.0984	0	3066							Cytoplasm {ECO:0000250|UniProtKB:P14618}. Nucleus {ECO:0000250|UniProtKB:P14618}. Note=Translocates to the nucleus in response to different apoptotic stimuli. Nuclear translocation is sufficient to induce cell death that is caspase independent, isoform-specific and independent of its enzymatic activity. {ECO:0000250|UniProtKB:P14618}.
342 | 396312	4	490	R.VNLAMDVGK.A	R.VNLAMDVGK.A	0	R.VNLAMDVGK.A_0		6.1e-08	1.3e-06	347.8	347.8	2	473.756	2.82	>sp|P52480|KPYM_MOUSE Pyruvate kinase PKM OS=Mus musculus GN=Pkm PE=1 SV=4	controllerType=0 controllerNumber=1 scan=15599		bd20210130_rb_ptmkit_peptide_titration_1mg_rep1.15599.15599.2	hcd	0	0	0	0	4.8e-09	9.9e-08	FALSE		473.756	43.05	2	0	0.0213	0	5086							Cytoplasm {ECO:0000250|UniProtKB:P14618}. Nucleus {ECO:0000250|UniProtKB:P14618}. Note=Translocates to the nucleus in response to different apoptotic stimuli. Nuclear translocation is sufficient to induce cell death that is caspase independent, isoform-specific and independent of its enzymatic activity. {ECO:0000250|UniProtKB:P14618}.
343 | 755655	4	505	K.KGDVVIVLTGWRPGSGFTNTM[+15.99492]R.V	K.KGDVVIVLTGWRPGSGFTNTM[+15.99492]R.V	0	K.KGDVVIVLTGWRPGSGFTNTM[+15.99492]R.V_0	M21(Oxidation / 15.9949)	6e-13	1.3e-11	608.8	608.8	4	602.571	2.75	>sp|P52480|KPYM_MOUSE Pyruvate kinase PKM OS=Mus musculus GN=Pkm PE=1 SV=4	controllerType=0 controllerNumber=1 scan=24224		bd20210130_rb_ptmkit_peptide_titration_1mg_rep1.24224.24224.4	hcd	0	0	0	0	6.3e-14	1.4e-12	FALSE		602.571	68.2	4	0.0001	0.0982	0	7901							Cytoplasm {ECO:0000250|UniProtKB:P14618}. Nucleus {ECO:0000250|UniProtKB:P14618}. Note=Translocates to the nucleus in response to different apoptotic stimuli. Nuclear translocation is sufficient to induce cell death that is caspase independent, isoform-specific and independent of its enzymatic activity. {ECO:0000250|UniProtKB:P14618}.
344 | 756302	4	505	K.KGDVVIVLTGWRPGSGFTNTMR.V	K.KGDVVIVLTGWRPGSGFTNTMR.V	0	K.KGDVVIVLTGWRPGSGFTNTMR.V_0		6e-18	1.3e-16	852.4	852.4	4	598.572	2.07	>sp|P52480|KPYM_MOUSE Pyruvate kinase PKM OS=Mus musculus GN=Pkm PE=1 SV=4	controllerType=0 controllerNumber=1 scan=25501		bd20210130_rb_ptmkit_peptide_titration_1mg_rep1.25501.25501.4	hcd	0	0	0	0	6.3e-19	1.4e-17	FALSE		598.572	72.1333	4	0.0006	0.0574	0	8016							Cytoplasm {ECO:0000250|UniProtKB:P14618}. Nucleus {ECO:0000250|UniProtKB:P14618}. Note=Translocates to the nucleus in response to different apoptotic stimuli. Nuclear translocation is sufficient to induce cell death that is caspase independent, isoform-specific and independent of its enzymatic activity. {ECO:0000250|UniProtKB:P14618}.
345 | 760725	4	506	K.GDVVIVLTGWRPGSGFTNTMR.V	K.GDVVIVLTGWRPGSGFTNTMR.V	0	K.GDVVIVLTGWRPGSGFTNTMR.V_0		6e-18	1.3e-16	851.1	851.1	3	755.062	2.65	>sp|P52480|KPYM_MOUSE Pyruvate kinase PKM OS=Mus musculus GN=Pkm PE=1 SV=4	controllerType=0 controllerNumber=1 scan=28469		bd20210130_rb_ptmkit_peptide_titration_1mg_rep1.28469.28469.3	hcd	0	0	0	0	6.5e-19	1.4e-17	FALSE		755.061	80.85	3	0.0006	0.0736	0	8791							Cytoplasm {ECO:0000250|UniProtKB:P14618}. Nucleus {ECO:0000250|UniProtKB:P14618}. Note=Translocates to the nucleus in response to different apoptotic stimuli. Nuclear translocation is sufficient to induce cell death that is caspase independent, isoform-specific and independent of its enzymatic activity. {ECO:0000250|UniProtKB:P14618}.
346 | 461484	5	75	K.ELHINLIPSK.Q	K.ELHINLIPSK.Q	0	K.ELHINLIPSK.Q_0		9.7e-10	2.1e-08	393.3	393.3	3	388.565	3.2	>sp|P07901|HS90A_MOUSE Heat shock protein HSP 90-alpha OS=Mus musculus GN=Hsp90aa1 PE=1 SV=4	controllerType=0 controllerNumber=1 scan=20067		bd20210130_rb_ptmkit_peptide_titration_1mg_rep1.20067.20067.3	hcd	0	0	0	0	1.2e-10	2.8e-09	FALSE		388.565	55.8333	3	0.0002	0.0136	0	6725							Nucleus {ECO:0000269|PubMed:22431752}. Cytoplasm {ECO:0000269|PubMed:11751894, ECO:0000269|PubMed:22431752, ECO:0000269|PubMed:27496612, ECO:0000269|PubMed:27686098}. Melanosome {ECO:0000250|UniProtKB:P07900}. Cell membrane {ECO:0000250|UniProtKB:P07900}. Mitochondrion {ECO:0000250|UniProtKB:P07900}.
347 | 519751	5	88	R.TLTIVDTGIGM[+15.99492]TK.A	R.TLTIVDTGIGM[+15.99492]TK.A	0	R.TLTIVDTGIGM[+15.99492]TK.A_0	M11(Oxidation / 15.9949)	0.15	0.6	97	97	2	683.365	-5.35	>sp|P07901|HS90A_MOUSE Heat shock protein HSP 90-alpha OS=Mus musculus GN=Hsp90aa1 PE=1 SV=4	controllerType=0 controllerNumber=1 scan=20790		bd20210130_rb_ptmkit_peptide_titration_1mg_rep1.20790.20790.4	hcd	0.0055	0.023	0.0079	0.028	0.0055	0.023	FALSE															Nucleus {ECO:0000269|PubMed:22431752}. Cytoplasm {ECO:0000269|PubMed:11751894, ECO:0000269|PubMed:22431752, ECO:0000269|PubMed:27496612, ECO:0000269|PubMed:27686098}. Melanosome {ECO:0000250|UniProtKB:P07900}. Cell membrane {ECO:0000250|UniProtKB:P07900}. Mitochondrion {ECO:0000250|UniProtKB:P07900}.
348 | 354001	5	174	R.TDTGEPMGR.G	R.TDTGEPMGR.G	0	R.TDTGEPMGR.G_0		7.2e-07	1.5e-05	247.7	247.7	2	482.215	3.3	>sp|P07901|HS90A_MOUSE Heat shock protein HSP 90-alpha OS=Mus musculus GN=Hsp90aa1 PE=1 SV=4	controllerType=0 controllerNumber=1 scan=5972		bd20210130_rb_ptmkit_peptide_titration_1mg_rep1.5972.5972.2	hcd	0	0	0	0	4.3e-08	8.9e-07	FALSE		482.215	17.2833	2	0	0.1103	0	369							Nucleus {ECO:0000269|PubMed:22431752}. Cytoplasm {ECO:0000269|PubMed:11751894, ECO:0000269|PubMed:22431752, ECO:0000269|PubMed:27496612, ECO:0000269|PubMed:27686098}. Melanosome {ECO:0000250|UniProtKB:P07900}. Cell membrane {ECO:0000250|UniProtKB:P07900}. Mitochondrion {ECO:0000250|UniProtKB:P07900}.
349 | 680970	5	186	K.VILHLKEDQTEYLEER.R	K.VILHLKEDQTEYLEER.R	0	K.VILHLKEDQTEYLEER.R_0		2.4e-19	5.2e-18	823.3	823.3	3	672.355	2.38	>sp|P07901|HS90A_MOUSE Heat shock protein HSP 90-alpha OS=Mus musculus GN=Hsp90aa1 PE=1 SV=4	controllerType=0 controllerNumber=1 scan=17459		bd20210130_rb_ptmkit_peptide_titration_1mg_rep1.17459.17459.3	hcd	0	0	0	0	2.6e-20	6e-19	FALSE		672.354	48.25	3	0.0003	0.039	0	6010						1698	Nucleus {ECO:0000269|PubMed:22431752}. Cytoplasm {ECO:0000269|PubMed:11751894, ECO:0000269|PubMed:22431752, ECO:0000269|PubMed:27496612, ECO:0000269|PubMed:27686098}. Melanosome {ECO:0000250|UniProtKB:P07900}. Cell membrane {ECO:0000250|UniProtKB:P07900}. Mitochondrion {ECO:0000250|UniProtKB:P07900}.
350 | 680890	5	186	K.VILHLKEDQTEYLEER.R	K.VILHLKEDQTEYLEER.R	0	K.VILHLKEDQTEYLEER.R_0		1.6e-09	3.5e-08	445.8	445.8	4	504.517	1.77	>sp|P07901|HS90A_MOUSE Heat shock protein HSP 90-alpha OS=Mus musculus GN=Hsp90aa1 PE=1 SV=4	controllerType=0 controllerNumber=1 scan=17439		bd20210130_rb_ptmkit_peptide_titration_1mg_rep1.17439.17439.4	hcd	0	0	0	0	1.9e-10	4.4e-09	FALSE		504.517	48.25	4	0.0001	0.0186	0	6001							Nucleus {ECO:0000269|PubMed:22431752}. Cytoplasm {ECO:0000269|PubMed:11751894, ECO:0000269|PubMed:22431752, ECO:0000269|PubMed:27496612, ECO:0000269|PubMed:27686098}. Melanosome {ECO:0000250|UniProtKB:P07900}. Cell membrane {ECO:0000250|UniProtKB:P07900}. Mitochondrion {ECO:0000250|UniProtKB:P07900}.
351 | 318300	5	186	K.VILHLK.E	K.VILHLK.E	0	K.VILHLK.E_0		0.0036	0.037	85.1	85.1	2	361.751	2.92	>sp|P07901|HS90A_MOUSE Heat shock protein HSP 90-alpha OS=Mus musculus GN=Hsp90aa1 PE=1 SV=4	controllerType=0 controllerNumber=1 scan=11507		bd20210130_rb_ptmkit_peptide_titration_1mg_rep1.11507.11507.2	hcd	0.00079	0.0017	0.001	0.0021	0.00083	0.0017	FALSE		361.751	31.75	2	0.0001	0.0788	0	3006							Nucleus {ECO:0000269|PubMed:22431752}. Cytoplasm {ECO:0000269|PubMed:11751894, ECO:0000269|PubMed:22431752, ECO:0000269|PubMed:27496612, ECO:0000269|PubMed:27686098}. Melanosome {ECO:0000250|UniProtKB:P07900}. Cell membrane {ECO:0000250|UniProtKB:P07900}. Mitochondrion {ECO:0000250|UniProtKB:P07900}.
352 | 686573	5	209	K.KHSQFIGYPITLFVEK.E	K.KHSQFIGYPITLFVEK.E	0	K.KHSQFIGYPITLFVEK.E_0		1.1e-06	2.5e-05	312.2	312.2	4	477.518	3.09	>sp|P07901|HS90A_MOUSE Heat shock protein HSP 90-alpha OS=Mus musculus GN=Hsp90aa1 PE=1 SV=4	controllerType=0 controllerNumber=1 scan=25856		bd20210130_rb_ptmkit_peptide_titration_1mg_rep1.25856.25856.4	hcd	0	0	0	0	7.1e-08	1.4e-06	FALSE		477.518	73.3	4	0	0.0187	0	8069							Nucleus {ECO:0000269|PubMed:22431752}. Cytoplasm {ECO:0000269|PubMed:11751894, ECO:0000269|PubMed:22431752, ECO:0000269|PubMed:27496612, ECO:0000269|PubMed:27686098}. Melanosome {ECO:0000250|UniProtKB:P07900}. Cell membrane {ECO:0000250|UniProtKB:P07900}. Mitochondrion {ECO:0000250|UniProtKB:P07900}.
353 | 632538	5	210	K.HSQFIGYPITLFVEK.E	K.HSQFIGYPITLFVEK.E	0	K.HSQFIGYPITLFVEK.E_0		4.3e-18	9.2e-17	814.9	814.9	2	889.98	2.94	>sp|P07901|HS90A_MOUSE Heat shock protein HSP 90-alpha OS=Mus musculus GN=Hsp90aa1 PE=1 SV=4	controllerType=0 controllerNumber=1 scan=29259		bd20210130_rb_ptmkit_peptide_titration_1mg_rep1.29259.29259.2	hcd	0	0	0	0	5.1e-19	1.1e-17	FALSE		889.98	82.8667	2	0.0001	0.2197	0	9185					1613		Nucleus {ECO:0000269|PubMed:22431752}. Cytoplasm {ECO:0000269|PubMed:11751894, ECO:0000269|PubMed:22431752, ECO:0000269|PubMed:27496612, ECO:0000269|PubMed:27686098}. Melanosome {ECO:0000250|UniProtKB:P07900}. Cell membrane {ECO:0000250|UniProtKB:P07900}. Mitochondrion {ECO:0000250|UniProtKB:P07900}.
354 | 632739	5	210	K.HSQFIGYPITLFVEK.E	K.HSQFIGYPITLFVEK.E	0	K.HSQFIGYPITLFVEK.E_0		1.7e-16	3.6e-15	732.1	732.1	3	593.656	3.41	>sp|P07901|HS90A_MOUSE Heat shock protein HSP 90-alpha OS=Mus musculus GN=Hsp90aa1 PE=1 SV=4	controllerType=0 controllerNumber=1 scan=29280		bd20210130_rb_ptmkit_peptide_titration_1mg_rep1.29280.29280.3	hcd	0	0	0	0	1.9e-17	4.5e-16	FALSE		593.656	82.8667	3	0.0003	0.2802	0	9089							Nucleus {ECO:0000269|PubMed:22431752}. Cytoplasm {ECO:0000269|PubMed:11751894, ECO:0000269|PubMed:22431752, ECO:0000269|PubMed:27496612, ECO:0000269|PubMed:27686098}. Melanosome {ECO:0000250|UniProtKB:P07900}. Cell membrane {ECO:0000250|UniProtKB:P07900}. Mitochondrion {ECO:0000250|UniProtKB:P07900}.
355 | 631963	5	210	K.HSQFIGYPITLFVEK.E	K.HSQFIGYPITLFVEK.E	0	K.HSQFIGYPITLFVEK.E_0		7.7e-15	1.6e-13	685.8	685.8	3	593.655	1.25	>sp|P07901|HS90A_MOUSE Heat shock protein HSP 90-alpha OS=Mus musculus GN=Hsp90aa1 PE=1 SV=4	controllerType=0 controllerNumber=1 scan=29065		bd20210130_rb_ptmkit_peptide_titration_1mg_rep1.29065.29065.3	hcd	0	0	0	0	8.8e-16	2e-14	FALSE		593.656	82.8667	3	0.001	0.2962	0	9089							Nucleus {ECO:0000269|PubMed:22431752}. Cytoplasm {ECO:0000269|PubMed:11751894, ECO:0000269|PubMed:22431752, ECO:0000269|PubMed:27496612, ECO:0000269|PubMed:27686098}. Melanosome {ECO:0000250|UniProtKB:P07900}. Cell membrane {ECO:0000250|UniProtKB:P07900}. Mitochondrion {ECO:0000250|UniProtKB:P07900}.
356 | 443206	5	285	K.YIDQEELNK.T	K.YIDQEELNK.T	0	K.YIDQEELNK.T_0		2e-06	4.3e-05	284.2	284.2	2	576.284	2.13	>sp|P07901|HS90A_MOUSE Heat shock protein HSP 90-alpha OS=Mus musculus GN=Hsp90aa1 PE=1 SV=4	controllerType=0 controllerNumber=1 scan=10780		bd20210130_rb_ptmkit_peptide_titration_1mg_rep1.10780.10780.2	hcd	0	0	0	0	1.2e-07	2.4e-06	FALSE		576.284	29.7167	2	0.0002	0.0888	0	2669							Nucleus {ECO:0000269|PubMed:22431752}. Cytoplasm {ECO:0000269|PubMed:11751894, ECO:0000269|PubMed:22431752, ECO:0000269|PubMed:27496612, ECO:0000269|PubMed:27686098}. Melanosome {ECO:0000250|UniProtKB:P07900}. Cell membrane {ECO:0000250|UniProtKB:P07900}. Mitochondrion {ECO:0000250|UniProtKB:P07900}.
357 | 379997	5	294	K.TKPIWTR.N	K.TKPIWTR.N	0	K.TKPIWTR.N_0		0.0012	0.016	102.9	102.9	2	451.267	2.53	>sp|P07901|HS90A_MOUSE Heat shock protein HSP 90-alpha OS=Mus musculus GN=Hsp90aa1 PE=1 SV=4	controllerType=0 controllerNumber=1 scan=10214		bd20210130_rb_ptmkit_peptide_titration_1mg_rep1.10214.10214.2	hcd	0.00072	0.001	0.00092	0.0013	0.00072	0.001	FALSE		451.267	28.3167	2	0.0001	0.097	0	2428							Nucleus {ECO:0000269|PubMed:22431752}. Cytoplasm {ECO:0000269|PubMed:11751894, ECO:0000269|PubMed:22431752, ECO:0000269|PubMed:27496612, ECO:0000269|PubMed:27686098}. Melanosome {ECO:0000250|UniProtKB:P07900}. Cell membrane {ECO:0000250|UniProtKB:P07900}. Mitochondrion {ECO:0000250|UniProtKB:P07900}.
358 | 625101	5	301	R.NPDDITNEEYGEFYK.S	R.NPDDITNEEYGEFYK.S	0	R.NPDDITNEEYGEFYK.S_0		4.3e-08	9.2e-07	427.8	427.8	2	917.402	7.82	>sp|P07901|HS90A_MOUSE Heat shock protein HSP 90-alpha OS=Mus musculus GN=Hsp90aa1 PE=1 SV=4	controllerType=0 controllerNumber=1 scan=19909		bd20210130_rb_ptmkit_peptide_titration_1mg_rep1.19909.19909.4	hcd	0	0	0	0	3.4e-09	6.8e-08	FALSE															Nucleus {ECO:0000269|PubMed:22431752}. Cytoplasm {ECO:0000269|PubMed:11751894, ECO:0000269|PubMed:22431752, ECO:0000269|PubMed:27496612, ECO:0000269|PubMed:27686098}. Melanosome {ECO:0000250|UniProtKB:P07900}. Cell membrane {ECO:0000250|UniProtKB:P07900}. Mitochondrion {ECO:0000250|UniProtKB:P07900}.
359 | 518387	5	329	K.HFSVEGQLEFR.A	K.HFSVEGQLEFR.A	0	K.HFSVEGQLEFR.A_0		4.8e-13	1e-11	540.2	540.2	3	450.228	2.77	>sp|P07901|HS90A_MOUSE Heat shock protein HSP 90-alpha OS=Mus musculus GN=Hsp90aa1 PE=1 SV=4	controllerType=0 controllerNumber=1 scan=19295		bd20210130_rb_ptmkit_peptide_titration_1mg_rep1.19295.19295.3	hcd	0	0	0	0	4.7e-14	1e-12	FALSE		450.228	52.9167	3	0	0.6951	0	6498							Nucleus {ECO:0000269|PubMed:22431752}. Cytoplasm {ECO:0000269|PubMed:11751894, ECO:0000269|PubMed:22431752, ECO:0000269|PubMed:27496612, ECO:0000269|PubMed:27686098}. Melanosome {ECO:0000250|UniProtKB:P07900}. Cell membrane {ECO:0000250|UniProtKB:P07900}. Mitochondrion {ECO:0000250|UniProtKB:P07900}.
360 | 518747	5	329	K.HFSVEGQLEFR.A	K.HFSVEGQLEFR.A	0	K.HFSVEGQLEFR.A_0		5.7e-11	1.2e-09	469.8	469.8	3	450.228	3.17	>sp|P07901|HS90A_MOUSE Heat shock protein HSP 90-alpha OS=Mus musculus GN=Hsp90aa1 PE=1 SV=4	controllerType=0 controllerNumber=1 scan=19524		bd20210130_rb_ptmkit_peptide_titration_1mg_rep1.19524.19524.3	hcd	0	0	0	0	4.7e-12	1e-10	FALSE															Nucleus {ECO:0000269|PubMed:22431752}. Cytoplasm {ECO:0000269|PubMed:11751894, ECO:0000269|PubMed:22431752, ECO:0000269|PubMed:27496612, ECO:0000269|PubMed:27686098}. Melanosome {ECO:0000250|UniProtKB:P07900}. Cell membrane {ECO:0000250|UniProtKB:P07900}. Mitochondrion {ECO:0000250|UniProtKB:P07900}.
361 | 422555	5	448	K.LGIHEDSQNR.K	K.LGIHEDSQNR.K	0	K.LGIHEDSQNR.K_0		4.3e-09	9.2e-08	373.6	373.6	2	584.79	2.26	>sp|P07901|HS90A_MOUSE Heat shock protein HSP 90-alpha OS=Mus musculus GN=Hsp90aa1 PE=1 SV=4	controllerType=0 controllerNumber=1 scan=6550		bd20210130_rb_ptmkit_peptide_titration_1mg_rep1.6550.6550.2	hcd	0	0	0	0	3.5e-10	6.9e-09	FALSE		584.774	17.5833	2	0.016	0.9681	0	496			1640		1838		Nucleus {ECO:0000269|PubMed:22431752}. Cytoplasm {ECO:0000269|PubMed:11751894, ECO:0000269|PubMed:22431752, ECO:0000269|PubMed:27496612, ECO:0000269|PubMed:27686098}. Melanosome {ECO:0000250|UniProtKB:P07900}. Cell membrane {ECO:0000250|UniProtKB:P07900}. Mitochondrion {ECO:0000250|UniProtKB:P07900}.
362 | 422435	5	448	K.LGIHEDSQNR.K	K.LGIHEDSQNR.K	0	K.LGIHEDSQNR.K_0		6.2e-10	1.3e-08	415.8	415.8	3	390.196	2.93	>sp|P07901|HS90A_MOUSE Heat shock protein HSP 90-alpha OS=Mus musculus GN=Hsp90aa1 PE=1 SV=4	controllerType=0 controllerNumber=1 scan=6545		bd20210130_rb_ptmkit_peptide_titration_1mg_rep1.6545.6545.3	hcd	0	0	0	0	6.9e-11	1.7e-09	FALSE		390.185	17.5833	3	0.0107	0.9569	0	489							Nucleus {ECO:0000269|PubMed:22431752}. Cytoplasm {ECO:0000269|PubMed:11751894, ECO:0000269|PubMed:22431752, ECO:0000269|PubMed:27496612, ECO:0000269|PubMed:27686098}. Melanosome {ECO:0000250|UniProtKB:P07900}. Cell membrane {ECO:0000250|UniProtKB:P07900}. Mitochondrion {ECO:0000250|UniProtKB:P07900}.
363 | 456996	5	491	K.HIYFITGETK.D	K.HIYFITGETK.D	0	K.HIYFITGETK.D_0		1.5e-16	3.1e-15	410.4	410.4	2	604.821	3.46	>sp|P07901|HS90A_MOUSE Heat shock protein HSP 90-alpha OS=Mus musculus GN=Hsp90aa1 PE=1 SV=4	controllerType=0 controllerNumber=1 scan=15742		bd20210130_rb_ptmkit_peptide_titration_1mg_rep1.15742.15742.2	hcd	0	0	0	0	1.6e-17	3.8e-16	FALSE		604.821	43.35	2	0	0.0594	0	5160							Nucleus {ECO:0000269|PubMed:22431752}. Cytoplasm {ECO:0000269|PubMed:11751894, ECO:0000269|PubMed:22431752, ECO:0000269|PubMed:27496612, ECO:0000269|PubMed:27686098}. Melanosome {ECO:0000250|UniProtKB:P07900}. Cell membrane {ECO:0000250|UniProtKB:P07900}. Mitochondrion {ECO:0000250|UniProtKB:P07900}.
364 | 456812	5	491	K.HIYFITGETK.D	K.HIYFITGETK.D	0	K.HIYFITGETK.D_0		1.4e-09	3.1e-08	357.9	357.9	3	403.55	2.97	>sp|P07901|HS90A_MOUSE Heat shock protein HSP 90-alpha OS=Mus musculus GN=Hsp90aa1 PE=1 SV=4	controllerType=0 controllerNumber=1 scan=15708		bd20210130_rb_ptmkit_peptide_titration_1mg_rep1.15708.15708.3	hcd	0	0	0	0	1.7e-10	3.9e-09	FALSE		403.55	43.35	3	0	0.0206	0	5133		2224			3114		Nucleus {ECO:0000269|PubMed:22431752}. Cytoplasm {ECO:0000269|PubMed:11751894, ECO:0000269|PubMed:22431752, ECO:0000269|PubMed:27496612, ECO:0000269|PubMed:27686098}. Melanosome {ECO:0000250|UniProtKB:P07900}. Cell membrane {ECO:0000250|UniProtKB:P07900}. Mitochondrion {ECO:0000250|UniProtKB:P07900}.
365 | 450419	5	501	K.DQVANSAFVER.L	K.DQVANSAFVER.L	0	K.DQVANSAFVER.L_0		2e-08	4.3e-07	345.7	345.7	2	618.306	2.57	>sp|P07901|HS90A_MOUSE Heat shock protein HSP 90-alpha OS=Mus musculus GN=Hsp90aa1 PE=1 SV=4	controllerType=0 controllerNumber=1 scan=13192		bd20210130_rb_ptmkit_peptide_titration_1mg_rep1.13192.13192.2	hcd	0	0	0	0	1.3e-09	2.4e-08	FALSE		618.306	36.3167	2	0	0.093	0	3868							Nucleus {ECO:0000269|PubMed:22431752}. Cytoplasm {ECO:0000269|PubMed:11751894, ECO:0000269|PubMed:22431752, ECO:0000269|PubMed:27496612, ECO:0000269|PubMed:27686098}. Melanosome {ECO:0000250|UniProtKB:P07900}. Cell membrane {ECO:0000250|UniProtKB:P07900}. Mitochondrion {ECO:0000250|UniProtKB:P07900}.
366 | 821871	5	514	R.KHGLEVIYM[+15.99492]IEPIDEYC[+57.02146]VQQLK.E	R.KHGLEVIYM[+15.99492]IEPIDEYC[+57.02146]VQQLK.E	0	R.KHGLEVIYM[+15.99492]IEPIDEYC[+57.02146]VQQLK.E_0	M9(Oxidation / 15.9949)	6e-14	1.3e-12	640.2	640.2	4	681.097	1.67	>sp|P07901|HS90A_MOUSE Heat shock protein HSP 90-alpha OS=Mus musculus GN=Hsp90aa1 PE=1 SV=4	controllerType=0 controllerNumber=1 scan=25268	C17(Carbamidomethyl / 57.0215)	bd20210130_rb_ptmkit_peptide_titration_1mg_rep1.25268.25268.4	hcd	0	0	0	0	6.3e-15	1.5e-13	FALSE		681.099	71.4333	4	0.0016	0.0614	0	7983	2098						Nucleus {ECO:0000269|PubMed:22431752}. Cytoplasm {ECO:0000269|PubMed:11751894, ECO:0000269|PubMed:22431752, ECO:0000269|PubMed:27496612, ECO:0000269|PubMed:27686098}. Melanosome {ECO:0000250|UniProtKB:P07900}. Cell membrane {ECO:0000250|UniProtKB:P07900}. Mitochondrion {ECO:0000250|UniProtKB:P07900}.
367 | 825430	5	514	R.KHGLEVIYMIEPIDEYC[+57.02146]VQQLK.E	R.KHGLEVIYMIEPIDEYC[+57.02146]VQQLK.E	0	R.KHGLEVIYMIEPIDEYC[+57.02146]VQQLK.E_0		7.1e-16	1.5e-14	794.5	794.5	4	677.1	3.14	>sp|P07901|HS90A_MOUSE Heat shock protein HSP 90-alpha OS=Mus musculus GN=Hsp90aa1 PE=1 SV=4	controllerType=0 controllerNumber=1 scan=27790	C17(Carbamidomethyl / 57.0215)	bd20210130_rb_ptmkit_peptide_titration_1mg_rep1.27790.27790.4	hcd	0	0	0	0	7.8e-17	1.8e-15	FALSE		677.099	79.0667	4	0.0004	0.0348	0	8447							Nucleus {ECO:0000269|PubMed:22431752}. Cytoplasm {ECO:0000269|PubMed:11751894, ECO:0000269|PubMed:22431752, ECO:0000269|PubMed:27496612, ECO:0000269|PubMed:27686098}. Melanosome {ECO:0000250|UniProtKB:P07900}. Cell membrane {ECO:0000250|UniProtKB:P07900}. Mitochondrion {ECO:0000250|UniProtKB:P07900}.
368 | 825553	5	515	K.HGLEVIYM[+15.99492]IEPIDEYC[+57.02146]VQQLK.E	K.HGLEVIYM[+15.99492]IEPIDEYC[+57.02146]VQQLK.E	0	K.HGLEVIYM[+15.99492]IEPIDEYC[+57.02146]VQQLK.E_0	M8(Oxidation / 15.9949)	6e-15	1.3e-13	745.6	745.6	3	865.095	1.49	>sp|P07901|HS90A_MOUSE Heat shock protein HSP 90-alpha OS=Mus musculus GN=Hsp90aa1 PE=1 SV=4	controllerType=0 controllerNumber=1 scan=27923	C16(Carbamidomethyl / 57.0215)	bd20210130_rb_ptmkit_peptide_titration_1mg_rep1.27923.27923.3	hcd	0	0	0	0	6.8e-16	1.5e-14	FALSE	3.6004	865.096	79.4	3	0.0009	0.0093	0	8505	4801			1499	5397	2341	Nucleus {ECO:0000269|PubMed:22431752}. Cytoplasm {ECO:0000269|PubMed:11751894, ECO:0000269|PubMed:22431752, ECO:0000269|PubMed:27496612, ECO:0000269|PubMed:27686098}. Melanosome {ECO:0000250|UniProtKB:P07900}. Cell membrane {ECO:0000250|UniProtKB:P07900}. Mitochondrion {ECO:0000250|UniProtKB:P07900}.
369 | 314395	5	541	K.TLVSVTK.E	K.TLVSVTK.E	0	K.TLVSVTK.E_0		0.004	0.041	47	47	2	374.235	2.81	>sp|P07901|HS90A_MOUSE Heat shock protein HSP 90-alpha OS=Mus musculus GN=Hsp90aa1 PE=1 SV=4	controllerType=0 controllerNumber=1 scan=10076		bd20210130_rb_ptmkit_peptide_titration_1mg_rep1.10076.10076.2	hcd	0.00079	0.0018	0.001	0.0022	0.00083	0.0018	FALSE		374.235	27.6833	2	0	0.1395	0	2373							Nucleus {ECO:0000269|PubMed:22431752}. Cytoplasm {ECO:0000269|PubMed:11751894, ECO:0000269|PubMed:22431752, ECO:0000269|PubMed:27496612, ECO:0000269|PubMed:27686098}. Melanosome {ECO:0000250|UniProtKB:P07900}. Cell membrane {ECO:0000250|UniProtKB:P07900}. Mitochondrion {ECO:0000250|UniProtKB:P07900}.
370 | 562354	5	548	K.EGLELPEDEEEKK.K	K.EGLELPEDEEEKK.K	0	K.EGLELPEDEEEKK.K_0		9.4e-09	2e-07	421.4	421.4	3	515.584	2.62	>sp|P07901|HS90A_MOUSE Heat shock protein HSP 90-alpha OS=Mus musculus GN=Hsp90aa1 PE=1 SV=4	controllerType=0 controllerNumber=1 scan=13942		bd20210130_rb_ptmkit_peptide_titration_1mg_rep1.13942.13942.3	hcd	0	0	0	0	5.8e-10	1.1e-08	FALSE		515.584	38.4167	3	0	0.0226	0	4249							Nucleus {ECO:0000269|PubMed:22431752}. Cytoplasm {ECO:0000269|PubMed:11751894, ECO:0000269|PubMed:22431752, ECO:0000269|PubMed:27496612, ECO:0000269|PubMed:27686098}. Melanosome {ECO:0000250|UniProtKB:P07900}. Cell membrane {ECO:0000250|UniProtKB:P07900}. Mitochondrion {ECO:0000250|UniProtKB:P07900}.
371 | 311444	5	569	K.FENLC[+57.02146]K.I	K.FENLC[+57.02146]K.I	0	K.FENLC[+57.02146]K.I_0		0.0011	0.015	107.2	107.2	2	405.695	2.57	>sp|P07901|HS90A_MOUSE Heat shock protein HSP 90-alpha OS=Mus musculus GN=Hsp90aa1 PE=1 SV=4	controllerType=0 controllerNumber=1 scan=8934	C5(Carbamidomethyl / 57.0215)	bd20210130_rb_ptmkit_peptide_titration_1mg_rep1.8934.8934.2	hcd	0.00072	0.00089	0.00092	0.0011	0.00072	0.0009	FALSE		405.695	24.4833	2	0.0001	0.0739	0	1948							Nucleus {ECO:0000269|PubMed:22431752}. Cytoplasm {ECO:0000269|PubMed:11751894, ECO:0000269|PubMed:22431752, ECO:0000269|PubMed:27496612, ECO:0000269|PubMed:27686098}. Melanosome {ECO:0000250|UniProtKB:P07900}. Cell membrane {ECO:0000250|UniProtKB:P07900}. Mitochondrion {ECO:0000250|UniProtKB:P07900}.
372 | 760325	5	593	R.LVTSPC[+57.02146]C[+57.02146]IVTSTYGWTANMER.I	R.LVTSPC[+57.02146]C[+57.02146]IVTSTYGWTANMER.I	0	R.LVTSPC[+57.02146]C[+57.02146]IVTSTYGWTANMER.I_0		4.3e-15	9.1e-14	703	703	3	816.047	2.23	>sp|P07901|HS90A_MOUSE Heat shock protein HSP 90-alpha OS=Mus musculus GN=Hsp90aa1 PE=1 SV=4	controllerType=0 controllerNumber=1 scan=28309	C6(Carbamidomethyl / 57.0215); C7(Carbamidomethyl / 57.0215)	bd20210130_rb_ptmkit_peptide_titration_1mg_rep1.28309.28309.3	hcd	0	0	0	0	4.3e-16	9.2e-15	FALSE	2.39113	816.047	80.2	3	0.0005	0.2808	0	8596	7573			2030	4854	3933	Nucleus {ECO:0000269|PubMed:22431752}. Cytoplasm {ECO:0000269|PubMed:11751894, ECO:0000269|PubMed:22431752, ECO:0000269|PubMed:27496612, ECO:0000269|PubMed:27686098}. Melanosome {ECO:0000250|UniProtKB:P07900}. Cell membrane {ECO:0000250|UniProtKB:P07900}. Mitochondrion {ECO:0000250|UniProtKB:P07900}.
373 | 759405	5	593	R.LVTSPC[+57.02146]C[+57.02146]IVTSTYGWTANMER.I	R.LVTSPC[+57.02146]C[+57.02146]IVTSTYGWTANMER.I	0	R.LVTSPC[+57.02146]C[+57.02146]IVTSTYGWTANMER.I_0		5.1e-13	1.1e-11	633.4	633.4	3	816.048	3.36	>sp|P07901|HS90A_MOUSE Heat shock protein HSP 90-alpha OS=Mus musculus GN=Hsp90aa1 PE=1 SV=4	controllerType=0 controllerNumber=1 scan=28066	C6(Carbamidomethyl / 57.0215); C7(Carbamidomethyl / 57.0215)	bd20210130_rb_ptmkit_peptide_titration_1mg_rep1.28066.28066.3	hcd	0	0	0	0	5.4e-14	1.2e-12	FALSE	2.39113	816.047	80.2	3	0.0004	0.3879	0	8596	7573			2030	4854	3933	Nucleus {ECO:0000269|PubMed:22431752}. Cytoplasm {ECO:0000269|PubMed:11751894, ECO:0000269|PubMed:22431752, ECO:0000269|PubMed:27496612, ECO:0000269|PubMed:27686098}. Melanosome {ECO:0000250|UniProtKB:P07900}. Cell membrane {ECO:0000250|UniProtKB:P07900}. Mitochondrion {ECO:0000250|UniProtKB:P07900}.
374 | 418715	5	622	R.DNSTM[+15.99492]GYM[+15.99492]AAK.K	R.DNSTM[+15.99492]GYM[+15.99492]AAK.K	0	R.DNSTM[+15.99492]GYM[+15.99492]AAK.K_0	M5(Oxidation / 15.9949); M8(Oxidation / 15.9949)	1.5e-07	3.1e-06	259.2	259.2	2	610.751	2.43	>sp|P07901|HS90A_MOUSE Heat shock protein HSP 90-alpha OS=Mus musculus GN=Hsp90aa1 PE=1 SV=4	controllerType=0 controllerNumber=1 scan=5981		bd20210130_rb_ptmkit_peptide_titration_1mg_rep1.5981.5981.2	hcd	0	0	0	0	1.1e-08	2.4e-07	TRUE		610.751	17.2167	2	0.0001	0.0199	0	375							Nucleus {ECO:0000269|PubMed:22431752}. Cytoplasm {ECO:0000269|PubMed:11751894, ECO:0000269|PubMed:22431752, ECO:0000269|PubMed:27496612, ECO:0000269|PubMed:27686098}. Melanosome {ECO:0000250|UniProtKB:P07900}. Cell membrane {ECO:0000250|UniProtKB:P07900}. Mitochondrion {ECO:0000250|UniProtKB:P07900}.
375 | 435932	5	622	R.DNSTMGYM[+15.99492]AAK.K	R.DNSTMGYM[+15.99492]AAK.K	0	R.DNSTMGYM[+15.99492]AAK.K_0	M8(Oxidation / 15.9949)	1.8e-05	0.00038	242.4	61	2	602.754	2.09	>sp|P07901|HS90A_MOUSE Heat shock protein HSP 90-alpha OS=Mus musculus GN=Hsp90aa1 PE=1 SV=4	controllerType=0 controllerNumber=1 scan=8547		bd20210130_rb_ptmkit_peptide_titration_1mg_rep1.8547.8547.2	hcd	0	0	0	0	8.9e-07	1.8e-05	TRUE		602.754	23.5333	2	0	0.0188	0	1753							Nucleus {ECO:0000269|PubMed:22431752}. Cytoplasm {ECO:0000269|PubMed:11751894, ECO:0000269|PubMed:22431752, ECO:0000269|PubMed:27496612, ECO:0000269|PubMed:27686098}. Melanosome {ECO:0000250|UniProtKB:P07900}. Cell membrane {ECO:0000250|UniProtKB:P07900}. Mitochondrion {ECO:0000250|UniProtKB:P07900}.
376 | 438686	5	622	R.DNSTM[+15.99492]GYMAAK.K	R.DNSTM[+15.99492]GYMAAK.K	0	R.DNSTM[+15.99492]GYMAAK.K_0	M5(Oxidation / 15.9949)	0.057	0.34	45.6	45.6	2	602.755	3.71	>sp|P07901|HS90A_MOUSE Heat shock protein HSP 90-alpha OS=Mus musculus GN=Hsp90aa1 PE=1 SV=4	controllerType=0 controllerNumber=1 scan=8963		bd20210130_rb_ptmkit_peptide_titration_1mg_rep1.8963.8963.2	hcd	0.0038	0.011	0.0051	0.013	0.0038	0.011	TRUE		602.754	24.55	2	0.0004	0.0835	0	1963							Nucleus {ECO:0000269|PubMed:22431752}. Cytoplasm {ECO:0000269|PubMed:11751894, ECO:0000269|PubMed:22431752, ECO:0000269|PubMed:27496612, ECO:0000269|PubMed:27686098}. Melanosome {ECO:0000250|UniProtKB:P07900}. Cell membrane {ECO:0000250|UniProtKB:P07900}. Mitochondrion {ECO:0000250|UniProtKB:P07900}.
377 | 681010	5	633	K.KHLEINPDHSIIETLR.Q	K.KHLEINPDHSIIETLR.Q	0	K.KHLEINPDHSIIETLR.Q_0		3.6e-13	7.7e-12	674.1	674.1	4	479.516	1.63	>sp|P07901|HS90A_MOUSE Heat shock protein HSP 90-alpha OS=Mus musculus GN=Hsp90aa1 PE=1 SV=4	controllerType=0 controllerNumber=1 scan=17494		bd20210130_rb_ptmkit_peptide_titration_1mg_rep1.17494.17494.4	hcd	0	0	0	0	3e-14	6e-13	FALSE		479.516	48.4167	4	0.0003	0.0197	0	6024							Nucleus {ECO:0000269|PubMed:22431752}. Cytoplasm {ECO:0000269|PubMed:11751894, ECO:0000269|PubMed:22431752, ECO:0000269|PubMed:27496612, ECO:0000269|PubMed:27686098}. Melanosome {ECO:0000250|UniProtKB:P07900}. Cell membrane {ECO:0000250|UniProtKB:P07900}. Mitochondrion {ECO:0000250|UniProtKB:P07900}.
378 | 625401	5	634	K.HLEINPDHSIIETLR.Q	K.HLEINPDHSIIETLR.Q	0	K.HLEINPDHSIIETLR.Q_0		3.7e-13	8e-12	650.8	650.8	3	596.324	7.54	>sp|P07901|HS90A_MOUSE Heat shock protein HSP 90-alpha OS=Mus musculus GN=Hsp90aa1 PE=1 SV=4	controllerType=0 controllerNumber=1 scan=20391		bd20210130_rb_ptmkit_peptide_titration_1mg_rep1.20391.20391.4	hcd	0	0	0	0	3.3e-14	6.6e-13	FALSE															Nucleus {ECO:0000269|PubMed:22431752}. Cytoplasm {ECO:0000269|PubMed:11751894, ECO:0000269|PubMed:22431752, ECO:0000269|PubMed:27496612, ECO:0000269|PubMed:27686098}. Melanosome {ECO:0000250|UniProtKB:P07900}. Cell membrane {ECO:0000250|UniProtKB:P07900}. Mitochondrion {ECO:0000250|UniProtKB:P07900}.
379 | 625481	5	634	K.HLEINPDHSIIETLR.Q	K.HLEINPDHSIIETLR.Q	0	K.HLEINPDHSIIETLR.Q_0		1.7e-14	3.6e-13	669.1	669.1	4	447.493	3.2	>sp|P07901|HS90A_MOUSE Heat shock protein HSP 90-alpha OS=Mus musculus GN=Hsp90aa1 PE=1 SV=4	controllerType=0 controllerNumber=1 scan=20431		bd20210130_rb_ptmkit_peptide_titration_1mg_rep1.20431.20431.4	hcd	0	0	0	0	2.1e-15	4.8e-14	FALSE		447.493	56.9333	4	0.0003	0.0064	0	6831							Nucleus {ECO:0000269|PubMed:22431752}. Cytoplasm {ECO:0000269|PubMed:11751894, ECO:0000269|PubMed:22431752, ECO:0000269|PubMed:27496612, ECO:0000269|PubMed:27686098}. Melanosome {ECO:0000250|UniProtKB:P07900}. Cell membrane {ECO:0000250|UniProtKB:P07900}. Mitochondrion {ECO:0000250|UniProtKB:P07900}.
380 | 852294	5	662	K.DLVILLYETALLSSGFSLEDPQTHANR.I	K.DLVILLYETALLSSGFSLEDPQTHANR.I	0	K.DLVILLYETALLSSGFSLEDPQTHANR.I_0		7.6e-17	1.6e-15	808.9	808.9	3	1001.52	3.03	>sp|P07901|HS90A_MOUSE Heat shock protein HSP 90-alpha OS=Mus musculus GN=Hsp90aa1 PE=1 SV=4	controllerType=0 controllerNumber=1 scan=36628		bd20210130_rb_ptmkit_peptide_titration_1mg_rep1.36628.36628.3	hcd	0	0	0	0	8e-18	1.9e-16	FALSE		1001.52	101.65	3	0.0002	0.0086	0	12165							Nucleus {ECO:0000269|PubMed:22431752}. Cytoplasm {ECO:0000269|PubMed:11751894, ECO:0000269|PubMed:22431752, ECO:0000269|PubMed:27496612, ECO:0000269|PubMed:27686098}. Melanosome {ECO:0000250|UniProtKB:P07900}. Cell membrane {ECO:0000250|UniProtKB:P07900}. Mitochondrion {ECO:0000250|UniProtKB:P07900}.
381 | 852254	5	662	K.DLVILLYETALLSSGFSLEDPQTHANR.I	K.DLVILLYETALLSSGFSLEDPQTHANR.I	0	K.DLVILLYETALLSSGFSLEDPQTHANR.I_0		3e-10	6.4e-09	377.6	377.6	4	751.394	2.41	>sp|P07901|HS90A_MOUSE Heat shock protein HSP 90-alpha OS=Mus musculus GN=Hsp90aa1 PE=1 SV=4	controllerType=0 controllerNumber=1 scan=36626		bd20210130_rb_ptmkit_peptide_titration_1mg_rep1.36626.36626.4	hcd	0	0	0	0	3.3e-11	7.7e-10	FALSE		751.394	101.65	4	0.0001	0.0039	0	12164							Nucleus {ECO:0000269|PubMed:22431752}. Cytoplasm {ECO:0000269|PubMed:11751894, ECO:0000269|PubMed:22431752, ECO:0000269|PubMed:27496612, ECO:0000269|PubMed:27686098}. Melanosome {ECO:0000250|UniProtKB:P07900}. Cell membrane {ECO:0000250|UniProtKB:P07900}. Mitochondrion {ECO:0000250|UniProtKB:P07900}.
382 | 387915	6	39	R.SSVLTISNK.Y	R.SSVLTISNK.Y	0	R.SSVLTISNK.Y_0		4.1e-05	0.00088	221.6	221.6	2	474.773	3.69	>sp|Q80U93|NU214_MOUSE Nuclear pore complex protein Nup214 OS=Mus musculus GN=Nup214 PE=1 SV=2	controllerType=0 controllerNumber=1 scan=12437		bd20210130_rb_ptmkit_peptide_titration_1mg_rep1.12437.12437.2	hcd	0	0.00017	0	0.00021	1.9e-06	0.00018	FALSE		474.773	34.3167	2	0.0002	0.052	0	3476							Nucleus, nuclear pore complex {ECO:0000250|UniProtKB:P35658}. Note=Cytoplasmic side of the nuclear pore complex. {ECO:0000250|UniProtKB:P35658}.
383 | 1021485	6	430	K.SSGSFPGTPSSPQAPQNLDAPAT[+203.07937]AS[+203.07937]SPLPPVS[+203.07937]AAPTSTFPM[+15.99492]PSAAGSPSVFSFGPSSFK.S	K.SSGSFPGTPSSPQAPQNLDAPATASSPLPPVSAAPTSTFPM[+15.99492]PSAAGSPSVFSFGPSSFK.S	3	K.SSGSFPGTPSSPQAPQNLDAPATASSPLPPVSAAPTSTFPM[+15.99492]PSAAGSPSVFSFGPSSFK.S_3	T23(HexNAc / 203.0794); S25(HexNAc / 203.0794); S32(HexNAc / 203.0794); M41(Oxidation / 15.9949)	7.6e-06	0.00016	121.9	0	5	1264	3.63	>sp|Q80U93|NU214_MOUSE Nuclear pore complex protein Nup214 OS=Mus musculus GN=Nup214 PE=1 SV=2	controllerType=0 controllerNumber=1 scan=31372		bd20210130_rb_ptmkit_peptide_titration_1mg_rep1.31372.31372.5	hcd	0	0	0	0	4.3e-07	9e-06	FALSE															Nucleus, nuclear pore complex {ECO:0000250|UniProtKB:P35658}. Note=Cytoplasmic side of the nuclear pore complex. {ECO:0000250|UniProtKB:P35658}.
384 | 1021565	6	430	K.SSGSFPGTPSSPQAPQNLDAPAT[+203.07937]ASS[+203.07937]PLPPVS[+203.07937]AAPTSTFPM[+15.99492]PSAAGSPSVFSFGPSSFK.S	K.SSGSFPGTPSSPQAPQNLDAPATASSPLPPVSAAPTSTFPM[+15.99492]PSAAGSPSVFSFGPSSFK.S	3	K.SSGSFPGTPSSPQAPQNLDAPATASSPLPPVSAAPTSTFPM[+15.99492]PSAAGSPSVFSFGPSSFK.S_3	T23(HexNAc / 203.0794); S26(HexNAc / 203.0794); S32(HexNAc / 203.0794); M41(Oxidation / 15.9949)	3.5e-05	0.00076	52.8	0	5	1264.2	2.77	>sp|Q80U93|NU214_MOUSE Nuclear pore complex protein Nup214 OS=Mus musculus GN=Nup214 PE=1 SV=2	controllerType=0 controllerNumber=1 scan=31423		bd20210130_rb_ptmkit_peptide_titration_1mg_rep1.31423.31423.5	hcd	0	0.00017	0	0	1.7e-06	0.00018	FALSE															Nucleus, nuclear pore complex {ECO:0000250|UniProtKB:P35658}. Note=Cytoplasmic side of the nuclear pore complex. {ECO:0000250|UniProtKB:P35658}.
385 | 744192	6	489	K.SSASVTGEPPLYPT[+203.07937]GSDSSR.A	K.SSASVTGEPPLYPTGSDSSR.A	1	K.SSASVTGEPPLYPTGSDSSR.A_1	T14(HexNAc / 203.0794)	8.6e-11	1.8e-09	484	0	3	733.343	2.3	>sp|Q80U93|NU214_MOUSE Nuclear pore complex protein Nup214 OS=Mus musculus GN=Nup214 PE=1 SV=2	controllerType=0 controllerNumber=1 scan=15806		bd20210130_rb_ptmkit_peptide_titration_1mg_rep1.15806.15806.3	hcd	0	0	0	0	6.3e-12	1.4e-10	FALSE	6.02189	733.343	43.6	3	0	0.0105	0	5190	51200	12454	12911	3928	23654	31504	Nucleus, nuclear pore complex {ECO:0000250|UniProtKB:P35658}. Note=Cytoplasmic side of the nuclear pore complex. {ECO:0000250|UniProtKB:P35658}.
386 | 38369	6	489	K.SSASVTGEPPLYPT[+203.07937]GSDSSR.A	K.SSASVTGEPPLYPTGSDSSR.A	1	K.SSASVTGEPPLYPTGSDSSR.A_1	T14(HexNAc / 203.0794)	9.2e-05	0.002	193.8	15.1	3	733.343	2.3	>sp|Q80U93|NU214_MOUSE Nuclear pore complex protein Nup214 OS=Mus musculus GN=Nup214 PE=1 SV=2	controllerType=0 controllerNumber=1 scan=15808		bd20210130_rb_ptmkit_peptide_titration_1mg_rep1.15808.15808.3	ethcd	0.00013	0.00033	0	0	0.00014	0.00034	FALSE															Nucleus, nuclear pore complex {ECO:0000250|UniProtKB:P35658}. Note=Cytoplasmic side of the nuclear pore complex. {ECO:0000250|UniProtKB:P35658}.
387 | 900629	6	526	K.GSLASTPAVAPVATSAAPFTFGFKPT[+203.07937]LESTPMSSTPNTGM[+15.99492]K.P	K.GSLASTPAVAPVATSAAPFTFGFKPTLESTPMSSTPNTGM[+15.99492]K.P	1	K.GSLASTPAVAPVATSAAPFTFGFKPTLESTPMSSTPNTGM[+15.99492]K.P_1	T26(HexNAc / 203.0794); M40(Oxidation / 15.9949)	3.2e-05	0.00069	137.2	0	4	1069.28	4.43	>sp|Q80U93|NU214_MOUSE Nuclear pore complex protein Nup214 OS=Mus musculus GN=Nup214 PE=1 SV=2	controllerType=0 controllerNumber=1 scan=28708		bd20210130_rb_ptmkit_peptide_titration_1mg_rep1.28708.28708.4	hcd	0	0.00017	0	0.00021	1.5e-06	0.00018	FALSE	4.31698	1069.53	81.65	4	0.2507	0.0541	0	8903	11478	5667	4262	2303	9942	8106	Nucleus, nuclear pore complex {ECO:0000250|UniProtKB:P35658}. Note=Cytoplasmic side of the nuclear pore complex. {ECO:0000250|UniProtKB:P35658}.
388 | 902949	6	526	K.GSLASTPAVAPVATSAAPFTFGFKPT[+203.07937]LESTPMSSTPNTGMK.P	K.GSLASTPAVAPVATSAAPFTFGFKPTLESTPMSSTPNTGMK.P	1	K.GSLASTPAVAPVATSAAPFTFGFKPTLESTPMSSTPNTGMK.P_1	T26(HexNAc / 203.0794)	7.9e-15	1.7e-13	710.8	0	4	1065.28	3.6	>sp|Q80U93|NU214_MOUSE Nuclear pore complex protein Nup214 OS=Mus musculus GN=Nup214 PE=1 SV=2	controllerType=0 controllerNumber=1 scan=29276		bd20210130_rb_ptmkit_peptide_titration_1mg_rep1.29276.29276.4	hcd	0	0	0	0	9.3e-16	2.1e-14	FALSE	5.35824	1065.28	83.1	4	0.0003	0.0353	0	9193	51810	11484	13524	5580	29899	29109	Nucleus, nuclear pore complex {ECO:0000250|UniProtKB:P35658}. Note=Cytoplasmic side of the nuclear pore complex. {ECO:0000250|UniProtKB:P35658}.
389 | 355441	6	634	K.SSVSPSPAAGR.S	K.SSVSPSPAAGR.S	0	K.SSVSPSPAAGR.S_0		0.0029	0.032	131	131	2	508.264	3.5	>sp|Q80U93|NU214_MOUSE Nuclear pore complex protein Nup214 OS=Mus musculus GN=Nup214 PE=1 SV=2	controllerType=0 controllerNumber=1 scan=6174		bd20210130_rb_ptmkit_peptide_titration_1mg_rep1.6174.6174.2	hcd	0.00081	0.0014	0.0011	0.0018	0.00083	0.0014	FALSE		508.264	17.2833	2	0	0.3662	0	501							Nucleus, nuclear pore complex {ECO:0000250|UniProtKB:P35658}. Note=Cytoplasmic side of the nuclear pore complex. {ECO:0000250|UniProtKB:P35658}.
390 | 482938	6	913	K.TTIESHTKPSPR.V	K.TTIESHTKPSPR.V	0	K.TTIESHTKPSPR.V_0		3.5e-09	7.6e-08	438.3	438.3	3	451.91	2.41	>sp|Q80U93|NU214_MOUSE Nuclear pore complex protein Nup214 OS=Mus musculus GN=Nup214 PE=1 SV=2	controllerType=0 controllerNumber=1 scan=5438		bd20210130_rb_ptmkit_peptide_titration_1mg_rep1.5438.5438.3	hcd	0	0	0	0	3.1e-10	6.5e-09	FALSE		451.91	15.8667	3	0	0.0274	0	118							Nucleus, nuclear pore complex {ECO:0000250|UniProtKB:P35658}. Note=Cytoplasmic side of the nuclear pore complex. {ECO:0000250|UniProtKB:P35658}.
391 | 797003	6	1044	K.PHLIHS[+203.07937]S[+203.07937]SPAVMSSAVSTSATK.V	K.PHLIHSSSPAVMSSAVSTSATK.V	2	K.PHLIHSSSPAVMSSAVSTSATK.V_2	S6(HexNAc / 203.0794); S7(HexNAc / 203.0794)	4.7e-10	1e-08	372.1	1.6	4	651.075	3.19	>sp|Q80U93|NU214_MOUSE Nuclear pore complex protein Nup214 OS=Mus musculus GN=Nup214 PE=1 SV=2	controllerType=0 controllerNumber=1 scan=12388		bd20210130_rb_ptmkit_peptide_titration_1mg_rep1.12388.12388.4	hcd	0	0	0	0	5.1e-11	1.2e-09	FALSE	5.12681	651.074	34.25	4	0.0008	0.0088	0	3452	66881	27705	22708	10693	54821	29801	Nucleus, nuclear pore complex {ECO:0000250|UniProtKB:P35658}. Note=Cytoplasmic side of the nuclear pore complex. {ECO:0000250|UniProtKB:P35658}.
392 | 23055	6	1044	K.PHLIHS[+203.07937]SSPAVMSSAVS[+203.07937]TSATK.V	K.PHLIHSSSPAVMSSAVSTSATK.V	2	K.PHLIHSSSPAVMSSAVSTSATK.V_2	S6(HexNAc / 203.0794); S17(HexNAc / 203.0794)	7.1e-05	0.0015	172.5	172.5	4	651.075	3.19	>sp|Q80U93|NU214_MOUSE Nuclear pore complex protein Nup214 OS=Mus musculus GN=Nup214 PE=1 SV=2	controllerType=0 controllerNumber=1 scan=12390		bd20210130_rb_ptmkit_peptide_titration_1mg_rep1.12390.12390.4	ethcd	0	0.00034	0	0.00041	3.1e-06	0.00034	FALSE															Nucleus, nuclear pore complex {ECO:0000250|UniProtKB:P35658}. Note=Cytoplasmic side of the nuclear pore complex. {ECO:0000250|UniProtKB:P35658}.
393 | 736976	6	1083	K.HGAPGPS[+203.07937]HTVAAPQAAAAAALR.R	K.HGAPGPSHTVAAPQAAAAAALR.R	1	K.HGAPGPSHTVAAPQAAAAAALR.R_1	S7(HexNAc / 203.0794)	1.1e-06	2.4e-05	210.2	4	4	557.042	2.27	>sp|Q80U93|NU214_MOUSE Nuclear pore complex protein Nup214 OS=Mus musculus GN=Nup214 PE=1 SV=2	controllerType=0 controllerNumber=1 scan=13284		bd20210130_rb_ptmkit_peptide_titration_1mg_rep1.13284.13284.4	hcd	0	0	0	0	6.8e-08	1.4e-06	FALSE	5.11673	557.043	37.0833	4	0.0002	0.4399	0	3923	17197	5068	4978	1662	8504	4003	Nucleus, nuclear pore complex {ECO:0000250|UniProtKB:P35658}. Note=Cytoplasmic side of the nuclear pore complex. {ECO:0000250|UniProtKB:P35658}.
394 | 672960	6	1083	K.HGAPGPSHTVAAPQAAAAAALR.R	K.HGAPGPSHTVAAPQAAAAAALR.R	0	K.HGAPGPSHTVAAPQAAAAAALR.R_0		4.6e-10	9.9e-09	469.2	469.2	3	674.694	2.4	>sp|Q80U93|NU214_MOUSE Nuclear pore complex protein Nup214 OS=Mus musculus GN=Nup214 PE=1 SV=2	controllerType=0 controllerNumber=1 scan=13806		bd20210130_rb_ptmkit_peptide_titration_1mg_rep1.13806.13806.3	hcd	0	0	0	0	5e-11	1.2e-09	FALSE		674.694	38.05	3	0.0003	0.0283	0	4182							Nucleus, nuclear pore complex {ECO:0000250|UniProtKB:P35658}. Note=Cytoplasmic side of the nuclear pore complex. {ECO:0000250|UniProtKB:P35658}.
395 | 673000	6	1083	K.HGAPGPSHTVAAPQAAAAAALR.R	K.HGAPGPSHTVAAPQAAAAAALR.R	0	K.HGAPGPSHTVAAPQAAAAAALR.R_0		1.3e-08	2.9e-07	340.5	340.5	4	506.272	2.69	>sp|Q80U93|NU214_MOUSE Nuclear pore complex protein Nup214 OS=Mus musculus GN=Nup214 PE=1 SV=2	controllerType=0 controllerNumber=1 scan=13821		bd20210130_rb_ptmkit_peptide_titration_1mg_rep1.13821.13821.4	hcd	0	0	0	0	8.2e-10	1.5e-08	FALSE		506.272	38.05	4	0.0001	0.0698	0	4186							Nucleus, nuclear pore complex {ECO:0000250|UniProtKB:P35658}. Note=Cytoplasmic side of the nuclear pore complex. {ECO:0000250|UniProtKB:P35658}.
396 | 554950	6	1156	K.TPHAVLTPVANSQAK.Q	K.TPHAVLTPVANSQAK.Q	0	K.TPHAVLTPVANSQAK.Q_0		1.4e-08	2.9e-07	341.4	341.4	3	511.952	1.88	>sp|Q80U93|NU214_MOUSE Nuclear pore complex protein Nup214 OS=Mus musculus GN=Nup214 PE=1 SV=2	controllerType=0 controllerNumber=1 scan=11067		bd20210130_rb_ptmkit_peptide_titration_1mg_rep1.11067.11067.3	hcd	0	0	0	0	8.5e-10	1.6e-08	FALSE		511.952	30.55	3	0.0001	0.045	0	2807					1419		Nucleus, nuclear pore complex {ECO:0000250|UniProtKB:P35658}. Note=Cytoplasmic side of the nuclear pore complex. {ECO:0000250|UniProtKB:P35658}.
397 | 982118	6	1204	K.TESAATSTPSAAGQLNKPFS[+203.07937]FASPGT[+203.07937]FTFGTITPTPSSSFTATPGAGPPTK.E	K.TESAATSTPSAAGQLNKPFSFASPGTFTFGTITPTPSSSFTATPGAGPPTK.E	2	K.TESAATSTPSAAGQLNKPFSFASPGTFTFGTITPTPSSSFTATPGAGPPTK.E_2	S20(HexNAc / 203.0794); T26(HexNAc / 203.0794)	7e-13	1.5e-11	610.4	0	4	1345.91	2.95	>sp|Q80U93|NU214_MOUSE Nuclear pore complex protein Nup214 OS=Mus musculus GN=Nup214 PE=1 SV=2	controllerType=0 controllerNumber=1 scan=29472		bd20210130_rb_ptmkit_peptide_titration_1mg_rep1.29472.29472.4	hcd	0	0	0	0	7.2e-14	1.6e-12	FALSE	4.2321	1345.91	83.6667	4	0.0005	0.0064	0	9359	23111	8640	7493	4274	18088	13053	Nucleus, nuclear pore complex {ECO:0000250|UniProtKB:P35658}. Note=Cytoplasmic side of the nuclear pore complex. {ECO:0000250|UniProtKB:P35658}.
398 | 982398	6	1204	K.TESAATSTPSAAGQLNKPFS[+203.07937]FASPGTFTFGTIT[+203.07937]PTPSSSFTATPGAGPPTK.E	K.TESAATSTPSAAGQLNKPFSFASPGTFTFGTITPTPSSSFTATPGAGPPTK.E	2	K.TESAATSTPSAAGQLNKPFSFASPGTFTFGTITPTPSSSFTATPGAGPPTK.E_2	S20(HexNAc / 203.0794); T33(HexNAc / 203.0794)	5.9e-12	1.3e-10	577.9	0	4	1345.91	2.22	>sp|Q80U93|NU214_MOUSE Nuclear pore complex protein Nup214 OS=Mus musculus GN=Nup214 PE=1 SV=2	controllerType=0 controllerNumber=1 scan=29566		bd20210130_rb_ptmkit_peptide_titration_1mg_rep1.29566.29566.4	hcd	0	0	0	0	6.4e-13	1.5e-11	FALSE	5.45491	1346.15	83.9667	4	0.2478	0.0546	0	9279	79503	28737	30003	13062	71252	31362	Nucleus, nuclear pore complex {ECO:0000250|UniProtKB:P35658}. Note=Cytoplasmic side of the nuclear pore complex. {ECO:0000250|UniProtKB:P35658}.
399 | 181878	6	1204	K.TESAATS[+203.07937]TPSAAGQLNKPFSFASPGTFT[+203.07937]FGTITPTPSSSFTATPGAGPPTK.E	K.TESAATSTPSAAGQLNKPFSFASPGTFTFGTITPTPSSSFTATPGAGPPTK.E	2	K.TESAATSTPSAAGQLNKPFSFASPGTFTFGTITPTPSSSFTATPGAGPPTK.E_2	S7(HexNAc / 203.0794); T28(HexNAc / 203.0794)	1.2e-08	2.5e-07	362.1	0	4	1345.91	2.95	>sp|Q80U93|NU214_MOUSE Nuclear pore complex protein Nup214 OS=Mus musculus GN=Nup214 PE=1 SV=2	controllerType=0 controllerNumber=1 scan=29474		bd20210130_rb_ptmkit_peptide_titration_1mg_rep1.29474.29474.4	ethcd	0	0	0	0	7.2e-10	1.3e-08	FALSE															Nucleus, nuclear pore complex {ECO:0000250|UniProtKB:P35658}. Note=Cytoplasmic side of the nuclear pore complex. {ECO:0000250|UniProtKB:P35658}.
400 | 182078	6	1204	K.T[+203.07937]ESAATSTPSAAGQLNKPFSFASPGTFT[+203.07937]FGTITPTPSSSFTATPGAGPPTK.E	K.TESAATSTPSAAGQLNKPFSFASPGTFTFGTITPTPSSSFTATPGAGPPTK.E	2	K.TESAATSTPSAAGQLNKPFSFASPGTFTFGTITPTPSSSFTATPGAGPPTK.E_2	T1(HexNAc / 203.0794); T28(HexNAc / 203.0794)	5.3e-05	0.0011	136.1	1.1	4	1345.91	2.22	>sp|Q80U93|NU214_MOUSE Nuclear pore complex protein Nup214 OS=Mus musculus GN=Nup214 PE=1 SV=2	controllerType=0 controllerNumber=1 scan=29568		bd20210130_rb_ptmkit_peptide_titration_1mg_rep1.29568.29568.4	ethcd	0	0.00017	0	0.00021	2.3e-06	0.00018	FALSE															Nucleus, nuclear pore complex {ECO:0000250|UniProtKB:P35658}. Note=Cytoplasmic side of the nuclear pore complex. {ECO:0000250|UniProtKB:P35658}.
401 | 982478	6	1204	K.TESAATSTPSAAGQLNKPFSFASPGTFT[+203.07937]FGTIT[+203.07937]PTPSSSFTATPGAGPPTK.E	K.TESAATSTPSAAGQLNKPFSFASPGTFTFGTITPTPSSSFTATPGAGPPTK.E	2	K.TESAATSTPSAAGQLNKPFSFASPGTFTFGTITPTPSSSFTATPGAGPPTK.E_2	T28(HexNAc / 203.0794); T33(HexNAc / 203.0794)	6.9e-05	0.0015	108.7	0	4	1345.91	5.04	>sp|Q80U93|NU214_MOUSE Nuclear pore complex protein Nup214 OS=Mus musculus GN=Nup214 PE=1 SV=2	controllerType=0 controllerNumber=1 scan=29606		bd20210130_rb_ptmkit_peptide_titration_1mg_rep1.29606.29606.4	hcd	0	0.00017	0	0	3e-06	0.00018	FALSE	5.45491	1346.15	83.9667	4	0.244	0.0512	0	9279	79503	28737	30003	13062	71252	31362	Nucleus, nuclear pore complex {ECO:0000250|UniProtKB:P35658}. Note=Cytoplasmic side of the nuclear pore complex. {ECO:0000250|UniProtKB:P35658}.
402 | 182278	6	1204	K.TESAATSTPSAAGQLNKPFSFASPGTFT[+203.07937]FGTITPTPSSSFTATPGAGPPTK.E	K.TESAATSTPSAAGQLNKPFSFASPGTFTFGTITPTPSSSFTATPGAGPPTK.E	1	K.TESAATSTPSAAGQLNKPFSFASPGTFTFGTITPTPSSSFTATPGAGPPTK.E_1	T28(HexNAc / 203.0794)	5.7e-22	1.2e-20	1114	64.4	4	1295.14	4.44	>sp|Q80U93|NU214_MOUSE Nuclear pore complex protein Nup214 OS=Mus musculus GN=Nup214 PE=1 SV=2	controllerType=0 controllerNumber=1 scan=29695		bd20210130_rb_ptmkit_peptide_titration_1mg_rep1.29695.29695.4	ethcd	0	0	0	0	8.5e-23	1.8e-21	FALSE															Nucleus, nuclear pore complex {ECO:0000250|UniProtKB:P35658}. Note=Cytoplasmic side of the nuclear pore complex. {ECO:0000250|UniProtKB:P35658}.
403 | 982638	6	1204	K.TESAATSTPSAAGQLNKPFSFASPGT[+203.07937]FTFGTITPTPSSSFTATPGAGPPTK.E	K.TESAATSTPSAAGQLNKPFSFASPGTFTFGTITPTPSSSFTATPGAGPPTK.E	1	K.TESAATSTPSAAGQLNKPFSFASPGTFTFGTITPTPSSSFTATPGAGPPTK.E_1	T26(HexNAc / 203.0794)	5.7e-18	1.2e-16	916	0	4	1295.14	4.44	>sp|Q80U93|NU214_MOUSE Nuclear pore complex protein Nup214 OS=Mus musculus GN=Nup214 PE=1 SV=2	controllerType=0 controllerNumber=1 scan=29693		bd20210130_rb_ptmkit_peptide_titration_1mg_rep1.29693.29693.4	hcd	0	0	0	0	5.7e-19	1.2e-17	FALSE	4.66583	1295.14	84.25	4	0.0013	0.0107	0	9410	166864	57866	50593	27226	127032	73394	Nucleus, nuclear pore complex {ECO:0000250|UniProtKB:P35658}. Note=Cytoplasmic side of the nuclear pore complex. {ECO:0000250|UniProtKB:P35658}.
404 | 982718	6	1204	K.TESAATSTPSAAGQLNKPFSFASPGTFT[+203.07937]FGTITPTPSSSFTATPGAGPPTK.E	K.TESAATSTPSAAGQLNKPFSFASPGTFTFGTITPTPSSSFTATPGAGPPTK.E	1	K.TESAATSTPSAAGQLNKPFSFASPGTFTFGTITPTPSSSFTATPGAGPPTK.E_1	T28(HexNAc / 203.0794)	8.3e-05	0.0018	84.9	0	6	863.762	4.55	>sp|Q80U93|NU214_MOUSE Nuclear pore complex protein Nup214 OS=Mus musculus GN=Nup214 PE=1 SV=2	controllerType=0 controllerNumber=1 scan=29717		bd20210130_rb_ptmkit_peptide_titration_1mg_rep1.29717.29717.6	hcd	0	0.00033	0	0	3.6e-06	0.00034	FALSE															Nucleus, nuclear pore complex {ECO:0000250|UniProtKB:P35658}. Note=Cytoplasmic side of the nuclear pore complex. {ECO:0000250|UniProtKB:P35658}.
405 | 983158	6	1204	K.TESAATSTPSAAGQLNKPFSFASPGTFT[+203.07937]FGTITPTPSSSFTATPGAGPPTK.E	K.TESAATSTPSAAGQLNKPFSFASPGTFTFGTITPTPSSSFTATPGAGPPTK.E	1	K.TESAATSTPSAAGQLNKPFSFASPGTFTFGTITPTPSSSFTATPGAGPPTK.E_1	T28(HexNAc / 203.0794)	4.3e-05	0.00092	47.5	0	4	1295.14	2.55	>sp|Q80U93|NU214_MOUSE Nuclear pore complex protein Nup214 OS=Mus musculus GN=Nup214 PE=1 SV=2	controllerType=0 controllerNumber=1 scan=30100		bd20210130_rb_ptmkit_peptide_titration_1mg_rep1.30100.30100.4	hcd	0	0.00017	0	0	1.9e-06	0.00018	FALSE															Nucleus, nuclear pore complex {ECO:0000250|UniProtKB:P35658}. Note=Cytoplasmic side of the nuclear pore complex. {ECO:0000250|UniProtKB:P35658}.
406 | 982598	6	1204	K.TESAATSTPSAAGQLNKPFSFASPGTFTFGTITPT[+203.07937]PSSSFTATPGAGPPTK.E	K.TESAATSTPSAAGQLNKPFSFASPGTFTFGTITPTPSSSFTATPGAGPPTK.E	1	K.TESAATSTPSAAGQLNKPFSFASPGTFTFGTITPTPSSSFTATPGAGPPTK.E_1	T35(HexNAc / 203.0794)	0.00028	0.0059	47.4	0	4	1295.39	4.53	>sp|Q80U93|NU214_MOUSE Nuclear pore complex protein Nup214 OS=Mus musculus GN=Nup214 PE=1 SV=2	controllerType=0 controllerNumber=1 scan=29649		bd20210130_rb_ptmkit_peptide_titration_1mg_rep1.29649.29649.4	hcd	0.00025	0.00062	0	0	0.00026	0.00063	FALSE	5.06224	1295.39	84.25	4	0	0.1248	0	9385	19158	8033	6504	2651	13420	4703	Nucleus, nuclear pore complex {ECO:0000250|UniProtKB:P35658}. Note=Cytoplasmic side of the nuclear pore complex. {ECO:0000250|UniProtKB:P35658}.
407 | 960918	6	1549	K.KEPVLVQTTDSSPSRPAS[+203.07937]S[+203.07937]AS[+203.07937]FVASTESMPVTLGAPDSK.I	K.KEPVLVQTTDSSPSRPASSASFVASTESMPVTLGAPDSK.I	3	K.KEPVLVQTTDSSPSRPASSASFVASTESMPVTLGAPDSK.I_3	S18(HexNAc / 203.0794); S19(HexNAc / 203.0794); S21(HexNAc / 203.0794)	2.7e-06	5.8e-05	149.6	2.4	4	1143.56	2.73	>sp|Q80U93|NU214_MOUSE Nuclear pore complex protein Nup214 OS=Mus musculus GN=Nup214 PE=1 SV=2	controllerType=0 controllerNumber=1 scan=20679		bd20210130_rb_ptmkit_peptide_titration_1mg_rep1.20679.20679.4	hcd	0	0	0	0	1.6e-07	3.1e-06	FALSE	5.00206	1143.81	57.6	4	0.2508	0.0637	0	6916	54315	21029	17082	7297	36500	26893	Nucleus, nuclear pore complex {ECO:0000250|UniProtKB:P35658}. Note=Cytoplasmic side of the nuclear pore complex. {ECO:0000250|UniProtKB:P35658}.
408 | 960118	6	1549	K.KEPVLVQTTDS[+79.96633]SPSRPAS[+203.07937]SAS[+203.07937]FVASTESM[+15.99492]PVTLGAPDSK.I	K.KEPVLVQTTDS[+79.96633]SPSRPASSASFVASTESM[+15.99492]PVTLGAPDSK.I	2	K.KEPVLVQTTDS[+79.96633]SPSRPASSASFVASTESM[+15.99492]PVTLGAPDSK.I_2	S11(Phospho / 79.9663); S18(HexNAc / 203.0794); S21(HexNAc / 203.0794); M29(Oxidation / 15.9949)	1e-10	2.2e-09	514.4	0	4	1116.78	3.12	>sp|Q80U93|NU214_MOUSE Nuclear pore complex protein Nup214 OS=Mus musculus GN=Nup214 PE=1 SV=2	controllerType=0 controllerNumber=1 scan=20538		bd20210130_rb_ptmkit_peptide_titration_1mg_rep1.20538.20538.4	hcd	0	0	0	0	8.3e-12	1.6e-10	FALSE	6.11732	1117.03	57.2167	4	0.2497	0.0316	0	6860	88536	21939	22088	9001	55062	39978	Nucleus, nuclear pore complex {ECO:0000250|UniProtKB:P35658}. Note=Cytoplasmic side of the nuclear pore complex. {ECO:0000250|UniProtKB:P35658}.
409 | 97098	6	1549	K.KEPVLVQT[+203.07937]TDS[+79.96633]SPSRPASSASFVAS[+203.07937]TESM[+15.99492]PVTLGAPDSK.I	K.KEPVLVQTTDS[+79.96633]SPSRPASSASFVASTESM[+15.99492]PVTLGAPDSK.I	2	K.KEPVLVQTTDS[+79.96633]SPSRPASSASFVASTESM[+15.99492]PVTLGAPDSK.I_2	T8(HexNAc / 203.0794); S11(Phospho / 79.9663); S25(HexNAc / 203.0794); M29(Oxidation / 15.9949)	0.003	0.032	44.2	0.5	4	1116.78	3.12	>sp|Q80U93|NU214_MOUSE Nuclear pore complex protein Nup214 OS=Mus musculus GN=Nup214 PE=1 SV=2	controllerType=0 controllerNumber=1 scan=20540		bd20210130_rb_ptmkit_peptide_titration_1mg_rep1.20540.20540.4	ethcd	0.0008	0.0014	0.0011	0.0017	0.00083	0.0014	FALSE															Nucleus, nuclear pore complex {ECO:0000250|UniProtKB:P35658}. Note=Cytoplasmic side of the nuclear pore complex. {ECO:0000250|UniProtKB:P35658}.
410 | 962758	6	1549	K.KEPVLVQTTDSSPSRPASS[+203.07937]AS[+203.07937]FVASTESMPVTLGAPDSK.I	K.KEPVLVQTTDSSPSRPASSASFVASTESMPVTLGAPDSK.I	2	K.KEPVLVQTTDSSPSRPASSASFVASTESMPVTLGAPDSK.I_2	S19(HexNAc / 203.0794); S21(HexNAc / 203.0794)	6.1e-13	1.3e-11	620.2	0	4	1092.54	3.35	>sp|Q80U93|NU214_MOUSE Nuclear pore complex protein Nup214 OS=Mus musculus GN=Nup214 PE=1 SV=2	controllerType=0 controllerNumber=1 scan=21057		bd20210130_rb_ptmkit_peptide_titration_1mg_rep1.21057.21057.4	hcd	0	0	0	0	6.8e-14	1.5e-12	FALSE	4.7739	1093.04	58.7833	4	0.4989	0.0201	0	7049	68847	18821	16278	8943	42693	29762	Nucleus, nuclear pore complex {ECO:0000250|UniProtKB:P35658}. Note=Cytoplasmic side of the nuclear pore complex. {ECO:0000250|UniProtKB:P35658}.
411 | 964478	6	1549	K.KEPVLVQTTDSSPSRPAS[+203.07937]S[+203.07937]ASFVASTESMPVTLGAPDSK.I	K.KEPVLVQTTDSSPSRPASSASFVASTESMPVTLGAPDSK.I	2	K.KEPVLVQTTDSSPSRPASSASFVASTESMPVTLGAPDSK.I_2	S18(HexNAc / 203.0794); S19(HexNAc / 203.0794)	0.00022	0.0046	82.2	0	5	874.433	1.73	>sp|Q80U93|NU214_MOUSE Nuclear pore complex protein Nup214 OS=Mus musculus GN=Nup214 PE=1 SV=2	controllerType=0 controllerNumber=1 scan=21545		bd20210130_rb_ptmkit_peptide_titration_1mg_rep1.21545.21545.5	hcd	0.00026	0.00063	0	0	0.00026	0.00063	FALSE	4.97237	874.634	60.2167	5	0.2006	0.027	0	7204	54076	15142	11944	4814	23937	24981	Nucleus, nuclear pore complex {ECO:0000250|UniProtKB:P35658}. Note=Cytoplasmic side of the nuclear pore complex. {ECO:0000250|UniProtKB:P35658}.
412 | 968958	6	1550	K.EPVLVQTTDSSPSRPAS[+203.07937]S[+203.07937]AS[+203.07937]FVASTESMPVTLGAPDSK.I	K.EPVLVQTTDSSPSRPASSASFVASTESMPVTLGAPDSK.I	3	K.EPVLVQTTDSSPSRPASSASFVASTESMPVTLGAPDSK.I_3	S17(HexNAc / 203.0794); S18(HexNAc / 203.0794); S20(HexNAc / 203.0794)	4.4e-14	9.4e-13	670	4.8	4	1111.54	3.08	>sp|Q80U93|NU214_MOUSE Nuclear pore complex protein Nup214 OS=Mus musculus GN=Nup214 PE=1 SV=2	controllerType=0 controllerNumber=1 scan=22594		bd20210130_rb_ptmkit_peptide_titration_1mg_rep1.22594.22594.4	hcd	0	0	0	0	3.6e-15	7.9e-14	FALSE	5.10827	1111.54	63.3	4	0.001	0.0539	0	7574	340714	104711	96971	40518	206977	160111	Nucleus, nuclear pore complex {ECO:0000250|UniProtKB:P35658}. Note=Cytoplasmic side of the nuclear pore complex. {ECO:0000250|UniProtKB:P35658}.
413 | 107229	6	1550	K.EPVLVQTT[+203.07937]DSSPSRPASSASFVAST[+203.07937]ESMPVT[+203.07937]LGAPDSK.I	K.EPVLVQTTDSSPSRPASSASFVASTESMPVTLGAPDSK.I	3	K.EPVLVQTTDSSPSRPASSASFVASTESMPVTLGAPDSK.I_3	T8(HexNAc / 203.0794); T25(HexNAc / 203.0794); T31(HexNAc / 203.0794)	4.4e-12	9.4e-11	583.1	6.4	4	1111.54	3.08	>sp|Q80U93|NU214_MOUSE Nuclear pore complex protein Nup214 OS=Mus musculus GN=Nup214 PE=1 SV=2	controllerType=0 controllerNumber=1 scan=22596		bd20210130_rb_ptmkit_peptide_titration_1mg_rep1.22596.22596.4	ethcd	0	0	0	0	3.7e-13	7.9e-12	FALSE															Nucleus, nuclear pore complex {ECO:0000250|UniProtKB:P35658}. Note=Cytoplasmic side of the nuclear pore complex. {ECO:0000250|UniProtKB:P35658}.
414 | 114456	6	1550	K.EPVLVQTT[+203.07937]DSS[+79.96633]PSRPASSASFVAST[+203.07937]ESMPVTLGAPDSK.I	K.EPVLVQTTDSS[+79.96633]PSRPASSASFVASTESMPVTLGAPDSK.I	2	K.EPVLVQTTDSS[+79.96633]PSRPASSASFVASTESMPVTLGAPDSK.I_2	T8(HexNAc / 203.0794); S11(Phospho / 79.9663); T25(HexNAc / 203.0794)	3.5e-27	7.6e-26	1394.3	25	4	1080.76	4.7	>sp|Q80U93|NU214_MOUSE Nuclear pore complex protein Nup214 OS=Mus musculus GN=Nup214 PE=1 SV=2	controllerType=0 controllerNumber=1 scan=25122		bd20210130_rb_ptmkit_peptide_titration_1mg_rep1.25122.25122.4	ethcd	0	0	0	0	6.4e-28	1.1e-26	FALSE															Nucleus, nuclear pore complex {ECO:0000250|UniProtKB:P35658}. Note=Cytoplasmic side of the nuclear pore complex. {ECO:0000250|UniProtKB:P35658}.
415 | 974678	6	1550	K.EPVLVQTTDSS[+79.96633]PS[+203.07937]RPAS[+203.07937]SASFVASTESMPVTLGAPDSK.I	K.EPVLVQTTDSS[+79.96633]PSRPASSASFVASTESMPVTLGAPDSK.I	2	K.EPVLVQTTDSS[+79.96633]PSRPASSASFVASTESMPVTLGAPDSK.I_2	S11(Phospho / 79.9663); S13(HexNAc / 203.0794); S17(HexNAc / 203.0794)	3.5e-22	7.6e-21	1128.9	0	4	1080.76	4.7	>sp|Q80U93|NU214_MOUSE Nuclear pore complex protein Nup214 OS=Mus musculus GN=Nup214 PE=1 SV=2	controllerType=0 controllerNumber=1 scan=25120		bd20210130_rb_ptmkit_peptide_titration_1mg_rep1.25120.25120.4	hcd	0	0	0	0	5e-23	1e-21	FALSE	5.24305	1080.76	71.0167	4	0.0012	0.0184	0	7975	1570000	413492	394441	169117	886689	801566	Nucleus, nuclear pore complex {ECO:0000250|UniProtKB:P35658}. Note=Cytoplasmic side of the nuclear pore complex. {ECO:0000250|UniProtKB:P35658}.
416 | 974638	6	1550	K.EPVLVQTTDSSPSRPAS[+79.96633]S[+203.07937]AS[+203.07937]FVASTESMPVTLGAPDSK.I	K.EPVLVQTTDSSPSRPAS[+79.96633]SASFVASTESMPVTLGAPDSK.I	2	K.EPVLVQTTDSSPSRPAS[+79.96633]SASFVASTESMPVTLGAPDSK.I_2	S17(Phospho / 79.9663); S18(HexNAc / 203.0794); S20(HexNAc / 203.0794)	0.016	0.12	28	1.3	5	864.81	5.06	>sp|Q80U93|NU214_MOUSE Nuclear pore complex protein Nup214 OS=Mus musculus GN=Nup214 PE=1 SV=2	controllerType=0 controllerNumber=1 scan=25114		bd20210130_rb_ptmkit_peptide_titration_1mg_rep1.25114.25114.5	hcd	0.0022	0.0041	0.003	0.0049	0.0023	0.0041	FALSE	3.96005	865.011	71.2833	5	0.2007	0.2655	0	7972	58817	15060	14122	6934	27459	24167	Nucleus, nuclear pore complex {ECO:0000250|UniProtKB:P35658}. Note=Cytoplasmic side of the nuclear pore complex. {ECO:0000250|UniProtKB:P35658}.
417 | 880621	6	1550	K.EPVLVQTTDSSPSRPASS[+203.07937]AS[+203.07937]FVASTESM[+15.99492]PVTLGAPDSK.I	K.EPVLVQTTDSSPSRPASSASFVASTESM[+15.99492]PVTLGAPDSK.I	2	K.EPVLVQTTDSSPSRPASSASFVASTESM[+15.99492]PVTLGAPDSK.I_2	S18(HexNAc / 203.0794); S20(HexNAc / 203.0794); M28(Oxidation / 15.9949)	4.4e-19	9.4e-18	913.4	0	4	1064.77	3.33	>sp|Q80U93|NU214_MOUSE Nuclear pore complex protein Nup214 OS=Mus musculus GN=Nup214 PE=1 SV=2	controllerType=0 controllerNumber=1 scan=21189		bd20210130_rb_ptmkit_peptide_titration_1mg_rep1.21189.21189.4	hcd	0	0	0	0	4e-20	9.5e-19	FALSE	5.42372	1064.77	59.15	4	0.0004	0.0243	0	7090	332335	85224	81616	32715	177437	165315	Nucleus, nuclear pore complex {ECO:0000250|UniProtKB:P35658}. Note=Cytoplasmic side of the nuclear pore complex. {ECO:0000250|UniProtKB:P35658}.
418 | 99938	6	1550	K.EPVLVQTT[+203.07937]DSSPSRPASSASFVASTESM[+15.99492]PVT[+203.07937]LGAPDSK.I	K.EPVLVQTTDSSPSRPASSASFVASTESM[+15.99492]PVTLGAPDSK.I	2	K.EPVLVQTTDSSPSRPASSASFVASTESM[+15.99492]PVTLGAPDSK.I_2	T8(HexNAc / 203.0794); M28(Oxidation / 15.9949); T31(HexNAc / 203.0794)	4.4e-17	9.4e-16	843.7	6.9	4	1064.77	3.33	>sp|Q80U93|NU214_MOUSE Nuclear pore complex protein Nup214 OS=Mus musculus GN=Nup214 PE=1 SV=2	controllerType=0 controllerNumber=1 scan=21191		bd20210130_rb_ptmkit_peptide_titration_1mg_rep1.21191.21191.4	ethcd	0	0	0	0	4.2e-18	1e-16	FALSE															Nucleus, nuclear pore complex {ECO:0000250|UniProtKB:P35658}. Note=Cytoplasmic side of the nuclear pore complex. {ECO:0000250|UniProtKB:P35658}.
419 | 889068	6	1550	K.EPVLVQTTDSSPSRPAS[+203.07937]SAS[+203.07937]FVASTESMPVTLGAPDSK.I	K.EPVLVQTTDSSPSRPASSASFVASTESMPVTLGAPDSK.I	2	K.EPVLVQTTDSSPSRPASSASFVASTESMPVTLGAPDSK.I_2	S17(HexNAc / 203.0794); S20(HexNAc / 203.0794)	0.0095	0.081	12.8	0	5	848.817	4.63	>sp|Q80U93|NU214_MOUSE Nuclear pore complex protein Nup214 OS=Mus musculus GN=Nup214 PE=1 SV=2	controllerType=0 controllerNumber=1 scan=23606		bd20210130_rb_ptmkit_peptide_titration_1mg_rep1.23606.23606.5	hcd	0.0016	0.0035	0.0022	0.0042	0.0016	0.0035	FALSE	4.44124	849.016	66.2833	5	0.1995	0.126	0	7809	38331	10099	9434	4859	21580	12030	Nucleus, nuclear pore complex {ECO:0000250|UniProtKB:P35658}. Note=Cytoplasmic side of the nuclear pore complex. {ECO:0000250|UniProtKB:P35658}.
420 | 893398	6	1550	K.EPVLVQT[+79.96633]TDSSPSRPASSAS[+203.07937]FVASTESMPVTLGAPDSK.I	K.EPVLVQT[+79.96633]TDSSPSRPASSASFVASTESMPVTLGAPDSK.I	1	K.EPVLVQT[+79.96633]TDSSPSRPASSASFVASTESMPVTLGAPDSK.I_1	T7(Phospho / 79.9663); S20(HexNAc / 203.0794)	1.3e-10	2.7e-09	418.6	0	4	1029.99	4.17	>sp|Q80U93|NU214_MOUSE Nuclear pore complex protein Nup214 OS=Mus musculus GN=Nup214 PE=1 SV=2	controllerType=0 controllerNumber=1 scan=26470		bd20210130_rb_ptmkit_peptide_titration_1mg_rep1.26470.26470.4	hcd	0	0	0	0	1.1e-11	2.3e-10	FALSE	7.31692	1029.99	75.0667	4	0.0014	0.0818	0	8153	50308	17651	12460	3433	25119	17781	Nucleus, nuclear pore complex {ECO:0000250|UniProtKB:P35658}. Note=Cytoplasmic side of the nuclear pore complex. {ECO:0000250|UniProtKB:P35658}.
421 | 117178	6	1550	K.EPVLVQT[+203.07937]TDSSPS[+79.96633]RPASSASFVASTESMPVTLGAPDSK.I	K.EPVLVQTTDSSPS[+79.96633]RPASSASFVASTESMPVTLGAPDSK.I	1	K.EPVLVQTTDSSPS[+79.96633]RPASSASFVASTESMPVTLGAPDSK.I_1	T7(HexNAc / 203.0794); S13(Phospho / 79.9663)	3e-07	6.4e-06	299.3	0	4	1029.99	4.17	>sp|Q80U93|NU214_MOUSE Nuclear pore complex protein Nup214 OS=Mus musculus GN=Nup214 PE=1 SV=2	controllerType=0 controllerNumber=1 scan=26472		bd20210130_rb_ptmkit_peptide_titration_1mg_rep1.26472.26472.4	ethcd	0	0	0	0	1.9e-08	4.3e-07	FALSE															Nucleus, nuclear pore complex {ECO:0000250|UniProtKB:P35658}. Note=Cytoplasmic side of the nuclear pore complex. {ECO:0000250|UniProtKB:P35658}.
422 | 882805	6	1550	K.EPVLVQTTDSSPSRPAS[+203.07937]SASFVASTESM[+15.99492]PVTLGAPDSK.I	K.EPVLVQTTDSSPSRPASSASFVASTESM[+15.99492]PVTLGAPDSK.I	1	K.EPVLVQTTDSSPSRPASSASFVASTESM[+15.99492]PVTLGAPDSK.I_1	S17(HexNAc / 203.0794); M28(Oxidation / 15.9949)	2.3e-06	5e-05	153.6	0	4	1014	3.75	>sp|Q80U93|NU214_MOUSE Nuclear pore complex protein Nup214 OS=Mus musculus GN=Nup214 PE=1 SV=2	controllerType=0 controllerNumber=1 scan=21642		bd20210130_rb_ptmkit_peptide_titration_1mg_rep1.21642.21642.4	hcd	0	0	0	0	1.4e-07	2.7e-06	FALSE	4.23984	1013.99	60.4833	4	0.0018	0.0594	0	7234	34830	9060	9088	4111	17430	18971	Nucleus, nuclear pore complex {ECO:0000250|UniProtKB:P35658}. Note=Cytoplasmic side of the nuclear pore complex. {ECO:0000250|UniProtKB:P35658}.
423 | 357481	7	162	R.TVDPETQAR.L	R.TVDPETQAR.L	0	R.TVDPETQAR.L_0		4.9e-05	0.001	172.9	172.9	2	508.755	2.95	>sp|Q99NH0|ANR17_MOUSE Ankyrin repeat domain-containing protein 17 OS=Mus musculus GN=Ankrd17 PE=1 SV=2	controllerType=0 controllerNumber=1 scan=6418		bd20210130_rb_ptmkit_peptide_titration_1mg_rep1.6418.6418.2	hcd	0	0.00017	0	0.00021	2.1e-06	0.00018	FALSE		508.761	18.7333	2	0.0055	0.4926	0	750							Cytoplasm {ECO:0000250|UniProtKB:O75179}. Nucleus {ECO:0000250|UniProtKB:O75179}. Note=Detected around the nucleolus. {ECO:0000250|UniProtKB:O75179}.
424 | 911286	7	655	R.TTANNDHTVLSLAC[+57.02146]AGGHLAVVELLLAHGADPTHR.L	R.TTANNDHTVLSLAC[+57.02146]AGGHLAVVELLLAHGADPTHR.L	0	R.TTANNDHTVLSLAC[+57.02146]AGGHLAVVELLLAHGADPTHR.L_0		3.4e-08	7.2e-07	339.9	339.9	5	727.175	1.53	>sp|Q99NH0|ANR17_MOUSE Ankyrin repeat domain-containing protein 17 OS=Mus musculus GN=Ankrd17 PE=1 SV=2	controllerType=0 controllerNumber=1 scan=31742	C14(Carbamidomethyl / 57.0215)	bd20210130_rb_ptmkit_peptide_titration_1mg_rep1.31742.31742.5	hcd	0	0	0	0	2.6e-09	5e-08	FALSE		727.174	89.65	5	0.0012	0.0222	0	10444							Cytoplasm {ECO:0000250|UniProtKB:O75179}. Nucleus {ECO:0000250|UniProtKB:O75179}. Note=Detected around the nucleolus. {ECO:0000250|UniProtKB:O75179}.
425 | 664036	7	1630	R.KS[+203.07937]NNHASAVVTTTMASK.K	R.KSNNHASAVVTTTMASK.K	1	R.KSNNHASAVVTTTMASK.K_1	S2(HexNAc / 203.0794)	7.1e-08	1.5e-06	354.6	10	3	650.66	3.24	>sp|Q99NH0|ANR17_MOUSE Ankyrin repeat domain-containing protein 17 OS=Mus musculus GN=Ankrd17 PE=1 SV=2	controllerType=0 controllerNumber=1 scan=6524		bd20210130_rb_ptmkit_peptide_titration_1mg_rep1.6524.6524.3	hcd	0	0	0	0	5.6e-09	1.2e-07	FALSE	4.51042	650.66	18.4833	3	0.0006	0.0022	0	684	23975	10784	11484	7149	32245	19071	Cytoplasm {ECO:0000250|UniProtKB:O75179}. Nucleus {ECO:0000250|UniProtKB:O75179}. Note=Detected around the nucleolus. {ECO:0000250|UniProtKB:O75179}.
426 | 663995	7	1630	R.KS[+203.07937]NNHASAVVTTTMASK.K	R.KSNNHASAVVTTTMASK.K	1	R.KSNNHASAVVTTTMASK.K_1	S2(HexNAc / 203.0794)	2.1e-07	4.4e-06	248.1	1.1	4	488.247	3.33	>sp|Q99NH0|ANR17_MOUSE Ankyrin repeat domain-containing protein 17 OS=Mus musculus GN=Ankrd17 PE=1 SV=2	controllerType=0 controllerNumber=1 scan=6519		bd20210130_rb_ptmkit_peptide_titration_1mg_rep1.6519.6519.4	hcd	0	0	0	0	1.4e-08	3.2e-07	FALSE	4.93866	488.246	18.4833	4	0.0006	0.0115	0	680	19155	5276	4254	3130	15458	13803	Cytoplasm {ECO:0000250|UniProtKB:O75179}. Nucleus {ECO:0000250|UniProtKB:O75179}. Note=Detected around the nucleolus. {ECO:0000250|UniProtKB:O75179}.
427 | 2493	7	1630	R.KSNNHASAVVTTT[+203.07937]MASK.K	R.KSNNHASAVVTTTMASK.K	1	R.KSNNHASAVVTTTMASK.K_1	T13(HexNAc / 203.0794)	0.002	0.023	158.4	12.3	3	650.66	3.24	>sp|Q99NH0|ANR17_MOUSE Ankyrin repeat domain-containing protein 17 OS=Mus musculus GN=Ankrd17 PE=1 SV=2	controllerType=0 controllerNumber=1 scan=6526		bd20210130_rb_ptmkit_peptide_titration_1mg_rep1.6526.6526.3	ethcd	0.00082	0.001	0.0011	0.0013	0.00083	0.001	FALSE															Cytoplasm {ECO:0000250|UniProtKB:O75179}. Nucleus {ECO:0000250|UniProtKB:O75179}. Note=Detected around the nucleolus. {ECO:0000250|UniProtKB:O75179}.
428 | 604735	7	1630	R.KSNNHASAVVTTTMASK.K	R.KSNNHASAVVTTTMASK.K	0	R.KSNNHASAVVTTTMASK.K_0		7.2e-10	1.5e-08	488.1	488.1	3	582.967	2.75	>sp|Q99NH0|ANR17_MOUSE Ankyrin repeat domain-containing protein 17 OS=Mus musculus GN=Ankrd17 PE=1 SV=2	controllerType=0 controllerNumber=1 scan=6523		bd20210130_rb_ptmkit_peptide_titration_1mg_rep1.6523.6523.3	hcd	0	0	0	0	7.8e-11	1.8e-09	FALSE		582.966	18.4833	3	0.0003	0	0	683							Cytoplasm {ECO:0000250|UniProtKB:O75179}. Nucleus {ECO:0000250|UniProtKB:O75179}. Note=Detected around the nucleolus. {ECO:0000250|UniProtKB:O75179}.
429 | 606615	7	1630	R.KSNNHASAVVTTTMASK.K	R.KSNNHASAVVTTTMASK.K	0	R.KSNNHASAVVTTTMASK.K_0		0.00021	0.0046	165.7	165.7	3	582.966	2.64	>sp|Q99NH0|ANR17_MOUSE Ankyrin repeat domain-containing protein 17 OS=Mus musculus GN=Ankrd17 PE=1 SV=2	controllerType=0 controllerNumber=1 scan=7540		bd20210130_rb_ptmkit_peptide_titration_1mg_rep1.7540.7540.3	hcd	0.00026	0.00047	0	0	0.00026	0.00048	FALSE		582.966	20.95	3	0	0.0054	0	1233							Cytoplasm {ECO:0000250|UniProtKB:O75179}. Nucleus {ECO:0000250|UniProtKB:O75179}. Note=Detected around the nucleolus. {ECO:0000250|UniProtKB:O75179}.
430 | 607015	7	1631	K.SNNHASAVVTTT[+203.07937]MASK.K	K.SNNHASAVVTTTMASK.K	1	K.SNNHASAVVTTTMASK.K_1	T12(HexNAc / 203.0794)	1.4e-14	3e-13	716.1	0	3	607.961	2.45	>sp|Q99NH0|ANR17_MOUSE Ankyrin repeat domain-containing protein 17 OS=Mus musculus GN=Ankrd17 PE=1 SV=2	controllerType=0 controllerNumber=1 scan=8004		bd20210130_rb_ptmkit_peptide_titration_1mg_rep1.8004.8004.3	hcd	0	0	0	0	1.4e-15	3e-14	FALSE	4.81861	607.961	22.1333	3	0	0.0135	0	1468	114207	28608	33785	17592	84769	71691	Cytoplasm {ECO:0000250|UniProtKB:O75179}. Nucleus {ECO:0000250|UniProtKB:O75179}. Note=Detected around the nucleolus. {ECO:0000250|UniProtKB:O75179}.
431 | 6413	7	1631	K.SNNHASAVVTTT[+203.07937]MASK.K	K.SNNHASAVVTTTMASK.K	1	K.SNNHASAVVTTTMASK.K_1	T12(HexNAc / 203.0794)	6.9e-06	0.00015	285.1	21.3	3	607.961	2.45	>sp|Q99NH0|ANR17_MOUSE Ankyrin repeat domain-containing protein 17 OS=Mus musculus GN=Ankrd17 PE=1 SV=2	controllerType=0 controllerNumber=1 scan=8006		bd20210130_rb_ptmkit_peptide_titration_1mg_rep1.8006.8006.3	ethcd	0	0	0	0	3.9e-07	8.2e-06	FALSE															Cytoplasm {ECO:0000250|UniProtKB:O75179}. Nucleus {ECO:0000250|UniProtKB:O75179}. Note=Detected around the nucleolus. {ECO:0000250|UniProtKB:O75179}.
432 | 161601	7	1992	R.RQLFVT[+203.07937]VVKT[+203.07937]S[+203.07937]NATTTTVTT[+203.07937]TASNNSTAPTNATYPMPTAK.E	R.RQLFVTVVKTSNATTTTVTTTASNNSTAPTNATYPMPTAK.E	4	R.RQLFVTVVKTSNATTTTVTTTASNNSTAPTNATYPMPTAK.E_4	T6(HexNAc / 203.0794); T10(HexNAc / 203.0794); S11(HexNAc / 203.0794); T20(HexNAc / 203.0794)	4.1e-19	8.8e-18	953.9	39.2	4	1250.62	4.12	>sp|Q99NH0|ANR17_MOUSE Ankyrin repeat domain-containing protein 17 OS=Mus musculus GN=Ankrd17 PE=1 SV=2	controllerType=0 controllerNumber=1 scan=18149		bd20210130_rb_ptmkit_peptide_titration_1mg_rep1.18149.18149.4	ethcd	0	0	0	0	3.2e-20	7.4e-19	TRUE															Cytoplasm {ECO:0000250|UniProtKB:O75179}. Nucleus {ECO:0000250|UniProtKB:O75179}. Note=Detected around the nucleolus. {ECO:0000250|UniProtKB:O75179}.
433 | 161641	7	1992	R.RQLFVT[+203.07937]VVKT[+203.07937]S[+203.07937]NATTTT[+203.07937]VTTTASNNSTAPTNATYPMPTAK.E	R.RQLFVTVVKTSNATTTTVTTTASNNSTAPTNATYPMPTAK.E	4	R.RQLFVTVVKTSNATTTTVTTTASNNSTAPTNATYPMPTAK.E_4	T6(HexNAc / 203.0794); T10(HexNAc / 203.0794); S11(HexNAc / 203.0794); T17(HexNAc / 203.0794)	3e-17	6.3e-16	859.6	1.1	5	1000.7	3.52	>sp|Q99NH0|ANR17_MOUSE Ankyrin repeat domain-containing protein 17 OS=Mus musculus GN=Ankrd17 PE=1 SV=2	controllerType=0 controllerNumber=1 scan=18174		bd20210130_rb_ptmkit_peptide_titration_1mg_rep1.18174.18174.5	ethcd	0	0	0	0	2.6e-18	5.8e-17	TRUE															Cytoplasm {ECO:0000250|UniProtKB:O75179}. Nucleus {ECO:0000250|UniProtKB:O75179}. Note=Detected around the nucleolus. {ECO:0000250|UniProtKB:O75179}.
434 | 953038	7	1992	R.RQLFVT[+203.07937]VVKT[+203.07937]S[+203.07937]NATTTTVTTTASNNST[+203.07937]APTNATYPMPTAK.E	R.RQLFVTVVKTSNATTTTVTTTASNNSTAPTNATYPMPTAK.E	4	R.RQLFVTVVKTSNATTTTVTTTASNNSTAPTNATYPMPTAK.E_4	T6(HexNAc / 203.0794); T10(HexNAc / 203.0794); S11(HexNAc / 203.0794); T27(HexNAc / 203.0794)	4.1e-15	8.8e-14	769.2	4.2	4	1250.62	4.12	>sp|Q99NH0|ANR17_MOUSE Ankyrin repeat domain-containing protein 17 OS=Mus musculus GN=Ankrd17 PE=1 SV=2	controllerType=0 controllerNumber=1 scan=18147		bd20210130_rb_ptmkit_peptide_titration_1mg_rep1.18147.18147.4	hcd	0	0	0	0	4.1e-16	8.6e-15	TRUE	4.64473	1250.87	50.35	4	0.2512	0.0821	0	6284	39936	13034	12631	5866	27246	14170	Cytoplasm {ECO:0000250|UniProtKB:O75179}. Nucleus {ECO:0000250|UniProtKB:O75179}. Note=Detected around the nucleolus. {ECO:0000250|UniProtKB:O75179}.
435 | 953158	7	1992	R.RQLFVT[+203.07937]VVKT[+203.07937]S[+203.07937]NAT[+203.07937]TTTVTTTASNNSTAPTNATYPMPTAK.E	R.RQLFVTVVKTSNATTTTVTTTASNNSTAPTNATYPMPTAK.E	4	R.RQLFVTVVKTSNATTTTVTTTASNNSTAPTNATYPMPTAK.E_4	T6(HexNAc / 203.0794); T10(HexNAc / 203.0794); S11(HexNAc / 203.0794); T14(HexNAc / 203.0794)	5e-10	1.1e-08	514.6	2	5	1000.7	3.52	>sp|Q99NH0|ANR17_MOUSE Ankyrin repeat domain-containing protein 17 OS=Mus musculus GN=Ankrd17 PE=1 SV=2	controllerType=0 controllerNumber=1 scan=18172		bd20210130_rb_ptmkit_peptide_titration_1mg_rep1.18172.18172.5	hcd	0	0	0	0	5.3e-11	1.2e-09	TRUE	5.17721	1000.7	50.3333	5	0.0002	0.0122	0	6231	276255	75542	68148	27990	144910	106602	Cytoplasm {ECO:0000250|UniProtKB:O75179}. Nucleus {ECO:0000250|UniProtKB:O75179}. Note=Detected around the nucleolus. {ECO:0000250|UniProtKB:O75179}.
436 | 161761	7	1992	R.RQLFVT[+203.07937]VVKT[+203.07937]S[+203.07937]NAT[+203.07937]TTTVTTTASNNSTAPTNATYPMPTAK.E	R.RQLFVTVVKTSNATTTTVTTTASNNSTAPTNATYPMPTAK.E	4	R.RQLFVTVVKTSNATTTTVTTTASNNSTAPTNATYPMPTAK.E_4	T6(HexNAc / 203.0794); T10(HexNAc / 203.0794); S11(HexNAc / 203.0794); T14(HexNAc / 203.0794)	8.6e-10	1.8e-08	418.6	1.4	5	1000.7	3.39	>sp|Q99NH0|ANR17_MOUSE Ankyrin repeat domain-containing protein 17 OS=Mus musculus GN=Ankrd17 PE=1 SV=2	controllerType=0 controllerNumber=1 scan=18272		bd20210130_rb_ptmkit_peptide_titration_1mg_rep1.18272.18272.5	ethcd	0	0	0	0	9.6e-11	2.3e-09	TRUE															Cytoplasm {ECO:0000250|UniProtKB:O75179}. Nucleus {ECO:0000250|UniProtKB:O75179}. Note=Detected around the nucleolus. {ECO:0000250|UniProtKB:O75179}.
437 | 953278	7	1992	R.RQLFVT[+203.07937]VVKT[+203.07937]S[+203.07937]NAT[+203.07937]TTTVTTTASNNSTAPTNATYPMPTAK.E	R.RQLFVTVVKTSNATTTTVTTTASNNSTAPTNATYPMPTAK.E	4	R.RQLFVTVVKTSNATTTTVTTTASNNSTAPTNATYPMPTAK.E_4	T6(HexNAc / 203.0794); T10(HexNAc / 203.0794); S11(HexNAc / 203.0794); T14(HexNAc / 203.0794)	9e-06	0.00019	167.3	1.2	5	1000.7	3.39	>sp|Q99NH0|ANR17_MOUSE Ankyrin repeat domain-containing protein 17 OS=Mus musculus GN=Ankrd17 PE=1 SV=2	controllerType=0 controllerNumber=1 scan=18270		bd20210130_rb_ptmkit_peptide_titration_1mg_rep1.18270.18270.5	hcd	0	0	0	0	4.9e-07	1e-05	TRUE	5.17721	1000.7	50.3333	5	0.0003	0.2949	0	6231	276255	75542	68148	27990	144910	106602	Cytoplasm {ECO:0000250|UniProtKB:O75179}. Nucleus {ECO:0000250|UniProtKB:O75179}. Note=Detected around the nucleolus. {ECO:0000250|UniProtKB:O75179}.
438 | 953518	7	1992	R.RQLFVT[+203.07937]VVKT[+203.07937]S[+203.07937]NAT[+203.07937]TTTVTTTASNNSTAPTNATYPMPTAK.E	R.RQLFVTVVKTSNATTTTVTTTASNNSTAPTNATYPMPTAK.E	4	R.RQLFVTVVKTSNATTTTVTTTASNNSTAPTNATYPMPTAK.E_4	T6(HexNAc / 203.0794); T10(HexNAc / 203.0794); S11(HexNAc / 203.0794); T14(HexNAc / 203.0794)	0.00011	0.0023	64.8	2	4	1250.62	3.63	>sp|Q99NH0|ANR17_MOUSE Ankyrin repeat domain-containing protein 17 OS=Mus musculus GN=Ankrd17 PE=1 SV=2	controllerType=0 controllerNumber=1 scan=18377		bd20210130_rb_ptmkit_peptide_titration_1mg_rep1.18377.18377.4	hcd	0.00013	0.00033	0	0	0.00014	0.00034	TRUE	4.64473	1250.87	50.35	4	0.2518	0.5947	0	6284	39936	13034	12631	5866	27246	14170	Cytoplasm {ECO:0000250|UniProtKB:O75179}. Nucleus {ECO:0000250|UniProtKB:O75179}. Note=Detected around the nucleolus. {ECO:0000250|UniProtKB:O75179}.
439 | 950998	7	1992	R.RQLFVT[+203.07937]VVKT[+203.07937]S[+203.07937]NATTTTVTTTASNNSTAPTNATYPM[+15.99492]PTAK.E	R.RQLFVTVVKTSNATTTTVTTTASNNSTAPTNATYPM[+15.99492]PTAK.E	3	R.RQLFVTVVKTSNATTTTVTTTASNNSTAPTNATYPM[+15.99492]PTAK.E_3	T6(HexNAc / 203.0794); T10(HexNAc / 203.0794); S11(HexNAc / 203.0794); M36(Oxidation / 15.9949)	6.8e-08	1.5e-06	357.5	8.4	4	1203.85	3.09	>sp|Q99NH0|ANR17_MOUSE Ankyrin repeat domain-containing protein 17 OS=Mus musculus GN=Ankrd17 PE=1 SV=2	controllerType=0 controllerNumber=1 scan=17229		bd20210130_rb_ptmkit_peptide_titration_1mg_rep1.17229.17229.4	hcd	0	0	0	0	5.5e-09	1.1e-07	TRUE	5.38282	1203.85	47.5833	4	0.0004	0.046	0	5917	75424	33226	30267	9242	49748	24541	Cytoplasm {ECO:0000250|UniProtKB:O75179}. Nucleus {ECO:0000250|UniProtKB:O75179}. Note=Detected around the nucleolus. {ECO:0000250|UniProtKB:O75179}.
440 | 160441	7	1992	R.RQLFVT[+203.07937]VVKT[+203.07937]S[+203.07937]NATTTTVTTTASNNSTAPTNATYPM[+15.99492]PTAK.E	R.RQLFVTVVKTSNATTTTVTTTASNNSTAPTNATYPM[+15.99492]PTAK.E	3	R.RQLFVTVVKTSNATTTTVTTTASNNSTAPTNATYPM[+15.99492]PTAK.E_3	T6(HexNAc / 203.0794); T10(HexNAc / 203.0794); S11(HexNAc / 203.0794); M36(Oxidation / 15.9949)	1e-05	0.00022	235.8	115.2	4	1203.85	3.09	>sp|Q99NH0|ANR17_MOUSE Ankyrin repeat domain-containing protein 17 OS=Mus musculus GN=Ankrd17 PE=1 SV=2	controllerType=0 controllerNumber=1 scan=17231		bd20210130_rb_ptmkit_peptide_titration_1mg_rep1.17231.17231.4	ethcd	0	0	0	0	5.6e-07	1.2e-05	TRUE															Cytoplasm {ECO:0000250|UniProtKB:O75179}. Nucleus {ECO:0000250|UniProtKB:O75179}. Note=Detected around the nucleolus. {ECO:0000250|UniProtKB:O75179}.
441 | 162801	7	1992	R.RQLFVT[+203.07937]VVKT[+203.07937]S[+203.07937]NATTTTVTTTASNNSTAPTNATYPMPTAK.E	R.RQLFVTVVKTSNATTTTVTTTASNNSTAPTNATYPMPTAK.E	3	R.RQLFVTVVKTSNATTTTVTTTASNNSTAPTNATYPMPTAK.E_3	T6(HexNAc / 203.0794); T10(HexNAc / 203.0794); S11(HexNAc / 203.0794)	1.1e-07	2.4e-06	304	28.9	5	960.082	3.08	>sp|Q99NH0|ANR17_MOUSE Ankyrin repeat domain-containing protein 17 OS=Mus musculus GN=Ankrd17 PE=1 SV=2	controllerType=0 controllerNumber=1 scan=18727		bd20210130_rb_ptmkit_peptide_titration_1mg_rep1.18727.18727.5	ethcd	0	0	0	0	8.3e-09	1.8e-07	TRUE															Cytoplasm {ECO:0000250|UniProtKB:O75179}. Nucleus {ECO:0000250|UniProtKB:O75179}. Note=Detected around the nucleolus. {ECO:0000250|UniProtKB:O75179}.
442 | 954518	7	1992	R.RQLFVTVVKTSNATT[+203.07937]TT[+203.07937]VTTTAS[+203.07937]NNSTAPTNATYPMPTAK.E	R.RQLFVTVVKTSNATTTTVTTTASNNSTAPTNATYPMPTAK.E	3	R.RQLFVTVVKTSNATTTTVTTTASNNSTAPTNATYPMPTAK.E_3	T15(HexNAc / 203.0794); T17(HexNAc / 203.0794); S23(HexNAc / 203.0794)	5.6e-06	0.00012	202.2	0	5	960.082	3.08	>sp|Q99NH0|ANR17_MOUSE Ankyrin repeat domain-containing protein 17 OS=Mus musculus GN=Ankrd17 PE=1 SV=2	controllerType=0 controllerNumber=1 scan=18725		bd20210130_rb_ptmkit_peptide_titration_1mg_rep1.18725.18725.5	hcd	0	0	0	0	3.2e-07	6.6e-06	TRUE	4.62789	960.083	51.8833	5	0.0007	0.0814	0	6353	100405	37554	30381	13418	62097	25292	Cytoplasm {ECO:0000250|UniProtKB:O75179}. Nucleus {ECO:0000250|UniProtKB:O75179}. Note=Detected around the nucleolus. {ECO:0000250|UniProtKB:O75179}.
443 | 955158	7	1992	R.RQLFVTVVKTSNATT[+203.07937]T[+203.07937]TVTTTAS[+203.07937]NNSTAPTNATYPMPTAK.E	R.RQLFVTVVKTSNATTTTVTTTASNNSTAPTNATYPMPTAK.E	3	R.RQLFVTVVKTSNATTTTVTTTASNNSTAPTNATYPMPTAK.E_3	T15(HexNAc / 203.0794); T16(HexNAc / 203.0794); S23(HexNAc / 203.0794)	0.00033	0.0069	62.5	0	4	1199.85	1.43	>sp|Q99NH0|ANR17_MOUSE Ankyrin repeat domain-containing protein 17 OS=Mus musculus GN=Ankrd17 PE=1 SV=2	controllerType=0 controllerNumber=1 scan=18954		bd20210130_rb_ptmkit_peptide_titration_1mg_rep1.18954.18954.4	hcd	0.00025	0.00062	0	0	0.00026	0.00063	TRUE	5.98476	1200.6	51.9	4	0.7522	0.7368	0	6404	35192	15575	12859	4265	25525	13908	Cytoplasm {ECO:0000250|UniProtKB:O75179}. Nucleus {ECO:0000250|UniProtKB:O75179}. Note=Detected around the nucleolus. {ECO:0000250|UniProtKB:O75179}.
444 | 509215	7	1992	R.RQLFVT[+203.07937]VVK.T	R.RQLFVTVVK.T	1	R.RQLFVTVVK.T_1	T6(HexNAc / 203.0794)	6.1e-08	1.3e-06	354.6	354.6	3	431.592	2.55	>sp|Q99NH0|ANR17_MOUSE Ankyrin repeat domain-containing protein 17 OS=Mus musculus GN=Ankrd17 PE=1 SV=2	controllerType=0 controllerNumber=1 scan=14545		bd20210130_rb_ptmkit_peptide_titration_1mg_rep1.14545.14545.3	hcd	0	0	0	0	4.8e-09	9.9e-08	FALSE	4.54109	431.592	40.1	3	0	0.0024	0	4564	238386	82119	101635	82828	376129	290854	Cytoplasm {ECO:0000250|UniProtKB:O75179}. Nucleus {ECO:0000250|UniProtKB:O75179}. Note=Detected around the nucleolus. {ECO:0000250|UniProtKB:O75179}.
445 | 32296	7	1992	R.RQLFVT[+203.07937]VVK.T	R.RQLFVTVVK.T	1	R.RQLFVTVVK.T_1	T6(HexNAc / 203.0794)	4.4e-07	9.4e-06	268.2	268.2	3	431.592	2.55	>sp|Q99NH0|ANR17_MOUSE Ankyrin repeat domain-containing protein 17 OS=Mus musculus GN=Ankrd17 PE=1 SV=2	controllerType=0 controllerNumber=1 scan=14547		bd20210130_rb_ptmkit_peptide_titration_1mg_rep1.14547.14547.3	ethcd	0	0	0	0	2.7e-08	5.7e-07	FALSE															Cytoplasm {ECO:0000250|UniProtKB:O75179}. Nucleus {ECO:0000250|UniProtKB:O75179}. Note=Detected around the nucleolus. {ECO:0000250|UniProtKB:O75179}.
446 | 454181	7	1992	R.RQLFVTVVK.T	R.RQLFVTVVK.T	0	R.RQLFVTVVK.T_0		5.6e-06	0.00012	131.3	131.3	2	545.344	2.36	>sp|Q99NH0|ANR17_MOUSE Ankyrin repeat domain-containing protein 17 OS=Mus musculus GN=Ankrd17 PE=1 SV=2	controllerType=0 controllerNumber=1 scan=14540		bd20210130_rb_ptmkit_peptide_titration_1mg_rep1.14540.14540.4	hcd	0	0	0	0	3.2e-07	6.7e-06	FALSE		544.811	39.3167	2	0.533	0.7644	0	4313	2040						Cytoplasm {ECO:0000250|UniProtKB:O75179}. Nucleus {ECO:0000250|UniProtKB:O75179}. Note=Detected around the nucleolus. {ECO:0000250|UniProtKB:O75179}.
447 | 166801	7	1993	R.QLFVT[+203.07937]VVKT[+203.07937]S[+203.07937]NATTTT[+203.07937]VTTTASNNSTAPTNATYPMPTAK.E	R.QLFVTVVKTSNATTTTVTTTASNNSTAPTNATYPMPTAK.E	4	R.QLFVTVVKTSNATTTTVTTTASNNSTAPTNATYPMPTAK.E_4	T5(HexNAc / 203.0794); T9(HexNAc / 203.0794); S10(HexNAc / 203.0794); T16(HexNAc / 203.0794)	2.5e-24	5.3e-23	1231.5	3.3	4	1211.6	2.68	>sp|Q99NH0|ANR17_MOUSE Ankyrin repeat domain-containing protein 17 OS=Mus musculus GN=Ankrd17 PE=1 SV=2	controllerType=0 controllerNumber=1 scan=20408		bd20210130_rb_ptmkit_peptide_titration_1mg_rep1.20408.20408.4	ethcd	0	0	0	0	3.5e-25	7.3e-24	TRUE															Cytoplasm {ECO:0000250|UniProtKB:O75179}. Nucleus {ECO:0000250|UniProtKB:O75179}. Note=Detected around the nucleolus. {ECO:0000250|UniProtKB:O75179}.
448 | 165961	7	1993	R.QLFVT[+203.07937]VVKT[+203.07937]S[+203.07937]NATTTT[+203.07937]VTTTASNNSTAPTNATYPMPTAK.E	R.QLFVTVVKTSNATTTTVTTTASNNSTAPTNATYPMPTAK.E	4	R.QLFVTVVKTSNATTTTVTTTASNNSTAPTNATYPMPTAK.E_4	T5(HexNAc / 203.0794); T9(HexNAc / 203.0794); S10(HexNAc / 203.0794); T16(HexNAc / 203.0794)	3e-23	6.3e-22	1153.1	21.2	4	1211.6	3.38	>sp|Q99NH0|ANR17_MOUSE Ankyrin repeat domain-containing protein 17 OS=Mus musculus GN=Ankrd17 PE=1 SV=2	controllerType=0 controllerNumber=1 scan=20143		bd20210130_rb_ptmkit_peptide_titration_1mg_rep1.20143.20143.4	ethcd	0	0	0	0	3.4e-24	8.6e-23	TRUE															Cytoplasm {ECO:0000250|UniProtKB:O75179}. Nucleus {ECO:0000250|UniProtKB:O75179}. Note=Detected around the nucleolus. {ECO:0000250|UniProtKB:O75179}.
449 | 959358	7	1993	R.QLFVTVVKTSNATTTT[+203.07937]VT[+203.07937]TT[+203.07937]AS[+203.07937]NNSTAPTNATYPMPTAK.E	R.QLFVTVVKTSNATTTTVTTTASNNSTAPTNATYPMPTAK.E	4	R.QLFVTVVKTSNATTTTVTTTASNNSTAPTNATYPMPTAK.E_4	T16(HexNAc / 203.0794); T18(HexNAc / 203.0794); T20(HexNAc / 203.0794); S22(HexNAc / 203.0794)	2.5e-18	5.3e-17	930.4	0	4	1211.6	2.68	>sp|Q99NH0|ANR17_MOUSE Ankyrin repeat domain-containing protein 17 OS=Mus musculus GN=Ankrd17 PE=1 SV=2	controllerType=0 controllerNumber=1 scan=20406		bd20210130_rb_ptmkit_peptide_titration_1mg_rep1.20406.20406.4	hcd	0	0	0	0	3e-19	6.2e-18	TRUE	5.23008	1211.6	56.65	4	0.001	0.2	0	6749	3610000	1380000	1260000	500948	2620000	1230000	Cytoplasm {ECO:0000250|UniProtKB:O75179}. Nucleus {ECO:0000250|UniProtKB:O75179}. Note=Detected around the nucleolus. {ECO:0000250|UniProtKB:O75179}.
450 | 958398	7	1993	R.QLFVTVVKTSNAT[+203.07937]T[+203.07937]TTVTTT[+203.07937]AS[+203.07937]NNSTAPTNATYPMPTAK.E	R.QLFVTVVKTSNATTTTVTTTASNNSTAPTNATYPMPTAK.E	4	R.QLFVTVVKTSNATTTTVTTTASNNSTAPTNATYPMPTAK.E_4	T13(HexNAc / 203.0794); T14(HexNAc / 203.0794); T20(HexNAc / 203.0794); S22(HexNAc / 203.0794)	3e-17	6.3e-16	871.7	0	4	1211.6	3.38	>sp|Q99NH0|ANR17_MOUSE Ankyrin repeat domain-containing protein 17 OS=Mus musculus GN=Ankrd17 PE=1 SV=2	controllerType=0 controllerNumber=1 scan=20141		bd20210130_rb_ptmkit_peptide_titration_1mg_rep1.20141.20141.4	hcd	0	0	0	0	2.6e-18	6e-17	TRUE	5.23008	1211.6	56.65	4	0.0001	0.5841	0	6749	3610000	1380000	1260000	500948	2620000	1230000	Cytoplasm {ECO:0000250|UniProtKB:O75179}. Nucleus {ECO:0000250|UniProtKB:O75179}. Note=Detected around the nucleolus. {ECO:0000250|UniProtKB:O75179}.
451 | 166441	7	1993	R.QLFVT[+203.07937]VVKT[+203.07937]S[+203.07937]NATTTTVTT[+203.07937]TASNNSTAPTNATYPMPTAK.E	R.QLFVTVVKTSNATTTTVTTTASNNSTAPTNATYPMPTAK.E	4	R.QLFVTVVKTSNATTTTVTTTASNNSTAPTNATYPMPTAK.E_4	T5(HexNAc / 203.0794); T9(HexNAc / 203.0794); S10(HexNAc / 203.0794); T19(HexNAc / 203.0794)	1.6e-16	3.4e-15	813.9	12	5	969.478	3.28	>sp|Q99NH0|ANR17_MOUSE Ankyrin repeat domain-containing protein 17 OS=Mus musculus GN=Ankrd17 PE=1 SV=2	controllerType=0 controllerNumber=1 scan=20315		bd20210130_rb_ptmkit_peptide_titration_1mg_rep1.20315.20315.5	ethcd	0	0	0	0	1.7e-17	4.1e-16	TRUE															Cytoplasm {ECO:0000250|UniProtKB:O75179}. Nucleus {ECO:0000250|UniProtKB:O75179}. Note=Detected around the nucleolus. {ECO:0000250|UniProtKB:O75179}.
452 | 958958	7	1993	R.QLFVTVVKT[+203.07937]S[+203.07937]NAT[+203.07937]TT[+203.07937]TVTTTASNNSTAPTNATYPMPTAK.E	R.QLFVTVVKTSNATTTTVTTTASNNSTAPTNATYPMPTAK.E	4	R.QLFVTVVKTSNATTTTVTTTASNNSTAPTNATYPMPTAK.E_4	T9(HexNAc / 203.0794); S10(HexNAc / 203.0794); T13(HexNAc / 203.0794); T15(HexNAc / 203.0794)	1.6e-14	3.4e-13	727.8	0	5	969.478	3.28	>sp|Q99NH0|ANR17_MOUSE Ankyrin repeat domain-containing protein 17 OS=Mus musculus GN=Ankrd17 PE=1 SV=2	controllerType=0 controllerNumber=1 scan=20313		bd20210130_rb_ptmkit_peptide_titration_1mg_rep1.20313.20313.5	hcd	0	0	0	0	1.9e-15	4.3e-14	TRUE	5.52123	969.478	56.65	5	0.0004	0.0817	0	6805	557190	179483	153797	59415	328044	216742	Cytoplasm {ECO:0000250|UniProtKB:O75179}. Nucleus {ECO:0000250|UniProtKB:O75179}. Note=Detected around the nucleolus. {ECO:0000250|UniProtKB:O75179}.
453 | 168241	7	1993	R.QLFVT[+203.07937]VVKT[+203.07937]S[+203.07937]NATTTT[+203.07937]VTTTASNNSTAPTNATYPMPTAK.E	R.QLFVTVVKTSNATTTTVTTTASNNSTAPTNATYPMPTAK.E	4	R.QLFVTVVKTSNATTTTVTTTASNNSTAPTNATYPMPTAK.E_4	T5(HexNAc / 203.0794); T9(HexNAc / 203.0794); S10(HexNAc / 203.0794); T16(HexNAc / 203.0794)	8.5e-12	1.8e-10	681.7	1.2	4	1211.84	-1.24	>sp|Q99NH0|ANR17_MOUSE Ankyrin repeat domain-containing protein 17 OS=Mus musculus GN=Ankrd17 PE=1 SV=2	controllerType=0 controllerNumber=1 scan=20697		bd20210130_rb_ptmkit_peptide_titration_1mg_rep1.20697.20697.4	ethcd	0	0	0	0	7.6e-13	1.7e-11	TRUE															Cytoplasm {ECO:0000250|UniProtKB:O75179}. Nucleus {ECO:0000250|UniProtKB:O75179}. Note=Detected around the nucleolus. {ECO:0000250|UniProtKB:O75179}.
454 | 961038	7	1993	R.QLFVTVVKTSNAT[+203.07937]T[+203.07937]TTVT[+203.07937]TTAS[+203.07937]NNSTAPTNATYPMPTAK.E	R.QLFVTVVKTSNATTTTVTTTASNNSTAPTNATYPMPTAK.E	4	R.QLFVTVVKTSNATTTTVTTTASNNSTAPTNATYPMPTAK.E_4	T13(HexNAc / 203.0794); T14(HexNAc / 203.0794); T18(HexNAc / 203.0794); S22(HexNAc / 203.0794)	8.5e-12	1.8e-10	672.3	0	4	1211.84	-1.24	>sp|Q99NH0|ANR17_MOUSE Ankyrin repeat domain-containing protein 17 OS=Mus musculus GN=Ankrd17 PE=1 SV=2	controllerType=0 controllerNumber=1 scan=20696		bd20210130_rb_ptmkit_peptide_titration_1mg_rep1.20696.20696.4	hcd	0	0	0	0	7.6e-13	1.7e-11	TRUE	4.76588	1211.84	57.45	4	0.0008	0.2659	0	6920	351926	129841	120293	53149	253302	141085	Cytoplasm {ECO:0000250|UniProtKB:O75179}. Nucleus {ECO:0000250|UniProtKB:O75179}. Note=Detected around the nucleolus. {ECO:0000250|UniProtKB:O75179}.
455 | 961398	7	1993	R.QLFVTVVKTSNATTTT[+203.07937]VT[+203.07937]T[+203.07937]TAS[+203.07937]NNSTAPTNATYPMPTAK.E	R.QLFVTVVKTSNATTTTVTTTASNNSTAPTNATYPMPTAK.E	4	R.QLFVTVVKTSNATTTTVTTTASNNSTAPTNATYPMPTAK.E_4	T16(HexNAc / 203.0794); T18(HexNAc / 203.0794); T19(HexNAc / 203.0794); S22(HexNAc / 203.0794)	4.2e-10	9e-09	526.6	0	4	1211.59	1.87	>sp|Q99NH0|ANR17_MOUSE Ankyrin repeat domain-containing protein 17 OS=Mus musculus GN=Ankrd17 PE=1 SV=2	controllerType=0 controllerNumber=1 scan=20780		bd20210130_rb_ptmkit_peptide_titration_1mg_rep1.20780.20780.4	hcd	0	0	0	0	4.5e-11	1e-09	TRUE	4.76588	1211.84	57.45	4	0.2479	0.511	0	6920	351926	129841	120293	53149	253302	141085	Cytoplasm {ECO:0000250|UniProtKB:O75179}. Nucleus {ECO:0000250|UniProtKB:O75179}. Note=Detected around the nucleolus. {ECO:0000250|UniProtKB:O75179}.
456 | 168521	7	1993	R.QLFVTVVKT[+203.07937]S[+203.07937]NAT[+203.07937]TTT[+203.07937]VTTTASNNSTAPTNATYPMPTAK.E	R.QLFVTVVKTSNATTTTVTTTASNNSTAPTNATYPMPTAK.E	4	R.QLFVTVVKTSNATTTTVTTTASNNSTAPTNATYPMPTAK.E_4	T9(HexNAc / 203.0794); S10(HexNAc / 203.0794); T13(HexNAc / 203.0794); T16(HexNAc / 203.0794)	4.2e-10	9e-09	525.8	10.7	4	1211.59	1.87	>sp|Q99NH0|ANR17_MOUSE Ankyrin repeat domain-containing protein 17 OS=Mus musculus GN=Ankrd17 PE=1 SV=2	controllerType=0 controllerNumber=1 scan=20782		bd20210130_rb_ptmkit_peptide_titration_1mg_rep1.20782.20782.4	ethcd	0	0	0	0	4.5e-11	1.1e-09	TRUE															Cytoplasm {ECO:0000250|UniProtKB:O75179}. Nucleus {ECO:0000250|UniProtKB:O75179}. Note=Detected around the nucleolus. {ECO:0000250|UniProtKB:O75179}.
457 | 164081	7	1993	R.QLFVT[+203.07937]VVKT[+203.07937]S[+203.07937]NATTTTVTTTASNNSTAPTNATYPM[+15.99492]PTAK.E	R.QLFVTVVKTSNATTTTVTTTASNNSTAPTNATYPM[+15.99492]PTAK.E	3	R.QLFVTVVKTSNATTTTVTTTASNNSTAPTNATYPM[+15.99492]PTAK.E_3	T5(HexNAc / 203.0794); T9(HexNAc / 203.0794); S10(HexNAc / 203.0794); M35(Oxidation / 15.9949)	3e-14	6.3e-13	746.9	102.3	4	1164.82	3.41	>sp|Q99NH0|ANR17_MOUSE Ankyrin repeat domain-containing protein 17 OS=Mus musculus GN=Ankrd17 PE=1 SV=2	controllerType=0 controllerNumber=1 scan=19296		bd20210130_rb_ptmkit_peptide_titration_1mg_rep1.19296.19296.4	ethcd	0	0	0	0	2.6e-15	5.8e-14	TRUE															Cytoplasm {ECO:0000250|UniProtKB:O75179}. Nucleus {ECO:0000250|UniProtKB:O75179}. Note=Detected around the nucleolus. {ECO:0000250|UniProtKB:O75179}.
458 | 955958	7	1993	R.QLFVTVVKTS[+203.07937]NAT[+203.07937]TTTVTT[+203.07937]TASNNSTAPTNATYPM[+15.99492]PTAK.E	R.QLFVTVVKTSNATTTTVTTTASNNSTAPTNATYPM[+15.99492]PTAK.E	3	R.QLFVTVVKTSNATTTTVTTTASNNSTAPTNATYPM[+15.99492]PTAK.E_3	S10(HexNAc / 203.0794); T13(HexNAc / 203.0794); T19(HexNAc / 203.0794); M35(Oxidation / 15.9949)	3e-12	6.3e-11	642.9	0	4	1164.82	3.41	>sp|Q99NH0|ANR17_MOUSE Ankyrin repeat domain-containing protein 17 OS=Mus musculus GN=Ankrd17 PE=1 SV=2	controllerType=0 controllerNumber=1 scan=19294		bd20210130_rb_ptmkit_peptide_titration_1mg_rep1.19294.19294.4	hcd	0	0	0	0	2.3e-13	5.1e-12	TRUE	4.68556	1164.82	53.5333	4	0.0009	0.0763	0	6497	282817	97458	79944	37346	174987	100660	Cytoplasm {ECO:0000250|UniProtKB:O75179}. Nucleus {ECO:0000250|UniProtKB:O75179}. Note=Detected around the nucleolus. {ECO:0000250|UniProtKB:O75179}.
459 | 956518	7	1993	R.QLFVTVVKTSNATTTT[+203.07937]VT[+203.07937]TT[+203.07937]ASNNSTAPTNATYPM[+15.99492]PTAK.E	R.QLFVTVVKTSNATTTTVTTTASNNSTAPTNATYPM[+15.99492]PTAK.E	3	R.QLFVTVVKTSNATTTTVTTTASNNSTAPTNATYPM[+15.99492]PTAK.E_3	T16(HexNAc / 203.0794); T18(HexNAc / 203.0794); T20(HexNAc / 203.0794); M35(Oxidation / 15.9949)	0.0066	0.06	27	0	4	1165.07	-0.77	>sp|Q99NH0|ANR17_MOUSE Ankyrin repeat domain-containing protein 17 OS=Mus musculus GN=Ankrd17 PE=1 SV=2	controllerType=0 controllerNumber=1 scan=19549		bd20210130_rb_ptmkit_peptide_titration_1mg_rep1.19549.19549.4	hcd	0.0013	0.0024	0.00038	0.00094	0.0013	0.0025	TRUE	5.05006	1165.07	53.5333	4	0.004	0.8153	0	6473	43169	15037	13802	6233	31477	20700	Cytoplasm {ECO:0000250|UniProtKB:O75179}. Nucleus {ECO:0000250|UniProtKB:O75179}. Note=Detected around the nucleolus. {ECO:0000250|UniProtKB:O75179}.
460 | 955918	7	1993	R.QLFVTVVKTSNATTTT[+203.07937]VT[+203.07937]T[+203.07937]TASNNSTAPTNATYPM[+15.99492]PTAK.E	R.QLFVTVVKTSNATTTTVTTTASNNSTAPTNATYPM[+15.99492]PTAK.E	3	R.QLFVTVVKTSNATTTTVTTTASNNSTAPTNATYPM[+15.99492]PTAK.E_3	T16(HexNAc / 203.0794); T18(HexNAc / 203.0794); T19(HexNAc / 203.0794); M35(Oxidation / 15.9949)	0.00037	0.0079	6.6	0	4	1164.57	3.4	>sp|Q99NH0|ANR17_MOUSE Ankyrin repeat domain-containing protein 17 OS=Mus musculus GN=Ankrd17 PE=1 SV=2	controllerType=0 controllerNumber=1 scan=19215		bd20210130_rb_ptmkit_peptide_titration_1mg_rep1.19215.19215.4	hcd	0.00025	0.00076	0.00038	0.00094	0.00026	0.00076	TRUE	4.68556	1164.82	53.5333	4	0.2499	0.1429	0	6497	282817	97458	79944	37346	174987	100660	Cytoplasm {ECO:0000250|UniProtKB:O75179}. Nucleus {ECO:0000250|UniProtKB:O75179}. Note=Detected around the nucleolus. {ECO:0000250|UniProtKB:O75179}.
461 | 168601	7	1993	R.QLFVT[+203.07937]VVKT[+203.07937]S[+203.07937]NATTTTVTTTASNNSTAPTNATYPMPTAK.E	R.QLFVTVVKTSNATTTTVTTTASNNSTAPTNATYPMPTAK.E	3	R.QLFVTVVKTSNATTTTVTTTASNNSTAPTNATYPMPTAK.E_3	T5(HexNAc / 203.0794); T9(HexNAc / 203.0794); S10(HexNAc / 203.0794)	3e-26	6.3e-25	1307.6	174.5	4	1160.83	3.17	>sp|Q99NH0|ANR17_MOUSE Ankyrin repeat domain-containing protein 17 OS=Mus musculus GN=Ankrd17 PE=1 SV=2	controllerType=0 controllerNumber=1 scan=20809		bd20210130_rb_ptmkit_peptide_titration_1mg_rep1.20809.20809.4	ethcd	0	0	0	0	5.4e-27	1.4e-25	TRUE															Cytoplasm {ECO:0000250|UniProtKB:O75179}. Nucleus {ECO:0000250|UniProtKB:O75179}. Note=Detected around the nucleolus. {ECO:0000250|UniProtKB:O75179}.
462 | 961518	7	1993	R.QLFVTVVKT[+203.07937]S[+203.07937]NAT[+203.07937]TTTVTTTASNNSTAPTNATYPMPTAK.E	R.QLFVTVVKTSNATTTTVTTTASNNSTAPTNATYPMPTAK.E	3	R.QLFVTVVKTSNATTTTVTTTASNNSTAPTNATYPMPTAK.E_3	T9(HexNAc / 203.0794); S10(HexNAc / 203.0794); T13(HexNAc / 203.0794)	3e-19	6.3e-18	981.9	0.5	4	1160.83	3.17	>sp|Q99NH0|ANR17_MOUSE Ankyrin repeat domain-containing protein 17 OS=Mus musculus GN=Ankrd17 PE=1 SV=2	controllerType=0 controllerNumber=1 scan=20807		bd20210130_rb_ptmkit_peptide_titration_1mg_rep1.20807.20807.4	hcd	0	0	0	0	2.8e-20	6.2e-19	TRUE	5.29552	1160.83	58.05	4	0.0001	0.0056	0	6950	1250000	481058	438313	174710	925181	399982	Cytoplasm {ECO:0000250|UniProtKB:O75179}. Nucleus {ECO:0000250|UniProtKB:O75179}. Note=Detected around the nucleolus. {ECO:0000250|UniProtKB:O75179}.
463 | 168721	7	1993	R.QLFVT[+203.07937]VVKT[+203.07937]S[+203.07937]NATTTTVTTTASNNSTAPTNATYPMPTAK.E	R.QLFVTVVKTSNATTTTVTTTASNNSTAPTNATYPMPTAK.E	3	R.QLFVTVVKTSNATTTTVTTTASNNSTAPTNATYPMPTAK.E_3	T5(HexNAc / 203.0794); T9(HexNAc / 203.0794); S10(HexNAc / 203.0794)	4e-08	8.5e-07	328.6	9.1	5	928.661	3.05	>sp|Q99NH0|ANR17_MOUSE Ankyrin repeat domain-containing protein 17 OS=Mus musculus GN=Ankrd17 PE=1 SV=2	controllerType=0 controllerNumber=1 scan=20828		bd20210130_rb_ptmkit_peptide_titration_1mg_rep1.20828.20828.5	ethcd	0	0	0	0	3.1e-09	6.2e-08	TRUE															Cytoplasm {ECO:0000250|UniProtKB:O75179}. Nucleus {ECO:0000250|UniProtKB:O75179}. Note=Detected around the nucleolus. {ECO:0000250|UniProtKB:O75179}.
464 | 960158	7	1993	R.QLFVT[+203.07937]VVKT[+203.07937]S[+203.07937]NATTTTVTTTASNNSTAPTNATYPMPTAK.E	R.QLFVTVVKTSNATTTTVTTTASNNSTAPTNATYPMPTAK.E	3	R.QLFVTVVKTSNATTTTVTTTASNNSTAPTNATYPMPTAK.E_3	T5(HexNAc / 203.0794); T9(HexNAc / 203.0794); S10(HexNAc / 203.0794)	8.5e-08	1.8e-06	312.6	0.4	4	1160.82	2.54	>sp|Q99NH0|ANR17_MOUSE Ankyrin repeat domain-containing protein 17 OS=Mus musculus GN=Ankrd17 PE=1 SV=2	controllerType=0 controllerNumber=1 scan=20539		bd20210130_rb_ptmkit_peptide_titration_1mg_rep1.20539.20539.4	hcd	0	0	0	0	6.6e-09	1.4e-07	TRUE	5.29552	1160.83	58.05	4	0.0008	0.7995	0	6950	1250000	481058	438313	174710	925181	399982	Cytoplasm {ECO:0000250|UniProtKB:O75179}. Nucleus {ECO:0000250|UniProtKB:O75179}. Note=Detected around the nucleolus. {ECO:0000250|UniProtKB:O75179}.
465 | 961638	7	1993	R.QLFVTVVKTSNATTTT[+203.07937]VT[+203.07937]TTAS[+203.07937]NNSTAPTNATYPMPTAK.E	R.QLFVTVVKTSNATTTTVTTTASNNSTAPTNATYPMPTAK.E	3	R.QLFVTVVKTSNATTTTVTTTASNNSTAPTNATYPMPTAK.E_3	T16(HexNAc / 203.0794); T18(HexNAc / 203.0794); S22(HexNAc / 203.0794)	6e-08	1.3e-06	296.3	0	5	928.661	3.05	>sp|Q99NH0|ANR17_MOUSE Ankyrin repeat domain-containing protein 17 OS=Mus musculus GN=Ankrd17 PE=1 SV=2	controllerType=0 controllerNumber=1 scan=20826		bd20210130_rb_ptmkit_peptide_titration_1mg_rep1.20826.20826.5	hcd	0	0	0	0	4.7e-09	9.8e-08	TRUE	4.80923	928.862	58.05	5	0.2009	0.0536	0	6955	109563	37142	32285	13456	64713	35426	Cytoplasm {ECO:0000250|UniProtKB:O75179}. Nucleus {ECO:0000250|UniProtKB:O75179}. Note=Detected around the nucleolus. {ECO:0000250|UniProtKB:O75179}.
466 | 962838	7	1993	R.QLFVTVVKTSNATTTT[+203.07937]VT[+203.07937]TT[+203.07937]ASNNSTAPTNATYPMPTAK.E	R.QLFVTVVKTSNATTTTVTTTASNNSTAPTNATYPMPTAK.E	3	R.QLFVTVVKTSNATTTTVTTTASNNSTAPTNATYPMPTAK.E_3	T16(HexNAc / 203.0794); T18(HexNAc / 203.0794); T20(HexNAc / 203.0794)	4.6e-06	0.0001	210.3	0	4	1161.08	2.45	>sp|Q99NH0|ANR17_MOUSE Ankyrin repeat domain-containing protein 17 OS=Mus musculus GN=Ankrd17 PE=1 SV=2	controllerType=0 controllerNumber=1 scan=21061		bd20210130_rb_ptmkit_peptide_titration_1mg_rep1.21061.21061.4	hcd	0	0	0	0	2.7e-07	5.6e-06	TRUE	5.0758	1161.07	58.05	4	0.0009	0.727	0	7051	65779	26101	21780	8536	43327	26761	Cytoplasm {ECO:0000250|UniProtKB:O75179}. Nucleus {ECO:0000250|UniProtKB:O75179}. Note=Detected around the nucleolus. {ECO:0000250|UniProtKB:O75179}.
467 | 962638	7	1993	R.QLFVTVVKTSNATTTT[+203.07937]VT[+203.07937]TT[+203.07937]ASNNSTAPTNATYPMPTAK.E	R.QLFVTVVKTSNATTTTVTTTASNNSTAPTNATYPMPTAK.E	3	R.QLFVTVVKTSNATTTTVTTTASNNSTAPTNATYPMPTAK.E_3	T16(HexNAc / 203.0794); T18(HexNAc / 203.0794); T20(HexNAc / 203.0794)	0.00014	0.0031	117.1	0	4	1161.07	1.29	>sp|Q99NH0|ANR17_MOUSE Ankyrin repeat domain-containing protein 17 OS=Mus musculus GN=Ankrd17 PE=1 SV=2	controllerType=0 controllerNumber=1 scan=21032		bd20210130_rb_ptmkit_peptide_titration_1mg_rep1.21032.21032.4	hcd	0.00013	0.00032	0	0	0.00014	0.00034	TRUE	5.0758	1161.07	58.05	4	0.0004	0.639	0	7051	65779	26101	21780	8536	43327	26761	Cytoplasm {ECO:0000250|UniProtKB:O75179}. Nucleus {ECO:0000250|UniProtKB:O75179}. Note=Detected around the nucleolus. {ECO:0000250|UniProtKB:O75179}.
468 | 962558	7	1993	R.QLFVTVVKTSNATTTTVT[+203.07937]T[+203.07937]T[+203.07937]ASNNSTAPTNATYPMPTAK.E	R.QLFVTVVKTSNATTTTVTTTASNNSTAPTNATYPMPTAK.E	3	R.QLFVTVVKTSNATTTTVTTTASNNSTAPTNATYPMPTAK.E_3	T18(HexNAc / 203.0794); T19(HexNAc / 203.0794); T20(HexNAc / 203.0794)	0.00014	0.0031	112	0	4	1161.07	0.13	>sp|Q99NH0|ANR17_MOUSE Ankyrin repeat domain-containing protein 17 OS=Mus musculus GN=Ankrd17 PE=1 SV=2	controllerType=0 controllerNumber=1 scan=21023		bd20210130_rb_ptmkit_peptide_titration_1mg_rep1.21023.21023.4	hcd	0.00013	0.00032	0	0	0.00014	0.00034	TRUE	5.0758	1161.07	58.05	4	0.0018	0.6114	0	7051	65779	26101	21780	8536	43327	26761	Cytoplasm {ECO:0000250|UniProtKB:O75179}. Nucleus {ECO:0000250|UniProtKB:O75179}. Note=Detected around the nucleolus. {ECO:0000250|UniProtKB:O75179}.
469 | 169521	7	1993	R.QLFVT[+203.07937]VVKT[+203.07937]S[+203.07937]NATTTTVTTTASNNSTAPTNATYPMPTAK.E	R.QLFVTVVKTSNATTTTVTTTASNNSTAPTNATYPMPTAK.E	3	R.QLFVTVVKTSNATTTTVTTTASNNSTAPTNATYPMPTAK.E_3	T5(HexNAc / 203.0794); T9(HexNAc / 203.0794); S10(HexNAc / 203.0794)	0.0031	0.033	36.4	36.4	4	1161.08	2.45	>sp|Q99NH0|ANR17_MOUSE Ankyrin repeat domain-containing protein 17 OS=Mus musculus GN=Ankrd17 PE=1 SV=2	controllerType=0 controllerNumber=1 scan=21062		bd20210130_rb_ptmkit_peptide_titration_1mg_rep1.21062.21062.4	ethcd	0.0008	0.0014	0	0	0.00083	0.0014	TRUE															Cytoplasm {ECO:0000250|UniProtKB:O75179}. Nucleus {ECO:0000250|UniProtKB:O75179}. Note=Detected around the nucleolus. {ECO:0000250|UniProtKB:O75179}.
470 | 867687	7	2001	K.TSNATTTTVTTTASNNS[+203.07937]T[+203.07937]APT[+203.07937]NATYPMPTAK.E	K.TSNATTTTVTTTASNNSTAPTNATYPMPTAK.E	3	K.TSNATTTTVTTTASNNSTAPTNATYPMPTAK.E_3	S17(HexNAc / 203.0794); T18(HexNAc / 203.0794); T21(HexNAc / 203.0794)	3e-06	6.5e-05	100.4	1.2	4	932.185	2.86	>sp|Q99NH0|ANR17_MOUSE Ankyrin repeat domain-containing protein 17 OS=Mus musculus GN=Ankrd17 PE=1 SV=2	controllerType=0 controllerNumber=1 scan=15380		bd20210130_rb_ptmkit_peptide_titration_1mg_rep1.15380.15380.4	hcd	0	0	0	0	1.8e-07	3.5e-06	TRUE	4.5561	932.436	42.4	4	0.2509	0.0239	0	4979	22933	6941	5026	3699	16853	16613	Cytoplasm {ECO:0000250|UniProtKB:O75179}. Nucleus {ECO:0000250|UniProtKB:O75179}. Note=Detected around the nucleolus. {ECO:0000250|UniProtKB:O75179}.
471 | 971718	7	2131	R.MTVPPTATSSAPVAVPS[+203.07937]T[+203.07937]APVT[+203.07937]YPMPQT[+203.07937]QMGC[+57.02146]SQPPK.M	R.MTVPPTATSSAPVAVPSTAPVTYPMPQTQMGC[+57.02146]SQPPK.M	4	R.MTVPPTATSSAPVAVPSTAPVTYPMPQTQMGC[+57.02146]SQPPK.M_4	S17(HexNAc / 203.0794); T18(HexNAc / 203.0794); T22(HexNAc / 203.0794); T28(HexNAc / 203.0794)	5.8e-06	0.00012	163.5	0.8	4	1157.05	4.33	>sp|Q99NH0|ANR17_MOUSE Ankyrin repeat domain-containing protein 17 OS=Mus musculus GN=Ankrd17 PE=1 SV=2	controllerType=0 controllerNumber=1 scan=23665	C32(Carbamidomethyl / 57.0215)	bd20210130_rb_ptmkit_peptide_titration_1mg_rep1.23665.23665.4	hcd	0	0	0	0	3.3e-07	6.9e-06	FALSE	5.29199	1157.3	66.4833	4	0.2514	0.1034	0	7823	47140	16208	15223	5846	30937	17376	Cytoplasm {ECO:0000250|UniProtKB:O75179}. Nucleus {ECO:0000250|UniProtKB:O75179}. Note=Detected around the nucleolus. {ECO:0000250|UniProtKB:O75179}.
472 | 970878	7	2131	R.MTVPPTATSSAPVAVPS[+203.07937]T[+203.07937]APVT[+203.07937]YPMPQTQM[+15.99492]GC[+57.02146]SQPPK.M	R.MTVPPTATSSAPVAVPSTAPVTYPMPQTQM[+15.99492]GC[+57.02146]SQPPK.M	3	R.MTVPPTATSSAPVAVPSTAPVTYPMPQTQM[+15.99492]GC[+57.02146]SQPPK.M_3	S17(HexNAc / 203.0794); T18(HexNAc / 203.0794); T22(HexNAc / 203.0794); M30(Oxidation / 15.9949)	7.2e-07	1.6e-05	184.5	7.2	4	1110.28	3.85	>sp|Q99NH0|ANR17_MOUSE Ankyrin repeat domain-containing protein 17 OS=Mus musculus GN=Ankrd17 PE=1 SV=2	controllerType=0 controllerNumber=1 scan=23151	C32(Carbamidomethyl / 57.0215)	bd20210130_rb_ptmkit_peptide_titration_1mg_rep1.23151.23151.4	hcd	0	0	0	0	4.4e-08	9e-07	FALSE	4.64679	1110.53	64.8667	4	0.2483	0.1514	0	7732	62887	16996	15251	8318	38652	25036	Cytoplasm {ECO:0000250|UniProtKB:O75179}. Nucleus {ECO:0000250|UniProtKB:O75179}. Note=Detected around the nucleolus. {ECO:0000250|UniProtKB:O75179}.
473 | 972358	7	2131	R.MTVPPTATSSAPVAVPS[+203.07937]T[+203.07937]APVT[+203.07937]YPMPQTQMGC[+57.02146]SQPPK.M	R.MTVPPTATSSAPVAVPSTAPVTYPMPQTQMGC[+57.02146]SQPPK.M	3	R.MTVPPTATSSAPVAVPSTAPVTYPMPQTQMGC[+57.02146]SQPPK.M_3	S17(HexNAc / 203.0794); T18(HexNAc / 203.0794); T22(HexNAc / 203.0794)	6e-11	1.3e-09	453.5	9.6	4	1106.28	2.61	>sp|Q99NH0|ANR17_MOUSE Ankyrin repeat domain-containing protein 17 OS=Mus musculus GN=Ankrd17 PE=1 SV=2	controllerType=0 controllerNumber=1 scan=23979	C32(Carbamidomethyl / 57.0215)	bd20210130_rb_ptmkit_peptide_titration_1mg_rep1.23979.23979.4	hcd	0	0	0	0	4.9e-12	1e-10	FALSE	4.42319	1106.53	68.3667	4	0.2514	0.833	0	7870	61031	21202	15886	8235	36425	27993	Cytoplasm {ECO:0000250|UniProtKB:O75179}. Nucleus {ECO:0000250|UniProtKB:O75179}. Note=Detected around the nucleolus. {ECO:0000250|UniProtKB:O75179}.
474 | 889348	7	2131	R.MTVPPTATSSAPVAVPST[+203.07937]APVT[+203.07937]YPMPQTQM[+15.99492]GC[+57.02146]SQPPK.M	R.MTVPPTATSSAPVAVPSTAPVTYPMPQTQM[+15.99492]GC[+57.02146]SQPPK.M	2	R.MTVPPTATSSAPVAVPSTAPVTYPMPQTQM[+15.99492]GC[+57.02146]SQPPK.M_2	T18(HexNAc / 203.0794); T22(HexNAc / 203.0794); M30(Oxidation / 15.9949)	0.00029	0.0062	18.9	2.4	4	1059.51	5.37	>sp|Q99NH0|ANR17_MOUSE Ankyrin repeat domain-containing protein 17 OS=Mus musculus GN=Ankrd17 PE=1 SV=2	controllerType=0 controllerNumber=1 scan=23738	C32(Carbamidomethyl / 57.0215)	bd20210130_rb_ptmkit_peptide_titration_1mg_rep1.23738.23738.4	hcd	0.00025	0.00062	0.00038	0.00076	0.00026	0.00063	FALSE	5.71809	1059.75	66.0333	4	0.2457	0.7714	0	7835	39126	12783	11373	4913	28093	17545	Cytoplasm {ECO:0000250|UniProtKB:O75179}. Nucleus {ECO:0000250|UniProtKB:O75179}. Note=Detected around the nucleolus. {ECO:0000250|UniProtKB:O75179}.
475 | 679578	7	2186	K.TPAPVQSSSASVLNVNHIK.R	K.TPAPVQSSSASVLNVNHIK.R	0	K.TPAPVQSSSASVLNVNHIK.R_0		9.3e-10	2e-08	379.3	379.3	3	650.355	2.31	>sp|Q99NH0|ANR17_MOUSE Ankyrin repeat domain-containing protein 17 OS=Mus musculus GN=Ankrd17 PE=1 SV=2	controllerType=0 controllerNumber=1 scan=16928		bd20210130_rb_ptmkit_peptide_titration_1mg_rep1.16928.16928.3	hcd	0	0	0	0	1e-10	2.4e-09	FALSE		650.354	46.75	3	0.0003	0.0277	0	5773							Cytoplasm {ECO:0000250|UniProtKB:O75179}. Nucleus {ECO:0000250|UniProtKB:O75179}. Note=Detected around the nucleolus. {ECO:0000250|UniProtKB:O75179}.
476 | 674881	7	2283	K.SSYLPNS[+203.07937]DPLHQSDTSK.A	K.SSYLPNSDPLHQSDTSK.A	1	K.SSYLPNSDPLHQSDTSK.A_1	S7(HexNAc / 203.0794)	1.4e-16	3e-15	801.3	0	3	693.657	1.79	>sp|Q99NH0|ANR17_MOUSE Ankyrin repeat domain-containing protein 17 OS=Mus musculus GN=Ankrd17 PE=1 SV=2	controllerType=0 controllerNumber=1 scan=14871		bd20210130_rb_ptmkit_peptide_titration_1mg_rep1.14871.14871.3	hcd	0	0	0	0	1.2e-17	2.6e-16	FALSE	4.8539	693.657	41.05	3	0.0004	0.0305	0	4714	130865	61471	65227	33867	164387	131679	Cytoplasm {ECO:0000250|UniProtKB:O75179}. Nucleus {ECO:0000250|UniProtKB:O75179}. Note=Detected around the nucleolus. {ECO:0000250|UniProtKB:O75179}.
477 | 33976	7	2283	K.S[+203.07937]SYLPNSDPLHQSDTSK.A	K.SSYLPNSDPLHQSDTSK.A	1	K.SSYLPNSDPLHQSDTSK.A_1	S1(HexNAc / 203.0794)	6.3e-07	1.4e-05	346.2	11.9	3	693.657	1.79	>sp|Q99NH0|ANR17_MOUSE Ankyrin repeat domain-containing protein 17 OS=Mus musculus GN=Ankrd17 PE=1 SV=2	controllerType=0 controllerNumber=1 scan=14873		bd20210130_rb_ptmkit_peptide_titration_1mg_rep1.14873.14873.3	ethcd	0	0	0	0	3.8e-08	7.8e-07	FALSE															Cytoplasm {ECO:0000250|UniProtKB:O75179}. Nucleus {ECO:0000250|UniProtKB:O75179}. Note=Detected around the nucleolus. {ECO:0000250|UniProtKB:O75179}.
478 | 817565	7	2503	R.DSTGIVTPSGT[+203.07937]FHQHVPAGYMDFPK.V	R.DSTGIVTPSGTFHQHVPAGYMDFPK.V	1	R.DSTGIVTPSGTFHQHVPAGYMDFPK.V_1	T11(HexNAc / 203.0794)	2.4e-10	5.2e-09	400	4.8	4	723.845	2.59	>sp|Q99NH0|ANR17_MOUSE Ankyrin repeat domain-containing protein 17 OS=Mus musculus GN=Ankrd17 PE=1 SV=2	controllerType=0 controllerNumber=1 scan=21379		bd20210130_rb_ptmkit_peptide_titration_1mg_rep1.21379.21379.4	hcd	0	0	0	0	2.6e-11	6e-10	FALSE	6.00826	723.845	59.7167	4	0.0001	0.037	0	7148	20613	6188	7990	2420	14540	11385	Cytoplasm {ECO:0000250|UniProtKB:O75179}. Nucleus {ECO:0000250|UniProtKB:O75179}. Note=Detected around the nucleolus. {ECO:0000250|UniProtKB:O75179}.
479 | 604256	8	1	-.[+42.01056]MEQDRT[+203.07937]THAEGTR.L	-.[+42.01056]MEQDRTTHAEGTR.L	1	-.[+42.01056]MEQDRTTHAEGTR.L_1	NTerm(Acetyl / 42.0106); T6(HexNAc / 203.0794)	3.8e-08	8.1e-07	370.4	0.8	3	592.934	3.47	>tr|A0A0G2JF55|A0A0G2JF55_MOUSE Methylcytosine dioxygenase TET2 OS=Mus musculus GN=Tet2 PE=1 SV=1	controllerType=0 controllerNumber=1 scan=6294		bd20210130_rb_ptmkit_peptide_titration_1mg_rep1.6294.6294.3	hcd	0	0	0	0	2.9e-09	5.7e-08	FALSE	5.00554	592.934	17.9333	3	0.0004	0.0026	0	573	39992	18110	22640	10821	54165	33468
480 | 1973	8	1	-.[+42.01056]MEQDRT[+203.07937]THAEGTR.L	-.[+42.01056]MEQDRTTHAEGTR.L	1	-.[+42.01056]MEQDRTTHAEGTR.L_1	NTerm(Acetyl / 42.0106); T6(HexNAc / 203.0794)	0.43	0.86	57.2	2.9	3	592.934	3.47	>tr|A0A0G2JF55|A0A0G2JF55_MOUSE Methylcytosine dioxygenase TET2 OS=Mus musculus GN=Tet2 PE=1 SV=1	controllerType=0 controllerNumber=1 scan=6296		bd20210130_rb_ptmkit_peptide_titration_1mg_rep1.6296.6296.3	ethcd	0.013	0.037	0	0	0.013	0.037	FALSE
481 | 670321	8	706	K.EQMPQTFSHLQGS[+203.07937]NDK.Q	K.EQMPQTFSHLQGSNDK.Q	1	K.EQMPQTFSHLQGSNDK.Q_1	S13(HexNAc / 203.0794)	5.1e-05	0.0011	220.5	0	3	683.982	6.49	>tr|A0A0G2JF55|A0A0G2JF55_MOUSE Methylcytosine dioxygenase TET2 OS=Mus musculus GN=Tet2 PE=1 SV=1	controllerType=0 controllerNumber=1 scan=11932		bd20210130_rb_ptmkit_peptide_titration_1mg_rep1.11932.11932.3	hcd	0	0.00017	0	0.00021	2.2e-06	0.00018	FALSE	6.91106	683.98	32.9333	3	0.0016	0.055	0	3239	9816	4897	3897	1619	11189	6266
482 | 799494	8	746	K.SSNFQTHNNT[+203.07937]QGGLEQVQNINK.N	K.SSNFQTHNNTQGGLEQVQNINK.N	1	K.SSNFQTHNNTQGGLEQVQNINK.N_1	T10(HexNAc / 203.0794)	1.3e-06	2.9e-05	203.7	4.8	3	887.758	3.26	>tr|A0A0G2JF55|A0A0G2JF55_MOUSE Methylcytosine dioxygenase TET2 OS=Mus musculus GN=Tet2 PE=1 SV=1	controllerType=0 controllerNumber=1 scan=13486		bd20210130_rb_ptmkit_peptide_titration_1mg_rep1.13486.13486.3	hcd	0	0	0	0	8.3e-08	1.7e-06	TRUE	5.5658	887.757	37.1667	3	0.0003	0.0167	0	4029	28856	8581	13773	4673	26009	18940
483 | 868168	8	1592	R.DLHRYPNQDHLT[+203.07937]NQNLPPIHTLHQQTFGDSPSK.Y	R.DLHRYPNQDHLTNQNLPPIHTLHQQTFGDSPSK.Y	1	R.DLHRYPNQDHLTNQNLPPIHTLHQQTFGDSPSK.Y_1	T12(HexNAc / 203.0794)	0.00017	0.0035	168.7	4.8	5	811.201	3.19	>tr|A0A0G2JF55|A0A0G2JF55_MOUSE Methylcytosine dioxygenase TET2 OS=Mus musculus GN=Tet2 PE=1 SV=1	controllerType=0 controllerNumber=1 scan=15785		bd20210130_rb_ptmkit_peptide_titration_1mg_rep1.15785.15785.5	hcd	0.00013	0.00048	0.0002	0.00059	0.00014	0.00048	FALSE		811.604	43.4833	5	0.4022	0.0497	0	5170	5551	2516	1647		4311	2125
484 | 868088	8	1592	R.DLHRYPNQDHLT[+203.07937]NQNLPPIHTLHQQTFGDSPSK.Y	R.DLHRYPNQDHLTNQNLPPIHTLHQQTFGDSPSK.Y	1	R.DLHRYPNQDHLTNQNLPPIHTLHQQTFGDSPSK.Y_1	T12(HexNAc / 203.0794)	0.00017	0.0035	167.4	4.8	5	811.001	4.16	>tr|A0A0G2JF55|A0A0G2JF55_MOUSE Methylcytosine dioxygenase TET2 OS=Mus musculus GN=Tet2 PE=1 SV=1	controllerType=0 controllerNumber=1 scan=15762		bd20210130_rb_ptmkit_peptide_titration_1mg_rep1.15762.15762.5	hcd	0.00013	0.00048	0.0002	0.00059	0.00014	0.00048	FALSE		811.604	43.4833	5	0.6021	0.0194	0	5170	5551	2516	1647		4311	2125
485 | 868727	8	1596	R.YPNQDHLT[+203.07937]NQNLPPIHT[+203.07937]LHQQTFGDSPSK.Y	R.YPNQDHLTNQNLPPIHTLHQQTFGDSPSK.Y	2	R.YPNQDHLTNQNLPPIHTLHQQTFGDSPSK.Y_2	T8(HexNAc / 203.0794); T17(HexNAc / 203.0794)	3.9e-05	0.00084	212	1.7	5	747.56	-0.26	>tr|A0A0G2JF55|A0A0G2JF55_MOUSE Methylcytosine dioxygenase TET2 OS=Mus musculus GN=Tet2 PE=1 SV=1	controllerType=0 controllerNumber=1 scan=15971		bd20210130_rb_ptmkit_peptide_titration_1mg_rep1.15971.15971.5	hcd	0	0.00017	0	0.00021	1.8e-06	0.00018	FALSE	2.90655	747.962	43.9667	5	0.4017	0.0928	0	5241	12048	3991	4068	3082	8958	5458
486 | 872170	8	1596	R.YPNQDHLTNQNLPPIHT[+203.07937]LHQQTFGDS[+79.96633]PSK.Y	R.YPNQDHLTNQNLPPIHTLHQQTFGDS[+79.96633]PSK.Y	1	R.YPNQDHLTNQNLPPIHTLHQQTFGDS[+79.96633]PSK.Y_1	T17(HexNAc / 203.0794); S26(Phospho / 79.9663)	1.8e-10	3.8e-09	556	12	4	903.422	2.21	>tr|A0A0G2JF55|A0A0G2JF55_MOUSE Methylcytosine dioxygenase TET2 OS=Mus musculus GN=Tet2 PE=1 SV=1	controllerType=0 controllerNumber=1 scan=17382		bd20210130_rb_ptmkit_peptide_titration_1mg_rep1.17382.17382.4	hcd	0	0	0	0	1.7e-11	3.7e-10	FALSE	7.92097	903.423	48.2333	4	0.0006	0.1686	0	5982	16801	8039	9441	2404	19042	7392
487 | 872334	8	1596	R.YPNQDHLTNQNLPPIHT[+203.07937]LHQQTFGDS[+79.96633]PSK.Y	R.YPNQDHLTNQNLPPIHTLHQQTFGDS[+79.96633]PSK.Y	1	R.YPNQDHLTNQNLPPIHTLHQQTFGDS[+79.96633]PSK.Y_1	T17(HexNAc / 203.0794); S26(Phospho / 79.9663)	2.4e-07	5e-06	248.2	5.4	4	903.423	3.35	>tr|A0A0G2JF55|A0A0G2JF55_MOUSE Methylcytosine dioxygenase TET2 OS=Mus musculus GN=Tet2 PE=1 SV=1	controllerType=0 controllerNumber=1 scan=17504		bd20210130_rb_ptmkit_peptide_titration_1mg_rep1.17504.17504.4	hcd	0	0	0	0	1.6e-08	3.6e-07	FALSE	7.92097	903.423	48.2333	4	0.0004	0.1871	0	5982	16801	8039	9441	2404	19042	7392
488 | 88271	8	1596	R.YPNQDHLTNQNLPPIHT[+203.07937]LHQQTFGDS[+79.96633]PSK.Y	R.YPNQDHLTNQNLPPIHTLHQQTFGDS[+79.96633]PSK.Y	1	R.YPNQDHLTNQNLPPIHTLHQQTFGDS[+79.96633]PSK.Y_1	T17(HexNAc / 203.0794); S26(Phospho / 79.9663)	0.00081	0.013	192.1	22.3	4	903.422	2.21	>tr|A0A0G2JF55|A0A0G2JF55_MOUSE Methylcytosine dioxygenase TET2 OS=Mus musculus GN=Tet2 PE=1 SV=1	controllerType=0 controllerNumber=1 scan=17384		bd20210130_rb_ptmkit_peptide_titration_1mg_rep1.17384.17384.4	ethcd	0.00049	0.0009	0	0	0.00049	0.0009	FALSE
489 | 872453	8	1596	R.YPNQDHLT[+203.07937]NQNLPPIHT[+79.96633]LHQQTFGDSPSK.Y	R.YPNQDHLTNQNLPPIHT[+79.96633]LHQQTFGDSPSK.Y	1	R.YPNQDHLTNQNLPPIHT[+79.96633]LHQQTFGDSPSK.Y_1	T8(HexNAc / 203.0794); T17(Phospho / 79.9663)	0.00013	0.0028	140.4	6.5	4	903.423	2.41	>tr|A0A0G2JF55|A0A0G2JF55_MOUSE Methylcytosine dioxygenase TET2 OS=Mus musculus GN=Tet2 PE=1 SV=1	controllerType=0 controllerNumber=1 scan=17579		bd20210130_rb_ptmkit_peptide_titration_1mg_rep1.17579.17579.4	hcd	0.00013	0.00033	0.0002	0.0004	0.00014	0.00034	FALSE	7.92097	903.423	48.2333	4	0.0004	0.4043	0	5982	16801	8039	9441	2404	19042	7392
490 | 869888	8	1596	R.YPNQDHLTNQNLPPIHT[+203.07937]LHQQTFGDSPSK.Y	R.YPNQDHLTNQNLPPIHTLHQQTFGDSPSK.Y	1	R.YPNQDHLTNQNLPPIHTLHQQTFGDSPSK.Y_1	T17(HexNAc / 203.0794)	6.3e-20	1.4e-18	962.8	9.1	5	706.946	2.62	>tr|A0A0G2JF55|A0A0G2JF55_MOUSE Methylcytosine dioxygenase TET2 OS=Mus musculus GN=Tet2 PE=1 SV=1	controllerType=0 controllerNumber=1 scan=16498		bd20210130_rb_ptmkit_peptide_titration_1mg_rep1.16498.16498.5	hcd	0	0	0	0	7.9e-21	1.8e-19	FALSE	5.8385	706.946	45.9	5	0.0001	0.3561	0	5553	80448	32400	33766	12873	75159	37973
491 | 84379	8	1596	R.YPNQDHLTNQNLPPIHT[+203.07937]LHQQTFGDSPSK.Y	R.YPNQDHLTNQNLPPIHTLHQQTFGDSPSK.Y	1	R.YPNQDHLTNQNLPPIHTLHQQTFGDSPSK.Y_1	T17(HexNAc / 203.0794)	6.3e-19	1.4e-17	913.8	152.4	5	706.946	2.62	>tr|A0A0G2JF55|A0A0G2JF55_MOUSE Methylcytosine dioxygenase TET2 OS=Mus musculus GN=Tet2 PE=1 SV=1	controllerType=0 controllerNumber=1 scan=16500		bd20210130_rb_ptmkit_peptide_titration_1mg_rep1.16500.16500.5	ethcd	0	0	0	0	6.8e-20	1.7e-18	FALSE
492 | 869927	8	1596	R.YPNQDHLTNQNLPPIHT[+203.07937]LHQQTFGDSPSK.Y	R.YPNQDHLTNQNLPPIHTLHQQTFGDSPSK.Y	1	R.YPNQDHLTNQNLPPIHTLHQQTFGDSPSK.Y_1	T17(HexNAc / 203.0794)	1.9e-17	4.1e-16	883.8	12	4	883.432	3.85	>tr|A0A0G2JF55|A0A0G2JF55_MOUSE Methylcytosine dioxygenase TET2 OS=Mus musculus GN=Tet2 PE=1 SV=1	controllerType=0 controllerNumber=1 scan=16502		bd20210130_rb_ptmkit_peptide_titration_1mg_rep1.16502.16502.4	hcd	0	0	0	0	2.3e-18	5e-17	FALSE	6.32536	883.431	45.8833	4	0.001	0.3264	0	5556	25363	11209	15996	4767	30153	13950
493 | 870687	8	1596	R.YPNQDHLTNQNLPPIHT[+203.07937]LHQQTFGDSPSK.Y	R.YPNQDHLTNQNLPPIHTLHQQTFGDSPSK.Y	1	R.YPNQDHLTNQNLPPIHTLHQQTFGDSPSK.Y_1	T17(HexNAc / 203.0794)	6.3e-16	1.4e-14	782.7	8.7	5	706.946	2.71	>tr|A0A0G2JF55|A0A0G2JF55_MOUSE Methylcytosine dioxygenase TET2 OS=Mus musculus GN=Tet2 PE=1 SV=1	controllerType=0 controllerNumber=1 scan=16733		bd20210130_rb_ptmkit_peptide_titration_1mg_rep1.16733.16733.5	hcd	0	0	0	0	6.9e-17	1.6e-15	FALSE	5.8385	706.946	45.9	5	0.0001	0.3122	0	5553	80448	32400	33766	12873	75159	37973
494 | 84419	8	1596	R.YPNQDHLTNQNLPPIHT[+203.07937]LHQQTFGDSPSK.Y	R.YPNQDHLTNQNLPPIHTLHQQTFGDSPSK.Y	1	R.YPNQDHLTNQNLPPIHTLHQQTFGDSPSK.Y_1	T17(HexNAc / 203.0794)	7.7e-08	1.6e-06	452	141.3	4	883.432	3.85	>tr|A0A0G2JF55|A0A0G2JF55_MOUSE Methylcytosine dioxygenase TET2 OS=Mus musculus GN=Tet2 PE=1 SV=1	controllerType=0 controllerNumber=1 scan=16504		bd20210130_rb_ptmkit_peptide_titration_1mg_rep1.16504.16504.4	ethcd	0	0	0	0	6e-09	1.3e-07	FALSE
495 | 870728	8	1596	R.YPNQDHLTNQNLPPIHT[+203.07937]LHQQTFGDSPSK.Y	R.YPNQDHLTNQNLPPIHTLHQQTFGDSPSK.Y	1	R.YPNQDHLTNQNLPPIHTLHQQTFGDSPSK.Y_1	T17(HexNAc / 203.0794)	5.6e-10	1.2e-08	442.1	3.1	4	883.432	3.71	>tr|A0A0G2JF55|A0A0G2JF55_MOUSE Methylcytosine dioxygenase TET2 OS=Mus musculus GN=Tet2 PE=1 SV=1	controllerType=0 controllerNumber=1 scan=16740		bd20210130_rb_ptmkit_peptide_titration_1mg_rep1.16740.16740.4	hcd	0	0	0	0	6.7e-11	1.6e-09	FALSE	6.32536	883.431	45.8833	4	0.0009	0.3525	0	5556	25363	11209	15996	4767	30153	13950
496 | 85699	8	1596	R.YPNQDHLTNQNLPPIHT[+203.07937]LHQQTFGDSPSK.Y	R.YPNQDHLTNQNLPPIHTLHQQTFGDSPSK.Y	1	R.YPNQDHLTNQNLPPIHTLHQQTFGDSPSK.Y_1	T17(HexNAc / 203.0794)	1.9e-06	4e-05	354.2	94	5	706.946	2.71	>tr|A0A0G2JF55|A0A0G2JF55_MOUSE Methylcytosine dioxygenase TET2 OS=Mus musculus GN=Tet2 PE=1 SV=1	controllerType=0 controllerNumber=1 scan=16735		bd20210130_rb_ptmkit_peptide_titration_1mg_rep1.16735.16735.5	ethcd	0	0	0	0	1.1e-07	2.3e-06	FALSE
497 | 871408	8	1596	R.YPNQDHLTNQNLPPIHT[+203.07937]LHQQTFGDSPSK.Y	R.YPNQDHLTNQNLPPIHTLHQQTFGDSPSK.Y	1	R.YPNQDHLTNQNLPPIHTLHQQTFGDSPSK.Y_1	T17(HexNAc / 203.0794)	5.6e-07	1.2e-05	288.3	3	5	706.947	4	>tr|A0A0G2JF55|A0A0G2JF55_MOUSE Methylcytosine dioxygenase TET2 OS=Mus musculus GN=Tet2 PE=1 SV=1	controllerType=0 controllerNumber=1 scan=17001		bd20210130_rb_ptmkit_peptide_titration_1mg_rep1.17001.17001.5	hcd	0	0	0	0	3.4e-08	6.9e-07	FALSE	3.76938	707.146	46.4667	5	0.1988	0.5069	0	5817	12923	5089	6574	2541	9578	8997
498 | 871167	8	1596	R.YPNQDHLTNQNLPPIHT[+203.07937]LHQQTFGDSPSK.Y	R.YPNQDHLTNQNLPPIHTLHQQTFGDSPSK.Y	1	R.YPNQDHLTNQNLPPIHTLHQQTFGDSPSK.Y_1	T17(HexNAc / 203.0794)	3e-06	6.5e-05	208.2	3.1	4	883.431	2.05	>tr|A0A0G2JF55|A0A0G2JF55_MOUSE Methylcytosine dioxygenase TET2 OS=Mus musculus GN=Tet2 PE=1 SV=1	controllerType=0 controllerNumber=1 scan=16935		bd20210130_rb_ptmkit_peptide_titration_1mg_rep1.16935.16935.4	hcd	0	0	0	0	1.8e-07	3.6e-06	FALSE	6.32536	883.431	45.8833	4	0.0006	0.9151	0	5556	25363	11209	15996	4767	30153	13950
499 | 871208	8	1596	R.YPNQDHLTNQNLPPIHT[+203.07937]LHQQTFGDSPSK.Y	R.YPNQDHLTNQNLPPIHTLHQQTFGDSPSK.Y	1	R.YPNQDHLTNQNLPPIHTLHQQTFGDSPSK.Y_1	T17(HexNAc / 203.0794)	1e-05	0.00022	126.4	3.1	4	883.432	3.02	>tr|A0A0G2JF55|A0A0G2JF55_MOUSE Methylcytosine dioxygenase TET2 OS=Mus musculus GN=Tet2 PE=1 SV=1	controllerType=0 controllerNumber=1 scan=16950		bd20210130_rb_ptmkit_peptide_titration_1mg_rep1.16950.16950.4	hcd	0	0	0	0	5.5e-07	1.1e-05	FALSE	6.32536	883.431	45.8833	4	0.0003	0.9504	0	5556	25363	11209	15996	4767	30153	13950
500 | 813310	8	1636	R.DAFTTNSTLKPNVHHLAT[+203.07937]FSPYPTPK.M	R.DAFTTNSTLKPNVHHLATFSPYPTPK.M	1	R.DAFTTNSTLKPNVHHLATFSPYPTPK.M_1	T18(HexNAc / 203.0794)	6.3e-15	1.4e-13	702.4	2.4	5	618.316	1.96	>tr|A0A0G2JF55|A0A0G2JF55_MOUSE Methylcytosine dioxygenase TET2 OS=Mus musculus GN=Tet2 PE=1 SV=1	controllerType=0 controllerNumber=1 scan=19104		bd20210130_rb_ptmkit_peptide_titration_1mg_rep1.19104.19104.5	hcd	0	0	0	0	7.8e-16	1.8e-14	TRUE	6.48581	618.316	53.0333	5	0.0005	0.0328	0	6441	57861	16378	15579	6873	44577	37554
501 | 813430	8	1636	R.DAFTTNSTLKPNVHHLAT[+203.07937]FSPYPTPK.M	R.DAFTTNSTLKPNVHHLATFSPYPTPK.M	1	R.DAFTTNSTLKPNVHHLATFSPYPTPK.M_1	T18(HexNAc / 203.0794)	2.1e-10	4.5e-09	535.9	2.4	4	772.644	3.57	>tr|A0A0G2JF55|A0A0G2JF55_MOUSE Methylcytosine dioxygenase TET2 OS=Mus musculus GN=Tet2 PE=1 SV=1	controllerType=0 controllerNumber=1 scan=19123		bd20210130_rb_ptmkit_peptide_titration_1mg_rep1.19123.19123.4	hcd	0	0	0	0	2.1e-11	4.8e-10	TRUE	5.03903	772.644	53.05	4	0.0001	0.0743	0	6451	33181	8947	10684	5636	28400	14583
502 | 92895	8	1636	R.DAFTTNSTLKPNVHHLAT[+203.07937]FSPYPTPK.M	R.DAFTTNSTLKPNVHHLATFSPYPTPK.M	1	R.DAFTTNSTLKPNVHHLATFSPYPTPK.M_1	T18(HexNAc / 203.0794)	2e-09	4.2e-08	515.2	1	5	618.316	1.96	>tr|A0A0G2JF55|A0A0G2JF55_MOUSE Methylcytosine dioxygenase TET2 OS=Mus musculus GN=Tet2 PE=1 SV=1	controllerType=0 controllerNumber=1 scan=19106		bd20210130_rb_ptmkit_peptide_titration_1mg_rep1.19106.19106.5	ethcd	0	0	0	0	2.2e-10	4.9e-09	TRUE
503 | 940318	8	1673	R.SPYSHPHTDYKTSEHHLPS[+203.07937]HT[+203.07937]IYS[+203.07937]YTAAASGSSSSHAFHNK.E	R.SPYSHPHTDYKTSEHHLPSHTIYSYTAAASGSSSSHAFHNK.E	3	R.SPYSHPHTDYKTSEHHLPSHTIYSYTAAASGSSSSHAFHNK.E_3	S19(HexNAc / 203.0794); T21(HexNAc / 203.0794); S24(HexNAc / 203.0794)	8.6e-20	1.8e-18	1050	2.4	6	856.558	2.48	>tr|A0A0G2JF55|A0A0G2JF55_MOUSE Methylcytosine dioxygenase TET2 OS=Mus musculus GN=Tet2 PE=1 SV=1	controllerType=0 controllerNumber=1 scan=11250		bd20210130_rb_ptmkit_peptide_titration_1mg_rep1.11250.11250.6	hcd	0	0	0	0	1.1e-20	2.6e-19	FALSE
504 | 152761	8	1673	R.SPYSHPHTDYKT[+203.07937]S[+203.07937]EHHLPSHT[+203.07937]IYSYTAAASGSSSSHAFHNK.E	R.SPYSHPHTDYKTSEHHLPSHTIYSYTAAASGSSSSHAFHNK.E	3	R.SPYSHPHTDYKTSEHHLPSHTIYSYTAAASGSSSSHAFHNK.E_3	T12(HexNAc / 203.0794); S13(HexNAc / 203.0794); T21(HexNAc / 203.0794)	8.6e-14	1.8e-12	767.5	123	6	856.558	2.48	>tr|A0A0G2JF55|A0A0G2JF55_MOUSE Methylcytosine dioxygenase TET2 OS=Mus musculus GN=Tet2 PE=1 SV=1	controllerType=0 controllerNumber=1 scan=11252		bd20210130_rb_ptmkit_peptide_titration_1mg_rep1.11252.11252.6	ethcd	0	0	0	0	8e-15	1.8e-13	FALSE
505 | 940358	8	1673	R.SPYSHPHTDYKTSEHHLPS[+203.07937]HT[+203.07937]IYS[+203.07937]YTAAASGSSSSHAFHNK.E	R.SPYSHPHTDYKTSEHHLPSHTIYSYTAAASGSSSSHAFHNK.E	3	R.SPYSHPHTDYKTSEHHLPSHTIYSYTAAASGSSSSHAFHNK.E_3	S19(HexNAc / 203.0794); T21(HexNAc / 203.0794); S24(HexNAc / 203.0794)	6e-07	1.3e-05	503.5	2.4	7	734.337	3.5	>tr|A0A0G2JF55|A0A0G2JF55_MOUSE Methylcytosine dioxygenase TET2 OS=Mus musculus GN=Tet2 PE=1 SV=1	controllerType=0 controllerNumber=1 scan=11263		bd20210130_rb_ptmkit_peptide_titration_1mg_rep1.11263.11263.7	hcd	0	0	0	0	3.7e-08	7.6e-07	FALSE
506 | 940198	8	1673	R.SPYSHPHTDYKTSEHHLPS[+203.07937]HT[+203.07937]IYS[+203.07937]YTAAASGSSSSHAFHNK.E	R.SPYSHPHTDYKTSEHHLPSHTIYSYTAAASGSSSSHAFHNK.E	3	R.SPYSHPHTDYKTSEHHLPSHTIYSYTAAASGSSSSHAFHNK.E_3	S19(HexNAc / 203.0794); T21(HexNAc / 203.0794); S24(HexNAc / 203.0794)	9.7e-07	2.1e-05	335.9	2.4	5	1027.67	3.8	>tr|A0A0G2JF55|A0A0G2JF55_MOUSE Methylcytosine dioxygenase TET2 OS=Mus musculus GN=Tet2 PE=1 SV=1	controllerType=0 controllerNumber=1 scan=11238		bd20210130_rb_ptmkit_peptide_titration_1mg_rep1.11238.11238.5	hcd	0	0	0	0	6e-08	1.2e-06	FALSE		1027.87	31.15	5	0.1977	0.0721	0	2883	14788	6164	6309		12167	8957
507 | 940718	8	1673	R.SPYSHPHTDYKTSEHHLPS[+203.07937]HTIYS[+203.07937]YTAAASGSSSSHAFHNK.E	R.SPYSHPHTDYKTSEHHLPSHTIYSYTAAASGSSSSHAFHNK.E	2	R.SPYSHPHTDYKTSEHHLPSHTIYSYTAAASGSSSSHAFHNK.E_2	S19(HexNAc / 203.0794); S24(HexNAc / 203.0794)	3.9e-18	8.3e-17	996.1	0	5	987.053	3.26	>tr|A0A0G2JF55|A0A0G2JF55_MOUSE Methylcytosine dioxygenase TET2 OS=Mus musculus GN=Tet2 PE=1 SV=1	controllerType=0 controllerNumber=1 scan=11462		bd20210130_rb_ptmkit_peptide_titration_1mg_rep1.11462.11462.5	hcd	0	0	0	0	4.1e-19	8.3e-18	FALSE	4.4827	987.052	31.6667	5	0.001	0.0281	0	2988	24194	10680	10728	4912	22019	13956
508 | 153241	8	1673	R.SPYSHPHTDYKT[+203.07937]SEHHLPSHT[+203.07937]IYSYTAAASGSSSSHAFHNK.E	R.SPYSHPHTDYKTSEHHLPSHTIYSYTAAASGSSSSHAFHNK.E	2	R.SPYSHPHTDYKTSEHHLPSHTIYSYTAAASGSSSSHAFHNK.E_2	T12(HexNAc / 203.0794); T21(HexNAc / 203.0794)	4.5e-10	9.5e-09	671.3	27.1	7	705.325	2.81	>tr|A0A0G2JF55|A0A0G2JF55_MOUSE Methylcytosine dioxygenase TET2 OS=Mus musculus GN=Tet2 PE=1 SV=1	controllerType=0 controllerNumber=1 scan=11475		bd20210130_rb_ptmkit_peptide_titration_1mg_rep1.11475.11475.7	ethcd	0	0	0	0	4.9e-11	1.2e-09	FALSE
509 | 940798	8	1673	R.SPYSHPHTDYKTSEHHLPS[+203.07937]HTIYS[+203.07937]YTAAASGSSSSHAFHNK.E	R.SPYSHPHTDYKTSEHHLPSHTIYSYTAAASGSSSSHAFHNK.E	2	R.SPYSHPHTDYKTSEHHLPSHTIYSYTAAASGSSSSHAFHNK.E_2	S19(HexNAc / 203.0794); S24(HexNAc / 203.0794)	1.7e-06	3.7e-05	424.6	0	7	705.325	2.81	>tr|A0A0G2JF55|A0A0G2JF55_MOUSE Methylcytosine dioxygenase TET2 OS=Mus musculus GN=Tet2 PE=1 SV=1	controllerType=0 controllerNumber=1 scan=11473		bd20210130_rb_ptmkit_peptide_titration_1mg_rep1.11473.11473.7	hcd	0	0	0	0	1.1e-07	2.1e-06	FALSE
510 | 940878	8	1673	R.SPYSHPHTDYKTSEHHLPS[+203.07937]HTIYS[+203.07937]YTAAASGSSSSHAFHNK.E	R.SPYSHPHTDYKTSEHHLPSHTIYSYTAAASGSSSSHAFHNK.E	2	R.SPYSHPHTDYKTSEHHLPSHTIYSYTAAASGSSSSHAFHNK.E_2	S19(HexNAc / 203.0794); S24(HexNAc / 203.0794)	3.9e-08	8.5e-07	407.6	0	6	822.712	3.16	>tr|A0A0G2JF55|A0A0G2JF55_MOUSE Methylcytosine dioxygenase TET2 OS=Mus musculus GN=Tet2 PE=1 SV=1	controllerType=0 controllerNumber=1 scan=11499		bd20210130_rb_ptmkit_peptide_titration_1mg_rep1.11499.11499.6	hcd	0	0	0	0	3.1e-09	6.1e-08	FALSE
511 | 941998	8	1673	R.SPYSHPHTDYKTSEHHLPSHT[+203.07937]IYS[+203.07937]YTAAASGSSSSHAFHNK.E	R.SPYSHPHTDYKTSEHHLPSHTIYSYTAAASGSSSSHAFHNK.E	2	R.SPYSHPHTDYKTSEHHLPSHTIYSYTAAASGSSSSHAFHNK.E_2	T21(HexNAc / 203.0794); S24(HexNAc / 203.0794)	3.5e-06	7.5e-05	322	0	6	822.713	4.05	>tr|A0A0G2JF55|A0A0G2JF55_MOUSE Methylcytosine dioxygenase TET2 OS=Mus musculus GN=Tet2 PE=1 SV=1	controllerType=0 controllerNumber=1 scan=12059		bd20210130_rb_ptmkit_peptide_titration_1mg_rep1.12059.12059.6	hcd	0	0	0	0	2.1e-07	4.2e-06	FALSE
512 | 153161	8	1673	R.SPYSHPHTDYKT[+203.07937]SEHHLPSHT[+203.07937]IYSYTAAASGSSSSHAFHNK.E	R.SPYSHPHTDYKTSEHHLPSHTIYSYTAAASGSSSSHAFHNK.E	2	R.SPYSHPHTDYKTSEHHLPSHTIYSYTAAASGSSSSHAFHNK.E_2	T12(HexNAc / 203.0794); T21(HexNAc / 203.0794)	0.00036	0.0077	240.5	14.4	5	987.053	3.26	>tr|A0A0G2JF55|A0A0G2JF55_MOUSE Methylcytosine dioxygenase TET2 OS=Mus musculus GN=Tet2 PE=1 SV=1	controllerType=0 controllerNumber=1 scan=11464		bd20210130_rb_ptmkit_peptide_titration_1mg_rep1.11464.11464.5	ethcd	0.00025	0.00061	0	0	0.00026	0.00063	FALSE
513 | 940638	8	1673	R.SPYSHPHTDYKTSEHHLPS[+203.07937]HT[+203.07937]IYSYTAAASGSSSSHAFHNK.E	R.SPYSHPHTDYKTSEHHLPSHTIYSYTAAASGSSSSHAFHNK.E	2	R.SPYSHPHTDYKTSEHHLPSHTIYSYTAAASGSSSSHAFHNK.E_2	S19(HexNAc / 203.0794); T21(HexNAc / 203.0794)	0.0027	0.029	164.5	0	5	987.054	4.13	>tr|A0A0G2JF55|A0A0G2JF55_MOUSE Methylcytosine dioxygenase TET2 OS=Mus musculus GN=Tet2 PE=1 SV=1	controllerType=0 controllerNumber=1 scan=11423		bd20210130_rb_ptmkit_peptide_titration_1mg_rep1.11423.11423.5	hcd	0.00081	0.0013	0	0	0.00083	0.0013	FALSE		987.25	31.65	5	0.1958	0.0629	0	2966	8583	2242	3804		7607	4123
514 | 547146	8	1673	R.S[+79.96633]PYS[+203.07937]HPHTDYK.T	R.S[+79.96633]PYSHPHTDYK.T	1	R.S[+79.96633]PYSHPHTDYK.T_1	S1(Phospho / 79.9663); S4(HexNAc / 203.0794)	1.7e-05	0.00036	217.4	7.3	3	538.889	2.98	>tr|A0A0G2JF55|A0A0G2JF55_MOUSE Methylcytosine dioxygenase TET2 OS=Mus musculus GN=Tet2 PE=1 SV=1	controllerType=0 controllerNumber=1 scan=6270		bd20210130_rb_ptmkit_peptide_titration_1mg_rep1.6270.6270.3	hcd	0	0	0	0	8.6e-07	1.8e-05	FALSE	4.78928	538.889	17.9	3	0	0.0223	0	559	9797	5092	5403	2686	12864	5133
515 | 545667	8	1673	R.SPYSHPHT[+203.07937]DYK.T	R.SPYSHPHTDYK.T	1	R.SPYSHPHTDYK.T_1	T8(HexNAc / 203.0794)	5.7e-11	1.2e-09	449.7	3.6	4	384.427	3.06	>tr|A0A0G2JF55|A0A0G2JF55_MOUSE Methylcytosine dioxygenase TET2 OS=Mus musculus GN=Tet2 PE=1 SV=1	controllerType=0 controllerNumber=1 scan=5736		bd20210130_rb_ptmkit_peptide_titration_1mg_rep1.5736.5736.4	hcd	0	0	0	0	4.4e-12	9.2e-11	FALSE	4.75281	384.427	16.6	4	0.0001	0.0002	0	244	26324	22692	31624	54743	260183	105427
516 | 731	8	1673	R.SPYSHPHT[+203.07937]DYK.T	R.SPYSHPHTDYK.T	1	R.SPYSHPHTDYK.T_1	T8(HexNAc / 203.0794)	5.2e-06	0.00011	294.9	130.1	4	384.427	3.06	>tr|A0A0G2JF55|A0A0G2JF55_MOUSE Methylcytosine dioxygenase TET2 OS=Mus musculus GN=Tet2 PE=1 SV=1	controllerType=0 controllerNumber=1 scan=5738		bd20210130_rb_ptmkit_peptide_titration_1mg_rep1.5738.5738.4	ethcd	0	0	0	0	3e-07	6.2e-06	FALSE
517 | 943918	8	1684	K.TSEHHLPSHTIYSYTAAASGS[+203.07937]SSSHAFHNKENDNIANGLSR.V	K.TSEHHLPSHTIYSYTAAASGSSSSHAFHNKENDNIANGLSR.V	1	K.TSEHHLPSHTIYSYTAAASGSSSSHAFHNKENDNIANGLSR.V_1	S21(HexNAc / 203.0794)	1.4e-19	2.9e-18	1070.4	0	5	920.631	2.52	>tr|A0A0G2JF55|A0A0G2JF55_MOUSE Methylcytosine dioxygenase TET2 OS=Mus musculus GN=Tet2 PE=1 SV=1	controllerType=0 controllerNumber=1 scan=13961		bd20210130_rb_ptmkit_peptide_titration_1mg_rep1.13961.13961.5	hcd	0	0	0	0	1.5e-20	3.2e-19	FALSE	5.4146	920.632	38.4667	5	0.0006	0.0311	0	4253	12875	6220	4768	2535	13726	7931
518 | 943958	8	1684	K.TSEHHLPSHTIYSYTAAASGSSSS[+203.07937]HAFHNKENDNIANGLSR.V	K.TSEHHLPSHTIYSYTAAASGSSSSHAFHNKENDNIANGLSR.V	1	K.TSEHHLPSHTIYSYTAAASGSSSSHAFHNKENDNIANGLSR.V_1	S24(HexNAc / 203.0794)	1.1e-12	2.3e-11	709.6	0	6	767.361	2.96	>tr|A0A0G2JF55|A0A0G2JF55_MOUSE Methylcytosine dioxygenase TET2 OS=Mus musculus GN=Tet2 PE=1 SV=1	controllerType=0 controllerNumber=1 scan=13975		bd20210130_rb_ptmkit_peptide_titration_1mg_rep1.13975.13975.6	hcd	0	0	0	0	1e-13	2.2e-12	FALSE
519 | 155361	8	1684	K.TSEHHLPSHT[+203.07937]IYSYTAAASGSSSSHAFHNKENDNIANGLSR.V	K.TSEHHLPSHTIYSYTAAASGSSSSHAFHNKENDNIANGLSR.V	1	K.TSEHHLPSHTIYSYTAAASGSSSSHAFHNKENDNIANGLSR.V_1	T10(HexNAc / 203.0794)	0.016	0.12	229	39.6	5	920.631	2.52	>tr|A0A0G2JF55|A0A0G2JF55_MOUSE Methylcytosine dioxygenase TET2 OS=Mus musculus GN=Tet2 PE=1 SV=1	controllerType=0 controllerNumber=1 scan=13963		bd20210130_rb_ptmkit_peptide_titration_1mg_rep1.13963.13963.5	ethcd	0.0022	0.0042	0.003	0.0051	0.0023	0.0042	FALSE
520 | 861797	8	1684	K.TSEHHLPSHTIYS[+203.07937]YT[+203.07937]AAASGSSSSHAFHNK.E	K.TSEHHLPSHTIYSYTAAASGSSSSHAFHNK.E	2	K.TSEHHLPSHTIYSYTAAASGSSSSHAFHNK.E_2	S13(HexNAc / 203.0794); T15(HexNAc / 203.0794)	1.1e-25	2.4e-24	1344.8	3.6	5	724.535	2.94	>tr|A0A0G2JF55|A0A0G2JF55_MOUSE Methylcytosine dioxygenase TET2 OS=Mus musculus GN=Tet2 PE=1 SV=1	controllerType=0 controllerNumber=1 scan=11078		bd20210130_rb_ptmkit_peptide_titration_1mg_rep1.11078.11078.5	hcd	0	0	0	0	1.8e-26	5.1e-25	FALSE	5.33957	724.535	30.65	5	0.0001	0.0183	0	2548	437405	210584	216568	104753	559336	273528
521 | 860237	8	1684	K.TSEHHLPSHTIYS[+203.07937]YT[+203.07937]AAASGSSSSHAFHNK.E	K.TSEHHLPSHTIYSYTAAASGSSSSHAFHNK.E	2	K.TSEHHLPSHTIYSYTAAASGSSSSHAFHNK.E_2	S13(HexNAc / 203.0794); T15(HexNAc / 203.0794)	9.2e-25	2e-23	1252.3	3.6	5	724.535	2.09	>tr|A0A0G2JF55|A0A0G2JF55_MOUSE Methylcytosine dioxygenase TET2 OS=Mus musculus GN=Tet2 PE=1 SV=1	controllerType=0 controllerNumber=1 scan=10518		bd20210130_rb_ptmkit_peptide_titration_1mg_rep1.10518.10518.5	hcd	0	0	0	0	1.3e-25	3e-24	FALSE
522 | 71290	8	1684	K.TS[+203.07937]EHHLPSHT[+203.07937]IYSYTAAASGSSSSHAFHNK.E	K.TSEHHLPSHTIYSYTAAASGSSSSHAFHNK.E	2	K.TSEHHLPSHTIYSYTAAASGSSSSHAFHNK.E_2	S2(HexNAc / 203.0794); T10(HexNAc / 203.0794)	1.1e-23	2.4e-22	1245.4	6.4	5	724.535	2.94	>tr|A0A0G2JF55|A0A0G2JF55_MOUSE Methylcytosine dioxygenase TET2 OS=Mus musculus GN=Tet2 PE=1 SV=1	controllerType=0 controllerNumber=1 scan=11080		bd20210130_rb_ptmkit_peptide_titration_1mg_rep1.11080.11080.5	ethcd	0	0	0	0	1.5e-24	3.8e-23	FALSE
523 | 71210	8	1684	K.TS[+203.07937]EHHLPSHT[+203.07937]IYSYTAAASGSSSSHAFHNK.E	K.TSEHHLPSHTIYSYTAAASGSSSSHAFHNK.E	2	K.TSEHHLPSHTIYSYTAAASGSSSSHAFHNK.E_2	S2(HexNAc / 203.0794); T10(HexNAc / 203.0794)	1.9e-23	4.1e-22	1170.6	1.9	6	603.947	3.03	>tr|A0A0G2JF55|A0A0G2JF55_MOUSE Methylcytosine dioxygenase TET2 OS=Mus musculus GN=Tet2 PE=1 SV=1	controllerType=0 controllerNumber=1 scan=11076		bd20210130_rb_ptmkit_peptide_titration_1mg_rep1.11076.11076.6	ethcd	0	0	0	0	2.4e-24	6.2e-23	FALSE
524 | 861717	8	1684	K.TSEHHLPSHTIYS[+203.07937]YT[+203.07937]AAASGSSSSHAFHNK.E	K.TSEHHLPSHTIYSYTAAASGSSSSHAFHNK.E	2	K.TSEHHLPSHTIYSYTAAASGSSSSHAFHNK.E_2	S13(HexNAc / 203.0794); T15(HexNAc / 203.0794)	1.9e-19	4.1e-18	958.9	3.6	6	603.947	3.03	>tr|A0A0G2JF55|A0A0G2JF55_MOUSE Methylcytosine dioxygenase TET2 OS=Mus musculus GN=Tet2 PE=1 SV=1	controllerType=0 controllerNumber=1 scan=11074		bd20210130_rb_ptmkit_peptide_titration_1mg_rep1.11074.11074.6	hcd	0	0	0	0	2.2e-20	4.8e-19	FALSE
525 | 69370	8	1684	K.TSEHHLPSHT[+203.07937]IYSYTAAAS[+203.07937]GSSSSHAFHNK.E	K.TSEHHLPSHTIYSYTAAASGSSSSHAFHNK.E	2	K.TSEHHLPSHTIYSYTAAASGSSSSHAFHNK.E_2	T10(HexNAc / 203.0794); S19(HexNAc / 203.0794)	1.7e-13	3.6e-12	767	69.4	5	724.535	2.09	>tr|A0A0G2JF55|A0A0G2JF55_MOUSE Methylcytosine dioxygenase TET2 OS=Mus musculus GN=Tet2 PE=1 SV=1	controllerType=0 controllerNumber=1 scan=10520		bd20210130_rb_ptmkit_peptide_titration_1mg_rep1.10520.10520.5	ethcd	0	0	0	0	1.8e-14	3.9e-13	FALSE
526 | 860317	8	1684	K.TSEHHLPSHTIYS[+203.07937]YT[+203.07937]AAASGSSSSHAFHNK.E	K.TSEHHLPSHTIYSYTAAASGSSSSHAFHNK.E	2	K.TSEHHLPSHTIYSYTAAASGSSSSHAFHNK.E_2	S13(HexNAc / 203.0794); T15(HexNAc / 203.0794)	1.9e-14	4.1e-13	713.9	3.6	6	603.948	3.44	>tr|A0A0G2JF55|A0A0G2JF55_MOUSE Methylcytosine dioxygenase TET2 OS=Mus musculus GN=Tet2 PE=1 SV=1	controllerType=0 controllerNumber=1 scan=10527		bd20210130_rb_ptmkit_peptide_titration_1mg_rep1.10527.10527.6	hcd	0	0	0	0	2.2e-15	5.1e-14	FALSE
527 | 862077	8	1684	K.TSEHHLPSHTIYS[+203.07937]YT[+203.07937]AAASGSSSSHAFHNK.E	K.TSEHHLPSHTIYSYTAAASGSSSSHAFHNK.E	2	K.TSEHHLPSHTIYSYTAAASGSSSSHAFHNK.E_2	S13(HexNAc / 203.0794); T15(HexNAc / 203.0794)	1.7e-12	3.6e-11	650.6	3.6	4	905.418	3.17	>tr|A0A0G2JF55|A0A0G2JF55_MOUSE Methylcytosine dioxygenase TET2 OS=Mus musculus GN=Tet2 PE=1 SV=1	controllerType=0 controllerNumber=1 scan=11118		bd20210130_rb_ptmkit_peptide_titration_1mg_rep1.11118.11118.4	hcd	0	0	0	0	1.7e-13	3.8e-12	FALSE	4.72023	905.418	30.65	4	0.0001	0.0953	0	2825	23011	14494	14812	7542	35600	22760
528 | 71570	8	1684	K.TSEHHLPSHT[+203.07937]IYSYTAAASGSSSSHAFHNK.E	K.TSEHHLPSHTIYSYTAAASGSSSSHAFHNK.E	1	K.TSEHHLPSHTIYSYTAAASGSSSSHAFHNK.E_1	T10(HexNAc / 203.0794)	1.6e-22	3.4e-21	1102.8	52	6	570.1	2.55	>tr|A0A0G2JF55|A0A0G2JF55_MOUSE Methylcytosine dioxygenase TET2 OS=Mus musculus GN=Tet2 PE=1 SV=1	controllerType=0 controllerNumber=1 scan=11139		bd20210130_rb_ptmkit_peptide_titration_1mg_rep1.11139.11139.6	ethcd	0	0	0	0	2.2e-23	5.5e-22	FALSE
529 | 862479	8	1684	K.TSEHHLPSHTIYS[+203.07937]YTAAASGSSSSHAFHNK.E	K.TSEHHLPSHTIYSYTAAASGSSSSHAFHNK.E	1	K.TSEHHLPSHTIYSYTAAASGSSSSHAFHNK.E_1	S13(HexNAc / 203.0794)	9.2e-17	2e-15	893.5	0	5	683.919	2.56	>tr|A0A0G2JF55|A0A0G2JF55_MOUSE Methylcytosine dioxygenase TET2 OS=Mus musculus GN=Tet2 PE=1 SV=1	controllerType=0 controllerNumber=1 scan=11277		bd20210130_rb_ptmkit_peptide_titration_1mg_rep1.11277.11277.5	hcd	0	0	0	0	8.9e-18	2.1e-16	FALSE	2.1248	683.921	30.8667	5	0.002	0.3266	0	2811	74933	38577	18526	17283	36723	37504
530 | 862118	8	1684	K.TSEHHLPSHTIYSYT[+203.07937]AAASGSSSSHAFHNK.E	K.TSEHHLPSHTIYSYTAAASGSSSSHAFHNK.E	1	K.TSEHHLPSHTIYSYTAAASGSSSSHAFHNK.E_1	T15(HexNAc / 203.0794)	1.6e-17	3.4e-16	892.3	2.4	6	570.1	2.55	>tr|A0A0G2JF55|A0A0G2JF55_MOUSE Methylcytosine dioxygenase TET2 OS=Mus musculus GN=Tet2 PE=1 SV=1	controllerType=0 controllerNumber=1 scan=11137		bd20210130_rb_ptmkit_peptide_titration_1mg_rep1.11137.11137.6	hcd	0	0	0	0	1.9e-18	4e-17	FALSE
531 | 71930	8	1684	K.TSEHHLPSHT[+203.07937]IYSYTAAASGSSSSHAFHNK.E	K.TSEHHLPSHTIYSYTAAASGSSSSHAFHNK.E	1	K.TSEHHLPSHTIYSYTAAASGSSSSHAFHNK.E_1	T10(HexNAc / 203.0794)	1.7e-14	3.6e-13	841.2	116.2	5	683.919	2.56	>tr|A0A0G2JF55|A0A0G2JF55_MOUSE Methylcytosine dioxygenase TET2 OS=Mus musculus GN=Tet2 PE=1 SV=1	controllerType=0 controllerNumber=1 scan=11279		bd20210130_rb_ptmkit_peptide_titration_1mg_rep1.11279.11279.5	ethcd	0	0	0	0	2e-15	4.5e-14	FALSE
532 | 862199	8	1684	K.TSEHHLPSHTIYSYT[+203.07937]AAASGSSSSHAFHNK.E	K.TSEHHLPSHTIYSYTAAASGSSSSHAFHNK.E	1	K.TSEHHLPSHTIYSYTAAASGSSSSHAFHNK.E_1	T15(HexNAc / 203.0794)	6.3e-16	1.4e-14	765.6	0	7	488.801	2.21	>tr|A0A0G2JF55|A0A0G2JF55_MOUSE Methylcytosine dioxygenase TET2 OS=Mus musculus GN=Tet2 PE=1 SV=1	controllerType=0 controllerNumber=1 scan=11160		bd20210130_rb_ptmkit_peptide_titration_1mg_rep1.11160.11160.7	hcd	0	0	0	0	6.9e-17	1.5e-15	FALSE
533 | 861758	8	1684	K.TSEHHLPSHTIYSYT[+203.07937]AAASGSSSSHAFHNK.E	K.TSEHHLPSHTIYSYTAAASGSSSSHAFHNK.E	1	K.TSEHHLPSHTIYSYTAAASGSSSSHAFHNK.E_1	T15(HexNAc / 203.0794)	2.2e-09	4.8e-08	496.2	0	5	683.92	4.08	>tr|A0A0G2JF55|A0A0G2JF55_MOUSE Methylcytosine dioxygenase TET2 OS=Mus musculus GN=Tet2 PE=1 SV=1	controllerType=0 controllerNumber=1 scan=11075		bd20210130_rb_ptmkit_peptide_titration_1mg_rep1.11075.11075.5	hcd	0	0	0	0	2.3e-10	5.2e-09	FALSE	2.1248	683.921	30.8667	5	0.0009	0.2486	0	2811	74933	38577	18526	17283	36723	37504
534 | 861837	8	1684	K.TSEHHLPSHTIYSYT[+203.07937]AAASGSSSSHAFHNK.E	K.TSEHHLPSHTIYSYTAAASGSSSSHAFHNK.E	1	K.TSEHHLPSHTIYSYTAAASGSSSSHAFHNK.E_1	T15(HexNAc / 203.0794)	1.1e-08	2.4e-07	370.7	0	4	854.648	3.49	>tr|A0A0G2JF55|A0A0G2JF55_MOUSE Methylcytosine dioxygenase TET2 OS=Mus musculus GN=Tet2 PE=1 SV=1	controllerType=0 controllerNumber=1 scan=11079		bd20210130_rb_ptmkit_peptide_titration_1mg_rep1.11079.11079.4	hcd	0	0	0	0	6.7e-10	1.3e-08	FALSE	4.55823	854.646	30.8667	4	0.0022	0.2327	0	2812	7656	3417	3235	2078	9472	6274
535 | 861999	8	1684	K.TSEHHLPSHTIYS[+203.07937]YTAAASGSSSSHAFHNK.E	K.TSEHHLPSHTIYSYTAAASGSSSSHAFHNK.E	1	K.TSEHHLPSHTIYSYTAAASGSSSSHAFHNK.E_1	S13(HexNAc / 203.0794)	3.5e-07	7.5e-06	323.3	0	4	854.647	2.06	>tr|A0A0G2JF55|A0A0G2JF55_MOUSE Methylcytosine dioxygenase TET2 OS=Mus musculus GN=Tet2 PE=1 SV=1	controllerType=0 controllerNumber=1 scan=11105		bd20210130_rb_ptmkit_peptide_titration_1mg_rep1.11105.11105.4	hcd	0	0	0	0	2.2e-08	4.9e-07	FALSE	4.55823	854.646	30.8667	4	0.001	0.1569	0	2812	7656	3417	3235	2078	9472	6274
536 | 862317	8	1684	K.TSEHHLPSHTIYSYTAAASGSSSSHAFHNK.E	K.TSEHHLPSHTIYSYTAAASGSSSSHAFHNK.E	0	K.TSEHHLPSHTIYSYTAAASGSSSSHAFHNK.E_0		1.7e-10	3.6e-09	490	490	4	803.878	3.66	>tr|A0A0G2JF55|A0A0G2JF55_MOUSE Methylcytosine dioxygenase TET2 OS=Mus musculus GN=Tet2 PE=1 SV=1	controllerType=0 controllerNumber=1 scan=11186		bd20210130_rb_ptmkit_peptide_titration_1mg_rep1.11186.11186.4	hcd	0	0	0	0	1.6e-11	3.5e-10	FALSE		803.878	30.8667	4	0	0.0719	0	2854					2515
537 | 614585	9	3	R.EIVHIQAGQC[+57.02146]GNQIGAK.F	R.EIVHIQAGQC[+57.02146]GNQIGAK.F	0	R.EIVHIQAGQC[+57.02146]GNQIGAK.F_0		1.7e-19	3.6e-18	920	920	3	608.314	3.37	>sp|P99024|TBB5_MOUSE Tubulin beta-5 chain OS=Mus musculus GN=Tubb5 PE=1 SV=1	controllerType=0 controllerNumber=1 scan=13470	C10(Carbamidomethyl / 57.0215)	bd20210130_rb_ptmkit_peptide_titration_1mg_rep1.13470.13470.3	hcd	0	0	0	0	2.1e-20	4.5e-19	FALSE		608.314	37.15	3	0.0003	0.0128	0	4024							Cytoplasm, cytoskeleton {ECO:0000269|PubMed:26637975}.
538 | 832320	9	78	R.SGPFGQIFRPDNFVFGQSGAGNNWAK.G	R.SGPFGQIFRPDNFVFGQSGAGNNWAK.G	0	R.SGPFGQIFRPDNFVFGQSGAGNNWAK.G_0		7.6e-14	1.6e-12	685.5	685.5	3	933.455	2.97	>sp|P99024|TBB5_MOUSE Tubulin beta-5 chain OS=Mus musculus GN=Tubb5 PE=1 SV=1	controllerType=0 controllerNumber=1 scan=30029		bd20210130_rb_ptmkit_peptide_titration_1mg_rep1.30029.30029.3	hcd	0	0	0	0	7.5e-15	1.7e-13	FALSE		933.456	85.3333	3	0.0003	0.2262	0	9594							Cytoplasm, cytoskeleton {ECO:0000269|PubMed:26637975}.
539 | 832477	9	78	R.SGPFGQIFRPDNFVFGQSGAGNNWAK.G	R.SGPFGQIFRPDNFVFGQSGAGNNWAK.G	0	R.SGPFGQIFRPDNFVFGQSGAGNNWAK.G_0		0.00069	0.011	98.7	98.7	4	700.342	1.61	>sp|P99024|TBB5_MOUSE Tubulin beta-5 chain OS=Mus musculus GN=Tubb5 PE=1 SV=1	controllerType=0 controllerNumber=1 scan=30070		bd20210130_rb_ptmkit_peptide_titration_1mg_rep1.30070.30070.4	hcd	0.00037	0.00075	0	0	0.00037	0.00076	FALSE		700.344	85.35	4	0.0016	0.1358	0	9624							Cytoplasm, cytoskeleton {ECO:0000269|PubMed:26637975}.
540 | 688770	9	104	K.GHYTEGAELVDSVLDVVRK.E	K.GHYTEGAELVDSVLDVVRK.E	0	K.GHYTEGAELVDSVLDVVRK.E_0		2.9e-13	6.2e-12	698.2	698.2	3	696.366	3.64	>sp|P99024|TBB5_MOUSE Tubulin beta-5 chain OS=Mus musculus GN=Tubb5 PE=1 SV=1	controllerType=0 controllerNumber=1 scan=28092		bd20210130_rb_ptmkit_peptide_titration_1mg_rep1.28092.28092.3	hcd	0	0	0	0	2.4e-14	5e-13	FALSE		696.365	79.8833	3	0.0013	0.0025	0	8610							Cytoplasm, cytoskeleton {ECO:0000269|PubMed:26637975}.
541 | 697590	9	104	K.GHYTEGAELVDSVLDVVR.K	K.GHYTEGAELVDSVLDVVR.K	0	K.GHYTEGAELVDSVLDVVR.K_0		1.4e-16	3e-15	843.7	843.7	3	653.667	2.03	>sp|P99024|TBB5_MOUSE Tubulin beta-5 chain OS=Mus musculus GN=Tubb5 PE=1 SV=1	controllerType=0 controllerNumber=1 scan=30522		bd20210130_rb_ptmkit_peptide_titration_1mg_rep1.30522.30522.3	hcd	0	0	0	0	1.4e-17	3.4e-16	FALSE		653.667	86.4833	3	0.0002	0.0291	0	9841							Cytoplasm, cytoskeleton {ECO:0000269|PubMed:26637975}.
542 | 897539	9	123	K.EAESC[+57.02146]DC[+57.02146]LQGFQLTHSLGGGTGSGMGTLLISK.I	K.EAESC[+57.02146]DC[+57.02146]LQGFQLTHSLGGGTGSGMGTLLISK.I	0	K.EAESC[+57.02146]DC[+57.02146]LQGFQLTHSLGGGTGSGMGTLLISK.I_0		7.1e-22	1.5e-20	1081.5	1081.5	3	1104.52	3.14	>sp|P99024|TBB5_MOUSE Tubulin beta-5 chain OS=Mus musculus GN=Tubb5 PE=1 SV=1	controllerType=0 controllerNumber=1 scan=27904	C5(Carbamidomethyl / 57.0215); C7(Carbamidomethyl / 57.0215)	bd20210130_rb_ptmkit_peptide_titration_1mg_rep1.27904.27904.3	hcd	0	0	0	0	1.3e-22	2.8e-21	FALSE		1104.52	79.3	3	0.0003	0.0537	0	8495	3136				3168	3447	Cytoplasm, cytoskeleton {ECO:0000269|PubMed:26637975}.
543 | 897498	9	123	K.EAESC[+57.02146]DC[+57.02146]LQGFQLTHSLGGGTGSGMGTLLISK.I	K.EAESC[+57.02146]DC[+57.02146]LQGFQLTHSLGGGTGSGMGTLLISK.I	0	K.EAESC[+57.02146]DC[+57.02146]LQGFQLTHSLGGGTGSGMGTLLISK.I_0		4.2e-15	9e-14	710.9	710.9	4	828.641	2.82	>sp|P99024|TBB5_MOUSE Tubulin beta-5 chain OS=Mus musculus GN=Tubb5 PE=1 SV=1	controllerType=0 controllerNumber=1 scan=27889	C5(Carbamidomethyl / 57.0215); C7(Carbamidomethyl / 57.0215)	bd20210130_rb_ptmkit_peptide_titration_1mg_rep1.27889.27889.4	hcd	0	0	0	0	4.1e-16	8.8e-15	FALSE		828.641	79.3	4	0.0002	0.0164	0	8486							Cytoplasm, cytoskeleton {ECO:0000269|PubMed:26637975}.
544 | 360233	9	155	K.IREEYPDR.I	K.IREEYPDR.I	0	K.IREEYPDR.I_0		0.0057	0.053	183.1	183.1	2	539.271	2.88	>sp|P99024|TBB5_MOUSE Tubulin beta-5 chain OS=Mus musculus GN=Tubb5 PE=1 SV=1	controllerType=0 controllerNumber=1 scan=6706		bd20210130_rb_ptmkit_peptide_titration_1mg_rep1.6706.6706.2	hcd	0.0013	0.0022	0	0	0.0013	0.0022	FALSE		539.271	18.9	2	0.0001	0.0037	0	790							Cytoplasm, cytoskeleton {ECO:0000269|PubMed:26637975}.
545 | 360069	9	155	K.IREEYPDR.I	K.IREEYPDR.I	0	K.IREEYPDR.I_0		2.9e-05	0.00063	288	288	3	359.85	2.72	>sp|P99024|TBB5_MOUSE Tubulin beta-5 chain OS=Mus musculus GN=Tubb5 PE=1 SV=1	controllerType=0 controllerNumber=1 scan=6691		bd20210130_rb_ptmkit_peptide_titration_1mg_rep1.6691.6691.3	hcd	0	0	0	0	1.4e-06	2.8e-05	FALSE		359.85	18.9	3	0.0001	0.0297	0	782							Cytoplasm, cytoskeleton {ECO:0000269|PubMed:26637975}.
546 | 841127	9	217	K.LTTPTYGDLNHLVSATMSGVTTC[+57.02146]LR.F	K.LTTPTYGDLNHLVSATMSGVTTC[+57.02146]LR.F	0	K.LTTPTYGDLNHLVSATMSGVTTC[+57.02146]LR.F_0		1.1e-09	2.3e-08	378.2	378.2	3	903.451	0.31	>sp|P99024|TBB5_MOUSE Tubulin beta-5 chain OS=Mus musculus GN=Tubb5 PE=1 SV=1	controllerType=0 controllerNumber=1 scan=32847	C23(Carbamidomethyl / 57.0215)	bd20210130_rb_ptmkit_peptide_titration_1mg_rep1.32847.32847.3	hcd	0	0	0	0	1.3e-10	3e-09	FALSE		903.453	92.6667	3	0.002	0.112	0	10942							Cytoplasm, cytoskeleton {ECO:0000269|PubMed:26637975}.
547 | 581264	9	263	R.LHFFM[+15.99492]PGFAPLTSR.G	R.LHFFM[+15.99492]PGFAPLTSR.G	0	R.LHFFM[+15.99492]PGFAPLTSR.G_0	M5(Oxidation / 15.9949)	4.8e-11	1e-09	508.8	508.8	3	546.283	1.7	>sp|P99024|TBB5_MOUSE Tubulin beta-5 chain OS=Mus musculus GN=Tubb5 PE=1 SV=1	controllerType=0 controllerNumber=1 scan=28751		bd20210130_rb_ptmkit_peptide_titration_1mg_rep1.28751.28751.3	hcd	0	0	0	0	3.6e-12	7.4e-11	FALSE		546.282	81.5	3	0.0002	0.2108	0	9030							Cytoplasm, cytoskeleton {ECO:0000269|PubMed:26637975}.
548 | 579201	9	263	R.LHFFM[+15.99492]PGFAPLTSR.G	R.LHFFM[+15.99492]PGFAPLTSR.G	0	R.LHFFM[+15.99492]PGFAPLTSR.G_0	M5(Oxidation / 15.9949)	9.3e-09	2e-07	459.8	459.8	3	546.284	4.38	>sp|P99024|TBB5_MOUSE Tubulin beta-5 chain OS=Mus musculus GN=Tubb5 PE=1 SV=1	controllerType=0 controllerNumber=1 scan=27896		bd20210130_rb_ptmkit_peptide_titration_1mg_rep1.27896.27896.3	hcd	0	0	0	0	5.6e-10	1e-08	FALSE		546.283	80.2	3	0.001	0.8659	0	8617							Cytoplasm, cytoskeleton {ECO:0000269|PubMed:26637975}.
549 | 580289	9	263	R.LHFFM[+15.99492]PGFAPLTSR.G	R.LHFFM[+15.99492]PGFAPLTSR.G	0	R.LHFFM[+15.99492]PGFAPLTSR.G_0	M5(Oxidation / 15.9949)	7.9e-09	1.7e-07	463.1	463.1	3	546.282	0.8	>sp|P99024|TBB5_MOUSE Tubulin beta-5 chain OS=Mus musculus GN=Tubb5 PE=1 SV=1	controllerType=0 controllerNumber=1 scan=28318		bd20210130_rb_ptmkit_peptide_titration_1mg_rep1.28318.28318.3	hcd	0	0	0	0	5e-10	9.5e-09	FALSE		546.283	80.2	3	0.001	0.3067	0	8617							Cytoplasm, cytoskeleton {ECO:0000269|PubMed:26637975}.
550 | 578806	9	263	R.LHFFM[+15.99492]PGFAPLTSR.G	R.LHFFM[+15.99492]PGFAPLTSR.G	0	R.LHFFM[+15.99492]PGFAPLTSR.G_0	M5(Oxidation / 15.9949)	2.2e-09	4.7e-08	415.3	415.3	3	546.283	3.26	>sp|P99024|TBB5_MOUSE Tubulin beta-5 chain OS=Mus musculus GN=Tubb5 PE=1 SV=1	controllerType=0 controllerNumber=1 scan=27614		bd20210130_rb_ptmkit_peptide_titration_1mg_rep1.27614.27614.3	hcd	0	0	0	0	2.3e-10	5.1e-09	FALSE															Cytoplasm, cytoskeleton {ECO:0000269|PubMed:26637975}.
551 | 580001	9	263	R.LHFFM[+15.99492]PGFAPLTSR.G	R.LHFFM[+15.99492]PGFAPLTSR.G	0	R.LHFFM[+15.99492]PGFAPLTSR.G_0	M5(Oxidation / 15.9949)	1e-08	2.1e-07	369.5	369.5	3	546.282	1.25	>sp|P99024|TBB5_MOUSE Tubulin beta-5 chain OS=Mus musculus GN=Tubb5 PE=1 SV=1	controllerType=0 controllerNumber=1 scan=28109		bd20210130_rb_ptmkit_peptide_titration_1mg_rep1.28109.28109.3	hcd	0	0	0	0	6.3e-10	1.2e-08	FALSE		546.283	80.2	3	0.0008	0.2661	0	8617							Cytoplasm, cytoskeleton {ECO:0000269|PubMed:26637975}.
552 | 580696	9	263	R.LHFFM[+15.99492]PGFAPLTSR.G	R.LHFFM[+15.99492]PGFAPLTSR.G	0	R.LHFFM[+15.99492]PGFAPLTSR.G_0	M5(Oxidation / 15.9949)	6.5e-08	1.4e-06	387.1	387.1	3	546.283	2.59	>sp|P99024|TBB5_MOUSE Tubulin beta-5 chain OS=Mus musculus GN=Tubb5 PE=1 SV=1	controllerType=0 controllerNumber=1 scan=28538		bd20210130_rb_ptmkit_peptide_titration_1mg_rep1.28538.28538.3	hcd	0	0	0	0	5.2e-09	1.1e-07	FALSE		546.283	81.2167	3	0	0.0851	0	8380							Cytoplasm, cytoskeleton {ECO:0000269|PubMed:26637975}.
553 | 581793	9	263	R.LHFFM[+15.99492]PGFAPLTSR.G	R.LHFFM[+15.99492]PGFAPLTSR.G	0	R.LHFFM[+15.99492]PGFAPLTSR.G_0	M5(Oxidation / 15.9949)	0.00015	0.0032	230.8	230.8	3	546.284	3.49	>sp|P99024|TBB5_MOUSE Tubulin beta-5 chain OS=Mus musculus GN=Tubb5 PE=1 SV=1	controllerType=0 controllerNumber=1 scan=28965		bd20210130_rb_ptmkit_peptide_titration_1mg_rep1.28965.28965.3	hcd	0.00013	0.00032	0	0	0.00014	0.00034	FALSE		546.283	81.3167	3	0.0008	0.9947	0	8931							Cytoplasm, cytoskeleton {ECO:0000269|PubMed:26637975}.
554 | 582388	9	263	R.LHFFMPGFAPLTSR.G	R.LHFFMPGFAPLTSR.G	0	R.LHFFMPGFAPLTSR.G_0		1.2e-14	2.6e-13	417.4	417.4	2	810.923	2.16	>sp|P99024|TBB5_MOUSE Tubulin beta-5 chain OS=Mus musculus GN=Tubb5 PE=1 SV=1	controllerType=0 controllerNumber=1 scan=29258		bd20210130_rb_ptmkit_peptide_titration_1mg_rep1.29258.29258.2	hcd	0	0	0	0	1.3e-15	2.9e-14	FALSE		810.923	83.0333	2	0	0.0509	0	9184							Cytoplasm, cytoskeleton {ECO:0000269|PubMed:26637975}.
555 | 582187	9	263	R.LHFFMPGFAPLTSR.G	R.LHFFMPGFAPLTSR.G	0	R.LHFFMPGFAPLTSR.G_0		4.8e-13	1e-11	569.7	569.7	3	540.951	2.12	>sp|P99024|TBB5_MOUSE Tubulin beta-5 chain OS=Mus musculus GN=Tubb5 PE=1 SV=1	controllerType=0 controllerNumber=1 scan=29197		bd20210130_rb_ptmkit_peptide_titration_1mg_rep1.29197.29197.3	hcd	0	0	0	0	4.9e-14	1.1e-12	FALSE		540.952	83.05	3	0.0008	0.1241	0	9152							Cytoplasm, cytoskeleton {ECO:0000269|PubMed:26637975}.
556 | 582619	9	263	R.LHFFMPGFAPLTSR.G	R.LHFFMPGFAPLTSR.G	0	R.LHFFMPGFAPLTSR.G_0		1.5e-09	3.1e-08	426.6	426.6	3	540.951	2.23	>sp|P99024|TBB5_MOUSE Tubulin beta-5 chain OS=Mus musculus GN=Tubb5 PE=1 SV=1	controllerType=0 controllerNumber=1 scan=29397		bd20210130_rb_ptmkit_peptide_titration_1mg_rep1.29397.29397.3	hcd	0	0	0	0	1.8e-10	4.1e-09	FALSE		540.952	83.05	3	0.0008	0.4225	0	9152							Cytoplasm, cytoskeleton {ECO:0000269|PubMed:26637975}.
557 | 583061	9	263	R.LHFFMPGFAPLTSR.G	R.LHFFMPGFAPLTSR.G	0	R.LHFFMPGFAPLTSR.G_0		3.1e-09	6.7e-08	371.3	371.3	3	540.951	2.23	>sp|P99024|TBB5_MOUSE Tubulin beta-5 chain OS=Mus musculus GN=Tubb5 PE=1 SV=1	controllerType=0 controllerNumber=1 scan=29612		bd20210130_rb_ptmkit_peptide_titration_1mg_rep1.29612.29612.3	hcd	0	0	0	0	2.8e-10	6.2e-09	FALSE		540.951	84.0333	3	0.0005	0.0001	0	9481							Cytoplasm, cytoskeleton {ECO:0000269|PubMed:26637975}.
558 | 580528	9	283	R.ALTVPELTQQVFDAK.N	R.ALTVPELTQQVFDAK.N	0	R.ALTVPELTQQVFDAK.N_0		2e-10	4.4e-09	453.6	453.6	3	553.971	1.63	>sp|P99024|TBB5_MOUSE Tubulin beta-5 chain OS=Mus musculus GN=Tubb5 PE=1 SV=1	controllerType=0 controllerNumber=1 scan=28453		bd20210130_rb_ptmkit_peptide_titration_1mg_rep1.28453.28453.3	hcd	0	0	0	0	2e-11	4.5e-10	FALSE		553.971	81.0667	3	0	0.184	0	8781							Cytoplasm, cytoskeleton {ECO:0000269|PubMed:26637975}.
559 | 358710	9	298	K.NMM[+15.99492]AAC[+57.02146]DPR.H	K.NMM[+15.99492]AAC[+57.02146]DPR.H	0	K.NMM[+15.99492]AAC[+57.02146]DPR.H_0	M3(Oxidation / 15.9949)	3.6e-07	7.7e-06	324.6	124.7	2	541.216	2.43	>sp|P99024|TBB5_MOUSE Tubulin beta-5 chain OS=Mus musculus GN=Tubb5 PE=1 SV=1	controllerType=0 controllerNumber=1 scan=6540	C6(Carbamidomethyl / 57.0215)	bd20210130_rb_ptmkit_peptide_titration_1mg_rep1.6540.6540.2	hcd	0	0	0	0	2.3e-08	5e-07	FALSE		541.216	18.5167	2	0.0002	0.0088	0	693							Cytoplasm, cytoskeleton {ECO:0000269|PubMed:26637975}.
560 | 383655	9	351	K.TAVC[+57.02146]DIPPR.G	K.TAVC[+57.02146]DIPPR.G	0	K.TAVC[+57.02146]DIPPR.G_0		1.5e-07	3.2e-06	295.5	295.5	2	514.765	3.44	>sp|P99024|TBB5_MOUSE Tubulin beta-5 chain OS=Mus musculus GN=Tubb5 PE=1 SV=1	controllerType=0 controllerNumber=1 scan=11313	C4(Carbamidomethyl / 57.0215)	bd20210130_rb_ptmkit_peptide_titration_1mg_rep1.11313.11313.2	hcd	0	0	0	0	1.1e-08	2.5e-07	FALSE		514.765	30.8	2	0.0004	0.4939	0	2736							Cytoplasm, cytoskeleton {ECO:0000269|PubMed:26637975}.
561 | 386145	9	351	K.TAVC[+57.02146]DIPPR.G	K.TAVC[+57.02146]DIPPR.G	0	K.TAVC[+57.02146]DIPPR.G_0		1.3e-07	2.7e-06	279.3	279.3	2	514.764	1.77	>sp|P99024|TBB5_MOUSE Tubulin beta-5 chain OS=Mus musculus GN=Tubb5 PE=1 SV=1	controllerType=0 controllerNumber=1 scan=11898	C4(Carbamidomethyl / 57.0215)	bd20210130_rb_ptmkit_peptide_titration_1mg_rep1.11898.11898.2	hcd	0	0	0	0	9.4e-09	2.1e-07	FALSE		514.765	31.9167	2	0.0004	0.9724	0	2911					1874	2439	Cytoplasm, cytoskeleton {ECO:0000269|PubMed:26637975}.
562 | 384734	9	351	K.TAVC[+57.02146]DIPPR.G	K.TAVC[+57.02146]DIPPR.G	0	K.TAVC[+57.02146]DIPPR.G_0		1.4e-06	3e-05	261.4	261.4	2	514.764	0.94	>sp|P99024|TBB5_MOUSE Tubulin beta-5 chain OS=Mus musculus GN=Tubb5 PE=1 SV=1	controllerType=0 controllerNumber=1 scan=11637	C4(Carbamidomethyl / 57.0215)	bd20210130_rb_ptmkit_peptide_titration_1mg_rep1.11637.11637.2	hcd	0	0	0	0	8.4e-08	1.7e-06	FALSE		514.765	31.9167	2	0.0008	0.2798	0	2911					1874	2439	Cytoplasm, cytoskeleton {ECO:0000269|PubMed:26637975}.
563 | 389011	9	351	K.TAVC[+57.02146]DIPPR.G	K.TAVC[+57.02146]DIPPR.G	0	K.TAVC[+57.02146]DIPPR.G_0		2.8e-05	0.00061	206	206	2	514.764	2.13	>sp|P99024|TBB5_MOUSE Tubulin beta-5 chain OS=Mus musculus GN=Tubb5 PE=1 SV=1	controllerType=0 controllerNumber=1 scan=12724	C4(Carbamidomethyl / 57.0215)	bd20210130_rb_ptmkit_peptide_titration_1mg_rep1.12724.12724.2	hcd	0	0	0	0	1.4e-06	2.8e-05	FALSE		514.764	34.1833	2	0	0.9717	0	3630							Cytoplasm, cytoskeleton {ECO:0000269|PubMed:26637975}.
564 | 382387	9	351	K.TAVC[+57.02146]DIPPR.G	K.TAVC[+57.02146]DIPPR.G	0	K.TAVC[+57.02146]DIPPR.G_0		1.2e-05	0.00026	229.4	229.4	2	514.764	2.37	>sp|P99024|TBB5_MOUSE Tubulin beta-5 chain OS=Mus musculus GN=Tubb5 PE=1 SV=1	controllerType=0 controllerNumber=1 scan=10924	C4(Carbamidomethyl / 57.0215)	bd20210130_rb_ptmkit_peptide_titration_1mg_rep1.10924.10924.2	hcd	0	0	0	0	6.5e-07	1.3e-05	FALSE		514.765	30.8	2	0.0002	0.5907	0	2736							Cytoplasm, cytoskeleton {ECO:0000269|PubMed:26637975}.
565 | 698627	9	363	K.MAVTFIGNSTAIQELFKR.I	K.MAVTFIGNSTAIQELFKR.I	0	K.MAVTFIGNSTAIQELFKR.I_0		1e-09	2.2e-08	566.9	566.9	3	676.032	1.76	>sp|P99024|TBB5_MOUSE Tubulin beta-5 chain OS=Mus musculus GN=Tubb5 PE=1 SV=1	controllerType=0 controllerNumber=1 scan=30784		bd20210130_rb_ptmkit_peptide_titration_1mg_rep1.30784.30784.3	hcd	0	0	0	0	1.2e-10	2.9e-09	TRUE		676.033	87.0833	3	0.0005	0.055	0	9977							Cytoplasm, cytoskeleton {ECO:0000269|PubMed:26637975}.
566 | 639843	9	363	K.M[+15.99492]AVTFIGNSTAIQELFK.R	K.M[+15.99492]AVTFIGNSTAIQELFK.R	0	K.M[+15.99492]AVTFIGNSTAIQELFK.R_0	M1(Oxidation / 15.9949)	7.7e-13	1.6e-11	678.4	678.4	2	943.491	0.64	>sp|P99024|TBB5_MOUSE Tubulin beta-5 chain OS=Mus musculus GN=Tubb5 PE=1 SV=1	controllerType=0 controllerNumber=1 scan=32199		bd20210130_rb_ptmkit_peptide_titration_1mg_rep1.32199.32199.2	hcd	0	0	0	0	7.6e-14	1.7e-12	TRUE		943.491	90.95	2	0.0004	0.0551	0	10644							Cytoplasm, cytoskeleton {ECO:0000269|PubMed:26637975}.
567 | 639923	9	363	K.M[+15.99492]AVTFIGNSTAIQELFK.R	K.M[+15.99492]AVTFIGNSTAIQELFK.R	0	K.M[+15.99492]AVTFIGNSTAIQELFK.R_0	M1(Oxidation / 15.9949)	1.7e-10	3.7e-09	516.7	516.7	3	629.33	1.47	>sp|P99024|TBB5_MOUSE Tubulin beta-5 chain OS=Mus musculus GN=Tubb5 PE=1 SV=1	controllerType=0 controllerNumber=1 scan=32206		bd20210130_rb_ptmkit_peptide_titration_1mg_rep1.32206.32206.3	hcd	0	0	0	0	1.6e-11	3.6e-10	TRUE		629.33	90.95	3	0.0003	0.0374	0	10626							Cytoplasm, cytoskeleton {ECO:0000269|PubMed:26637975}.
568 | 645874	9	363	K.MAVTFIGNSTAIQELFK.R	K.MAVTFIGNSTAIQELFK.R	0	K.MAVTFIGNSTAIQELFK.R_0		7.7e-11	1.6e-09	575.2	575.2	2	935.494	1.25	>sp|P99024|TBB5_MOUSE Tubulin beta-5 chain OS=Mus musculus GN=Tubb5 PE=1 SV=1	controllerType=0 controllerNumber=1 scan=34233		bd20210130_rb_ptmkit_peptide_titration_1mg_rep1.34233.34233.2	hcd	0	0	0	0	6e-12	1.3e-10	TRUE		935.495	96.1	2	0.0015	0.0404	0	11488							Cytoplasm, cytoskeleton {ECO:0000269|PubMed:26637975}.
569 | 645914	9	363	K.MAVTFIGNSTAIQELFK.R	K.MAVTFIGNSTAIQELFK.R	0	K.MAVTFIGNSTAIQELFK.R_0		1e-11	2.2e-10	574.7	574.7	3	623.999	1.93	>sp|P99024|TBB5_MOUSE Tubulin beta-5 chain OS=Mus musculus GN=Tubb5 PE=1 SV=1	controllerType=0 controllerNumber=1 scan=34237		bd20210130_rb_ptmkit_peptide_titration_1mg_rep1.34237.34237.3	hcd	0	0	0	0	8.5e-13	1.9e-11	TRUE		623.998	96.1167	3	0.0004	0.0481	0	11490							Cytoplasm, cytoskeleton {ECO:0000269|PubMed:26637975}.
570 | 811710	10	6	K.THINIVVIGHVDSGKSTTTGHLIYK.C	K.THINIVVIGHVDSGKSTTTGHLIYK.C	0	K.THINIVVIGHVDSGKSTTTGHLIYK.C_0		0.016	0.12	87	87	4	673.373	2.89	>sp|P10126|EF1A1_MOUSE Elongation factor 1-alpha 1 OS=Mus musculus GN=Eef1a1 PE=1 SV=3	controllerType=0 controllerNumber=1 scan=17658		bd20210130_rb_ptmkit_peptide_titration_1mg_rep1.17658.17658.4	hcd	0.0022	0.0042	0.003	0.0051	0.0023	0.0042	FALSE															Cytoplasm {ECO:0000269|PubMed:19856081}. Nucleus {ECO:0000250|UniProtKB:P68104}. Nucleus, nucleolus {ECO:0000250|UniProtKB:P68104}. Cell membrane {ECO:0000250|UniProtKB:P68104}. Note=Colocalizes with DLC1 at actin-rich regions in the cell periphery. Translocates together with ZPR1 from the cytoplasm to the nucleus and nucleolus after treatment with mitogens. Localization at the cell membrane depe…
571 | 571898	10	6	K.THINIVVIGHVDSGK.S	K.THINIVVIGHVDSGK.S	0	K.THINIVVIGHVDSGK.S_0		3.6e-22	7.7e-21	973.5	973.5	3	530.299	1.9	>sp|P10126|EF1A1_MOUSE Elongation factor 1-alpha 1 OS=Mus musculus GN=Eef1a1 PE=1 SV=3	controllerType=0 controllerNumber=1 scan=17499		bd20210130_rb_ptmkit_peptide_titration_1mg_rep1.17499.17499.3	hcd	0	0	0	0	5.9e-23	1.3e-21	FALSE		530.3	48.8	3	0.0004	0.392	0	6029							Cytoplasm {ECO:0000269|PubMed:19856081}. Nucleus {ECO:0000250|UniProtKB:P68104}. Nucleus, nucleolus {ECO:0000250|UniProtKB:P68104}. Cell membrane {ECO:0000250|UniProtKB:P68104}. Note=Colocalizes with DLC1 at actin-rich regions in the cell periphery. Translocates together with ZPR1 from the cytoplasm to the nucleus and nucleolus after treatment with mitogens. Localization at the cell membrane depe…
572 | 569899	10	6	K.THINIVVIGHVDSGK.S	K.THINIVVIGHVDSGK.S	0	K.THINIVVIGHVDSGK.S_0		3.6e-22	7.7e-21	1031.5	1031.5	3	530.299	1.9	>sp|P10126|EF1A1_MOUSE Elongation factor 1-alpha 1 OS=Mus musculus GN=Eef1a1 PE=1 SV=3	controllerType=0 controllerNumber=1 scan=16853		bd20210130_rb_ptmkit_peptide_titration_1mg_rep1.16853.16853.3	hcd	0	0	0	0	5.2e-23	1.1e-21	FALSE	2.79633	530.301	46.1667	3	0.0012	0.3989	0	5634			1905	1964	5492	6487	Cytoplasm {ECO:0000269|PubMed:19856081}. Nucleus {ECO:0000250|UniProtKB:P68104}. Nucleus, nucleolus {ECO:0000250|UniProtKB:P68104}. Cell membrane {ECO:0000250|UniProtKB:P68104}. Note=Colocalizes with DLC1 at actin-rich regions in the cell periphery. Translocates together with ZPR1 from the cytoplasm to the nucleus and nucleolus after treatment with mitogens. Localization at the cell membrane depe…
573 | 570641	10	6	K.THINIVVIGHVDSGK.S	K.THINIVVIGHVDSGK.S	0	K.THINIVVIGHVDSGK.S_0		3.6e-22	7.7e-21	970.1	970.1	3	530.299	2.01	>sp|P10126|EF1A1_MOUSE Elongation factor 1-alpha 1 OS=Mus musculus GN=Eef1a1 PE=1 SV=3	controllerType=0 controllerNumber=1 scan=17077		bd20210130_rb_ptmkit_peptide_titration_1mg_rep1.17077.17077.3	hcd	0	0	0	0	5.4e-23	1.1e-21	FALSE															Cytoplasm {ECO:0000269|PubMed:19856081}. Nucleus {ECO:0000250|UniProtKB:P68104}. Nucleus, nucleolus {ECO:0000250|UniProtKB:P68104}. Cell membrane {ECO:0000250|UniProtKB:P68104}. Note=Colocalizes with DLC1 at actin-rich regions in the cell periphery. Translocates together with ZPR1 from the cytoplasm to the nucleus and nucleolus after treatment with mitogens. Localization at the cell membrane depe…
574 | 569292	10	6	K.THINIVVIGHVDSGK.S	K.THINIVVIGHVDSGK.S	0	K.THINIVVIGHVDSGK.S_0		4.3e-22	9.2e-21	1009.5	1009.5	3	530.3	3.05	>sp|P10126|EF1A1_MOUSE Elongation factor 1-alpha 1 OS=Mus musculus GN=Eef1a1 PE=1 SV=3	controllerType=0 controllerNumber=1 scan=16660		bd20210130_rb_ptmkit_peptide_titration_1mg_rep1.16660.16660.3	hcd	0	0	0	0	7.9e-23	1.7e-21	FALSE	2.79633	530.301	46.1667	3	0.0006	0.1591	0	5634			1905	1964	5492	6487	Cytoplasm {ECO:0000269|PubMed:19856081}. Nucleus {ECO:0000250|UniProtKB:P68104}. Nucleus, nucleolus {ECO:0000250|UniProtKB:P68104}. Cell membrane {ECO:0000250|UniProtKB:P68104}. Note=Colocalizes with DLC1 at actin-rich regions in the cell periphery. Translocates together with ZPR1 from the cytoplasm to the nucleus and nucleolus after treatment with mitogens. Localization at the cell membrane depe…
575 | 572452	10	6	K.THINIVVIGHVDSGK.S	K.THINIVVIGHVDSGK.S	0	K.THINIVVIGHVDSGK.S_0		3.6e-22	7.7e-21	1018.3	1018.3	3	530.3	2.59	>sp|P10126|EF1A1_MOUSE Elongation factor 1-alpha 1 OS=Mus musculus GN=Eef1a1 PE=1 SV=3	controllerType=0 controllerNumber=1 scan=17708		bd20210130_rb_ptmkit_peptide_titration_1mg_rep1.17708.17708.3	hcd	0	0	0	0	6.4e-23	1.4e-21	FALSE		530.3	48.8	3	0.0001	0.204	0	6029							Cytoplasm {ECO:0000269|PubMed:19856081}. Nucleus {ECO:0000250|UniProtKB:P68104}. Nucleus, nucleolus {ECO:0000250|UniProtKB:P68104}. Cell membrane {ECO:0000250|UniProtKB:P68104}. Note=Colocalizes with DLC1 at actin-rich regions in the cell periphery. Translocates together with ZPR1 from the cytoplasm to the nucleus and nucleolus after treatment with mitogens. Localization at the cell membrane depe…
576 | 571321	10	6	K.THINIVVIGHVDSGK.S	K.THINIVVIGHVDSGK.S	0	K.THINIVVIGHVDSGK.S_0		3.6e-22	7.7e-21	998.9	998.9	3	530.3	2.24	>sp|P10126|EF1A1_MOUSE Elongation factor 1-alpha 1 OS=Mus musculus GN=Eef1a1 PE=1 SV=3	controllerType=0 controllerNumber=1 scan=17298		bd20210130_rb_ptmkit_peptide_titration_1mg_rep1.17298.17298.3	hcd	0	0	0	0	5.7e-23	1.2e-21	FALSE		530.3	48.8	3	0.0002	0.9683	0	6029							Cytoplasm {ECO:0000269|PubMed:19856081}. Nucleus {ECO:0000250|UniProtKB:P68104}. Nucleus, nucleolus {ECO:0000250|UniProtKB:P68104}. Cell membrane {ECO:0000250|UniProtKB:P68104}. Note=Colocalizes with DLC1 at actin-rich regions in the cell periphery. Translocates together with ZPR1 from the cytoplasm to the nucleus and nucleolus after treatment with mitogens. Localization at the cell membrane depe…
577 | 573235	10	6	K.THINIVVIGHVDSGK.S	K.THINIVVIGHVDSGK.S	0	K.THINIVVIGHVDSGK.S_0		4.3e-21	9.2e-20	962.8	962.8	3	530.3	3.05	>sp|P10126|EF1A1_MOUSE Elongation factor 1-alpha 1 OS=Mus musculus GN=Eef1a1 PE=1 SV=3	controllerType=0 controllerNumber=1 scan=18263		bd20210130_rb_ptmkit_peptide_titration_1mg_rep1.18263.18263.3	hcd	0	0	0	0	4.6e-22	8.7e-21	FALSE		530.3	50.5167	3	0.0001	0.094	0	6255							Cytoplasm {ECO:0000269|PubMed:19856081}. Nucleus {ECO:0000250|UniProtKB:P68104}. Nucleus, nucleolus {ECO:0000250|UniProtKB:P68104}. Cell membrane {ECO:0000250|UniProtKB:P68104}. Note=Colocalizes with DLC1 at actin-rich regions in the cell periphery. Translocates together with ZPR1 from the cytoplasm to the nucleus and nucleolus after treatment with mitogens. Localization at the cell membrane depe…
578 | 572818	10	6	K.THINIVVIGHVDSGK.S	K.THINIVVIGHVDSGK.S	0	K.THINIVVIGHVDSGK.S_0		4.3e-20	9.2e-19	913.8	913.8	3	530.3	3.16	>sp|P10126|EF1A1_MOUSE Elongation factor 1-alpha 1 OS=Mus musculus GN=Eef1a1 PE=1 SV=3	controllerType=0 controllerNumber=1 scan=17994		bd20210130_rb_ptmkit_peptide_titration_1mg_rep1.17994.17994.3	hcd	0	0	0	0	4.8e-21	1.1e-19	FALSE		530.3	50.5167	3	0.0001	0.6918	0	6255							Cytoplasm {ECO:0000269|PubMed:19856081}. Nucleus {ECO:0000250|UniProtKB:P68104}. Nucleus, nucleolus {ECO:0000250|UniProtKB:P68104}. Cell membrane {ECO:0000250|UniProtKB:P68104}. Note=Colocalizes with DLC1 at actin-rich regions in the cell periphery. Translocates together with ZPR1 from the cytoplasm to the nucleus and nucleolus after treatment with mitogens. Localization at the cell membrane depe…
579 | 574035	10	6	K.THINIVVIGHVDSGK.S	K.THINIVVIGHVDSGK.S	0	K.THINIVVIGHVDSGK.S_0		3.6e-20	7.7e-19	918.8	918.8	3	530.3	2.7	>sp|P10126|EF1A1_MOUSE Elongation factor 1-alpha 1 OS=Mus musculus GN=Eef1a1 PE=1 SV=3	controllerType=0 controllerNumber=1 scan=18945		bd20210130_rb_ptmkit_peptide_titration_1mg_rep1.18945.18945.3	hcd	0	0	0	0	3.2e-21	6.7e-20	FALSE		530.299	52.4333	3	0.0006	0.1774	0	6402							Cytoplasm {ECO:0000269|PubMed:19856081}. Nucleus {ECO:0000250|UniProtKB:P68104}. Nucleus, nucleolus {ECO:0000250|UniProtKB:P68104}. Cell membrane {ECO:0000250|UniProtKB:P68104}. Note=Colocalizes with DLC1 at actin-rich regions in the cell periphery. Translocates together with ZPR1 from the cytoplasm to the nucleus and nucleolus after treatment with mitogens. Localization at the cell membrane depe…
580 | 574333	10	6	K.THINIVVIGHVDSGK.S	K.THINIVVIGHVDSGK.S	0	K.THINIVVIGHVDSGK.S_0		4.3e-17	9.2e-16	768	768	3	530.3	2.93	>sp|P10126|EF1A1_MOUSE Elongation factor 1-alpha 1 OS=Mus musculus GN=Eef1a1 PE=1 SV=3	controllerType=0 controllerNumber=1 scan=19228		bd20210130_rb_ptmkit_peptide_titration_1mg_rep1.19228.19228.3	hcd	0	0	0	0	4e-18	9.5e-17	FALSE		530.3	52.8833	3	0	0.5409	0	6479							Cytoplasm {ECO:0000269|PubMed:19856081}. Nucleus {ECO:0000250|UniProtKB:P68104}. Nucleus, nucleolus {ECO:0000250|UniProtKB:P68104}. Cell membrane {ECO:0000250|UniProtKB:P68104}. Note=Colocalizes with DLC1 at actin-rich regions in the cell periphery. Translocates together with ZPR1 from the cytoplasm to the nucleus and nucleolus after treatment with mitogens. Localization at the cell membrane depe…
581 | 575431	10	6	K.THINIVVIGHVDSGK.S	K.THINIVVIGHVDSGK.S	0	K.THINIVVIGHVDSGK.S_0		3.6e-16	7.7e-15	775.8	775.8	3	530.3	2.36	>sp|P10126|EF1A1_MOUSE Elongation factor 1-alpha 1 OS=Mus musculus GN=Eef1a1 PE=1 SV=3	controllerType=0 controllerNumber=1 scan=20890		bd20210130_rb_ptmkit_peptide_titration_1mg_rep1.20890.20890.3	hcd	0	0	0	0	3.2e-17	7e-16	FALSE		530.3	57.6333	3	0.0001	0.6524	0	6879							Cytoplasm {ECO:0000269|PubMed:19856081}. Nucleus {ECO:0000250|UniProtKB:P68104}. Nucleus, nucleolus {ECO:0000250|UniProtKB:P68104}. Cell membrane {ECO:0000250|UniProtKB:P68104}. Note=Colocalizes with DLC1 at actin-rich regions in the cell periphery. Translocates together with ZPR1 from the cytoplasm to the nucleus and nucleolus after treatment with mitogens. Localization at the cell membrane depe…
582 | 569859	10	6	K.THINIVVIGHVDSGK.S	K.THINIVVIGHVDSGK.S	0	K.THINIVVIGHVDSGK.S_0		1.4e-15	3e-14	691.8	691.8	4	397.976	2.12	>sp|P10126|EF1A1_MOUSE Elongation factor 1-alpha 1 OS=Mus musculus GN=Eef1a1 PE=1 SV=3	controllerType=0 controllerNumber=1 scan=16852		bd20210130_rb_ptmkit_peptide_titration_1mg_rep1.16852.16852.4	hcd	0	0	0	0	1.4e-16	3e-15	FALSE		397.977	46.1667	4	0.0005	0.3962	0	5630							Cytoplasm {ECO:0000269|PubMed:19856081}. Nucleus {ECO:0000250|UniProtKB:P68104}. Nucleus, nucleolus {ECO:0000250|UniProtKB:P68104}. Cell membrane {ECO:0000250|UniProtKB:P68104}. Note=Colocalizes with DLC1 at actin-rich regions in the cell periphery. Translocates together with ZPR1 from the cytoplasm to the nucleus and nucleolus after treatment with mitogens. Localization at the cell membrane depe…
583 | 574577	10	6	K.THINIVVIGHVDSGK.S	K.THINIVVIGHVDSGK.S	0	K.THINIVVIGHVDSGK.S_0		1.2e-13	2.7e-12	678	678	3	530.298	-0.18	>sp|P10126|EF1A1_MOUSE Elongation factor 1-alpha 1 OS=Mus musculus GN=Eef1a1 PE=1 SV=3	controllerType=0 controllerNumber=1 scan=19668		bd20210130_rb_ptmkit_peptide_titration_1mg_rep1.19668.19668.3	hcd	0	0	0	0	1.1e-14	2.5e-13	FALSE															Cytoplasm {ECO:0000269|PubMed:19856081}. Nucleus {ECO:0000250|UniProtKB:P68104}. Nucleus, nucleolus {ECO:0000250|UniProtKB:P68104}. Cell membrane {ECO:0000250|UniProtKB:P68104}. Note=Colocalizes with DLC1 at actin-rich regions in the cell periphery. Translocates together with ZPR1 from the cytoplasm to the nucleus and nucleolus after treatment with mitogens. Localization at the cell membrane depe…
584 | 569172	10	6	K.THINIVVIGHVDSGK.S	K.THINIVVIGHVDSGK.S	0	K.THINIVVIGHVDSGK.S_0		1.7e-15	3.6e-14	700.6	700.6	4	397.977	3.19	>sp|P10126|EF1A1_MOUSE Elongation factor 1-alpha 1 OS=Mus musculus GN=Eef1a1 PE=1 SV=3	controllerType=0 controllerNumber=1 scan=16653		bd20210130_rb_ptmkit_peptide_titration_1mg_rep1.16653.16653.4	hcd	0	0	0	0	2.1e-16	4.8e-15	FALSE		397.977	46.1667	4	0	0.1778	0	5630							Cytoplasm {ECO:0000269|PubMed:19856081}. Nucleus {ECO:0000250|UniProtKB:P68104}. Nucleus, nucleolus {ECO:0000250|UniProtKB:P68104}. Cell membrane {ECO:0000250|UniProtKB:P68104}. Note=Colocalizes with DLC1 at actin-rich regions in the cell periphery. Translocates together with ZPR1 from the cytoplasm to the nucleus and nucleolus after treatment with mitogens. Localization at the cell membrane depe…
585 | 575158	10	6	K.THINIVVIGHVDSGK.S	K.THINIVVIGHVDSGK.S	0	K.THINIVVIGHVDSGK.S_0		3.6e-14	7.7e-13	670.2	670.2	3	530.3	2.47	>sp|P10126|EF1A1_MOUSE Elongation factor 1-alpha 1 OS=Mus musculus GN=Eef1a1 PE=1 SV=3	controllerType=0 controllerNumber=1 scan=20579		bd20210130_rb_ptmkit_peptide_titration_1mg_rep1.20579.20579.3	hcd	0	0	0	0	3.1e-15	6.5e-14	FALSE		530.3	57.6333	3	0	0.266	0	6879							Cytoplasm {ECO:0000269|PubMed:19856081}. Nucleus {ECO:0000250|UniProtKB:P68104}. Nucleus, nucleolus {ECO:0000250|UniProtKB:P68104}. Cell membrane {ECO:0000250|UniProtKB:P68104}. Note=Colocalizes with DLC1 at actin-rich regions in the cell periphery. Translocates together with ZPR1 from the cytoplasm to the nucleus and nucleolus after treatment with mitogens. Localization at the cell membrane depe…
586 | 571281	10	6	K.THINIVVIGHVDSGK.S	K.THINIVVIGHVDSGK.S	0	K.THINIVVIGHVDSGK.S_0		1.4e-14	3e-13	670.3	670.3	4	397.977	2.58	>sp|P10126|EF1A1_MOUSE Elongation factor 1-alpha 1 OS=Mus musculus GN=Eef1a1 PE=1 SV=3	controllerType=0 controllerNumber=1 scan=17279		bd20210130_rb_ptmkit_peptide_titration_1mg_rep1.17279.17279.4	hcd	0	0	0	0	1.5e-15	3.4e-14	FALSE		397.977	48.1667	4	0	0.3907	0	6018							Cytoplasm {ECO:0000269|PubMed:19856081}. Nucleus {ECO:0000250|UniProtKB:P68104}. Nucleus, nucleolus {ECO:0000250|UniProtKB:P68104}. Cell membrane {ECO:0000250|UniProtKB:P68104}. Note=Colocalizes with DLC1 at actin-rich regions in the cell periphery. Translocates together with ZPR1 from the cytoplasm to the nucleus and nucleolus after treatment with mitogens. Localization at the cell membrane depe…
587 | 570561	10	6	K.THINIVVIGHVDSGK.S	K.THINIVVIGHVDSGK.S	0	K.THINIVVIGHVDSGK.S_0		1.7e-14	3.6e-13	653.1	653.1	4	397.977	2.89	>sp|P10126|EF1A1_MOUSE Elongation factor 1-alpha 1 OS=Mus musculus GN=Eef1a1 PE=1 SV=3	controllerType=0 controllerNumber=1 scan=17061		bd20210130_rb_ptmkit_peptide_titration_1mg_rep1.17061.17061.4	hcd	0	0	0	0	2.1e-15	4.7e-14	FALSE		397.977	46.1667	4	0.0002	0.9812	0	5630							Cytoplasm {ECO:0000269|PubMed:19856081}. Nucleus {ECO:0000250|UniProtKB:P68104}. Nucleus, nucleolus {ECO:0000250|UniProtKB:P68104}. Cell membrane {ECO:0000250|UniProtKB:P68104}. Note=Colocalizes with DLC1 at actin-rich regions in the cell periphery. Translocates together with ZPR1 from the cytoplasm to the nucleus and nucleolus after treatment with mitogens. Localization at the cell membrane depe…
588 | 571738	10	6	K.THINIVVIGHVDSGK.S	K.THINIVVIGHVDSGK.S	0	K.THINIVVIGHVDSGK.S_0		1.4e-14	3e-13	665.3	665.3	4	397.977	2.5	>sp|P10126|EF1A1_MOUSE Elongation factor 1-alpha 1 OS=Mus musculus GN=Eef1a1 PE=1 SV=3	controllerType=0 controllerNumber=1 scan=17478		bd20210130_rb_ptmkit_peptide_titration_1mg_rep1.17478.17478.4	hcd	0	0	0	0	1.6e-15	3.5e-14	FALSE		397.977	48.1667	4	0	0.1795	0	6018							Cytoplasm {ECO:0000269|PubMed:19856081}. Nucleus {ECO:0000250|UniProtKB:P68104}. Nucleus, nucleolus {ECO:0000250|UniProtKB:P68104}. Cell membrane {ECO:0000250|UniProtKB:P68104}. Note=Colocalizes with DLC1 at actin-rich regions in the cell periphery. Translocates together with ZPR1 from the cytoplasm to the nucleus and nucleolus after treatment with mitogens. Localization at the cell membrane depe…
589 | 575963	10	6	K.THINIVVIGHVDSGK.S	K.THINIVVIGHVDSGK.S	0	K.THINIVVIGHVDSGK.S_0		3.6e-13	7.7e-12	380	380	3	530.299	1.55	>sp|P10126|EF1A1_MOUSE Elongation factor 1-alpha 1 OS=Mus musculus GN=Eef1a1 PE=1 SV=3	controllerType=0 controllerNumber=1 scan=21511		bd20210130_rb_ptmkit_peptide_titration_1mg_rep1.21511.21511.3	hcd	0	0	0	0	3.1e-14	6.1e-13	FALSE		530.299	59.3167	3	0	0.8256	0	7197							Cytoplasm {ECO:0000269|PubMed:19856081}. Nucleus {ECO:0000250|UniProtKB:P68104}. Nucleus, nucleolus {ECO:0000250|UniProtKB:P68104}. Cell membrane {ECO:0000250|UniProtKB:P68104}. Note=Colocalizes with DLC1 at actin-rich regions in the cell periphery. Translocates together with ZPR1 from the cytoplasm to the nucleus and nucleolus after treatment with mitogens. Localization at the cell membrane depe…
590 | 576535	10	6	K.THINIVVIGHVDSGK.S	K.THINIVVIGHVDSGK.S	0	K.THINIVVIGHVDSGK.S_0		4.3e-13	9.2e-12	661.2	661.2	3	530.301	3.97	>sp|P10126|EF1A1_MOUSE Elongation factor 1-alpha 1 OS=Mus musculus GN=Eef1a1 PE=1 SV=3	controllerType=0 controllerNumber=1 scan=22046		bd20210130_rb_ptmkit_peptide_titration_1mg_rep1.22046.22046.3	hcd	0	0	0	0	3.7e-14	7.7e-13	FALSE		530.301	62.0667	3	0	0.3261	0	7385							Cytoplasm {ECO:0000269|PubMed:19856081}. Nucleus {ECO:0000250|UniProtKB:P68104}. Nucleus, nucleolus {ECO:0000250|UniProtKB:P68104}. Cell membrane {ECO:0000250|UniProtKB:P68104}. Note=Colocalizes with DLC1 at actin-rich regions in the cell periphery. Translocates together with ZPR1 from the cytoplasm to the nucleus and nucleolus after treatment with mitogens. Localization at the cell membrane depe…
591 | 574791	10	6	K.THINIVVIGHVDSGK.S	K.THINIVVIGHVDSGK.S	0	K.THINIVVIGHVDSGK.S_0		4.3e-13	9.2e-12	568.1	568.1	3	530.3	3.28	>sp|P10126|EF1A1_MOUSE Elongation factor 1-alpha 1 OS=Mus musculus GN=Eef1a1 PE=1 SV=3	controllerType=0 controllerNumber=1 scan=20094		bd20210130_rb_ptmkit_peptide_titration_1mg_rep1.20094.20094.3	hcd	0	0	0	0	3.7e-14	7.6e-13	FALSE		530.3	55.8333	3	0	0.0903	0	6736							Cytoplasm {ECO:0000269|PubMed:19856081}. Nucleus {ECO:0000250|UniProtKB:P68104}. Nucleus, nucleolus {ECO:0000250|UniProtKB:P68104}. Cell membrane {ECO:0000250|UniProtKB:P68104}. Note=Colocalizes with DLC1 at actin-rich regions in the cell periphery. Translocates together with ZPR1 from the cytoplasm to the nucleus and nucleolus after treatment with mitogens. Localization at the cell membrane depe…
592 | 572372	10	6	K.THINIVVIGHVDSGK.S	K.THINIVVIGHVDSGK.S	0	K.THINIVVIGHVDSGK.S_0		1.4e-12	3e-11	585.4	585.4	4	397.976	1.96	>sp|P10126|EF1A1_MOUSE Elongation factor 1-alpha 1 OS=Mus musculus GN=Eef1a1 PE=1 SV=3	controllerType=0 controllerNumber=1 scan=17684		bd20210130_rb_ptmkit_peptide_titration_1mg_rep1.17684.17684.4	hcd	0	0	0	0	1.4e-13	2.9e-12	FALSE		397.976	49.5833	4	0	0.6482	0	6100							Cytoplasm {ECO:0000269|PubMed:19856081}. Nucleus {ECO:0000250|UniProtKB:P68104}. Nucleus, nucleolus {ECO:0000250|UniProtKB:P68104}. Cell membrane {ECO:0000250|UniProtKB:P68104}. Note=Colocalizes with DLC1 at actin-rich regions in the cell periphery. Translocates together with ZPR1 from the cytoplasm to the nucleus and nucleolus after treatment with mitogens. Localization at the cell membrane depe…
593 | 572773	10	6	K.THINIVVIGHVDSGK.S	K.THINIVVIGHVDSGK.S	0	K.THINIVVIGHVDSGK.S_0		1.4e-12	3e-11	598.3	598.3	4	397.977	2.81	>sp|P10126|EF1A1_MOUSE Elongation factor 1-alpha 1 OS=Mus musculus GN=Eef1a1 PE=1 SV=3	controllerType=0 controllerNumber=1 scan=17919		bd20210130_rb_ptmkit_peptide_titration_1mg_rep1.17919.17919.4	hcd	0	0	0	0	1.4e-13	2.9e-12	FALSE		397.976	49.5833	4	0.0003	0.0271	0	6100							Cytoplasm {ECO:0000269|PubMed:19856081}. Nucleus {ECO:0000250|UniProtKB:P68104}. Nucleus, nucleolus {ECO:0000250|UniProtKB:P68104}. Cell membrane {ECO:0000250|UniProtKB:P68104}. Note=Colocalizes with DLC1 at actin-rich regions in the cell periphery. Translocates together with ZPR1 from the cytoplasm to the nucleus and nucleolus after treatment with mitogens. Localization at the cell membrane depe…
594 | 573010	10	6	K.THINIVVIGHVDSGK.S	K.THINIVVIGHVDSGK.S	0	K.THINIVVIGHVDSGK.S_0		1.7e-11	3.6e-10	587.3	587.3	4	397.977	3.04	>sp|P10126|EF1A1_MOUSE Elongation factor 1-alpha 1 OS=Mus musculus GN=Eef1a1 PE=1 SV=3	controllerType=0 controllerNumber=1 scan=18127		bd20210130_rb_ptmkit_peptide_titration_1mg_rep1.18127.18127.4	hcd	0	0	0	0	1.5e-12	3.1e-11	FALSE		397.976	49.5833	4	0.0004	0.6223	0	6100							Cytoplasm {ECO:0000269|PubMed:19856081}. Nucleus {ECO:0000250|UniProtKB:P68104}. Nucleus, nucleolus {ECO:0000250|UniProtKB:P68104}. Cell membrane {ECO:0000250|UniProtKB:P68104}. Note=Colocalizes with DLC1 at actin-rich regions in the cell periphery. Translocates together with ZPR1 from the cytoplasm to the nucleus and nucleolus after treatment with mitogens. Localization at the cell membrane depe…
595 | 573356	10	6	K.THINIVVIGHVDSGK.S	K.THINIVVIGHVDSGK.S	0	K.THINIVVIGHVDSGK.S_0		1.4e-11	3e-10	531.4	531.4	4	397.977	2.81	>sp|P10126|EF1A1_MOUSE Elongation factor 1-alpha 1 OS=Mus musculus GN=Eef1a1 PE=1 SV=3	controllerType=0 controllerNumber=1 scan=18327		bd20210130_rb_ptmkit_peptide_titration_1mg_rep1.18327.18327.4	hcd	0	0	0	0	1.2e-12	2.4e-11	FALSE															Cytoplasm {ECO:0000269|PubMed:19856081}. Nucleus {ECO:0000250|UniProtKB:P68104}. Nucleus, nucleolus {ECO:0000250|UniProtKB:P68104}. Cell membrane {ECO:0000250|UniProtKB:P68104}. Note=Colocalizes with DLC1 at actin-rich regions in the cell periphery. Translocates together with ZPR1 from the cytoplasm to the nucleus and nucleolus after treatment with mitogens. Localization at the cell membrane depe…
596 | 573522	10	6	K.THINIVVIGHVDSGK.S	K.THINIVVIGHVDSGK.S	0	K.THINIVVIGHVDSGK.S_0		1.5e-10	3.3e-09	518.1	518.1	4	397.976	1.73	>sp|P10126|EF1A1_MOUSE Elongation factor 1-alpha 1 OS=Mus musculus GN=Eef1a1 PE=1 SV=3	controllerType=0 controllerNumber=1 scan=18520		bd20210130_rb_ptmkit_peptide_titration_1mg_rep1.18520.18520.4	hcd	0	0	0	0	1.3e-11	2.9e-10	FALSE		397.976	51.8	4	0.0001	0.4343	0	6317							Cytoplasm {ECO:0000269|PubMed:19856081}. Nucleus {ECO:0000250|UniProtKB:P68104}. Nucleus, nucleolus {ECO:0000250|UniProtKB:P68104}. Cell membrane {ECO:0000250|UniProtKB:P68104}. Note=Colocalizes with DLC1 at actin-rich regions in the cell periphery. Translocates together with ZPR1 from the cytoplasm to the nucleus and nucleolus after treatment with mitogens. Localization at the cell membrane depe…
597 | 597458	10	6	K.THINIVVIGHVDSGK.S	K.THINIVVIGHVDSGK.S	0	K.THINIVVIGHVDSGK.S_0		6.1e-10	1.3e-08	513.1	513.1	3	530.299	2.13	>sp|P10126|EF1A1_MOUSE Elongation factor 1-alpha 1 OS=Mus musculus GN=Eef1a1 PE=1 SV=3	controllerType=0 controllerNumber=1 scan=35655		bd20210130_rb_ptmkit_peptide_titration_1mg_rep1.35655.35655.3	hcd	0	0	0	0	6.9e-11	1.6e-09	FALSE		530.299	99.15	3	0	0.2767	0	11714							Cytoplasm {ECO:0000269|PubMed:19856081}. Nucleus {ECO:0000250|UniProtKB:P68104}. Nucleus, nucleolus {ECO:0000250|UniProtKB:P68104}. Cell membrane {ECO:0000250|UniProtKB:P68104}. Note=Colocalizes with DLC1 at actin-rich regions in the cell periphery. Translocates together with ZPR1 from the cytoplasm to the nucleus and nucleolus after treatment with mitogens. Localization at the cell membrane depe…
598 | 600745	10	6	K.THINIVVIGHVDSGK.S	K.THINIVVIGHVDSGK.S	0	K.THINIVVIGHVDSGK.S_0		7.2e-10	1.5e-08	478.5	478.5	3	530.3	2.59	>sp|P10126|EF1A1_MOUSE Elongation factor 1-alpha 1 OS=Mus musculus GN=Eef1a1 PE=1 SV=3	controllerType=0 controllerNumber=1 scan=38900		bd20210130_rb_ptmkit_peptide_titration_1mg_rep1.38900.38900.3	hcd	0	0	0	0	8e-11	1.9e-09	FALSE		530.299	107.933	3	0.0003	0.1531	0	12320							Cytoplasm {ECO:0000269|PubMed:19856081}. Nucleus {ECO:0000250|UniProtKB:P68104}. Nucleus, nucleolus {ECO:0000250|UniProtKB:P68104}. Cell membrane {ECO:0000250|UniProtKB:P68104}. Note=Colocalizes with DLC1 at actin-rich regions in the cell periphery. Translocates together with ZPR1 from the cytoplasm to the nucleus and nucleolus after treatment with mitogens. Localization at the cell membrane depe…
599 | 573995	10	6	K.THINIVVIGHVDSGK.S	K.THINIVVIGHVDSGK.S	0	K.THINIVVIGHVDSGK.S_0		4.3e-10	9.3e-09	438.8	438.8	4	397.977	2.66	>sp|P10126|EF1A1_MOUSE Elongation factor 1-alpha 1 OS=Mus musculus GN=Eef1a1 PE=1 SV=3	controllerType=0 controllerNumber=1 scan=18938		bd20210130_rb_ptmkit_peptide_titration_1mg_rep1.18938.18938.4	hcd	0	0	0	0	4.7e-11	1.1e-09	FALSE		397.976	51.9667	4	0.0003	0.6245	0	6356							Cytoplasm {ECO:0000269|PubMed:19856081}. Nucleus {ECO:0000250|UniProtKB:P68104}. Nucleus, nucleolus {ECO:0000250|UniProtKB:P68104}. Cell membrane {ECO:0000250|UniProtKB:P68104}. Note=Colocalizes with DLC1 at actin-rich regions in the cell periphery. Translocates together with ZPR1 from the cytoplasm to the nucleus and nucleolus after treatment with mitogens. Localization at the cell membrane depe…
600 | 573738	10	6	K.THINIVVIGHVDSGK.S	K.THINIVVIGHVDSGK.S	0	K.THINIVVIGHVDSGK.S_0		4.3e-10	9.3e-09	396.6	396.6	4	397.977	2.73	>sp|P10126|EF1A1_MOUSE Elongation factor 1-alpha 1 OS=Mus musculus GN=Eef1a1 PE=1 SV=3	controllerType=0 controllerNumber=1 scan=18741		bd20210130_rb_ptmkit_peptide_titration_1mg_rep1.18741.18741.4	hcd	0	0	0	0	4.7e-11	1.1e-09	FALSE		397.976	51.9667	4	0.0003	0.0489	0	6356							Cytoplasm {ECO:0000269|PubMed:19856081}. Nucleus {ECO:0000250|UniProtKB:P68104}. Nucleus, nucleolus {ECO:0000250|UniProtKB:P68104}. Cell membrane {ECO:0000250|UniProtKB:P68104}. Note=Colocalizes with DLC1 at actin-rich regions in the cell periphery. Translocates together with ZPR1 from the cytoplasm to the nucleus and nucleolus after treatment with mitogens. Localization at the cell membrane depe…
601 | 583142	10	6	K.THINIVVIGHVDSGK.S	K.THINIVVIGHVDSGK.S	0	K.THINIVVIGHVDSGK.S_0		5.9e-08	1.3e-06	365.2	365.2	3	530.3	2.59	>sp|P10126|EF1A1_MOUSE Elongation factor 1-alpha 1 OS=Mus musculus GN=Eef1a1 PE=1 SV=3	controllerType=0 controllerNumber=1 scan=29670		bd20210130_rb_ptmkit_peptide_titration_1mg_rep1.29670.29670.3	hcd	0	0	0	0	4.7e-09	9.7e-08	FALSE		530.298	83.5833	3	0.0014	0.6009	0	9261							Cytoplasm {ECO:0000269|PubMed:19856081}. Nucleus {ECO:0000250|UniProtKB:P68104}. Nucleus, nucleolus {ECO:0000250|UniProtKB:P68104}. Cell membrane {ECO:0000250|UniProtKB:P68104}. Note=Colocalizes with DLC1 at actin-rich regions in the cell periphery. Translocates together with ZPR1 from the cytoplasm to the nucleus and nucleolus after treatment with mitogens. Localization at the cell membrane depe…
602 | 600785	10	6	K.THINIVVIGHVDSGK.S	K.THINIVVIGHVDSGK.S	0	K.THINIVVIGHVDSGK.S_0		3.2e-07	6.9e-06	365	365	3	530.299	1.09	>sp|P10126|EF1A1_MOUSE Elongation factor 1-alpha 1 OS=Mus musculus GN=Eef1a1 PE=1 SV=3	controllerType=0 controllerNumber=1 scan=39078		bd20210130_rb_ptmkit_peptide_titration_1mg_rep1.39078.39078.3	hcd	0	0	0	0	2.1e-08	4.5e-07	FALSE		530.299	108.583	3	0.0001	0.0044	0	12355							Cytoplasm {ECO:0000269|PubMed:19856081}. Nucleus {ECO:0000250|UniProtKB:P68104}. Nucleus, nucleolus {ECO:0000250|UniProtKB:P68104}. Cell membrane {ECO:0000250|UniProtKB:P68104}. Note=Colocalizes with DLC1 at actin-rich regions in the cell periphery. Translocates together with ZPR1 from the cytoplasm to the nucleus and nucleolus after treatment with mitogens. Localization at the cell membrane depe…
603 | 574711	10	6	K.THINIVVIGHVDSGK.S	K.THINIVVIGHVDSGK.S	0	K.THINIVVIGHVDSGK.S_0		2.3e-08	5e-07	342.6	342.6	4	397.977	2.43	>sp|P10126|EF1A1_MOUSE Elongation factor 1-alpha 1 OS=Mus musculus GN=Eef1a1 PE=1 SV=3	controllerType=0 controllerNumber=1 scan=19845		bd20210130_rb_ptmkit_peptide_titration_1mg_rep1.19845.19845.4	hcd	0	0	0	0	1.7e-09	3.1e-08	FALSE		397.977	54.2167	4	0	0.9932	0	6665							Cytoplasm {ECO:0000269|PubMed:19856081}. Nucleus {ECO:0000250|UniProtKB:P68104}. Nucleus, nucleolus {ECO:0000250|UniProtKB:P68104}. Cell membrane {ECO:0000250|UniProtKB:P68104}. Note=Colocalizes with DLC1 at actin-rich regions in the cell periphery. Translocates together with ZPR1 from the cytoplasm to the nucleus and nucleolus after treatment with mitogens. Localization at the cell membrane depe…
604 | 570601	10	6	K.THINIVVIGHVDSGK.S	K.THINIVVIGHVDSGK.S	0	K.THINIVVIGHVDSGK.S_0		6.1e-06	0.00013	249.4	249.4	2	794.947	4.52	>sp|P10126|EF1A1_MOUSE Elongation factor 1-alpha 1 OS=Mus musculus GN=Eef1a1 PE=1 SV=3	controllerType=0 controllerNumber=1 scan=17069		bd20210130_rb_ptmkit_peptide_titration_1mg_rep1.17069.17069.4	hcd	0	0	0	0	3.5e-07	7.2e-06	FALSE															Cytoplasm {ECO:0000269|PubMed:19856081}. Nucleus {ECO:0000250|UniProtKB:P68104}. Nucleus, nucleolus {ECO:0000250|UniProtKB:P68104}. Cell membrane {ECO:0000250|UniProtKB:P68104}. Note=Colocalizes with DLC1 at actin-rich regions in the cell periphery. Translocates together with ZPR1 from the cytoplasm to the nucleus and nucleolus after treatment with mitogens. Localization at the cell membrane depe…
605 | 600705	10	6	K.THINIVVIGHVDSGK.S	K.THINIVVIGHVDSGK.S	0	K.THINIVVIGHVDSGK.S_0		4.4e-07	9.4e-06	344.3	344.3	3	530.299	0.74	>sp|P10126|EF1A1_MOUSE Elongation factor 1-alpha 1 OS=Mus musculus GN=Eef1a1 PE=1 SV=3	controllerType=0 controllerNumber=1 scan=38701		bd20210130_rb_ptmkit_peptide_titration_1mg_rep1.38701.38701.3	hcd	0	0	0	0	2.7e-08	5.8e-07	FALSE		530.299	107.933	3	0.0006	0.3581	0	12320							Cytoplasm {ECO:0000269|PubMed:19856081}. Nucleus {ECO:0000250|UniProtKB:P68104}. Nucleus, nucleolus {ECO:0000250|UniProtKB:P68104}. Cell membrane {ECO:0000250|UniProtKB:P68104}. Note=Colocalizes with DLC1 at actin-rich regions in the cell periphery. Translocates together with ZPR1 from the cytoplasm to the nucleus and nucleolus after treatment with mitogens. Localization at the cell membrane depe…
606 | 581711	10	6	K.THINIVVIGHVDSGK.S	K.THINIVVIGHVDSGK.S	0	K.THINIVVIGHVDSGK.S_0		6.7e-07	1.4e-05	320.8	320.8	3	530.299	0.81	>sp|P10126|EF1A1_MOUSE Elongation factor 1-alpha 1 OS=Mus musculus GN=Eef1a1 PE=1 SV=3	controllerType=0 controllerNumber=1 scan=28962		bd20210130_rb_ptmkit_peptide_titration_1mg_rep1.28962.28962.3	hcd	0	0	0	0	4.1e-08	8.3e-07	FALSE		530.299	83.1	3	0	0.7971	0	9028							Cytoplasm {ECO:0000269|PubMed:19856081}. Nucleus {ECO:0000250|UniProtKB:P68104}. Nucleus, nucleolus {ECO:0000250|UniProtKB:P68104}. Cell membrane {ECO:0000250|UniProtKB:P68104}. Note=Colocalizes with DLC1 at actin-rich regions in the cell periphery. Translocates together with ZPR1 from the cytoplasm to the nucleus and nucleolus after treatment with mitogens. Localization at the cell membrane depe…
[truncated: 9,042 more rows]

## Sheet: HighConfidence_HexNAc_PSMs
PID	Prot._x000D_ Rank	Pos.	Sequence_x000D_ (unformatted)	Sequence No HexNAcs	Number HexNAcs	Sequence plus # HexNAcs	Mods (variable) Filter to contain "HexNAc"	PEP 2D, Filter for less or equal to 0.05	PEP_x000D_ 1D	Delta_x000D_ Score	Delta Mod._x000D_ Score	z	Obs._x000D_ m/z	ppm_x000D_ err.	Protein Name (Filter out ">Reverse >" for final list)	Scan #	Mods_x000D_ (fixed)	Comment	Fragment_x000D_ Type	FDR_x000D_ 2D	FDR_x000D_ 1D	FDR uniq._x000D_ 2D	FDR uniq._x000D_ 1D	q-value_x000D_ 2D	q-value_x000D_ 1D	Presence of N-Linked Glycan Motif	GlcRatio_138_144	mgf_PM	mgf_RT	mgf_Charge	Delt_PM	Delt_RT	Delt_Charge	mgf_scan#	204_Intensity	186_Intensity	168_Intensity	144_Intensity	138_Intensity	126_Intensity	Subcellular location [CC]
[truncated: 1,364 more rows]
