# Supplementary material for: Novel Antibodies for the Simple and Efficient Enrichment of Native O-GlcNAc Modified Peptides
Source: Mol Cell Proteomics. 2021 Oct 20;20:100167. doi: 10.1016/j.mcpro.2021.100167 (PMC8605273; doi:10.1016/j.mcpro.2021.100167)
Supplement: Supplemental Table S2 [file mmc2.xlsx]

## Sheet: Title
SUPPLEMENTAL TABLE 2: Anti-O-GlcNAc Antibody Enriched Synaptosome Peptide-Spectrum Matches Using HCD-pd-EThcD
Sheet 1: All Petide-Spectrum Matches
Sheet 2: High Confidence, HexNAc Modified Petide-Spectrum Matches
	1. Mods Column Filtered to Include "HexNAc"
	2. PEP2D Column Filtered to be Less than or Equal to 0.05
	3. Protein Name Column Filtered to Remove ">Reverse >"
	*Data shown in this tab was used for downstream analysis
Column Headers
PID: record identifier
Prot. Rank: Rank of Proteins
Pos.: Position of first amino acid in the peptide sequence in the protein
Sequence (unformatted) : The amino acid sequence of PSM
Sequence No HexNAcs: The amino acid sequence of the PSM without HexNAc localization
Number HexNAcs : Total # of HexNAcs identified on the PSM
Sequence plus # HexNAcs: The amino acid sequence of the PSM without HexNAc localization annotated with the number of identified HexNAc modifications
Mods (variable) Filter to contain "HexNAc": The variable modifications identified on the residues observed in the PSM. This column was filtered to contain "HexNAc" modifications for downstream analysis.
PEP 2D, Filter for less or equal to 0.05: A modified scoring of PEP1D that adjusts for proteins ranked above the top decoy protein. This was filtered for less than or equal to 0.05 for downstream analysis
PEP 1D: PEP stands for “posterior error probability”. Byonic collects statistics for “true” and “false” PSMs: score, delta, precursor mass error, digestion specificity, and so forth (10 features in all). “True” PSMs are defined to be high-scoring PSMs from high-scoring proteins, and “false” PSMs are defined to be decoy PSMs. (This is “semi-supervised” statistical learning, because decoys accurate…
Delta Score: The drop in Byonic score from the top-scoring peptide to the next distinct peptide. In this computation, the same peptide with different modifications is not considered distinct.
Delta Mod. Score: The drop in Byonic score from the top-scoring peptide to the next peptide different in any way, including placement of modifications. DeltaMod gives an indication of whether modifications are confidently localized; DeltaMod over 10.0 means that there is high likelihood that all modification placements are correct. A low DeltaMod (often zero) indicates a PSM with uncertain modifi…
z: The precursor charge
Obs. m/z: The observed precursor mass-to-charge ratio
ppm err.: The error between the Obs. m/z and the theoretical m/z for the PSM
Protein Name (Filter out ">Reverse >" for final list): The protein name, including uniprot accession #. This column was filtered to not contain ">Reverse >" to remove false positives for downstream analysis.
Scan #: The byonic reported scan number
Mods (fixed): The fixed modifications identified on the residues observed in the PSM (set to carbidomethylation of cysteines)
Comment: Includes the raw file name where the PSM was detected
Fragment Type: The fragmentation method used to sequence the precursor ion (HCD vs EThcD)
FDR 2D: (# Decoy PSMs) / (# Target PSMs) in full PSM list ranked by PEP2D
FDR 1D: (# Decoy PSMs) / (# Target PSMs) in full PSM list ranked by PEP1D
FDR uniq. 2D: (# Decoy Peptides) / (# Target Peptides) in full PSM list ranked by PEP2D
FDR uniq. 1D: (# Decoy Peptides) / (# Target Peptides) in full PSM list ranked by PEP1D
q-value 2D: Estimated FDR for the full list of PSMs thresholded at this PSM by PEP 2D
q-value 1D: Estimated FDR for the full list of PSMs thresholded at this PSM by PEP 1D
Presence of N-Linked Glycan Motif: Flags for the presence of a NXT or NXS motif, where X cannot be P in the Sequence(unformatted) column. TRUE indicates NXT or NXS motif is present in PSM
GlcRatio_138_144: The ratio of the 138.055 m/z ion intensity to the 144.065 m/z ion intensity observed in the matched MS2 event peak list for the PSM
mgf_PM: The precursor mass for the matched MS2 event peak list
mgf_RT: The retention time for the matched MS2 event peak list
mgf_Charge: The charge (z) for the matched MS2 event peak list
Delt_PM: The difference between the Obs. m/z of the Byonic identified PSM and the precursor mass of the matched MS2 event peak list (the absolute value of Obs. m/z - mgf_PM)
Delt_RT: The difference between the retention time of the Byonic identified PSM and the retention time of the matched MS2 event peak list
Delt_Charge: The difference between the charge of the Byonic identified PSM and the charge of the matched MS2 event peak list
mgf_scan#: The scan number for the matched MS2 event peak list
204_Intensity: The intensity of the 204.087 m/z ion in the matched MS2 event peak list
186_Intensity: The intensity of the 186.076 m/z ion in the matched MS2 event peak list
168_Intensity: The intensity of the 168.066 m/z ion in the matched MS2 event peak list
144_Intensity: The intensity of the 144.065 m/z ion in the matched MS2 event peak list
138_Intensity: The intensity of the 138.055 m/z ion in the matched MS2 event peak list
126_Intensity: The intensity of the 126.055 m/z ion in the matched MS2 event peak list
Subcellular location [CC]: The uniprot subcellular localization annotation for the PSM

## Sheet: All_PSMs
PID	Prot._x000D_ Rank	Pos.	Sequence_x000D_ (unformatted)	Sequence No HexNAcs	Number HexNAcs	Sequence plus # HexNAcs	Mods (variable) Filter to contain "HexNAc"	PEP 2D, Filter for less or equal to 0.05	PEP_x000D_ 1D	Delta_x000D_ Score	Delta Mod._x000D_ Score	z	Obs._x000D_ m/z	ppm_x000D_ err.	Protein Name (Filter out ">Reverse >" for final list)	Scan #	Mods_x000D_ (fixed)	Comment	Fragment_x000D_ Type	FDR_x000D_ 2D	FDR_x000D_ 1D	FDR uniq._x000D_ 2D	FDR uniq._x000D_ 1D	q-value_x000D_ 2D	q-value_x000D_ 1D	Presence of N-Linked Glycan Motif	GlcRatio_138_144	mgf_PM	mgf_RT	mgf_Charge	Delt_PM	Delt_RT	Delt_Charge	mgf_scan#	204_Intensity	186_Intensity	168_Intensity	144_Intensity	138_Intensity	126_Intensity	Subcellular location [CC]
2311 | 221232	63	429	R.ISHQSVEPVVM[+15.99492]MHMNIQDSGAQPGGVPSAPTGPLGPPGHGQT[+203.07937]LGQQVPGFPTAPTR.V	R.ISHQSVEPVVM[+15.99492]MHMNIQDSGAQPGGVPSAPTGPLGPPGHGQTLGQQVPGFPTAPTR.V	1	R.ISHQSVEPVVM[+15.99492]MHMNIQDSGAQPGGVPSAPTGPLGPPGHGQTLGQQVPGFPTAPTR.V_1	M11(Oxidation / 15.9949); T42(HexNAc / 203.0794)	5.2e-32	1e-30	1639.9	19.5	5	1174.58	3.73	>tr|Q3UF95|Q3UF95_MOUSE Large proline-rich protein BAG6 OS=Mus musculus GN=Bag6 PE=1 SV=1	controllerType=0 controllerNumber=1 scan=24757		bd20210216_rb_psd_glcnac_fxn_01.24757.24757.5	ethcd	0	0	0	0	5.2e-32	1e-30	FALSE															Cytoplasm, cytosol {ECO:0000256|ARBA:ARBA00004514}. Nucleus {ECO:0000256|ARBA:ARBA00004123}. Secreted, extracellular exosome {ECO:0000256|ARBA:ARBA00004550}.
566 | 233871	3	632	R.PAKPQLAQKPSQDVPPPIT[+203.07937]AAAGGPPHPQLNKSQSLTNAFNLPEPAPPRPSLSQDEVK.A	R.PAKPQLAQKPSQDVPPPITAAAGGPPHPQLNKSQSLTNAFNLPEPAPPRPSLSQDEVK.A	1	R.PAKPQLAQKPSQDVPPPITAAAGGPPHPQLNKSQSLTNAFNLPEPAPPRPSLSQDEVK.A_1	T19(HexNAc / 203.0794)	1.3e-31	5.6e-30	1563.5	181.3	7	894.903	1.44	>sp|O88935|SYN1_MOUSE Synapsin-1 OS=Mus musculus GN=Syn1 PE=1 SV=2	controllerType=0 controllerNumber=1 scan=22765		bd20210216_rb_psd_glcnac_fxn_01.22765.22765.7	ethcd	0	0	0	0	9.2e-32	3.3e-30	TRUE															Cell junction, synapse {ECO:0000269|PubMed:11571277}. Golgi apparatus {ECO:0000269|PubMed:11571277}.
882 | 1070586	7	382	R.YPPGVVSVAPTGIPAAVEGIVPSAMS[+203.07937]LSHGLPPVAHPPHAPSPGQTVKPEADR.D	R.YPPGVVSVAPTGIPAAVEGIVPSAMSLSHGLPPVAHPPHAPSPGQTVKPEADR.D	1	R.YPPGVVSVAPTGIPAAVEGIVPSAMSLSHGLPPVAHPPHAPSPGQTVKPEADR.D_1	S26(HexNAc / 203.0794)	1.1e-30	6.1e-29	1448.5	0	8	681.235	2.84	>sp|O88712|CTBP1_MOUSE C-terminal-binding protein 1 OS=Mus musculus GN=Ctbp1 PE=1 SV=2	controllerType=0 controllerNumber=1 scan=30328		bd20210216_rb_psd_glcnac_fxn_01.30328.30328.8	hcd	0	0	0	0	6.5e-31	3e-29	FALSE															Cytoplasm {ECO:0000250|UniProtKB:Q13363}. Nucleus {ECO:0000250|UniProtKB:Q13363}.
44 | 84608	1	1414	R.SPSTSSTIHSYGQPPTT[+203.07937]ANYGSQTEELPHAPSGPPGSGR.A	R.SPSTSSTIHSYGQPPTTANYGSQTEELPHAPSGPPGSGR.A	1	R.SPSTSSTIHSYGQPPTTANYGSQTEELPHAPSGPPGSGR.A_1	T17(HexNAc / 203.0794)	9.7e-31	5.4e-29	1410.2	44.9	4	1035.99	4.12	>sp|O88737|BSN_MOUSE Protein bassoon OS=Mus musculus GN=Bsn PE=1 SV=4	controllerType=0 controllerNumber=1 scan=16375		bd20210216_rb_psd_glcnac_fxn_01.16375.16375.4	ethcd	0	0	0	0	3.8e-31	2e-29	FALSE															Cytoplasm {ECO:0000250|UniProtKB:O88778}. Cell junction, synapse, presynaptic active zone {ECO:0000269|PubMed:12628168, ECO:0000269|PubMed:12628169}. Cytoplasm, cytoskeleton {ECO:0000250|UniProtKB:O88778}. Cytoplasmic vesicle, secretory vesicle, synaptic vesicle membrane {ECO:0000269|PubMed:12628169}; Peripheral membrane protein {ECO:0000250|UniProtKB:O88778}. Note=In retina, is localized in the …
2019 | 158671	43	754	K.IHQVQHLPQTAPPTPPPAPPIT[+203.07937]ATVPPQAPPKPLVTIPPSASTK.T	K.IHQVQHLPQTAPPTPPPAPPITATVPPQAPPKPLVTIPPSASTK.T	1	K.IHQVQHLPQTAPPTPPPAPPITATVPPQAPPKPLVTIPPSASTK.T_1	T22(HexNAc / 203.0794)	1e-29	5.9e-28	1380.1	93.4	5	944.528	3.72	>tr|F2Z3U3|F2Z3U3_MOUSE Ras association (RalGDS/AF-6) and pleckstrin homology domains 1 OS=Mus musculus GN=Raph1 PE=1 SV=2	controllerType=0 controllerNumber=1 scan=23268		bd20210216_rb_psd_glcnac_fxn_01.23268.23268.5	ethcd	0	0	0	0	2.7e-30	1.4e-28	FALSE
883 | 1070387	7	382	R.YPPGVVSVAPTGIPAAVEGIVPSAMSLS[+203.07937]HGLPPVAHPPHAPSPGQTVKPEADR.D	R.YPPGVVSVAPTGIPAAVEGIVPSAMSLSHGLPPVAHPPHAPSPGQTVKPEADR.D	1	R.YPPGVVSVAPTGIPAAVEGIVPSAMSLSHGLPPVAHPPHAPSPGQTVKPEADR.D_1	S28(HexNAc / 203.0794)	5.8e-29	3.3e-27	1372.2	0	6	907.979	3.51	>sp|O88712|CTBP1_MOUSE C-terminal-binding protein 1 OS=Mus musculus GN=Ctbp1 PE=1 SV=2	controllerType=0 controllerNumber=1 scan=30173		bd20210216_rb_psd_glcnac_fxn_01.30173.30173.6	hcd	0	0	0	0	1.5e-29	7e-28	FALSE															Cytoplasm {ECO:0000250|UniProtKB:Q13363}. Nucleus {ECO:0000250|UniProtKB:Q13363}.
884 | 1070946	7	382	R.YPPGVVSVAPTGIPAAVEGIVPSAMSLS[+203.07937]HGLPPVAHPPHAPSPGQTVKPEADR.D	R.YPPGVVSVAPTGIPAAVEGIVPSAMSLSHGLPPVAHPPHAPSPGQTVKPEADR.D	1	R.YPPGVVSVAPTGIPAAVEGIVPSAMSLSHGLPPVAHPPHAPSPGQTVKPEADR.D_1	S28(HexNAc / 203.0794)	7.2e-29	4.1e-27	1335.4	0	7	778.411	3.38	>sp|O88712|CTBP1_MOUSE C-terminal-binding protein 1 OS=Mus musculus GN=Ctbp1 PE=1 SV=2	controllerType=0 controllerNumber=1 scan=30435		bd20210216_rb_psd_glcnac_fxn_01.30435.30435.7	hcd	0	0	0	0	2.3e-29	1.1e-27	FALSE															Cytoplasm {ECO:0000250|UniProtKB:Q13363}. Nucleus {ECO:0000250|UniProtKB:Q13363}.
4301 | 169471	312	310	K.ASAPQQTPSPQAAPQPQQVAQPLPVQPPPLVQPQYQSPQQPLQPR.W	K.ASAPQQTPSPQAAPQPQQVAQPLPVQPPPLVQPQYQSPQQPLQPR.W	0	K.ASAPQQTPSPQAAPQPQQVAQPLPVQPPPLVQPQYQSPQQPLQPR.W_0		1.5e-29	8.6e-28	1369.3	1369.3	4	1211.64	3.8	>tr|A2AWN8|A2AWN8_MOUSE YTH domain family 1, isoform CRA_a OS=Mus musculus GN=Ythdf1 PE=1 SV=1	controllerType=0 controllerNumber=1 scan=27029		bd20210216_rb_psd_glcnac_fxn_01.27029.27029.4	ethcd	0	0	0	0	4.3e-30	2.6e-28	FALSE
567 | 233911	3	632	R.PAKPQLAQKPSQDVPPPIT[+203.07937]AAAGGPPHPQLNKSQSLTNAFNLPEPAPPRPSLSQDEVK.A	R.PAKPQLAQKPSQDVPPPITAAAGGPPHPQLNKSQSLTNAFNLPEPAPPRPSLSQDEVK.A	1	R.PAKPQLAQKPSQDVPPPITAAAGGPPHPQLNKSQSLTNAFNLPEPAPPRPSLSQDEVK.A_1	T19(HexNAc / 203.0794)	2.1e-27	1.2e-25	1363.9	138.9	6	1043.89	1.8	>sp|O88935|SYN1_MOUSE Synapsin-1 OS=Mus musculus GN=Syn1 PE=1 SV=2	controllerType=0 controllerNumber=1 scan=22766		bd20210216_rb_psd_glcnac_fxn_01.22766.22766.6	ethcd	0	0	0	0	2.1e-28	1.6e-26	TRUE															Cell junction, synapse {ECO:0000269|PubMed:11571277}. Golgi apparatus {ECO:0000269|PubMed:11571277}.
45 | 83689	1	1414	R.SPSTSSTIHS[+203.07937]YGQPPTTANYGSQTEELPHAPSGPPGSGR.A	R.SPSTSSTIHSYGQPPTTANYGSQTEELPHAPSGPPGSGR.A	1	R.SPSTSSTIHSYGQPPTTANYGSQTEELPHAPSGPPGSGR.A_1	S10(HexNAc / 203.0794)	6.5e-28	3.7e-26	1246.5	4.1	4	1035.98	2	>sp|O88737|BSN_MOUSE Protein bassoon OS=Mus musculus GN=Bsn PE=1 SV=4	controllerType=0 controllerNumber=1 scan=16181		bd20210216_rb_psd_glcnac_fxn_01.16181.16181.4	ethcd	0	0	0	0	7.4e-29	5.2e-27	FALSE															Cytoplasm {ECO:0000250|UniProtKB:O88778}. Cell junction, synapse, presynaptic active zone {ECO:0000269|PubMed:12628168, ECO:0000269|PubMed:12628169}. Cytoplasm, cytoskeleton {ECO:0000250|UniProtKB:O88778}. Cytoplasmic vesicle, secretory vesicle, synaptic vesicle membrane {ECO:0000269|PubMed:12628169}; Peripheral membrane protein {ECO:0000250|UniProtKB:O88778}. Note=In retina, is localized in the …
2020 | 158311	43	754	K.IHQVQHLPQTAPPTPPPAPPIT[+203.07937]ATVPPQAPPKPLVTIPPSASTK.T	K.IHQVQHLPQTAPPTPPPAPPITATVPPQAPPKPLVTIPPSASTK.T	1	K.IHQVQHLPQTAPPTPPPAPPITATVPPQAPPKPLVTIPPSASTK.T_1	T22(HexNAc / 203.0794)	1e-28	5.9e-27	1319.7	73.6	5	944.528	3.92	>tr|F2Z3U3|F2Z3U3_MOUSE Ras association (RalGDS/AF-6) and pleckstrin homology domains 1 OS=Mus musculus GN=Raph1 PE=1 SV=2	controllerType=0 controllerNumber=1 scan=23079		bd20210216_rb_psd_glcnac_fxn_01.23079.23079.5	ethcd	0	0	0	0	2.9e-29	1.7e-27	FALSE
885 | 1070626	7	382	R.YPPGVVSVAPTGIPAAVEGIVPSAMSLS[+203.07937]HGLPPVAHPPHAPSPGQTVKPEADR.D	R.YPPGVVSVAPTGIPAAVEGIVPSAMSLSHGLPPVAHPPHAPSPGQTVKPEADR.D	1	R.YPPGVVSVAPTGIPAAVEGIVPSAMSLSHGLPPVAHPPHAPSPGQTVKPEADR.D_1	S28(HexNAc / 203.0794)	5.8e-27	3.3e-25	1249.2	0	6	907.979	3.72	>sp|O88712|CTBP1_MOUSE C-terminal-binding protein 1 OS=Mus musculus GN=Ctbp1 PE=1 SV=2	controllerType=0 controllerNumber=1 scan=30353		bd20210216_rb_psd_glcnac_fxn_01.30353.30353.6	hcd	0	0	0	0	1.3e-27	7.5e-26	FALSE															Cytoplasm {ECO:0000250|UniProtKB:Q13363}. Nucleus {ECO:0000250|UniProtKB:Q13363}.
2312 | 221192	63	429	R.ISHQSVEPVVM[+15.99492]MHMNIQDSGAQPGGVPSAPTGPLGPPGHGQT[+203.07937]LGQQVPGFPTAPTR.V	R.ISHQSVEPVVM[+15.99492]MHMNIQDSGAQPGGVPSAPTGPLGPPGHGQTLGQQVPGFPTAPTR.V	1	R.ISHQSVEPVVM[+15.99492]MHMNIQDSGAQPGGVPSAPTGPLGPPGHGQTLGQQVPGFPTAPTR.V_1	M11(Oxidation / 15.9949); T42(HexNAc / 203.0794)	3.7e-27	2.1e-25	1298.2	18.2	5	1174.58	5.08	>tr|Q3UF95|Q3UF95_MOUSE Large proline-rich protein BAG6 OS=Mus musculus GN=Bag6 PE=1 SV=1	controllerType=0 controllerNumber=1 scan=24749		bd20210216_rb_psd_glcnac_fxn_01.24749.24749.5	ethcd	0	0	0	0	6e-28	3.2e-26	FALSE															Cytoplasm, cytosol {ECO:0000256|ARBA:ARBA00004514}. Nucleus {ECO:0000256|ARBA:ARBA00004123}. Secreted, extracellular exosome {ECO:0000256|ARBA:ARBA00004550}.
886 | 1071312	7	382	R.YPPGVVSVAPTGIPAAVEGIVPSAMSLS[+203.07937]HGLPPVAHPPHAPSPGQTVKPEADR.D	R.YPPGVVSVAPTGIPAAVEGIVPSAMSLSHGLPPVAHPPHAPSPGQTVKPEADR.D	1	R.YPPGVVSVAPTGIPAAVEGIVPSAMSLSHGLPPVAHPPHAPSPGQTVKPEADR.D_1	S28(HexNAc / 203.0794)	5.8e-27	3.3e-25	1293.6	0	6	907.979	4.19	>sp|O88712|CTBP1_MOUSE C-terminal-binding protein 1 OS=Mus musculus GN=Ctbp1 PE=1 SV=2	controllerType=0 controllerNumber=1 scan=30531		bd20210216_rb_psd_glcnac_fxn_01.30531.30531.6	hcd	0	0	0	0	1.5e-27	9.2e-26	FALSE															Cytoplasm {ECO:0000250|UniProtKB:Q13363}. Nucleus {ECO:0000250|UniProtKB:Q13363}.
887 | 1069791	7	382	R.YPPGVVSVAPTGIPAAVEGIVPS[+203.07937]AMSLSHGLPPVAHPPHAPSPGQTVKPEADR.D	R.YPPGVVSVAPTGIPAAVEGIVPSAMSLSHGLPPVAHPPHAPSPGQTVKPEADR.D	1	R.YPPGVVSVAPTGIPAAVEGIVPSAMSLSHGLPPVAHPPHAPSPGQTVKPEADR.D_1	S23(HexNAc / 203.0794)	5.8e-27	3.3e-25	1236.5	0	6	907.979	3.58	>sp|O88712|CTBP1_MOUSE C-terminal-binding protein 1 OS=Mus musculus GN=Ctbp1 PE=1 SV=2	controllerType=0 controllerNumber=1 scan=29995		bd20210216_rb_psd_glcnac_fxn_01.29995.29995.6	hcd	0	0	0	0	1.1e-27	5.5e-26	FALSE															Cytoplasm {ECO:0000250|UniProtKB:Q13363}. Nucleus {ECO:0000250|UniProtKB:Q13363}.
26 | 82688	1	1414	R.SPSTSSTIHS[+203.07937]YGQPPTT[+203.07937]ANYGSQTEELPHAPSGPPGSGR.A	R.SPSTSSTIHSYGQPPTTANYGSQTEELPHAPSGPPGSGR.A	2	R.SPSTSSTIHSYGQPPTTANYGSQTEELPHAPSGPPGSGR.A_2	S10(HexNAc / 203.0794); T17(HexNAc / 203.0794)	9.2e-27	5.3e-25	1243.7	25	4	1086.76	4.31	>sp|O88737|BSN_MOUSE Protein bassoon OS=Mus musculus GN=Bsn PE=1 SV=4	controllerType=0 controllerNumber=1 scan=15965		bd20210216_rb_psd_glcnac_fxn_01.15965.15965.4	ethcd	0	0	0	0	1.9e-27	1.2e-25	FALSE															Cytoplasm {ECO:0000250|UniProtKB:O88778}. Cell junction, synapse, presynaptic active zone {ECO:0000269|PubMed:12628168, ECO:0000269|PubMed:12628169}. Cytoplasm, cytoskeleton {ECO:0000250|UniProtKB:O88778}. Cytoplasmic vesicle, secretory vesicle, synaptic vesicle membrane {ECO:0000269|PubMed:12628169}; Peripheral membrane protein {ECO:0000250|UniProtKB:O88778}. Note=In retina, is localized in the …
888 | 1090666	7	382	R.YPPGVVSVAPTGIPAAVEGIVPS[+203.07937]AMSLSHGLPPVAHPPHAPSPGQTVKPEADR.D	R.YPPGVVSVAPTGIPAAVEGIVPSAMSLSHGLPPVAHPPHAPSPGQTVKPEADR.D	1	R.YPPGVVSVAPTGIPAAVEGIVPSAMSLSHGLPPVAHPPHAPSPGQTVKPEADR.D_1	S23(HexNAc / 203.0794)	1.3e-25	7.2e-24	1183.4	0	7	778.412	4.95	>sp|O88712|CTBP1_MOUSE C-terminal-binding protein 1 OS=Mus musculus GN=Ctbp1 PE=1 SV=2	controllerType=0 controllerNumber=1 scan=30258		bd20210216_rb_psd_glcnac_fxn_01.30258.30258.7	hcd	0	0	0	0	2.1e-26	1.2e-24	FALSE															Cytoplasm {ECO:0000250|UniProtKB:Q13363}. Nucleus {ECO:0000250|UniProtKB:Q13363}.
333 | 1180912	1	3065	R.FPPAAPQYTAGSSGPTQNGFPAHQAPT[+203.07937]YTGPSTYPAPTYPPGTGYPAEPGLPS[+203.07937]QPAFHPTGHYAAPTPMPTTQSAPFPVQADSR.A	R.FPPAAPQYTAGSSGPTQNGFPAHQAPTYTGPSTYPAPTYPPGTGYPAEPGLPSQPAFHPTGHYAAPTPMPTTQSAPFPVQADSR.A	2	R.FPPAAPQYTAGSSGPTQNGFPAHQAPTYTGPSTYPAPTYPPGTGYPAEPGLPSQPAFHPTGHYAAPTPMPTTQSAPFPVQADSR.A_2	T27(HexNAc / 203.0794); S53(HexNAc / 203.0794)	1.9e-25	1.1e-23	1231	0	7	1288.04	4.78	>sp|O88737|BSN_MOUSE Protein bassoon OS=Mus musculus GN=Bsn PE=1 SV=4	controllerType=0 controllerNumber=1 scan=26959		bd20210216_rb_psd_glcnac_fxn_01.26959.26959.7	hcd	0	0	0	0	3.1e-26	2e-24	FALSE															Cytoplasm {ECO:0000250|UniProtKB:O88778}. Cell junction, synapse, presynaptic active zone {ECO:0000269|PubMed:12628168, ECO:0000269|PubMed:12628169}. Cytoplasm, cytoskeleton {ECO:0000250|UniProtKB:O88778}. Cytoplasmic vesicle, secretory vesicle, synaptic vesicle membrane {ECO:0000269|PubMed:12628169}; Peripheral membrane protein {ECO:0000250|UniProtKB:O88778}. Note=In retina, is localized in the …
120 | 181351	1	1710	R.QSTAVQPLVINLNAQEQTHTFLATAT[+203.07937]T[+203.07937]VSIT[+203.07937]MASSVLMAQQK.Q	R.QSTAVQPLVINLNAQEQTHTFLATATTVSITMASSVLMAQQK.Q	3	R.QSTAVQPLVINLNAQEQTHTFLATATTVSITMASSVLMAQQK.Q_3	T26(HexNAc / 203.0794); T27(HexNAc / 203.0794); T31(HexNAc / 203.0794)	1.4e-26	8.2e-25	1229.7	18.4	4	1271.15	3.05	>sp|O88737|BSN_MOUSE Protein bassoon OS=Mus musculus GN=Bsn PE=1 SV=4	controllerType=0 controllerNumber=1 scan=31984		bd20210216_rb_psd_glcnac_fxn_01.31984.31984.4	ethcd	0	0	0	0	2.7e-27	1.8e-25	FALSE															Cytoplasm {ECO:0000250|UniProtKB:O88778}. Cell junction, synapse, presynaptic active zone {ECO:0000269|PubMed:12628168, ECO:0000269|PubMed:12628169}. Cytoplasm, cytoskeleton {ECO:0000250|UniProtKB:O88778}. Cytoplasmic vesicle, secretory vesicle, synaptic vesicle membrane {ECO:0000269|PubMed:12628169}; Peripheral membrane protein {ECO:0000250|UniProtKB:O88778}. Note=In retina, is localized in the …
423 | 103041	2	2373	K.LAAAAPVAPTAIVT[+203.07937]AHADAIPT[+203.07937]VEATAAR.R	K.LAAAAPVAPTAIVTAHADAIPTVEATAAR.R	2	K.LAAAAPVAPTAIVTAHADAIPTVEATAAR.R_2	T14(HexNAc / 203.0794); T22(HexNAc / 203.0794)	1e-26	5.9e-25	1129.1	182.1	4	787.423	4.34	>sp|Q9QYX7|PCLO_MOUSE Protein piccolo OS=Mus musculus GN=Pclo PE=1 SV=4	controllerType=0 controllerNumber=1 scan=22452		bd20210216_rb_psd_glcnac_fxn_01.22452.22452.4	ethcd	0	0	0	0	2.2e-27	1.5e-25	FALSE															Cell junction, synapse, presynaptic active zone {ECO:0000269|PubMed:10508862}. Note=Colocalizes with BSN in developing axons. {ECO:0000250|UniProtKB:Q9JKS6}.
282 | 85801	1	2325	K.EAPVAPAPGPAPAPPPGQKPAGEAVAGS[+203.07937]GSGVLSR.P	K.EAPVAPAPGPAPAPPPGQKPAGEAVAGSGSGVLSR.P	1	K.EAPVAPAPGPAPAPPPGQKPAGEAVAGSGSGVLSR.P_1	S28(HexNAc / 203.0794)	8.5e-26	4.9e-24	1143.9	62.6	4	837.689	3.61	>sp|O88737|BSN_MOUSE Protein bassoon OS=Mus musculus GN=Bsn PE=1 SV=4	controllerType=0 controllerNumber=1 scan=16633		bd20210216_rb_psd_glcnac_fxn_01.16633.16633.4	ethcd	0	0	0	0	7.2e-27	4.3e-25	FALSE															Cytoplasm {ECO:0000250|UniProtKB:O88778}. Cell junction, synapse, presynaptic active zone {ECO:0000269|PubMed:12628168, ECO:0000269|PubMed:12628169}. Cytoplasm, cytoskeleton {ECO:0000250|UniProtKB:O88778}. Cytoplasmic vesicle, secretory vesicle, synaptic vesicle membrane {ECO:0000269|PubMed:12628169}; Peripheral membrane protein {ECO:0000250|UniProtKB:O88778}. Note=In retina, is localized in the …
3305 | 1168632	132	1070	R.EQINIGGLAYPPLPLHEAPPRPPSGYSQPASVC[+57.02146]SSSASFNGPFPGGVVSPQPHSSYYSGLSGPQHPFYNR.P	R.EQINIGGLAYPPLPLHEAPPRPPSGYSQPASVC[+57.02146]SSSASFNGPFPGGVVSPQPHSSYYSGLSGPQHPFYNR.P	0	R.EQINIGGLAYPPLPLHEAPPRPPSGYSQPASVC[+57.02146]SSSASFNGPFPGGVVSPQPHSSYYSGLSGPQHPFYNR.P_0		9.6e-25	5.5e-23	1125.7	1125.7	6	1232.77	4.89	>tr|E9Q9B7|E9Q9B7_MOUSE Kinase D-interacting substrate 220 OS=Mus musculus GN=Kidins220 PE=1 SV=1	controllerType=0 controllerNumber=1 scan=28618	C33(Carbamidomethyl / 57.0215)	bd20210216_rb_psd_glcnac_fxn_01.28618.28618.6	hcd	0	0	0	0	1.7e-25	9.3e-24	FALSE
102 | 178111	1	1710	R.QSTAVQPLVINLNAQEQTHTFLATAT[+203.07937]T[+203.07937]VSIT[+203.07937]MASSVLM[+15.99492]AQQK.Q	R.QSTAVQPLVINLNAQEQTHTFLATATTVSITMASSVLM[+15.99492]AQQK.Q	3	R.QSTAVQPLVINLNAQEQTHTFLATATTVSITMASSVLM[+15.99492]AQQK.Q_3	T26(HexNAc / 203.0794); T27(HexNAc / 203.0794); T31(HexNAc / 203.0794); M38(Oxidation / 15.9949)	2e-25	1.2e-23	1176	23.3	4	1275.15	5.86	>sp|O88737|BSN_MOUSE Protein bassoon OS=Mus musculus GN=Bsn PE=1 SV=4	controllerType=0 controllerNumber=1 scan=30814		bd20210216_rb_psd_glcnac_fxn_01.30814.30814.4	ethcd	0	0	0	0	3.6e-26	2.4e-24	FALSE															Cytoplasm {ECO:0000250|UniProtKB:O88778}. Cell junction, synapse, presynaptic active zone {ECO:0000269|PubMed:12628168, ECO:0000269|PubMed:12628169}. Cytoplasm, cytoskeleton {ECO:0000250|UniProtKB:O88778}. Cytoplasmic vesicle, secretory vesicle, synaptic vesicle membrane {ECO:0000269|PubMed:12628169}; Peripheral membrane protein {ECO:0000250|UniProtKB:O88778}. Note=In retina, is localized in the …
889 | 204871	7	382	R.YPPGVVSVAPTGIPAAVEGIVPSAMS[+203.07937]LSHGLPPVAHPPHAPSPGQTVKPEADR.D	R.YPPGVVSVAPTGIPAAVEGIVPSAMSLSHGLPPVAHPPHAPSPGQTVKPEADR.D	1	R.YPPGVVSVAPTGIPAAVEGIVPSAMSLSHGLPPVAHPPHAPSPGQTVKPEADR.D_1	S26(HexNAc / 203.0794)	1.9e-24	1.1e-22	1115.7	37.5	5	1089.37	3.35	>sp|O88712|CTBP1_MOUSE C-terminal-binding protein 1 OS=Mus musculus GN=Ctbp1 PE=1 SV=2	controllerType=0 controllerNumber=1 scan=30122		bd20210216_rb_psd_glcnac_fxn_01.30122.30122.5	ethcd	0	0	0	0	3.3e-25	2.2e-23	FALSE															Cytoplasm {ECO:0000250|UniProtKB:Q13363}. Nucleus {ECO:0000250|UniProtKB:Q13363}.
1093 | 86283	12	635	K.PQLAQKPSQDVPPPIT[+203.07937]AAAGGPPHPQLK.A	K.PQLAQKPSQDVPPPITAAAGGPPHPQLK.A	1	K.PQLAQKPSQDVPPPITAAAGGPPHPQLK.A_1	T16(HexNAc / 203.0794)	1.9e-25	1.1e-23	1163.2	284.3	4	761.664	4	>sp|O88935-1|SYN1_MOUSE Isoform Ib of Synapsin-1 OS=Mus musculus GN=Syn1	controllerType=0 controllerNumber=1 scan=16730		bd20210216_rb_psd_glcnac_fxn_01.16730.16730.4	ethcd	0	0	0	0	2.6e-26	1.6e-24	FALSE
1575 | 174271	30	404	R.GPQLPPLSVTVPST[+203.07937]LPQSPTENPGQSPM[+15.99492]GIDATSAPALQYR.T	R.GPQLPPLSVTVPSTLPQSPTENPGQSPM[+15.99492]GIDATSAPALQYR.T	1	R.GPQLPPLSVTVPSTLPQSPTENPGQSPM[+15.99492]GIDATSAPALQYR.T_1	T14(HexNAc / 203.0794); M28(Oxidation / 15.9949)	2.3e-25	1.3e-23	1149.3	0	4	1105.56	4.65	>sp|Q68ED7|CRTC1_MOUSE CREB-regulated transcription coactivator 1 OS=Mus musculus GN=Crtc1 PE=1 SV=1	controllerType=0 controllerNumber=1 scan=29168		bd20210216_rb_psd_glcnac_fxn_01.29168.29168.4	ethcd	0	0	0	0	4.7e-26	2.8e-24	FALSE															Cytoplasm {ECO:0000269|PubMed:17360587, ECO:0000269|PubMed:23993098}. Nucleus {ECO:0000269|PubMed:17360587, ECO:0000269|PubMed:23699513, ECO:0000269|PubMed:23993098}. Note=Cytoplasmic when phosphorylated by SIK or AMPK and when sequestered by 14-3-3 proteins (By similarity). Translocated to the nucleus on Ser-151 dephosphorylation, instigated by a number of factors including calcium ion and cAMP …
852 | 1089027	7	382	R.YPPGVVSVAPTGIPAAVEGIVPSAM[+15.99492]SLS[+203.07937]HGLPPVAHPPHAPSPGQTVKPEADR.D	R.YPPGVVSVAPTGIPAAVEGIVPSAM[+15.99492]SLSHGLPPVAHPPHAPSPGQTVKPEADR.D	1	R.YPPGVVSVAPTGIPAAVEGIVPSAM[+15.99492]SLSHGLPPVAHPPHAPSPGQTVKPEADR.D_1	M25(Oxidation / 15.9949); S28(HexNAc / 203.0794)	5.8e-25	3.3e-23	1165.8	0	6	910.644	3.72	>sp|O88712|CTBP1_MOUSE C-terminal-binding protein 1 OS=Mus musculus GN=Ctbp1 PE=1 SV=2	controllerType=0 controllerNumber=1 scan=28409		bd20210216_rb_psd_glcnac_fxn_01.28409.28409.6	hcd	0	0	0	0	9.4e-26	3.9e-24	FALSE															Cytoplasm {ECO:0000250|UniProtKB:Q13363}. Nucleus {ECO:0000250|UniProtKB:Q13363}.
27 | 84208	1	1414	R.SPSTS[+203.07937]STIHSYGQPPTT[+203.07937]ANYGSQTEELPHAPSGPPGSGR.A	R.SPSTSSTIHSYGQPPTTANYGSQTEELPHAPSGPPGSGR.A	2	R.SPSTSSTIHSYGQPPTTANYGSQTEELPHAPSGPPGSGR.A_2	S5(HexNAc / 203.0794); T17(HexNAc / 203.0794)	9.2e-26	5.3e-24	1169.3	34.8	4	1086.75	3.86	>sp|O88737|BSN_MOUSE Protein bassoon OS=Mus musculus GN=Bsn PE=1 SV=4	controllerType=0 controllerNumber=1 scan=16284		bd20210216_rb_psd_glcnac_fxn_01.16284.16284.4	ethcd	0	0	0	0	1.3e-26	8.9e-25	FALSE															Cytoplasm {ECO:0000250|UniProtKB:O88778}. Cell junction, synapse, presynaptic active zone {ECO:0000269|PubMed:12628168, ECO:0000269|PubMed:12628169}. Cytoplasm, cytoskeleton {ECO:0000250|UniProtKB:O88778}. Cytoplasmic vesicle, secretory vesicle, synaptic vesicle membrane {ECO:0000269|PubMed:12628169}; Peripheral membrane protein {ECO:0000250|UniProtKB:O88778}. Note=In retina, is localized in the …
2348 | 1167873	66	687	R.SYSQDFMPHHQASVQPFLPPTSSSSPHFPPVHTSQSSDLAVPTVSSPPPSTVDGPLSSSQDSSFHGNPVR.L	R.SYSQDFMPHHQASVQPFLPPTSSSSPHFPPVHTSQSSDLAVPTVSSPPPSTVDGPLSSSQDSSFHGNPVR.L	0	R.SYSQDFMPHHQASVQPFLPPTSSSSPHFPPVHTSQSSDLAVPTVSSPPPSTVDGPLSSSQDSSFHGNPVR.L_0		1.4e-24	8.3e-23	1167.8	1167.8	6	1230.76	4.48	>tr|Q3UHC1|Q3UHC1_MOUSE Rap guanine nucleotide exchange factor (GEF) 1 OS=Mus musculus GN=Rapgef1 PE=1 SV=1	controllerType=0 controllerNumber=1 scan=25222		bd20210216_rb_psd_glcnac_fxn_01.25222.25222.6	hcd	0	0	0	0	2.7e-25	1.7e-23	FALSE
358 | 1177754	1	3065	R.FPPAAPQYTAGSSGPTQNGFPAHQAPT[+203.07937]YTGPSTYPAPTYPPGTGYPAEPGLPSQPAFHPTGHYAAPTPMPTTQSAPFPVQADSR.A	R.FPPAAPQYTAGSSGPTQNGFPAHQAPTYTGPSTYPAPTYPPGTGYPAEPGLPSQPAFHPTGHYAAPTPMPTTQSAPFPVQADSR.A	1	R.FPPAAPQYTAGSSGPTQNGFPAHQAPTYTGPSTYPAPTYPPGTGYPAEPGLPSQPAFHPTGHYAAPTPMPTTQSAPFPVQADSR.A_1	T27(HexNAc / 203.0794)	1.4e-24	7.8e-23	1131.2	0	7	1259.03	2.46	>sp|O88737|BSN_MOUSE Protein bassoon OS=Mus musculus GN=Bsn PE=1 SV=4	controllerType=0 controllerNumber=1 scan=27145		bd20210216_rb_psd_glcnac_fxn_01.27145.27145.7	hcd	0	0	0	0	2.4e-25	1.5e-23	FALSE															Cytoplasm {ECO:0000250|UniProtKB:O88778}. Cell junction, synapse, presynaptic active zone {ECO:0000269|PubMed:12628168, ECO:0000269|PubMed:12628169}. Cytoplasm, cytoskeleton {ECO:0000250|UniProtKB:O88778}. Cytoplasmic vesicle, secretory vesicle, synaptic vesicle membrane {ECO:0000269|PubMed:12628169}; Peripheral membrane protein {ECO:0000250|UniProtKB:O88778}. Note=In retina, is localized in the …
46 | 82048	1	1414	R.SPSTSST[+203.07937]IHSYGQPPTTANYGSQTEELPHAPSGPPGSGR.A	R.SPSTSSTIHSYGQPPTTANYGSQTEELPHAPSGPPGSGR.A	1	R.SPSTSSTIHSYGQPPTTANYGSQTEELPHAPSGPPGSGR.A_1	T7(HexNAc / 203.0794)	9.2e-26	5.3e-24	1161.1	58.3	4	1035.98	3.77	>sp|O88737|BSN_MOUSE Protein bassoon OS=Mus musculus GN=Bsn PE=1 SV=4	controllerType=0 controllerNumber=1 scan=15847		bd20210216_rb_psd_glcnac_fxn_01.15847.15847.4	ethcd	0	0	0	0	1e-26	6.7e-25	FALSE															Cytoplasm {ECO:0000250|UniProtKB:O88778}. Cell junction, synapse, presynaptic active zone {ECO:0000269|PubMed:12628168, ECO:0000269|PubMed:12628169}. Cytoplasm, cytoskeleton {ECO:0000250|UniProtKB:O88778}. Cytoplasmic vesicle, secretory vesicle, synaptic vesicle membrane {ECO:0000269|PubMed:12628169}; Peripheral membrane protein {ECO:0000250|UniProtKB:O88778}. Note=In retina, is localized in the …
890 | 206191	7	382	R.YPPGVVS[+203.07937]VAPTGIPAAVEGIVPSAMSLSHGLPPVAHPPHAPSPGQTVKPEADR.D	R.YPPGVVSVAPTGIPAAVEGIVPSAMSLSHGLPPVAHPPHAPSPGQTVKPEADR.D	1	R.YPPGVVSVAPTGIPAAVEGIVPSAMSLSHGLPPVAHPPHAPSPGQTVKPEADR.D_1	S7(HexNAc / 203.0794)	1.5e-24	8.8e-23	1083.7	104.8	5	1089.37	3.8	>sp|O88712|CTBP1_MOUSE C-terminal-binding protein 1 OS=Mus musculus GN=Ctbp1 PE=1 SV=2	controllerType=0 controllerNumber=1 scan=30490		bd20210216_rb_psd_glcnac_fxn_01.30490.30490.5	ethcd	0	0	0	0	2.9e-25	1.9e-23	FALSE															Cytoplasm {ECO:0000250|UniProtKB:Q13363}. Nucleus {ECO:0000250|UniProtKB:Q13363}.
853 | 1089426	7	382	R.YPPGVVSVAPTGIPAAVEGIVPS[+203.07937]AM[+15.99492]SLSHGLPPVAHPPHAPSPGQTVKPEADR.D	R.YPPGVVSVAPTGIPAAVEGIVPSAM[+15.99492]SLSHGLPPVAHPPHAPSPGQTVKPEADR.D	1	R.YPPGVVSVAPTGIPAAVEGIVPSAM[+15.99492]SLSHGLPPVAHPPHAPSPGQTVKPEADR.D_1	S23(HexNAc / 203.0794); M25(Oxidation / 15.9949)	5.8e-25	3.3e-23	1133.1	0	6	910.645	4.39	>sp|O88712|CTBP1_MOUSE C-terminal-binding protein 1 OS=Mus musculus GN=Ctbp1 PE=1 SV=2	controllerType=0 controllerNumber=1 scan=28615		bd20210216_rb_psd_glcnac_fxn_01.28615.28615.6	hcd	0	0	0	0	1.1e-25	5e-24	FALSE															Cytoplasm {ECO:0000250|UniProtKB:Q13363}. Nucleus {ECO:0000250|UniProtKB:Q13363}.
1059 | 81648	12	632	R.PAKPQLAQKPSQDVPPPIT[+203.07937]AAAGGPPHPQLK.A	R.PAKPQLAQKPSQDVPPPITAAAGGPPHPQLK.A	1	R.PAKPQLAQKPSQDVPPPITAAAGGPPHPQLK.A_1	T19(HexNAc / 203.0794)	8.3e-25	4.8e-23	1143	226.3	5	668.769	3.47	>sp|O88935-1|SYN1_MOUSE Isoform Ib of Synapsin-1 OS=Mus musculus GN=Syn1	controllerType=0 controllerNumber=1 scan=15749		bd20210216_rb_psd_glcnac_fxn_01.15749.15749.5	ethcd	0	0	0	0	1.4e-25	6.4e-24	FALSE
359 | 1178152	1	3065	R.FPPAAPQYTAGS[+203.07937]SGPTQNGFPAHQAPTYTGPSTYPAPTYPPGTGYPAEPGLPSQPAFHPTGHYAAPTPMPTTQSAPFPVQADSR.A	R.FPPAAPQYTAGSSGPTQNGFPAHQAPTYTGPSTYPAPTYPPGTGYPAEPGLPSQPAFHPTGHYAAPTPMPTTQSAPFPVQADSR.A	1	R.FPPAAPQYTAGSSGPTQNGFPAHQAPTYTGPSTYPAPTYPPGTGYPAEPGLPSQPAFHPTGHYAAPTPMPTTQSAPFPVQADSR.A_1	S12(HexNAc / 203.0794)	1.9e-23	1.1e-21	1096.8	0.1	7	1259.03	4.88	>sp|O88737|BSN_MOUSE Protein bassoon OS=Mus musculus GN=Bsn PE=1 SV=4	controllerType=0 controllerNumber=1 scan=27320		bd20210216_rb_psd_glcnac_fxn_01.27320.27320.7	hcd	0	0	0	0	2.4e-24	1.3e-22	FALSE															Cytoplasm {ECO:0000250|UniProtKB:O88778}. Cell junction, synapse, presynaptic active zone {ECO:0000269|PubMed:12628168, ECO:0000269|PubMed:12628169}. Cytoplasm, cytoskeleton {ECO:0000250|UniProtKB:O88778}. Cytoplasmic vesicle, secretory vesicle, synaptic vesicle membrane {ECO:0000269|PubMed:12628169}; Peripheral membrane protein {ECO:0000250|UniProtKB:O88778}. Note=In retina, is localized in the …
537 | 670487	3	532	R.QSRPVAGGPGAPPAARPPASPSPQR.Q	R.QSRPVAGGPGAPPAARPPASPSPQR.Q	0	R.QSRPVAGGPGAPPAARPPASPSPQR.Q_0		5e-24	2.8e-22	1009	1009	3	802.766	3.73	>sp|O88935|SYN1_MOUSE Synapsin-1 OS=Mus musculus GN=Syn1 PE=1 SV=2	controllerType=0 controllerNumber=1 scan=9183		bd20210216_rb_psd_glcnac_fxn_01.9183.9183.3	hcd	0	0	0	0	5.6e-25	3.3e-23	FALSE		802.766	26.2667	3	0.0002	0.1107	0	3136						11920	Cell junction, synapse {ECO:0000269|PubMed:11571277}. Golgi apparatus {ECO:0000269|PubMed:11571277}.
28 | 83608	1	1414	R.SPST[+203.07937]SSTIHSYGQPPT[+203.07937]TANYGSQTEELPHAPSGPPGSGR.A	R.SPSTSSTIHSYGQPPTTANYGSQTEELPHAPSGPPGSGR.A	2	R.SPSTSSTIHSYGQPPTTANYGSQTEELPHAPSGPPGSGR.A_2	T4(HexNAc / 203.0794); T16(HexNAc / 203.0794)	2e-24	1.2e-22	1123.7	13.5	5	869.607	5.31	>sp|O88737|BSN_MOUSE Protein bassoon OS=Mus musculus GN=Bsn PE=1 SV=4	controllerType=0 controllerNumber=1 scan=16138		bd20210216_rb_psd_glcnac_fxn_01.16138.16138.5	ethcd	0	0	0	0	3.6e-25	2.4e-23	FALSE															Cytoplasm {ECO:0000250|UniProtKB:O88778}. Cell junction, synapse, presynaptic active zone {ECO:0000269|PubMed:12628168, ECO:0000269|PubMed:12628169}. Cytoplasm, cytoskeleton {ECO:0000250|UniProtKB:O88778}. Cytoplasmic vesicle, secretory vesicle, synaptic vesicle membrane {ECO:0000269|PubMed:12628169}; Peripheral membrane protein {ECO:0000250|UniProtKB:O88778}. Note=In retina, is localized in the …
327 | 1180832	1	3065	R.FPPAAPQYTAGS[+203.07937]SGPTQNGFPAHQAPTYTGPSTYPAPTYPPGTGYPAEPGLPSQPAFHPTGHYAAPTPMPT[+203.07937]TQSAPFPVQADSR.A	R.FPPAAPQYTAGSSGPTQNGFPAHQAPTYTGPSTYPAPTYPPGTGYPAEPGLPSQPAFHPTGHYAAPTPMPTTQSAPFPVQADSR.A	2	R.FPPAAPQYTAGSSGPTQNGFPAHQAPTYTGPSTYPAPTYPPGTGYPAEPGLPSQPAFHPTGHYAAPTPMPTTQSAPFPVQADSR.A_2	S12(HexNAc / 203.0794); T71(HexNAc / 203.0794)	6.6e-23	3.8e-21	1122.5	0.1	6	1502.54	1.31	>sp|O88737|BSN_MOUSE Protein bassoon OS=Mus musculus GN=Bsn PE=1 SV=4	controllerType=0 controllerNumber=1 scan=26950		bd20210216_rb_psd_glcnac_fxn_01.26950.26950.6	hcd	0	0	0	0	7.1e-24	3.6e-22	FALSE															Cytoplasm {ECO:0000250|UniProtKB:O88778}. Cell junction, synapse, presynaptic active zone {ECO:0000269|PubMed:12628168, ECO:0000269|PubMed:12628169}. Cytoplasm, cytoskeleton {ECO:0000250|UniProtKB:O88778}. Cytoplasmic vesicle, secretory vesicle, synaptic vesicle membrane {ECO:0000269|PubMed:12628169}; Peripheral membrane protein {ECO:0000250|UniProtKB:O88778}. Note=In retina, is localized in the …
328 | 1181072	1	3065	R.FPPAAPQYTAGSSGPTQNGFPAHQAPTYT[+203.07937]GPSTYPAPTYPPGTGYPAEPGLPSQPAFHPTGHYAAPTPMPT[+203.07937]TQSAPFPVQADSR.A	R.FPPAAPQYTAGSSGPTQNGFPAHQAPTYTGPSTYPAPTYPPGTGYPAEPGLPSQPAFHPTGHYAAPTPMPTTQSAPFPVQADSR.A	2	R.FPPAAPQYTAGSSGPTQNGFPAHQAPTYTGPSTYPAPTYPPGTGYPAEPGLPSQPAFHPTGHYAAPTPMPTTQSAPFPVQADSR.A_2	T29(HexNAc / 203.0794); T71(HexNAc / 203.0794)	1.2e-23	6.7e-22	1119.9	0	6	1502.55	2.77	>sp|O88737|BSN_MOUSE Protein bassoon OS=Mus musculus GN=Bsn PE=1 SV=4	controllerType=0 controllerNumber=1 scan=27176		bd20210216_rb_psd_glcnac_fxn_01.27176.27176.6	hcd	0	0	0	0	1.6e-24	7.4e-23	FALSE															Cytoplasm {ECO:0000250|UniProtKB:O88778}. Cell junction, synapse, presynaptic active zone {ECO:0000269|PubMed:12628168, ECO:0000269|PubMed:12628169}. Cytoplasm, cytoskeleton {ECO:0000250|UniProtKB:O88778}. Cytoplasmic vesicle, secretory vesicle, synaptic vesicle membrane {ECO:0000269|PubMed:12628169}; Peripheral membrane protein {ECO:0000250|UniProtKB:O88778}. Note=In retina, is localized in the …
891 | 1069866	7	382	R.YPPGVVSVAPTGIPAAVEGIVPS[+203.07937]AMSLSHGLPPVAHPPHAPSPGQTVKPEADR.D	R.YPPGVVSVAPTGIPAAVEGIVPSAMSLSHGLPPVAHPPHAPSPGQTVKPEADR.D	1	R.YPPGVVSVAPTGIPAAVEGIVPSAMSLSHGLPPVAHPPHAPSPGQTVKPEADR.D_1	S23(HexNAc / 203.0794)	7.2e-24	4.1e-22	1119.3	0	7	778.412	4.24	>sp|O88712|CTBP1_MOUSE C-terminal-binding protein 1 OS=Mus musculus GN=Ctbp1 PE=1 SV=2	controllerType=0 controllerNumber=1 scan=30031		bd20210216_rb_psd_glcnac_fxn_01.30031.30031.7	hcd	0	0	0	0	9.4e-25	5.1e-23	FALSE															Cytoplasm {ECO:0000250|UniProtKB:Q13363}. Nucleus {ECO:0000250|UniProtKB:Q13363}.
2095 | 192551	48	154	R.RPTEQQQPQPHHIPTS[+203.07937]APVYQQPQQQQMTSSYGGYKEPAAPVSIQR.S	R.RPTEQQQPQPHHIPTSAPVYQQPQQQQMTSSYGGYKEPAAPVSIQR.S	1	R.RPTEQQQPQPHHIPTSAPVYQQPQQQQMTSSYGGYKEPAAPVSIQR.S_1	S16(HexNAc / 203.0794)	6.8e-24	3.9e-22	1051.9	9.9	6	901.28	3.04	>sp|Q61792|LASP1_MOUSE LIM and SH3 domain protein 1 OS=Mus musculus GN=Lasp1 PE=1 SV=1	controllerType=0 controllerNumber=1 scan=16185		bd20210216_rb_psd_glcnac_fxn_01.16185.16185.6	ethcd	0	0	0	0	8.3e-25	4.2e-23	FALSE															Cytoplasm, cell cortex {ECO:0000250}. Cytoplasm, cytoskeleton {ECO:0000250}. Note=Associated with the F-actin rich cortical cytoskeleton. {ECO:0000250}.
892 | 205271	7	382	R.YPPGVVS[+203.07937]VAPTGIPAAVEGIVPSAMSLSHGLPPVAHPPHAPSPGQTVKPEADR.D	R.YPPGVVSVAPTGIPAAVEGIVPSAMSLSHGLPPVAHPPHAPSPGQTVKPEADR.D	1	R.YPPGVVSVAPTGIPAAVEGIVPSAMSLSHGLPPVAHPPHAPSPGQTVKPEADR.D_1	S7(HexNAc / 203.0794)	1.5e-23	8.8e-22	1040.5	111.6	5	1089.37	4.36	>sp|O88712|CTBP1_MOUSE C-terminal-binding protein 1 OS=Mus musculus GN=Ctbp1 PE=1 SV=2	controllerType=0 controllerNumber=1 scan=30303		bd20210216_rb_psd_glcnac_fxn_01.30303.30303.5	ethcd	0	0	0	0	1.8e-24	9.2e-23	FALSE															Cytoplasm {ECO:0000250|UniProtKB:Q13363}. Nucleus {ECO:0000250|UniProtKB:Q13363}.
424 | 104400	2	2373	K.LAAAAPVAPT[+203.07937]AIVT[+203.07937]AHADAIPTVEATAAR.R	K.LAAAAPVAPTAIVTAHADAIPTVEATAAR.R	2	K.LAAAAPVAPTAIVTAHADAIPTVEATAAR.R_2	T10(HexNAc / 203.0794); T14(HexNAc / 203.0794)	1.3e-24	7.4e-23	1024.2	193.7	4	787.422	3.1	>sp|Q9QYX7|PCLO_MOUSE Protein piccolo OS=Mus musculus GN=Pclo PE=1 SV=4	controllerType=0 controllerNumber=1 scan=22869		bd20210216_rb_psd_glcnac_fxn_01.22869.22869.4	ethcd	0	0	0	0	2e-25	1.1e-23	FALSE															Cell junction, synapse, presynaptic active zone {ECO:0000269|PubMed:10508862}. Note=Colocalizes with BSN in developing axons. {ECO:0000250|UniProtKB:Q9JKS6}.
533 | 86963	3	477	R.QGPPLQQRPPPQGQQHLSGLGPPAGSPLPQR.L	R.QGPPLQQRPPPQGQQHLSGLGPPAGSPLPQR.L	0	R.QGPPLQQRPPPQGQQHLSGLGPPAGSPLPQR.L_0		8.3e-25	4.8e-23	1110.6	1110.6	4	805.936	4.12	>sp|O88935|SYN1_MOUSE Synapsin-1 OS=Mus musculus GN=Syn1 PE=1 SV=2	controllerType=0 controllerNumber=1 scan=16828		bd20210216_rb_psd_glcnac_fxn_01.16828.16828.4	ethcd	0	0	0	0	1.5e-25	7.8e-24	FALSE															Cell junction, synapse {ECO:0000269|PubMed:11571277}. Golgi apparatus {ECO:0000269|PubMed:11571277}.
1094 | 87483	12	635	K.PQLAQKPSQDVPPPIT[+203.07937]AAAGGPPHPQLK.A	K.PQLAQKPSQDVPPPITAAAGGPPHPQLK.A	1	K.PQLAQKPSQDVPPPITAAAGGPPHPQLK.A_1	T16(HexNAc / 203.0794)	2.3e-24	1.3e-22	1103	284.8	4	761.663	2.56	>sp|O88935-1|SYN1_MOUSE Isoform Ib of Synapsin-1 OS=Mus musculus GN=Syn1	controllerType=0 controllerNumber=1 scan=16924		bd20210216_rb_psd_glcnac_fxn_01.16924.16924.4	ethcd	0	0	0	0	3.9e-25	2.7e-23	FALSE
1593 | 177191	30	404	R.GPQLPPLSVTVPST[+203.07937]LPQSPTENPGQSPMGIDATSAPALQYR.T	R.GPQLPPLSVTVPSTLPQSPTENPGQSPMGIDATSAPALQYR.T	1	R.GPQLPPLSVTVPSTLPQSPTENPGQSPMGIDATSAPALQYR.T_1	T14(HexNAc / 203.0794)	1.3e-24	7.7e-23	1101.7	5.1	4	1101.56	3.95	>sp|Q68ED7|CRTC1_MOUSE CREB-regulated transcription coactivator 1 OS=Mus musculus GN=Crtc1 PE=1 SV=1	controllerType=0 controllerNumber=1 scan=30674		bd20210216_rb_psd_glcnac_fxn_01.30674.30674.4	ethcd	0	0	0	0	2.2e-25	1.3e-23	FALSE															Cytoplasm {ECO:0000269|PubMed:17360587, ECO:0000269|PubMed:23993098}. Nucleus {ECO:0000269|PubMed:17360587, ECO:0000269|PubMed:23699513, ECO:0000269|PubMed:23993098}. Note=Cytoplasmic when phosphorylated by SIK or AMPK and when sequestered by 14-3-3 proteins (By similarity). Translocated to the nucleus on Ser-151 dephosphorylation, instigated by a number of factors including calcium ion and cAMP …
854 | 1088906	7	382	R.YPPGVVSVAPTGIPAAVEGIVPS[+203.07937]AM[+15.99492]SLSHGLPPVAHPPHAPSPGQTVKPEADR.D	R.YPPGVVSVAPTGIPAAVEGIVPSAM[+15.99492]SLSHGLPPVAHPPHAPSPGQTVKPEADR.D	1	R.YPPGVVSVAPTGIPAAVEGIVPSAM[+15.99492]SLSHGLPPVAHPPHAPSPGQTVKPEADR.D_1	S23(HexNAc / 203.0794); M25(Oxidation / 15.9949)	5.8e-23	3.3e-21	1079.7	0	6	910.645	3.92	>sp|O88712|CTBP1_MOUSE C-terminal-binding protein 1 OS=Mus musculus GN=Ctbp1 PE=1 SV=2	controllerType=0 controllerNumber=1 scan=28215		bd20210216_rb_psd_glcnac_fxn_01.28215.28215.6	hcd	0	0	0	0	6.3e-24	2.9e-22	FALSE															Cytoplasm {ECO:0000250|UniProtKB:Q13363}. Nucleus {ECO:0000250|UniProtKB:Q13363}.
893 | 1070226	7	382	R.YPPGVVSVAPTGIPAAVEGIVPS[+203.07937]AMSLSHGLPPVAHPPHAPSPGQTVKPEADR.D	R.YPPGVVSVAPTGIPAAVEGIVPSAMSLSHGLPPVAHPPHAPSPGQTVKPEADR.D	1	R.YPPGVVSVAPTGIPAAVEGIVPSAMSLSHGLPPVAHPPHAPSPGQTVKPEADR.D_1	S23(HexNAc / 203.0794)	1.9e-22	1.1e-20	1077.6	0	5	1089.37	3.35	>sp|O88712|CTBP1_MOUSE C-terminal-binding protein 1 OS=Mus musculus GN=Ctbp1 PE=1 SV=2	controllerType=0 controllerNumber=1 scan=30120		bd20210216_rb_psd_glcnac_fxn_01.30120.30120.5	hcd	0	0	0	0	2.5e-23	1.5e-21	FALSE	5.37304	1089.57	84.6667	5	0.2009	0.0895	0	13035	11659	8599	8296	6439	34597	12782	Cytoplasm {ECO:0000250|UniProtKB:Q13363}. Nucleus {ECO:0000250|UniProtKB:Q13363}.
991 | 974985	9	271	R.VLVRPHEPPPPPPMHGAGDAKPTPTC[+57.02146]ISSATGLIENRPQSPAAGR.T	R.VLVRPHEPPPPPPMHGAGDAKPTPTC[+57.02146]ISSATGLIENRPQSPAAGR.T	0	R.VLVRPHEPPPPPPMHGAGDAKPTPTC[+57.02146]ISSATGLIENRPQSPAAGR.T_0		2.7e-23	1.6e-21	1075.2	1075.2	6	777.74	3.95	>sp|Q8R5H6|WASF1_MOUSE Wiskott-Aldrich syndrome protein family member 1 OS=Mus musculus GN=Wasf1 PE=1 SV=2	controllerType=0 controllerNumber=1 scan=17494	C26(Carbamidomethyl / 57.0215)	bd20210216_rb_psd_glcnac_fxn_01.17494.17494.6	hcd	0	0	0	0	3e-24	1.9e-22	FALSE															Cytoplasm, cytoskeleton {ECO:0000250|UniProtKB:Q92558}. Cell junction, synapse {ECO:0000269|PubMed:24153177}. Cell junction, focal adhesion {ECO:0000250|UniProtKB:Q92558}. Note=Dot-like pattern in the cytoplasm. Concentrated in Rac-regulated membrane-ruffling areas. Partial translocation to focal adhesion sites might be mediated by interaction with SORBS2. In neurons, colocalizes with activated N…
1060 | 80848	12	632	R.PAKPQLAQKPSQDVPPPIT[+203.07937]AAAGGPPHPQLK.A	R.PAKPQLAQKPSQDVPPPITAAAGGPPHPQLK.A	1	R.PAKPQLAQKPSQDVPPPITAAAGGPPHPQLK.A_1	T19(HexNAc / 203.0794)	8.3e-24	4.8e-22	1067.2	202.9	5	668.77	4.29	>sp|O88935-1|SYN1_MOUSE Isoform Ib of Synapsin-1 OS=Mus musculus GN=Syn1	controllerType=0 controllerNumber=1 scan=15558		bd20210216_rb_psd_glcnac_fxn_01.15558.15558.5	ethcd	0	0	0	0	1.2e-24	6.1e-23	FALSE
360 | 254792	1	3065	R.FPPAAPQYTAGSSGPTQNGFPAHQAPTYTGPSTYPAPTYPPGTGYPAEPGLPSQPAFHPTGHYAAPT[+203.07937]PMPTTQSAPFPVQADSR.A	R.FPPAAPQYTAGSSGPTQNGFPAHQAPTYTGPSTYPAPTYPPGTGYPAEPGLPSQPAFHPTGHYAAPTPMPTTQSAPFPVQADSR.A	1	R.FPPAAPQYTAGSSGPTQNGFPAHQAPTYTGPSTYPAPTYPPGTGYPAEPGLPSQPAFHPTGHYAAPTPMPTTQSAPFPVQADSR.A_1	T67(HexNAc / 203.0794)	1.2e-22	6.7e-21	1064.1	2	6	1468.7	2.09	>sp|O88737|BSN_MOUSE Protein bassoon OS=Mus musculus GN=Bsn PE=1 SV=4	controllerType=0 controllerNumber=1 scan=27278		bd20210216_rb_psd_glcnac_fxn_01.27278.27278.6	ethcd	0	0	0	0	1.8e-23	8.6e-22	FALSE															Cytoplasm {ECO:0000250|UniProtKB:O88778}. Cell junction, synapse, presynaptic active zone {ECO:0000269|PubMed:12628168, ECO:0000269|PubMed:12628169}. Cytoplasm, cytoskeleton {ECO:0000250|UniProtKB:O88778}. Cytoplasmic vesicle, secretory vesicle, synaptic vesicle membrane {ECO:0000269|PubMed:12628169}; Peripheral membrane protein {ECO:0000250|UniProtKB:O88778}. Note=In retina, is localized in the …
1521 | 92233	27	2016	R.QSSMTVVS[+203.07937]QYDNLEDYHSLPQHQR.G	R.QSSMTVVSQYDNLEDYHSLPQHQR.G	1	R.QSSMTVVSQYDNLEDYHSLPQHQR.G_1	S8(HexNAc / 203.0794)	1.9e-23	1.1e-21	989.4	13.8	4	767.106	3.85	>sp|Q811P8|RHG32_MOUSE Rho GTPase-activating protein 32 OS=Mus musculus GN=Arhgap32 PE=1 SV=2	controllerType=0 controllerNumber=1 scan=18526		bd20210216_rb_psd_glcnac_fxn_01.18526.18526.4	ethcd	0	0	0	0	2.1e-24	1.1e-22	FALSE															Cell junction, synapse, postsynaptic density {ECO:0000269|PubMed:12531901, ECO:0000269|PubMed:27609886}. Cell projection, dendritic spine {ECO:0000269|PubMed:12531901}. Cytoplasm, cell cortex {ECO:0000250|UniProtKB:A7KAX9}. Endosome membrane {ECO:0000269|PubMed:17663722}. Golgi apparatus membrane {ECO:0000269|PubMed:17663722}. Endoplasmic reticulum membrane {ECO:0000269|PubMed:17663722}. Membrane…
2313 | 1122989	63	429	R.ISHQSVEPVVM[+15.99492]MHMNIQDSGAQPGGVPSAPT[+203.07937]GPLGPPGHGQTLGQQVPGFPTAPTR.V	R.ISHQSVEPVVM[+15.99492]MHMNIQDSGAQPGGVPSAPTGPLGPPGHGQTLGQQVPGFPTAPTR.V	1	R.ISHQSVEPVVM[+15.99492]MHMNIQDSGAQPGGVPSAPTGPLGPPGHGQTLGQQVPGFPTAPTR.V_1	M11(Oxidation / 15.9949); T31(HexNAc / 203.0794)	2.1e-23	1.2e-21	1060.8	0	5	1174.58	3.73	>tr|Q3UF95|Q3UF95_MOUSE Large proline-rich protein BAG6 OS=Mus musculus GN=Bag6 PE=1 SV=1	controllerType=0 controllerNumber=1 scan=24755		bd20210216_rb_psd_glcnac_fxn_01.24755.24755.5	hcd	0	0	0	0	2.6e-24	1.6e-22	FALSE	4.76597	1174.58	68.85	5	0.0001	0.0156	0	10893	112474	51689	71803	48050	229005	112140	Cytoplasm, cytosol {ECO:0000256|ARBA:ARBA00004514}. Nucleus {ECO:0000256|ARBA:ARBA00004123}. Secreted, extracellular exosome {ECO:0000256|ARBA:ARBA00004550}.
361 | 1178032	1	3065	R.FPPAAPQYTAGSSGPTQNGFPAHQAPTYTGPSTYPAPTYPPGTGYPAEPGLPSQPAFHPTGHYAAPTPMPT[+203.07937]TQSAPFPVQADSR.A	R.FPPAAPQYTAGSSGPTQNGFPAHQAPTYTGPSTYPAPTYPPGTGYPAEPGLPSQPAFHPTGHYAAPTPMPTTQSAPFPVQADSR.A	1	R.FPPAAPQYTAGSSGPTQNGFPAHQAPTYTGPSTYPAPTYPPGTGYPAEPGLPSQPAFHPTGHYAAPTPMPTTQSAPFPVQADSR.A_1	T71(HexNAc / 203.0794)	1.2e-22	6.7e-21	979.7	2.4	6	1468.7	2.09	>sp|O88737|BSN_MOUSE Protein bassoon OS=Mus musculus GN=Bsn PE=1 SV=4	controllerType=0 controllerNumber=1 scan=27276		bd20210216_rb_psd_glcnac_fxn_01.27276.27276.6	hcd	0	0	0	0	1.7e-23	7.6e-22	FALSE															Cytoplasm {ECO:0000250|UniProtKB:O88778}. Cell junction, synapse, presynaptic active zone {ECO:0000269|PubMed:12628168, ECO:0000269|PubMed:12628169}. Cytoplasm, cytoskeleton {ECO:0000250|UniProtKB:O88778}. Cytoplasmic vesicle, secretory vesicle, synaptic vesicle membrane {ECO:0000269|PubMed:12628169}; Peripheral membrane protein {ECO:0000250|UniProtKB:O88778}. Note=In retina, is localized in the …
894 | 1071108	7	382	R.YPPGVVSVAPTGIPAAVEGIVPSAMSLS[+203.07937]HGLPPVAHPPHAPSPGQTVKPEADR.D	R.YPPGVVSVAPTGIPAAVEGIVPSAMSLSHGLPPVAHPPHAPSPGQTVKPEADR.D	1	R.YPPGVVSVAPTGIPAAVEGIVPSAMSLSHGLPPVAHPPHAPSPGQTVKPEADR.D_1	S28(HexNAc / 203.0794)	1.5e-22	8.8e-21	1035.3	0	5	1089.37	3.8	>sp|O88712|CTBP1_MOUSE C-terminal-binding protein 1 OS=Mus musculus GN=Ctbp1 PE=1 SV=2	controllerType=0 controllerNumber=1 scan=30488		bd20210216_rb_psd_glcnac_fxn_01.30488.30488.5	hcd	0	0	0	0	1.9e-23	1e-21	FALSE	3.77477	1089.37	85.65	5	0.0008	0.2565	0	13299	15127	5667	9300	6722	25374	16663	Cytoplasm {ECO:0000250|UniProtKB:Q13363}. Nucleus {ECO:0000250|UniProtKB:Q13363}.
3974 | 1173072	233	281	R.GHASPLAANGQSPSSGSQSPVVPPSAVSTGSSSPSTPQPAPQLSLGVSSTC[+57.02146]PSAPSPVPSLEAMPSSVHSSAPAPTPAPAPAPAQR.R	R.GHASPLAANGQSPSSGSQSPVVPPSAVSTGSSSPSTPQPAPQLSLGVSSTC[+57.02146]PSAPSPVPSLEAMPSSVHSSAPAPTPAPAPAPAQR.R	0	R.GHASPLAANGQSPSSGSQSPVVPPSAVSTGSSSPSTPQPAPQLSLGVSSTC[+57.02146]PSAPSPVPSLEAMPSSVHSSAPAPTPAPAPAPAQR.R_0		5.2e-22	3e-20	1026.5	1026.5	6	1357.51	7.24	>sp|Q5U3K5|RABL6_MOUSE Rab-like protein 6 OS=Mus musculus GN=Rabl6 PE=1 SV=2	controllerType=0 controllerNumber=1 scan=26545	C51(Carbamidomethyl / 57.0215)	bd20210216_rb_psd_glcnac_fxn_01.26545.26545.6	hcd	0	0	0	0	4.5e-23	2.6e-21	FALSE															Nucleus {ECO:0000305}. Cytoplasm {ECO:0000250|UniProtKB:Q3YEC7}. Note=Predominantly cytoplasmic. {ECO:0000250|UniProtKB:Q3YEC7}.
68 | 675098	1	1525	R.SPGPPSPMVAQGT[+203.07937]QTPHRPSTPR.L	R.SPGPPSPMVAQGTQTPHRPSTPR.L	1	R.SPGPPSPMVAQGTQTPHRPSTPR.L_1	T13(HexNAc / 203.0794)	4e-23	2.3e-21	997.9	0	4	647.326	3.03	>sp|O88737|BSN_MOUSE Protein bassoon OS=Mus musculus GN=Bsn PE=1 SV=4	controllerType=0 controllerNumber=1 scan=10491		bd20210216_rb_psd_glcnac_fxn_01.10491.10491.4	hcd	0	0	0	0	4.3e-24	2.3e-22	FALSE	4.31417	647.326	29.6333	4	0.0004	0.1947	0	3721	355736	137300	147544	121241	523054	429848	Cytoplasm {ECO:0000250|UniProtKB:O88778}. Cell junction, synapse, presynaptic active zone {ECO:0000269|PubMed:12628168, ECO:0000269|PubMed:12628169}. Cytoplasm, cytoskeleton {ECO:0000250|UniProtKB:O88778}. Cytoplasmic vesicle, secretory vesicle, synaptic vesicle membrane {ECO:0000269|PubMed:12628169}; Peripheral membrane protein {ECO:0000250|UniProtKB:O88778}. Note=In retina, is localized in the …
1061 | 82488	12	632	R.PAKPQLAQKPSQDVPPPIT[+203.07937]AAAGGPPHPQLK.A	R.PAKPQLAQKPSQDVPPPITAAAGGPPHPQLK.A	1	R.PAKPQLAQKPSQDVPPPITAAAGGPPHPQLK.A_1	T19(HexNAc / 203.0794)	8.3e-23	4.8e-21	1042	217.7	5	668.77	3.93	>sp|O88935-1|SYN1_MOUSE Isoform Ib of Synapsin-1 OS=Mus musculus GN=Syn1	controllerType=0 controllerNumber=1 scan=15949		bd20210216_rb_psd_glcnac_fxn_01.15949.15949.5	ethcd	0	0	0	0	1.1e-23	5e-22	FALSE
895 | 204391	7	382	R.YPPGVVSVAPTGIPAAVEGIVPSAMS[+203.07937]LSHGLPPVAHPPHAPSPGQTVKPEADR.D	R.YPPGVVSVAPTGIPAAVEGIVPSAMSLSHGLPPVAHPPHAPSPGQTVKPEADR.D	1	R.YPPGVVSVAPTGIPAAVEGIVPSAMSLSHGLPPVAHPPHAPSPGQTVKPEADR.D_1	S26(HexNAc / 203.0794)	5.8e-22	3.3e-20	1032.7	2.4	6	907.979	3.58	>sp|O88712|CTBP1_MOUSE C-terminal-binding protein 1 OS=Mus musculus GN=Ctbp1 PE=1 SV=2	controllerType=0 controllerNumber=1 scan=29997		bd20210216_rb_psd_glcnac_fxn_01.29997.29997.6	ethcd	0	0	0	0	5e-23	3e-21	FALSE															Cytoplasm {ECO:0000250|UniProtKB:Q13363}. Nucleus {ECO:0000250|UniProtKB:Q13363}.
162 | 93314	1	1819	R.RDILIT[+203.07937]QMGT[+203.07937]AQGVGLKPGPVPEPGAEPHR.A	R.RDILITQMGTAQGVGLKPGPVPEPGAEPHR.A	2	R.RDILITQMGTAQGVGLKPGPVPEPGAEPHR.A_2	T6(HexNAc / 203.0794); T10(HexNAc / 203.0794)	8.3e-23	4.8e-21	993.3	993.3	5	706.372	3.59	>sp|O88737|BSN_MOUSE Protein bassoon OS=Mus musculus GN=Bsn PE=1 SV=4	controllerType=0 controllerNumber=1 scan=18846		bd20210216_rb_psd_glcnac_fxn_01.18846.18846.5	ethcd	0	0	0	0	1.2e-23	5.8e-22	FALSE															Cytoplasm {ECO:0000250|UniProtKB:O88778}. Cell junction, synapse, presynaptic active zone {ECO:0000269|PubMed:12628168, ECO:0000269|PubMed:12628169}. Cytoplasm, cytoskeleton {ECO:0000250|UniProtKB:O88778}. Cytoplasmic vesicle, secretory vesicle, synaptic vesicle membrane {ECO:0000269|PubMed:12628169}; Peripheral membrane protein {ECO:0000250|UniProtKB:O88778}. Note=In retina, is localized in the …
163 | 93353	1	1819	R.RDILIT[+203.07937]QMGT[+203.07937]AQGVGLKPGPVPEPGAEPHR.A	R.RDILITQMGTAQGVGLKPGPVPEPGAEPHR.A	2	R.RDILITQMGTAQGVGLKPGPVPEPGAEPHR.A_2	T6(HexNAc / 203.0794); T10(HexNAc / 203.0794)	8.3e-23	4.8e-21	932.2	932.2	5	706.372	3.67	>sp|O88737|BSN_MOUSE Protein bassoon OS=Mus musculus GN=Bsn PE=1 SV=4	controllerType=0 controllerNumber=1 scan=18852		bd20210216_rb_psd_glcnac_fxn_01.18852.18852.5	ethcd	0	0	0	0	1.2e-23	6.5e-22	FALSE															Cytoplasm {ECO:0000250|UniProtKB:O88778}. Cell junction, synapse, presynaptic active zone {ECO:0000269|PubMed:12628168, ECO:0000269|PubMed:12628169}. Cytoplasm, cytoskeleton {ECO:0000250|UniProtKB:O88778}. Cytoplasmic vesicle, secretory vesicle, synaptic vesicle membrane {ECO:0000269|PubMed:12628169}; Peripheral membrane protein {ECO:0000250|UniProtKB:O88778}. Note=In retina, is localized in the …
2314 | 1122949	63	429	R.ISHQSVEPVVM[+15.99492]MHMNIQDS[+203.07937]GAQPGGVPSAPTGPLGPPGHGQTLGQQVPGFPTAPTR.V	R.ISHQSVEPVVM[+15.99492]MHMNIQDSGAQPGGVPSAPTGPLGPPGHGQTLGQQVPGFPTAPTR.V	1	R.ISHQSVEPVVM[+15.99492]MHMNIQDSGAQPGGVPSAPTGPLGPPGHGQTLGQQVPGFPTAPTR.V_1	M11(Oxidation / 15.9949); S19(HexNAc / 203.0794)	3.7e-22	2.1e-20	1024.9	0	5	1174.58	5.08	>tr|Q3UF95|Q3UF95_MOUSE Large proline-rich protein BAG6 OS=Mus musculus GN=Bag6 PE=1 SV=1	controllerType=0 controllerNumber=1 scan=24747		bd20210216_rb_psd_glcnac_fxn_01.24747.24747.5	hcd	0	0	0	0	3.2e-23	1.8e-21	FALSE	4.76597	1174.58	68.85	5	0.0015	0.041	0	10893	112474	51689	71803	48050	229005	112140	Cytoplasm, cytosol {ECO:0000256|ARBA:ARBA00004514}. Nucleus {ECO:0000256|ARBA:ARBA00004123}. Secreted, extracellular exosome {ECO:0000256|ARBA:ARBA00004550}.
1095 | 88473	12	635	K.PQLAQKPSQDVPPPIT[+203.07937]AAAGGPPHPQLK.A	K.PQLAQKPSQDVPPPITAAAGGPPHPQLK.A	1	K.PQLAQKPSQDVPPPITAAAGGPPHPQLK.A_1	T16(HexNAc / 203.0794)	1.9e-22	1.1e-20	1023.1	264.8	4	761.663	3.52	>sp|O88935-1|SYN1_MOUSE Isoform Ib of Synapsin-1 OS=Mus musculus GN=Syn1	controllerType=0 controllerNumber=1 scan=17122		bd20210216_rb_psd_glcnac_fxn_01.17122.17122.4	ethcd	0	0	0	0	2.1e-23	1.2e-21	FALSE
896 | 1071906	7	382	R.YPPGVVSVAPTGIPAAVEGIVPSAMSLS[+203.07937]HGLPPVAHPPHAPSPGQTVKPEADR.D	R.YPPGVVSVAPTGIPAAVEGIVPSAMSLSHGLPPVAHPPHAPSPGQTVKPEADR.D	1	R.YPPGVVSVAPTGIPAAVEGIVPSAMSLSHGLPPVAHPPHAPSPGQTVKPEADR.D_1	S28(HexNAc / 203.0794)	7.2e-22	4.1e-20	1020.3	0	6	907.978	3.11	>sp|O88712|CTBP1_MOUSE C-terminal-binding protein 1 OS=Mus musculus GN=Ctbp1 PE=1 SV=2	controllerType=0 controllerNumber=1 scan=30780		bd20210216_rb_psd_glcnac_fxn_01.30780.30780.6	hcd	0	0	0	0	8.6e-23	5.5e-21	FALSE															Cytoplasm {ECO:0000250|UniProtKB:Q13363}. Nucleus {ECO:0000250|UniProtKB:Q13363}.
855 | 201792	7	382	R.YPPGVVS[+203.07937]VAPTGIPAAVEGIVPSAM[+15.99492]SLSHGLPPVAHPPHAPSPGQTVKPEADR.D	R.YPPGVVSVAPTGIPAAVEGIVPSAM[+15.99492]SLSHGLPPVAHPPHAPSPGQTVKPEADR.D	1	R.YPPGVVSVAPTGIPAAVEGIVPSAM[+15.99492]SLSHGLPPVAHPPHAPSPGQTVKPEADR.D_1	S7(HexNAc / 203.0794); M25(Oxidation / 15.9949)	1.5e-21	8.8e-20	1015.2	104.7	5	1092.57	4.34	>sp|O88712|CTBP1_MOUSE C-terminal-binding protein 1 OS=Mus musculus GN=Ctbp1 PE=1 SV=2	controllerType=0 controllerNumber=1 scan=28445		bd20210216_rb_psd_glcnac_fxn_01.28445.28445.5	ethcd	0	0	0	0	2e-22	1.2e-20	FALSE															Cytoplasm {ECO:0000250|UniProtKB:Q13363}. Nucleus {ECO:0000250|UniProtKB:Q13363}.
897 | 206391	7	382	R.YPPGVVS[+203.07937]VAPTGIPAAVEGIVPSAMSLSHGLPPVAHPPHAPSPGQTVKPEADR.D	R.YPPGVVSVAPTGIPAAVEGIVPSAMSLSHGLPPVAHPPHAPSPGQTVKPEADR.D	1	R.YPPGVVSVAPTGIPAAVEGIVPSAMSLSHGLPPVAHPPHAPSPGQTVKPEADR.D_1	S7(HexNAc / 203.0794)	5.8e-22	3.3e-20	948.4	102.7	6	907.979	4.19	>sp|O88712|CTBP1_MOUSE C-terminal-binding protein 1 OS=Mus musculus GN=Ctbp1 PE=1 SV=2	controllerType=0 controllerNumber=1 scan=30533		bd20210216_rb_psd_glcnac_fxn_01.30533.30533.6	ethcd	0	0	0	0	5.6e-23	3.5e-21	FALSE															Cytoplasm {ECO:0000250|UniProtKB:Q13363}. Nucleus {ECO:0000250|UniProtKB:Q13363}.
3972 | 900723	232	53	R.YDHTKPPAAAGGAVGPAPNPSPSSGLHSPHPSPDIATSVMR.T	R.YDHTKPPAAAGGAVGPAPNPSPSSGLHSPHPSPDIATSVMR.T	0	R.YDHTKPPAAAGGAVGPAPNPSPSSGLHSPHPSPDIATSVMR.T_0		4.3e-22	2.4e-20	1014.2	1014.2	5	806.603	4.78	>sp|Q9ERV1|MKRN2_MOUSE Probable E3 ubiquitin-protein ligase makorin-2 OS=Mus musculus GN=Mkrn2 PE=1 SV=2	controllerType=0 controllerNumber=1 scan=16652		bd20210216_rb_psd_glcnac_fxn_01.16652.16652.5	hcd	0	0	0	0	4e-23	2.1e-21	FALSE		806.603	46.3333	5	0.0005	0.0281	0	7199					2914	5230
2832 | 1049786	82	533	K.C[+57.02146]GFVGHDQLAGSDESEMEDEAEPPGAPPAPPPSYGATHSTVQPPRPPPPVR.D	K.C[+57.02146]GFVGHDQLAGSDESEMEDEAEPPGAPPAPPPSYGATHSTVQPPRPPPPVR.D	0	K.C[+57.02146]GFVGHDQLAGSDESEMEDEAEPPGAPPAPPPSYGATHSTVQPPRPPPPVR.D_0		7.2e-22	4.1e-20	1014	1014	5	1063.9	3.15	>tr|A0A1B0GRU0|A0A1B0GRU0_MOUSE Vesicular glutamate transporter 1 OS=Mus musculus GN=Slc17a7 PE=1 SV=1	controllerType=0 controllerNumber=1 scan=19776	C1(Carbamidomethyl / 57.0215)	bd20210216_rb_psd_glcnac_fxn_01.19776.19776.5	hcd	0	0	0	0	8e-23	5e-21	FALSE	9.26592	1064.1	55.1	5	0.2007	0.3472	0	8804	6607		2147	1523	14112	18589
856 | 1089146	7	382	R.YPPGVVSVAPTGIPAAVEGIVPSAM[+15.99492]S[+203.07937]LSHGLPPVAHPPHAPSPGQTVKPEADR.D	R.YPPGVVSVAPTGIPAAVEGIVPSAM[+15.99492]SLSHGLPPVAHPPHAPSPGQTVKPEADR.D	1	R.YPPGVVSVAPTGIPAAVEGIVPSAM[+15.99492]SLSHGLPPVAHPPHAPSPGQTVKPEADR.D_1	M25(Oxidation / 15.9949); S26(HexNAc / 203.0794)	1.5e-21	8.8e-20	1012.4	0	5	1092.57	4.34	>sp|O88712|CTBP1_MOUSE C-terminal-binding protein 1 OS=Mus musculus GN=Ctbp1 PE=1 SV=2	controllerType=0 controllerNumber=1 scan=28443		bd20210216_rb_psd_glcnac_fxn_01.28443.28443.5	hcd	0	0	0	0	1.8e-22	1.1e-20	FALSE	4.7534	1092.57	79.8833	5	0.0003	0.1874	0	12514	114345	70624	69377	48983	232836	78427	Cytoplasm {ECO:0000250|UniProtKB:Q13363}. Nucleus {ECO:0000250|UniProtKB:Q13363}.
488 | 844393	2	3046	R.DLSGIHTTDAIT[+203.07937]S[+203.07937]LSALHQSQPMPR.S	R.DLSGIHTTDAITSLSALHQSQPMPR.S	2	R.DLSGIHTTDAITSLSALHQSQPMPR.S_2	T12(HexNAc / 203.0794); S13(HexNAc / 203.0794)	1.9e-22	1.1e-20	1006.4	2.4	4	771.383	3.57	>sp|Q9QYX7|PCLO_MOUSE Protein piccolo OS=Mus musculus GN=Pclo PE=1 SV=4	controllerType=0 controllerNumber=1 scan=19840		bd20210216_rb_psd_glcnac_fxn_01.19840.19840.4	hcd	0	0	0	0	2.3e-23	1.3e-21	FALSE	4.50243	771.384	54.9667	4	0.0006	0.0163	0	8878	213625	97527	124135	97902	440797	205377	Cell junction, synapse, presynaptic active zone {ECO:0000269|PubMed:10508862}. Note=Colocalizes with BSN in developing axons. {ECO:0000250|UniProtKB:Q9JKS6}.
2221 | 991672	59	968	K.PQVGELPPKPGELPPKPQLGDLPPKPQLSDLPPKPQMK.D	K.PQVGELPPKPGELPPKPQLGDLPPKPQLSDLPPKPQMK.D	0	K.PQVGELPPKPGELPPKPQLGDLPPKPQLSDLPPKPQMK.D_0		6.8e-23	3.9e-21	1006.1	1006.1	6	682.219	4.11	>sp|Q9QWY8|ASAP1_MOUSE Arf-GAP with SH3 domain, ANK repeat and PH domain-containing protein 1 OS=Mus musculus GN=Asap1 PE=1 SV=2	controllerType=0 controllerNumber=1 scan=22633		bd20210216_rb_psd_glcnac_fxn_01.22633.22633.6	hcd	0	0	0	0	7.9e-24	4.2e-22	FALSE															Cytoplasm. Membrane. Note=Predominantly cytoplasmic. Partially membrane-associated.
285 | 121949	1	2495	R.GPPPAATELAQNGQYWPPLT[+203.07937]HAAFIAVAGT[+203.07937]EGPGQPR.E	R.GPPPAATELAQNGQYWPPLTHAAFIAVAGTEGPGQPR.E	2	R.GPPPAATELAQNGQYWPPLTHAAFIAVAGTEGPGQPR.E_2	T20(HexNAc / 203.0794); T30(HexNAc / 203.0794)	2.1e-21	1.2e-19	909.9	403	4	1044.52	-0.69	>sp|O88737|BSN_MOUSE Protein bassoon OS=Mus musculus GN=Bsn PE=1 SV=4	controllerType=0 controllerNumber=1 scan=28799		bd20210216_rb_psd_glcnac_fxn_01.28799.28799.4	ethcd	0	0	0	0	2.3e-22	1.5e-20	FALSE															Cytoplasm {ECO:0000250|UniProtKB:O88778}. Cell junction, synapse, presynaptic active zone {ECO:0000269|PubMed:12628168, ECO:0000269|PubMed:12628169}. Cytoplasm, cytoskeleton {ECO:0000250|UniProtKB:O88778}. Cytoplasmic vesicle, secretory vesicle, synaptic vesicle membrane {ECO:0000269|PubMed:12628169}; Peripheral membrane protein {ECO:0000250|UniProtKB:O88778}. Note=In retina, is localized in the …
3442 | 101921	149	570	R.VIQT[+203.07937]VASQMAPGVPGHTVTILQPATPVT[+203.07937]IGQHHLPVR.A	R.VIQTVASQMAPGVPGHTVTILQPATPVTIGQHHLPVR.A	2	R.VIQTVASQMAPGVPGHTVTILQPATPVTIGQHHLPVR.A_2	T4(HexNAc / 203.0794); T28(HexNAc / 203.0794)	6.8e-22	3.9e-20	983.5	47.9	5	852.263	3.47	>sp|P42128|FOXK1_MOUSE Forkhead box protein K1 OS=Mus musculus GN=Foxk1 PE=1 SV=2	controllerType=0 controllerNumber=1 scan=22156		bd20210216_rb_psd_glcnac_fxn_01.22156.22156.5	ethcd	0	0	0	0	6.8e-23	4e-21	FALSE															Nucleus {ECO:0000269|PubMed:20013826, ECO:0000269|PubMed:25402684, ECO:0000269|PubMed:29861159}. Cytoplasm {ECO:0000269|PubMed:25402684, ECO:0000269|PubMed:29861159}. Note=Translocation to the nucleus is regulated by phosphorylation: phosphorylation by GSK3 (GSK3A or GSK3B) promotes interaction with 14-3-3 proteins and sequestration in the cytoplasm (PubMed:29861159). Dephosphorylation promotes t…
2404 | 527510	71	615	K.HLSNLPSSHPVVHQQPAR.S	K.HLSNLPSSHPVVHQQPAR.S	0	K.HLSNLPSSHPVVHQQPAR.S_0		9.8e-20	5.6e-18	942.5	942.5	3	668.691	2.85	>sp|Q8CCJ4|AMER2_MOUSE APC membrane recruitment protein 2 OS=Mus musculus GN=Amer2 PE=1 SV=2	controllerType=0 controllerNumber=1 scan=7042		bd20210216_rb_psd_glcnac_fxn_01.7042.7042.3	hcd	0	0	0	0	1.1e-20	6.1e-19	FALSE		668.69	20.95	3	0.0004	0.0785	0	2043							Cell membrane {ECO:0000250}; Peripheral membrane protein {ECO:0000250}. Note=Translocates to the cell membrane following binding to PtdIns(4,5)P2. {ECO:0000250}.
618 | 85562	3	635	K.PQLAQKPSQDVPPPIT[+203.07937]AAAGGPPHPQLNK.S	K.PQLAQKPSQDVPPPITAAAGGPPHPQLNK.S	1	K.PQLAQKPSQDVPPPITAAAGGPPHPQLNK.S_1	T16(HexNAc / 203.0794)	1e-21	5.9e-20	949.8	196.8	4	790.174	2.94	>sp|O88935|SYN1_MOUSE Synapsin-1 OS=Mus musculus GN=Syn1 PE=1 SV=2	controllerType=0 controllerNumber=1 scan=16576		bd20210216_rb_psd_glcnac_fxn_01.16576.16576.4	ethcd	0	0	0	0	1.4e-22	9e-21	FALSE															Cell junction, synapse {ECO:0000269|PubMed:11571277}. Golgi apparatus {ECO:0000269|PubMed:11571277}.
4020 | 811005	243	134	R.PSNPPTPSSTPVSPLHHASPNTAHTPKPDR.A	R.PSNPPTPSSTPVSPLHHASPNTAHTPKPDR.A	0	R.PSNPPTPSSTPVSPLHHASPNTAHTPKPDR.A_0		2.2e-21	1.3e-19	991.3	991.3	5	625.719	3.75	>sp|P41164|ETV1_MOUSE ETS translocation variant 1 OS=Mus musculus GN=Etv1 PE=1 SV=1	controllerType=0 controllerNumber=1 scan=9379		bd20210216_rb_psd_glcnac_fxn_01.9379.9379.5	hcd	0	0	0	0	2.4e-22	1.6e-20	FALSE		625.719	27	5	0	0.1038	0	3246					2484	4184	Nucleus.
1062 | 827256	12	632	R.PAKPQLAQKPS[+203.07937]QDVPPPITAAAGGPPHPQLK.A	R.PAKPQLAQKPSQDVPPPITAAAGGPPHPQLK.A	1	R.PAKPQLAQKPSQDVPPPITAAAGGPPHPQLK.A_1	S11(HexNAc / 203.0794)	8.3e-22	4.8e-20	985.1	6.2	5	668.77	4.29	>sp|O88935-1|SYN1_MOUSE Isoform Ib of Synapsin-1 OS=Mus musculus GN=Syn1	controllerType=0 controllerNumber=1 scan=15556		bd20210216_rb_psd_glcnac_fxn_01.15556.15556.5	hcd	0	0	0	0	1e-22	6.7e-21	FALSE	5.04761	668.771	43.3333	5	0.0009	0.1509	0	6533	1780000	694688	750729	532925	2690000	1730000
3546 | 843633	163	466	R.SGPVHHGQVSYISPPIHLDSELERPPVR.G	R.SGPVHHGQVSYISPPIHLDSELERPPVR.G	0	R.SGPVHHGQVSYISPPIHLDSELERPPVR.G_0		1.1e-20	6e-19	922.2	922.2	4	776.66	4.24	>tr|D3Z5M6|D3Z5M6_MOUSE Adhesion G protein-coupled receptor L3 OS=Mus musculus GN=Adgrl3 PE=1 SV=1	controllerType=0 controllerNumber=1 scan=19611		bd20210216_rb_psd_glcnac_fxn_01.19611.19611.4	hcd	0	0	0	0	1.9e-21	1.2e-19	FALSE	4.54197	776.912	54.3	4	0.2512	0.0064	0	8732	2529			1513	6872	4265	Cell membrane {ECO:0000256|ARBA:ARBA00004651}; Multi-pass membrane protein {ECO:0000256|ARBA:ARBA00004651}. Cell projection, axon {ECO:0000256|ARBA:ARBA00004489}. Membrane {ECO:0000256|ARBA:ARBA00004141}; Multi-pass membrane protein {ECO:0000256|ARBA:ARBA00004141}.
2405 | 527270	71	615	K.HLSNLPSSHPVVHQQPAR.S	K.HLSNLPSSHPVVHQQPAR.S	0	K.HLSNLPSSHPVVHQQPAR.S_0		3.7e-20	2.1e-18	952	952	4	501.771	4.09	>sp|Q8CCJ4|AMER2_MOUSE APC membrane recruitment protein 2 OS=Mus musculus GN=Amer2 PE=1 SV=2	controllerType=0 controllerNumber=1 scan=7022		bd20210216_rb_psd_glcnac_fxn_01.7022.7022.4	hcd	0	0	0	0	4.2e-21	2.6e-19	FALSE		501.773	20.95	4	0.002	0.1304	0	1900						3254	Cell membrane {ECO:0000250}; Peripheral membrane protein {ECO:0000250}. Note=Translocates to the cell membrane following binding to PtdIns(4,5)P2. {ECO:0000250}.
2149 | 36784	53	2901	K.IQTDT[+203.07937]C[+57.02146]HSTVVHSPEVYSVIIR.S	K.IQTDTC[+57.02146]HSTVVHSPEVYSVIIR.S	1	K.IQTDTC[+57.02146]HSTVVHSPEVYSVIIR.S_1	T5(HexNAc / 203.0794)	4e-21	2.3e-19	908.5	79.2	4	686.846	2.39	>sp|Q8C8R3-4|ANK2_MOUSE Isoform 4 of Ankyrin-2 OS=Mus musculus GN=Ank2	controllerType=0 controllerNumber=1 scan=18910	C6(Carbamidomethyl / 57.0215)	bd20210216_rb_psd_glcnac_fxn_01.18910.18910.4	ethcd	0	0	0	0	4.7e-22	2.7e-20	FALSE
3771 | 836838	192	57	R.VSHYIINSSGPRPPVPPSPAQPPPGVSPSR.L	R.VSHYIINSSGPRPPVPPSPAQPPPGVSPSR.L	0	R.VSHYIINSSGPRPPVPPSPAQPPPGVSPSR.L_0		2.2e-21	1.3e-19	922.5	922.5	3	1025.55	4.4	>sp|Q64010|CRK_MOUSE Adapter molecule crk OS=Mus musculus GN=Crk PE=1 SV=1	controllerType=0 controllerNumber=1 scan=17988		bd20210216_rb_psd_glcnac_fxn_01.17988.17988.3	hcd	0	0	0	0	2.8e-22	1.9e-20	TRUE		1025.55	49.9667	3	0.0008	0.0439	0	7951						89477	Cytoplasm {ECO:0000250}. Cell membrane {ECO:0000250}. Note=Translocated to the plasma membrane upon cell adhesion. {ECO:0000250}.
857 | 201671	7	382	R.YPPGVVS[+203.07937]VAPTGIPAAVEGIVPSAM[+15.99492]SLSHGLPPVAHPPHAPSPGQTVKPEADR.D	R.YPPGVVSVAPTGIPAAVEGIVPSAM[+15.99492]SLSHGLPPVAHPPHAPSPGQTVKPEADR.D	1	R.YPPGVVSVAPTGIPAAVEGIVPSAM[+15.99492]SLSHGLPPVAHPPHAPSPGQTVKPEADR.D_1	S7(HexNAc / 203.0794); M25(Oxidation / 15.9949)	5.8e-21	3.3e-19	938.2	103.2	6	910.644	3.72	>sp|O88712|CTBP1_MOUSE C-terminal-binding protein 1 OS=Mus musculus GN=Ctbp1 PE=1 SV=2	controllerType=0 controllerNumber=1 scan=28411		bd20210216_rb_psd_glcnac_fxn_01.28411.28411.6	ethcd	0	0	0	0	6.7e-22	3.8e-20	FALSE															Cytoplasm {ECO:0000250|UniProtKB:Q13363}. Nucleus {ECO:0000250|UniProtKB:Q13363}.
898 | 1070509	7	382	R.YPPGVVSVAPTGIPAAVEGIVPSAMSLS[+203.07937]HGLPPVAHPPHAPSPGQTVKPEADR.D	R.YPPGVVSVAPTGIPAAVEGIVPSAMSLSHGLPPVAHPPHAPSPGQTVKPEADR.D	1	R.YPPGVVSVAPTGIPAAVEGIVPSAMSLSHGLPPVAHPPHAPSPGQTVKPEADR.D_1	S28(HexNAc / 203.0794)	1.5e-20	8.8e-19	955.9	0	5	1089.37	4.36	>sp|O88712|CTBP1_MOUSE C-terminal-binding protein 1 OS=Mus musculus GN=Ctbp1 PE=1 SV=2	controllerType=0 controllerNumber=1 scan=30301		bd20210216_rb_psd_glcnac_fxn_01.30301.30301.5	hcd	0	0	0	0	2.2e-21	1.4e-19	FALSE	4.47286	1089.37	85.5333	5	0.001	0.2246	0	13068	869431	500806	535420	371127	1660000	600431	Cytoplasm {ECO:0000250|UniProtKB:Q13363}. Nucleus {ECO:0000250|UniProtKB:Q13363}.
3087 | 907803	108	260	K.TPSPPEEPSPLPSPTAS[+79.96633]PNHTLAPASPAPVRPR.S	K.TPSPPEEPSPLPSPTAS[+79.96633]PNHTLAPASPAPVRPR.S	0	K.TPSPPEEPSPLPSPTAS[+79.96633]PNHTLAPASPAPVRPR.S_0	S17(Phospho / 79.9663)	8.3e-22	4.8e-20	973.1	61.9	4	858.932	3.64	>tr|A0A0G2JEG8|A0A0G2JEG8_MOUSE Amphiphysin OS=Mus musculus GN=Amph PE=1 SV=1	controllerType=0 controllerNumber=1 scan=19922		bd20210216_rb_psd_glcnac_fxn_01.19922.19922.4	hcd	0	0	0	0	1.2e-22	8.3e-21	TRUE		859.183	55.2167	4	0.251	0.0091	0	8896	5015		3913		12997	8914
1447 | 93954	25	497	K.STNVAVDSGGGLLKPT[+203.07937]VASQNQSLPVAK.L	K.STNVAVDSGGGLLKPTVASQNQSLPVAK.L	1	K.STNVAVDSGGGLLKPTVASQNQSLPVAK.L_1	T16(HexNAc / 203.0794)	2.3e-21	1.3e-19	972.4	72.4	4	736.145	3.96	>sp|Q7M6Y3-5|PICAL_MOUSE Isoform 5 of Phosphatidylinositol-binding clathrin assembly protein OS=Mus musculus GN=Picalm	controllerType=0 controllerNumber=1 scan=19105		bd20210216_rb_psd_glcnac_fxn_01.19105.19105.4	ethcd	0	0	0	0	3.4e-22	2.3e-20	TRUE
2156 | 763644	54	778	R.HNGIVLLLPHGMEGMGPEHSSARPER.F	R.HNGIVLLLPHGMEGMGPEHSSARPER.F	0	R.HNGIVLLLPHGMEGMGPEHSSARPER.F_0		5e-21	2.8e-19	972.2	972.2	5	565.088	4.18	>tr|E9Q7L0|E9Q7L0_MOUSE Oxoglutarate dehydrogenase-like OS=Mus musculus GN=Ogdhl PE=1 SV=1	controllerType=0 controllerNumber=1 scan=19519		bd20210216_rb_psd_glcnac_fxn_01.19519.19519.5	hcd	0	0	0	0	6e-22	3.2e-20	FALSE		565.087	53.95	5	0.0005	0.1052	0	8624						3231
619 | 86523	3	635	K.PQLAQKPSQDVPPPIT[+203.07937]AAAGGPPHPQLNK.S	K.PQLAQKPSQDVPPPITAAAGGPPHPQLNK.S	1	K.PQLAQKPSQDVPPPITAAAGGPPHPQLNK.S_1	T16(HexNAc / 203.0794)	8.3e-22	4.8e-20	936.5	227.1	4	790.175	3.95	>sp|O88935|SYN1_MOUSE Synapsin-1 OS=Mus musculus GN=Syn1 PE=1 SV=2	controllerType=0 controllerNumber=1 scan=16775		bd20210216_rb_psd_glcnac_fxn_01.16775.16775.4	ethcd	0	0	0	0	1.1e-22	7.8e-21	FALSE															Cell junction, synapse {ECO:0000269|PubMed:11571277}. Golgi apparatus {ECO:0000269|PubMed:11571277}.
4081 | 621145	259	172	R.DHSHPPPPPVVSSFAASHSVR.R	R.DHSHPPPPPVVSSFAASHSVR.R	0	R.DHSHPPPPPVVSSFAASHSVR.R_0		1.1e-20	6.1e-19	868.5	868.5	4	552.781	3.2	>sp|Q99LC9|PEX6_MOUSE Peroxisome assembly factor 2 OS=Mus musculus GN=Pex6 PE=1 SV=1	controllerType=0 controllerNumber=1 scan=15111		bd20210216_rb_psd_glcnac_fxn_01.15111.15111.4	hcd	0	0	0	0	1.9e-21	1.3e-19	FALSE		552.781	41.8667	4	0.0003	0.0879	0	6276						124462	Cytoplasm. Peroxisome membrane {ECO:0000250|UniProtKB:Q13608}. Cell projection, cilium, photoreceptor outer segment {ECO:0000269|PubMed:26593283}. Note=Associated with peroxisomal membranes (By similarity). Localized at the base of the outer segment of photoreceptor cells (PubMed:26593283). {ECO:0000250|UniProtKB:Q13608, ECO:0000269|PubMed:26593283}.
103 | 176831	1	1710	R.QSTAVQPLVINLNAQEQTHTFLATAT[+203.07937]T[+203.07937]VSIT[+203.07937]M[+15.99492]ASSVLMAQQK.Q	R.QSTAVQPLVINLNAQEQTHTFLATATTVSITM[+15.99492]ASSVLMAQQK.Q	3	R.QSTAVQPLVINLNAQEQTHTFLATATTVSITM[+15.99492]ASSVLMAQQK.Q_3	T26(HexNAc / 203.0794); T27(HexNAc / 203.0794); T31(HexNAc / 203.0794); M32(Oxidation / 15.9949)	5.4e-21	3.1e-19	964.9	47.4	4	1275.15	6.05	>sp|O88737|BSN_MOUSE Protein bassoon OS=Mus musculus GN=Bsn PE=1 SV=4	controllerType=0 controllerNumber=1 scan=30527		bd20210216_rb_psd_glcnac_fxn_01.30527.30527.4	ethcd	0	0	0	0	6.3e-22	3.5e-20	FALSE															Cytoplasm {ECO:0000250|UniProtKB:O88778}. Cell junction, synapse, presynaptic active zone {ECO:0000269|PubMed:12628168, ECO:0000269|PubMed:12628169}. Cytoplasm, cytoskeleton {ECO:0000250|UniProtKB:O88778}. Cytoplasmic vesicle, secretory vesicle, synaptic vesicle membrane {ECO:0000269|PubMed:12628169}; Peripheral membrane protein {ECO:0000250|UniProtKB:O88778}. Note=In retina, is localized in the …
171 | 24561	1	1962	R.T[+203.07937]QGVVGPGPHEEQRPYPQGLPGR.L	R.TQGVVGPGPHEEQRPYPQGLPGR.L	1	R.TQGVVGPGPHEEQRPYPQGLPGR.L_1	T1(HexNAc / 203.0794)	3.2e-21	1.9e-19	843	843	4	665.588	3.38	>sp|O88737|BSN_MOUSE Protein bassoon OS=Mus musculus GN=Bsn PE=1 SV=4	controllerType=0 controllerNumber=1 scan=12591		bd20210216_rb_psd_glcnac_fxn_01.12591.12591.4	ethcd	0	0	0	0	3.6e-22	2.4e-20	FALSE															Cytoplasm {ECO:0000250|UniProtKB:O88778}. Cell junction, synapse, presynaptic active zone {ECO:0000269|PubMed:12628168, ECO:0000269|PubMed:12628169}. Cytoplasm, cytoskeleton {ECO:0000250|UniProtKB:O88778}. Cytoplasmic vesicle, secretory vesicle, synaptic vesicle membrane {ECO:0000269|PubMed:12628169}; Peripheral membrane protein {ECO:0000250|UniProtKB:O88778}. Note=In retina, is localized in the …
3988 | 915203	236	16	R.RIPGAGPGPGSGPGPTYQSADLGPTLLTRPGQPTLTR.V	R.RIPGAGPGPGSGPGPTYQSADLGPTLLTRPGQPTLTR.V	0	R.RIPGAGPGPGSGPGPTYQSADLGPTLLTRPGQPTLTR.V_0		6.8e-22	3.9e-20	915.8	915.8	4	910.989	4.31	>sp|Q9D0K1|PEX13_MOUSE Peroxisomal membrane protein PEX13 OS=Mus musculus GN=Pex13 PE=1 SV=1	controllerType=0 controllerNumber=1 scan=22454		bd20210216_rb_psd_glcnac_fxn_01.22454.22454.4	hcd	0	0	0	0	7.4e-23	4.5e-21	FALSE		910.989	62.2167	4	0.0005	0.04	0	10077					5224	5686	Peroxisome membrane {ECO:0000250}; Single-pass membrane protein {ECO:0000250}.
1063 | 81008	12	632	R.PAKPQLAQKPSQDVPPPIT[+203.07937]AAAGGPPHPQLK.A	R.PAKPQLAQKPSQDVPPPITAAAGGPPHPQLK.A	1	R.PAKPQLAQKPSQDVPPPITAAAGGPPHPQLK.A_1	T19(HexNAc / 203.0794)	2.2e-21	1.3e-19	962.2	199.1	4	835.71	3.64	>sp|O88935-1|SYN1_MOUSE Isoform Ib of Synapsin-1 OS=Mus musculus GN=Syn1	controllerType=0 controllerNumber=1 scan=15602		bd20210216_rb_psd_glcnac_fxn_01.15602.15602.4	ethcd	0	0	0	0	2.6e-22	1.7e-20	FALSE
4043 | 733275	250	35	K.KPPAAPQQPQPPAPHPPQHPQNQAHR.G	K.KPPAAPQQPQPPAPHPPQHPQNQAHR.G	0	K.KPPAAPQQPQPPAPHPPQHPQNQAHR.G_0		5e-21	2.8e-19	874.5	874.5	5	571.1	3.34	>sp|Q8BMK4|CKAP4_MOUSE Cytoskeleton-associated protein 4 OS=Mus musculus GN=Ckap4 PE=1 SV=2	controllerType=0 controllerNumber=1 scan=6696		bd20210216_rb_psd_glcnac_fxn_01.6696.6696.5	hcd	0	0	0	0	5.7e-22	2.9e-20	FALSE		571.1	19.9667	5	0.0002	0.0646	0	1491			5971			91311	Endoplasmic reticulum membrane; Single-pass type II membrane protein. Cell membrane; Single-pass type II membrane protein. Cytoplasm, cytoskeleton. Cytoplasm, perinuclear region. Note=Translocates to the perinuclear region upon APF-stimulation. {ECO:0000250}.
2324 | 828406	64	142	R.AATATRPPGPPPAPQPPSPAPSPPPRPALAR.E	R.AATATRPPGPPPAPQPPSPAPSPPPRPALAR.E	0	R.AATATRPPGPPPAPQPPSPAPSPPPRPALAR.E_0		8.3e-22	4.8e-20	956.7	956.7	4	755.169	4.08	>tr|E9QKI4|E9QKI4_MOUSE Proline-rich AKT1 substrate 1 OS=Mus musculus GN=Akt1s1 PE=1 SV=1	controllerType=0 controllerNumber=1 scan=15863		bd20210216_rb_psd_glcnac_fxn_01.15863.15863.4	hcd	0	0	0	0	1.1e-22	7.2e-21	FALSE		755.169	43.9833	4	0.0005	0.0772	0	6675	2134		1563		4339	49794
1594 | 177271	30	404	R.GPQLPPLSVTVPST[+203.07937]LPQSPTENPGQSPMGIDATSAPALQYR.T	R.GPQLPPLSVTVPSTLPQSPTENPGQSPMGIDATSAPALQYR.T	1	R.GPQLPPLSVTVPSTLPQSPTENPGQSPMGIDATSAPALQYR.T_1	T14(HexNAc / 203.0794)	1.3e-21	7.7e-20	960.5	3.7	5	881.451	3.77	>sp|Q68ED7|CRTC1_MOUSE CREB-regulated transcription coactivator 1 OS=Mus musculus GN=Crtc1 PE=1 SV=1	controllerType=0 controllerNumber=1 scan=30686		bd20210216_rb_psd_glcnac_fxn_01.30686.30686.5	ethcd	0	0	0	0	1.7e-22	1.1e-20	FALSE															Cytoplasm {ECO:0000269|PubMed:17360587, ECO:0000269|PubMed:23993098}. Nucleus {ECO:0000269|PubMed:17360587, ECO:0000269|PubMed:23699513, ECO:0000269|PubMed:23993098}. Note=Cytoplasmic when phosphorylated by SIK or AMPK and when sequestered by 14-3-3 proteins (By similarity). Translocated to the nucleus on Ser-151 dephosphorylation, instigated by a number of factors including calcium ion and cAMP …
1205 | 687588	16	788	R.ASRPLSASQPSLPHGVPAPSPAASAR.P	R.ASRPLSASQPSLPHGVPAPSPAASAR.P	0	R.ASRPLSASQPSLPHGVPAPSPAASAR.P_0		2.3e-21	1.3e-19	959.3	959.3	4	628.089	2.97	>sp|O88703|HCN2_MOUSE Potassium/sodium hyperpolarization-activated cyclic nucleotide-gated channel 2 OS=Mus musculus GN=Hcn2 PE=1 SV=1	controllerType=0 controllerNumber=1 scan=15348		bd20210216_rb_psd_glcnac_fxn_01.15348.15348.4	hcd	0	0	0	0	3.1e-22	2e-20	FALSE		628.089	42.6167	4	0.0002	0.0266	0	6526						3160	Cell membrane {ECO:0000269|PubMed:10962006, ECO:0000269|PubMed:11096117, ECO:0000269|PubMed:12034718, ECO:0000269|PubMed:12193608, ECO:0000269|PubMed:17562314, ECO:0000269|PubMed:23103389}; Multi-pass membrane protein {ECO:0000269|PubMed:10962006, ECO:0000269|PubMed:11096117, ECO:0000269|PubMed:12034718, ECO:0000269|PubMed:12193608, ECO:0000269|PubMed:17562314, ECO:0000269|PubMed:23103389}.
841 | 1126106	7	382	R.YPPGVVSVAPTGIPAAVEGIVPSAMS[+203.07937]LS[+203.07937]HGLPPVAHPPHAPSPGQTVKPEADR.D	R.YPPGVVSVAPTGIPAAVEGIVPSAMSLSHGLPPVAHPPHAPSPGQTVKPEADR.D	2	R.YPPGVVSVAPTGIPAAVEGIVPSAMSLSHGLPPVAHPPHAPSPGQTVKPEADR.D_2	S26(HexNAc / 203.0794); S28(HexNAc / 203.0794)	2.7e-20	1.5e-18	956.2	0	5	1129.99	4.82	>sp|O88712|CTBP1_MOUSE C-terminal-binding protein 1 OS=Mus musculus GN=Ctbp1 PE=1 SV=2	controllerType=0 controllerNumber=1 scan=30302		bd20210216_rb_psd_glcnac_fxn_01.30302.30302.5	hcd	0	0	0	0	3.5e-21	2.4e-19	FALSE	4.51339	1129.99	85.2833	5	0.0001	0.0262	0	13184	38246	21281	24333	16171	72986	24262	Cytoplasm {ECO:0000250|UniProtKB:Q13363}. Nucleus {ECO:0000250|UniProtKB:Q13363}.
4044 | 733115	250	35	K.KPPAAPQQPQPPAPHPPQHPQNQAHR.G	K.KPPAAPQQPQPPAPHPPQHPQNQAHR.G	0	K.KPPAAPQQPQPPAPHPPQHPQNQAHR.G_0		1.3e-20	7.5e-19	891.9	891.9	4	713.622	2.49	>sp|Q8BMK4|CKAP4_MOUSE Cytoskeleton-associated protein 4 OS=Mus musculus GN=Ckap4 PE=1 SV=2	controllerType=0 controllerNumber=1 scan=6684		bd20210216_rb_psd_glcnac_fxn_01.6684.6684.4	hcd	0	0	0	0	2.1e-21	1.4e-19	FALSE		713.623	19.9667	4	0.0005	0.0389	0	1490						62818	Endoplasmic reticulum membrane; Single-pass type II membrane protein. Cell membrane; Single-pass type II membrane protein. Cytoplasm, cytoskeleton. Cytoplasm, perinuclear region. Note=Translocates to the perinuclear region upon APF-stimulation. {ECO:0000250}.
2100 | 1045706	48	154	R.RPTEQQQPQPHHIPTSAPVYQQPQQQQM[+15.99492]TSSYGGYKEPAAPVSIQR.S	R.RPTEQQQPQPHHIPTSAPVYQQPQQQQM[+15.99492]TSSYGGYKEPAAPVSIQR.S	0	R.RPTEQQQPQPHHIPTSAPVYQQPQQQQM[+15.99492]TSSYGGYKEPAAPVSIQR.S_0	M28(Oxidation / 15.9949)	6.8e-21	3.9e-19	955.8	955.8	6	870.099	2.88	>sp|Q61792|LASP1_MOUSE LIM and SH3 domain protein 1 OS=Mus musculus GN=Lasp1 PE=1 SV=1	controllerType=0 controllerNumber=1 scan=15339		bd20210216_rb_psd_glcnac_fxn_01.15339.15339.6	hcd	0	0	0	0	9.3e-22	5.3e-20	FALSE															Cytoplasm, cell cortex {ECO:0000250}. Cytoplasm, cytoskeleton {ECO:0000250}. Note=Associated with the F-actin rich cortical cytoskeleton. {ECO:0000250}.
3071 | 779741	107	775	R.DGVSHLIQSGGLGGLQHNTVLVGWPR.N	R.DGVSHLIQSGGLGGLQHNTVLVGWPR.N	0	R.DGVSHLIQSGGLGGLQHNTVLVGWPR.N_0		2.3e-21	1.3e-19	895.9	895.9	4	675.113	2.77	>sp|Q91V14|S12A5_MOUSE Solute carrier family 12 member 5 OS=Mus musculus GN=Slc12a5 PE=1 SV=2	controllerType=0 controllerNumber=1 scan=27313		bd20210216_rb_psd_glcnac_fxn_01.27313.27313.4	hcd	0	0	0	0	3.2e-22	2.1e-20	FALSE		675.115	76.55	4	0.0024	0.1998	0	12077					2393	13030	Cell projection, dendrite {ECO:0000269|PubMed:11395011}. Cell membrane {ECO:0000269|PubMed:11395011}; Multi-pass membrane protein {ECO:0000269|PubMed:11395011}. Note=Detected on dendrites, but not on axons of spinal cord neurons and at GPHN-positive inhibitory synapses.
13 | 147311	1	1414	R.SPST[+203.07937]S[+203.07937]STIHSYGQPPTT[+203.07937]ANYGSQTEELPHAPSGPPGSGR.A	R.SPSTSSTIHSYGQPPTTANYGSQTEELPHAPSGPPGSGR.A	3	R.SPSTSSTIHSYGQPPTTANYGSQTEELPHAPSGPPGSGR.A_3	T4(HexNAc / 203.0794); S5(HexNAc / 203.0794); T17(HexNAc / 203.0794)	1.1e-21	6.6e-20	952.2	6.9	5	910.222	4.57	>sp|O88737|BSN_MOUSE Protein bassoon OS=Mus musculus GN=Bsn PE=1 SV=4	controllerType=0 controllerNumber=1 scan=16026		bd20210216_rb_psd_glcnac_fxn_01.16026.16026.5	ethcd	0	0	0	0	1.5e-22	9.7e-21	FALSE															Cytoplasm {ECO:0000250|UniProtKB:O88778}. Cell junction, synapse, presynaptic active zone {ECO:0000269|PubMed:12628168, ECO:0000269|PubMed:12628169}. Cytoplasm, cytoskeleton {ECO:0000250|UniProtKB:O88778}. Cytoplasmic vesicle, secretory vesicle, synaptic vesicle membrane {ECO:0000269|PubMed:12628169}; Peripheral membrane protein {ECO:0000250|UniProtKB:O88778}. Note=In retina, is localized in the …
585 | 79568	3	632	R.PAKPQLAQKPSQDVPPPIT[+203.07937]AAAGGPPHPQLNK.S	R.PAKPQLAQKPSQDVPPPITAAAGGPPHPQLNK.S	1	R.PAKPQLAQKPSQDVPPPITAAAGGPPHPQLNK.S_1	T19(HexNAc / 203.0794)	8.3e-22	4.8e-20	947.3	227.5	5	691.578	3.51	>sp|O88935|SYN1_MOUSE Synapsin-1 OS=Mus musculus GN=Syn1 PE=1 SV=2	controllerType=0 controllerNumber=1 scan=15362		bd20210216_rb_psd_glcnac_fxn_01.15362.15362.5	ethcd	0	0	0	0	9.4e-23	6.1e-21	FALSE															Cell junction, synapse {ECO:0000269|PubMed:11571277}. Golgi apparatus {ECO:0000269|PubMed:11571277}.
425 | 104560	2	2373	K.LAAAAPVAPT[+203.07937]AIVT[+203.07937]AHADAIPTVEATAAR.R	K.LAAAAPVAPTAIVTAHADAIPTVEATAAR.R	2	K.LAAAAPVAPTAIVTAHADAIPTVEATAAR.R_2	T10(HexNAc / 203.0794); T14(HexNAc / 203.0794)	1.8e-21	1e-19	885.4	119.9	4	787.424	5.12	>sp|Q9QYX7|PCLO_MOUSE Protein piccolo OS=Mus musculus GN=Pclo PE=1 SV=4	controllerType=0 controllerNumber=1 scan=22910		bd20210216_rb_psd_glcnac_fxn_01.22910.22910.4	ethcd	0	0	0	0	2.1e-22	1.4e-20	FALSE															Cell junction, synapse, presynaptic active zone {ECO:0000269|PubMed:10508862}. Note=Colocalizes with BSN in developing axons. {ECO:0000250|UniProtKB:Q9JKS6}.
620 | 84529	3	635	K.PQLAQKPSQDVPPPIT[+203.07937]AAAGGPPHPQLNK.S	K.PQLAQKPSQDVPPPITAAAGGPPHPQLNK.S	1	K.PQLAQKPSQDVPPPITAAAGGPPHPQLNK.S_1	T16(HexNAc / 203.0794)	8.3e-21	4.8e-19	905.4	215.7	4	790.175	4.18	>sp|O88935|SYN1_MOUSE Synapsin-1 OS=Mus musculus GN=Syn1 PE=1 SV=2	controllerType=0 controllerNumber=1 scan=16370		bd20210216_rb_psd_glcnac_fxn_01.16370.16370.4	ethcd	0	0	0	0	1.3e-21	8e-20	FALSE															Cell junction, synapse {ECO:0000269|PubMed:11571277}. Golgi apparatus {ECO:0000269|PubMed:11571277}.
1064 | 828086	12	632	R.PAKPQLAQKPS[+203.07937]QDVPPPITAAAGGPPHPQLK.A	R.PAKPQLAQKPSQDVPPPITAAAGGPPHPQLK.A	1	R.PAKPQLAQKPSQDVPPPITAAAGGPPHPQLK.A_1	S11(HexNAc / 203.0794)	8.3e-21	4.8e-19	948.7	6.2	5	668.769	3.47	>sp|O88935-1|SYN1_MOUSE Isoform Ib of Synapsin-1 OS=Mus musculus GN=Syn1	controllerType=0 controllerNumber=1 scan=15747		bd20210216_rb_psd_glcnac_fxn_01.15747.15747.5	hcd	0	0	0	0	1.2e-21	7.3e-20	FALSE	5.04761	668.771	43.3333	5	0.0015	0.404	0	6533	1780000	694688	750729	532925	2690000	1730000
3818 | 943278	202	57	R.SLSALHSAGGSAGPSVLPGEPAASVFPPPPVPLLSR.F	R.SLSALHSAGGSAGPSVLPGEPAASVFPPPPVPLLSR.F	0	R.SLSALHSAGGSAGPSVLPGEPAASVFPPPPVPLLSR.F_0		6.8e-21	3.9e-19	948.2	948.2	3	1140.62	3.48	>sp|Q99J85|NPTXR_MOUSE Neuronal pentraxin receptor OS=Mus musculus GN=Nptxr PE=1 SV=1	controllerType=0 controllerNumber=1 scan=31904		bd20210216_rb_psd_glcnac_fxn_01.31904.31904.3	hcd	0	0	0	0	8.9e-22	4.9e-20	FALSE		1140.62	89.8333	3	0.0006	0.0458	0	13780						329378	Membrane {ECO:0000305}; Single-pass type II membrane protein {ECO:0000305}.
1065 | 828766	12	632	R.PAKPQLAQKPS[+203.07937]QDVPPPITAAAGGPPHPQLK.A	R.PAKPQLAQKPSQDVPPPITAAAGGPPHPQLK.A	1	R.PAKPQLAQKPSQDVPPPITAAAGGPPHPQLK.A_1	S11(HexNAc / 203.0794)	8.3e-21	4.8e-19	946.8	6.2	5	668.77	3.93	>sp|O88935-1|SYN1_MOUSE Isoform Ib of Synapsin-1 OS=Mus musculus GN=Syn1	controllerType=0 controllerNumber=1 scan=15947		bd20210216_rb_psd_glcnac_fxn_01.15947.15947.5	hcd	0	0	0	0	1.2e-21	7.7e-20	FALSE	5.04761	668.771	43.3333	5	0.0012	0.9528	0	6533	1780000	694688	750729	532925	2690000	1730000
3485 | 120441	156	28	K.KDALLVAAGAMWPPLPAAPGPAAAPPPAAGPQPHGGTGGAGPPEGR.G	K.KDALLVAAGAMWPPLPAAPGPAAAPPPAAGPQPHGGTGGAGPPEGR.G	0	K.KDALLVAAGAMWPPLPAAPGPAAAPPPAAGPQPHGGTGGAGPPEGR.G_0		1e-20	5.9e-19	945.7	945.7	4	1050.55	4.47	>sp|Q3UGX3|NAT8L_MOUSE N-acetylaspartate synthetase OS=Mus musculus GN=Nat8l PE=1 SV=1	controllerType=0 controllerNumber=1 scan=28333		bd20210216_rb_psd_glcnac_fxn_01.28333.28333.4	ethcd	0	0	0	0	1.6e-21	1e-19	FALSE															Cytoplasm {ECO:0000250}. Membrane {ECO:0000305}; Single-pass membrane protein {ECO:0000305}. Microsome membrane {ECO:0000250}; Single-pass membrane protein {ECO:0000250}. Mitochondrion membrane {ECO:0000250}; Single-pass membrane protein {ECO:0000250}. Rough endoplasmic reticulum membrane; Single-pass membrane protein.
526 | 812125	3	447	R.QTSQQPAGPPAQQRPPPQGGPPQPGPGPQR.Q	R.QTSQQPAGPPAQQRPPPQGGPPQPGPGPQR.Q	0	R.QTSQQPAGPPAQQRPPPQGGPPQPGPGPQR.Q_0		1e-20	5.9e-19	809.4	809.4	3	1013.52	2.67	>sp|O88935|SYN1_MOUSE Synapsin-1 OS=Mus musculus GN=Syn1 PE=1 SV=2	controllerType=0 controllerNumber=1 scan=9693		bd20210216_rb_psd_glcnac_fxn_01.9693.9693.3	hcd	0	0	0	0	1.7e-21	1.1e-19	FALSE		1013.52	27.5167	3	0.0007	0.1974	0	3280			8723			43746	Cell junction, synapse {ECO:0000269|PubMed:11571277}. Golgi apparatus {ECO:0000269|PubMed:11571277}.
1081 | 831646	12	632	R.PAKPQLAQKPSQDVPPPITAAAGGPPHPQLK.A	R.PAKPQLAQKPSQDVPPPITAAAGGPPHPQLK.A	0	R.PAKPQLAQKPSQDVPPPITAAAGGPPHPQLK.A_0		8.3e-21	4.8e-19	944.4	944.4	5	628.153	3.45	>sp|O88935-1|SYN1_MOUSE Isoform Ib of Synapsin-1 OS=Mus musculus GN=Syn1	controllerType=0 controllerNumber=1 scan=16624		bd20210216_rb_psd_glcnac_fxn_01.16624.16624.5	hcd	0	0	0	0	1.3e-21	8.4e-20	FALSE		628.153	46	5	0.0001	0.2316	0	7295						6263
2222 | 990905	59	968	K.PQVGELPPKPGELPPKPQLGDLPPKPQLSDLPPKPQMK.D	K.PQVGELPPKPGELPPKPQLGDLPPKPQLSDLPPKPQMK.D	0	K.PQVGELPPKPGELPPKPQLGDLPPKPQLSDLPPKPQMK.D_0		6.8e-21	3.9e-19	943.1	943.1	6	682.219	3.49	>sp|Q9QWY8|ASAP1_MOUSE Arf-GAP with SH3 domain, ANK repeat and PH domain-containing protein 1 OS=Mus musculus GN=Asap1 PE=1 SV=2	controllerType=0 controllerNumber=1 scan=22447		bd20210216_rb_psd_glcnac_fxn_01.22447.22447.6	hcd	0	0	0	0	8e-22	4.2e-20	FALSE															Cytoplasm. Membrane. Note=Predominantly cytoplasmic. Partially membrane-associated.
2096 | 1046266	48	154	R.RPTEQQQPQPHHIPTS[+203.07937]APVYQQPQQQQMTSSYGGYKEPAAPVSIQR.S	R.RPTEQQQPQPHHIPTSAPVYQQPQQQQMTSSYGGYKEPAAPVSIQR.S	1	R.RPTEQQQPQPHHIPTSAPVYQQPQQQQMTSSYGGYKEPAAPVSIQR.S_1	S16(HexNAc / 203.0794)	6.8e-20	3.9e-18	942.1	0	6	901.28	3.04	>sp|Q61792|LASP1_MOUSE LIM and SH3 domain protein 1 OS=Mus musculus GN=Lasp1 PE=1 SV=1	controllerType=0 controllerNumber=1 scan=16183		bd20210216_rb_psd_glcnac_fxn_01.16183.16183.6	hcd	0	0	0	0	6.3e-21	3.3e-19	FALSE															Cytoplasm, cell cortex {ECO:0000250}. Cytoplasm, cytoskeleton {ECO:0000250}. Note=Associated with the F-actin rich cortical cytoskeleton. {ECO:0000250}.
1082 | 830726	12	632	R.PAKPQLAQKPSQDVPPPITAAAGGPPHPQLK.A	R.PAKPQLAQKPSQDVPPPITAAAGGPPHPQLK.A	0	R.PAKPQLAQKPSQDVPPPITAAAGGPPHPQLK.A_0		3.9e-20	2.3e-18	941.6	941.6	5	628.155	6.37	>sp|O88935-1|SYN1_MOUSE Isoform Ib of Synapsin-1 OS=Mus musculus GN=Syn1	controllerType=0 controllerNumber=1 scan=16422		bd20210216_rb_psd_glcnac_fxn_01.16422.16422.5	hcd	0	0	0	0	4.4e-21	2.8e-19	FALSE		628.156	45.7333	5	0.001	0.0455	0	6962						691813
479 | 843232	2	3046	R.DLSGIHTTDAIT[+203.07937]S[+203.07937]LS[+203.07937]ALHQSQPMPR.S	R.DLSGIHTTDAITSLSALHQSQPMPR.S	3	R.DLSGIHTTDAITSLSALHQSQPMPR.S_3	T12(HexNAc / 203.0794); S13(HexNAc / 203.0794); S15(HexNAc / 203.0794)	2.3e-20	1.3e-18	939.2	4.8	4	822.153	2.82	>sp|Q9QYX7|PCLO_MOUSE Protein piccolo OS=Mus musculus GN=Pclo PE=1 SV=4	controllerType=0 controllerNumber=1 scan=19483		bd20210216_rb_psd_glcnac_fxn_01.19483.19483.4	hcd	0	0	0	0	3.2e-21	2.1e-19	FALSE	4.84786	822.154	53.9667	4	0.0011	0.0235	0	8547	1830000	936893	1040000	845734	4100000	1890000	Cell junction, synapse, presynaptic active zone {ECO:0000269|PubMed:10508862}. Note=Colocalizes with BSN in developing axons. {ECO:0000250|UniProtKB:Q9JKS6}.
3072 | 780379	107	775	R.DGVSHLIQSGGLGGLQHNTVLVGWPR.N	R.DGVSHLIQSGGLGGLQHNTVLVGWPR.N	0	R.DGVSHLIQSGGLGGLQHNTVLVGWPR.N_0		2.3e-20	1.3e-18	864.2	864.2	4	675.112	2.14	>sp|Q91V14|S12A5_MOUSE Solute carrier family 12 member 5 OS=Mus musculus GN=Slc12a5 PE=1 SV=2	controllerType=0 controllerNumber=1 scan=27504		bd20210216_rb_psd_glcnac_fxn_01.27504.27504.4	hcd	0	0	0	0	3.3e-21	2.2e-19	FALSE		675.115	76.55	4	0.0028	0.3702	0	12077					2393	13030	Cell projection, dendrite {ECO:0000269|PubMed:11395011}. Cell membrane {ECO:0000269|PubMed:11395011}; Multi-pass membrane protein {ECO:0000269|PubMed:11395011}. Note=Detected on dendrites, but not on axons of spinal cord neurons and at GPHN-positive inhibitory synapses.
1066 | 79648	12	632	R.PAKPQLAQKPSQDVPPPIT[+203.07937]AAAGGPPHPQLK.A	R.PAKPQLAQKPSQDVPPPITAAAGGPPHPQLK.A	1	R.PAKPQLAQKPSQDVPPPITAAAGGPPHPQLK.A_1	T19(HexNAc / 203.0794)	8.3e-21	4.8e-19	937.1	213.8	5	668.769	3.47	>sp|O88935-1|SYN1_MOUSE Isoform Ib of Synapsin-1 OS=Mus musculus GN=Syn1	controllerType=0 controllerNumber=1 scan=15369		bd20210216_rb_psd_glcnac_fxn_01.15369.15369.5	ethcd	0	0	0	0	1.1e-21	6.9e-20	FALSE
426 | 851433	2	2373	K.LAAAAPVAPT[+203.07937]AIVT[+203.07937]AHADAIPTVEATAAR.R	K.LAAAAPVAPTAIVTAHADAIPTVEATAAR.R	2	K.LAAAAPVAPTAIVTAHADAIPTVEATAAR.R_2	T10(HexNAc / 203.0794); T14(HexNAc / 203.0794)	8.3e-21	4.8e-19	936.4	26.9	3	1049.56	4.44	>sp|Q9QYX7|PCLO_MOUSE Protein piccolo OS=Mus musculus GN=Pclo PE=1 SV=4	controllerType=0 controllerNumber=1 scan=22858		bd20210216_rb_psd_glcnac_fxn_01.22858.22858.5	hcd	0	0	0	0	1.4e-21	9.1e-20	FALSE															Cell junction, synapse, presynaptic active zone {ECO:0000269|PubMed:10508862}. Note=Colocalizes with BSN in developing axons. {ECO:0000250|UniProtKB:Q9JKS6}.
388 | 806565	2	404	K.PQPQQPVATKPQPQQPAPAKPQPQHPTPAK.P	K.PQPQQPVATKPQPQQPAPAKPQPQHPTPAK.P	0	K.PQPQQPVATKPQPQQPAPAKPQPQHPTPAK.P_0		1e-20	5.9e-19	936	936	5	644.352	2.82	>sp|Q9QYX7|PCLO_MOUSE Protein piccolo OS=Mus musculus GN=Pclo PE=1 SV=4	controllerType=0 controllerNumber=1 scan=6886		bd20210216_rb_psd_glcnac_fxn_01.6886.6886.5	hcd	0	0	0	0	1.7e-21	1.1e-19	FALSE		644.354	20.55	5	0.0018	0.0703	0	1807							Cell junction, synapse, presynaptic active zone {ECO:0000269|PubMed:10508862}. Note=Colocalizes with BSN in developing axons. {ECO:0000250|UniProtKB:Q9JKS6}.
4078 | 844792	258	143	K.ILAAQAQLSAQGGAQPSVEAPAPPRPTATQLTR.D	K.ILAAQAQLSAQGGAQPSVEAPAPPRPTATQLTR.D	0	K.ILAAQAQLSAQGGAQPSVEAPAPPRPTATQLTR.D_0		8.3e-21	4.8e-19	935.9	935.9	3	1099.6	4.17	>sp|Q9D6M3|GHC1_MOUSE Mitochondrial glutamate carrier 1 OS=Mus musculus GN=Slc25a22 PE=1 SV=1	controllerType=0 controllerNumber=1 scan=19981		bd20210216_rb_psd_glcnac_fxn_01.19981.19981.3	hcd	0	0	0	0	1.4e-21	8.8e-20	FALSE		1099.6	55.3167	3	0.0001	0.0525	0	8949					5114		Mitochondrion inner membrane {ECO:0000305}; Multi-pass membrane protein {ECO:0000305}.
1067 | 826096	12	632	R.PAKPQLAQKPS[+203.07937]QDVPPPITAAAGGPPHPQLK.A	R.PAKPQLAQKPSQDVPPPITAAAGGPPHPQLK.A	1	R.PAKPQLAQKPSQDVPPPITAAAGGPPHPQLK.A_1	S11(HexNAc / 203.0794)	8.3e-21	4.8e-19	931.3	6.2	5	668.769	3.47	>sp|O88935-1|SYN1_MOUSE Isoform Ib of Synapsin-1 OS=Mus musculus GN=Syn1	controllerType=0 controllerNumber=1 scan=15367		bd20210216_rb_psd_glcnac_fxn_01.15367.15367.5	hcd	0	0	0	0	1.1e-21	6.5e-20	FALSE	5.04761	668.771	43.3333	5	0.0015	0.6872	0	6533	1780000	694688	750729	532925	2690000	1730000
621 | 831326	3	635	K.PQLAQKPSQDVPPPIT[+203.07937]AAAGGPPHPQLNK.S	K.PQLAQKPSQDVPPPITAAAGGPPHPQLNK.S	1	K.PQLAQKPSQDVPPPITAAAGGPPHPQLNK.S_1	T16(HexNAc / 203.0794)	1e-20	5.9e-19	929.3	16.4	4	790.174	2.94	>sp|O88935|SYN1_MOUSE Synapsin-1 OS=Mus musculus GN=Syn1 PE=1 SV=2	controllerType=0 controllerNumber=1 scan=16574		bd20210216_rb_psd_glcnac_fxn_01.16574.16574.4	hcd	0	0	0	0	1.8e-21	1.2e-19	FALSE	4.78435	790.174	46.0333	4	0.0007	0.06	0	7038	594878	308845	386984	292621	1400000	975311	Cell junction, synapse {ECO:0000269|PubMed:11571277}. Golgi apparatus {ECO:0000269|PubMed:11571277}.
3700 | 168311	180	380	K.LKPPGLSPFPAASSAQQNDTAS[+79.96633]PPAT[+203.07937]TAAWDLKPSAPQPSVLSR.L	K.LKPPGLSPFPAASSAQQNDTAS[+79.96633]PPATTAAWDLKPSAPQPSVLSR.L	1	K.LKPPGLSPFPAASSAQQNDTAS[+79.96633]PPATTAAWDLKPSAPQPSVLSR.L_1	S22(Phospho / 79.9663); T26(HexNAc / 203.0794)	1e-20	5.9e-19	929.3	28.7	4	1185.35	3.84	>sp|Q91VX2|UBAP2_MOUSE Ubiquitin-associated protein 2 OS=Mus musculus GN=Ubap2 PE=1 SV=1	controllerType=0 controllerNumber=1 scan=26709		bd20210216_rb_psd_glcnac_fxn_01.26709.26709.4	ethcd	0	0	0	0	1.6e-21	1e-19	TRUE
586 | 79689	3	632	R.PAKPQLAQKPSQDVPPPIT[+203.07937]AAAGGPPHPQLNK.S	R.PAKPQLAQKPSQDVPPPITAAAGGPPHPQLNK.S	1	R.PAKPQLAQKPSQDVPPPITAAAGGPPHPQLNK.S_1	T19(HexNAc / 203.0794)	2.2e-20	1.3e-18	927.9	180.8	4	864.221	3.62	>sp|O88935|SYN1_MOUSE Synapsin-1 OS=Mus musculus GN=Syn1 PE=1 SV=2	controllerType=0 controllerNumber=1 scan=15372		bd20210216_rb_psd_glcnac_fxn_01.15372.15372.4	ethcd	0	0	0	0	2.8e-21	1.8e-19	FALSE															Cell junction, synapse {ECO:0000269|PubMed:11571277}. Golgi apparatus {ECO:0000269|PubMed:11571277}.
1280 | 831728	20	351	R.PGSVAHPPHVIPNSPPSTPVPHSLPPSPSR.I	R.PGSVAHPPHVIPNSPPSTPVPHSLPPSPSR.I	0	R.PGSVAHPPHVIPNSPPSTPVPHSLPPSPSR.I_0		1e-20	5.9e-19	925.1	925.1	5	609.326	3.26	>tr|E9QAU4|E9QAU4_MOUSE Enhancer trap locus 4 OS=Mus musculus GN=Etl4 PE=1 SV=1	controllerType=0 controllerNumber=1 scan=16637		bd20210216_rb_psd_glcnac_fxn_01.16637.16637.5	hcd	0	0	0	0	1.8e-21	1.2e-19	FALSE		609.326	46.3167	5	0	0.049	0	7074						14649
406 | 806086	2	454	K.PQPQQPTPAKPQPQQPTPAKPQPQHPTPAK.P	K.PQPQQPTPAKPQPQQPTPAKPQPQHPTPAK.P	0	K.PQPQQPTPAKPQPQQPTPAKPQPQHPTPAK.P_0		8.3e-21	4.8e-19	542.7	542.7	5	649.952	4.14	>sp|Q9QYX7|PCLO_MOUSE Protein piccolo OS=Mus musculus GN=Pclo PE=1 SV=4	controllerType=0 controllerNumber=1 scan=6653		bd20210216_rb_psd_glcnac_fxn_01.6653.6653.5	hcd	0	0	0	0	9.8e-22	5.7e-20	FALSE		649.953	20.0333	5	0.0009	0.1019	0	1626						2534	Cell junction, synapse, presynaptic active zone {ECO:0000269|PubMed:10508862}. Note=Colocalizes with BSN in developing axons. {ECO:0000250|UniProtKB:Q9JKS6}.
29 | 970305	1	1414	R.SPSTSSTIHSYGQPPTT[+203.07937]ANYGS[+203.07937]QTEELPHAPSGPPGSGR.A	R.SPSTSSTIHSYGQPPTTANYGSQTEELPHAPSGPPGSGR.A	2	R.SPSTSSTIHSYGQPPTTANYGSQTEELPHAPSGPPGSGR.A_2	T17(HexNAc / 203.0794); S22(HexNAc / 203.0794)	2e-20	1.2e-18	921.2	0	5	869.607	5.31	>sp|O88737|BSN_MOUSE Protein bassoon OS=Mus musculus GN=Bsn PE=1 SV=4	controllerType=0 controllerNumber=1 scan=16136		bd20210216_rb_psd_glcnac_fxn_01.16136.16136.5	hcd	0	0	0	0	2.6e-21	1.8e-19	FALSE	5.34407	869.605	44.9667	5	0.0015	0.0947	0	6929	388496	155649	174539	115788	618779	393034	Cytoplasm {ECO:0000250|UniProtKB:O88778}. Cell junction, synapse, presynaptic active zone {ECO:0000269|PubMed:12628168, ECO:0000269|PubMed:12628169}. Cytoplasm, cytoskeleton {ECO:0000250|UniProtKB:O88778}. Cytoplasmic vesicle, secretory vesicle, synaptic vesicle membrane {ECO:0000269|PubMed:12628169}; Peripheral membrane protein {ECO:0000250|UniProtKB:O88778}. Note=In retina, is localized in the …
4231 | 1162512	292	114	K.LPTRPASTGVAGPSSSLGPSGSASAGELSSSEPSTPAQTPLAAPIIPTPALTSPGAAPPLPSPSKEEEGLR.A	K.LPTRPASTGVAGPSSSLGPSGSASAGELSSSEPSTPAQTPLAAPIIPTPALTSPGAAPPLPSPSKEEEGLR.A	0	K.LPTRPASTGVAGPSSSLGPSGSASAGELSSSEPSTPAQTPLAAPIIPTPALTSPGAAPPLPSPSKEEEGLR.A_0		1.7e-19	9.9e-18	920.9	920.9	8	843.191	2.93	>tr|E9Q586|E9Q586_MOUSE Dynactin subunit 1 OS=Mus musculus GN=Dctn1 PE=1 SV=1	controllerType=0 controllerNumber=1 scan=29145		bd20210216_rb_psd_glcnac_fxn_01.29145.29145.8	hcd	0	0	0	0	1.8e-20	1.1e-18	FALSE															Cytoplasm {ECO:0000256|ARBA:ARBA00004496}. Cytoplasm, cell cortex {ECO:0000256|ARBA:ARBA00004544}. Cytoplasm, cytoskeleton {ECO:0000256|ARBA:ARBA00004245}.
2223 | 992835	59	968	K.PQVGELPPKPGELPPKPQLGDLPPKPQLSDLPPKPQMK.D	K.PQVGELPPKPGELPPKPQLGDLPPKPQLSDLPPKPQMK.D	0	K.PQVGELPPKPGELPPKPQLGDLPPKPQLSDLPPKPQMK.D_0		6.8e-21	3.9e-19	918.2	918.2	6	682.219	3.67	>sp|Q9QWY8|ASAP1_MOUSE Arf-GAP with SH3 domain, ANK repeat and PH domain-containing protein 1 OS=Mus musculus GN=Asap1 PE=1 SV=2	controllerType=0 controllerNumber=1 scan=22840		bd20210216_rb_psd_glcnac_fxn_01.22840.22840.6	hcd	0	0	0	0	8.5e-22	4.6e-20	FALSE															Cytoplasm. Membrane. Note=Predominantly cytoplasmic. Partially membrane-associated.
1267 | 838715	20	351	R.PGSVAHPPHVIPNS[+79.96633]PPSTPVPHSLPPSPSR.I	R.PGSVAHPPHVIPNS[+79.96633]PPSTPVPHSLPPSPSR.I	0	R.PGSVAHPPHVIPNS[+79.96633]PPSTPVPHSLPPSPSR.I_0	S14(Phospho / 79.9663)	2.2e-20	1.3e-18	917.8	101.7	4	781.398	3.51	>tr|E9QAU4|E9QAU4_MOUSE Enhancer trap locus 4 OS=Mus musculus GN=Etl4 PE=1 SV=1	controllerType=0 controllerNumber=1 scan=18377		bd20210216_rb_psd_glcnac_fxn_01.18377.18377.4	hcd	0	0	0	0	2.9e-21	1.9e-19	FALSE		781.399	51.3667	4	0.001	0.4207	0	8060					14824	164422
587 | 898524	3	632	R.PAKPQLAQKPS[+203.07937]QDVPPPITAAAGGPPHPQLNK.S	R.PAKPQLAQKPSQDVPPPITAAAGGPPHPQLNK.S	1	R.PAKPQLAQKPSQDVPPPITAAAGGPPHPQLNK.S_1	S11(HexNAc / 203.0794)	8.3e-21	4.8e-19	917.4	3.8	5	691.578	3.51	>sp|O88935|SYN1_MOUSE Synapsin-1 OS=Mus musculus GN=Syn1 PE=1 SV=2	controllerType=0 controllerNumber=1 scan=15360		bd20210216_rb_psd_glcnac_fxn_01.15360.15360.5	hcd	0	0	0	0	1e-21	6.1e-20	FALSE	4.70945	691.58	42.5333	5	0.0021	0.0895	0	6417	1280000	501957	576952	414061	1950000	1320000	Cell junction, synapse {ECO:0000269|PubMed:11571277}. Golgi apparatus {ECO:0000269|PubMed:11571277}.
1167 | 1051826	16	5	R.GGGGRPGDSPGTTPAPGPPPPPPPPAPPQPQPPPAPPPNPTTPSHPESADEPGPR.A	R.GGGGRPGDSPGTTPAPGPPPPPPPPAPPQPQPPPAPPPNPTTPSHPESADEPGPR.A	0	R.GGGGRPGDSPGTTPAPGPPPPPPPPAPPQPQPPPAPPPNPTTPSHPESADEPGPR.A_0		2.6e-20	1.5e-18	916.5	916.5	5	1051.92	3.74	>sp|O88703|HCN2_MOUSE Potassium/sodium hyperpolarization-activated cyclic nucleotide-gated channel 2 OS=Mus musculus GN=Hcn2 PE=1 SV=1	controllerType=0 controllerNumber=1 scan=21020		bd20210216_rb_psd_glcnac_fxn_01.21020.21020.5	hcd	0	0	0	0	3.4e-21	2.3e-19	FALSE	7.45598	1051.92	58.3333	5	0.0004	0.0746	0	9315	22630	10607	11469	4805	35826	115069	Cell membrane {ECO:0000269|PubMed:10962006, ECO:0000269|PubMed:11096117, ECO:0000269|PubMed:12034718, ECO:0000269|PubMed:12193608, ECO:0000269|PubMed:17562314, ECO:0000269|PubMed:23103389}; Multi-pass membrane protein {ECO:0000269|PubMed:10962006, ECO:0000269|PubMed:11096117, ECO:0000269|PubMed:12034718, ECO:0000269|PubMed:12193608, ECO:0000269|PubMed:17562314, ECO:0000269|PubMed:23103389}.
588 | 81729	3	632	R.PAKPQLAQKPSQDVPPPIT[+203.07937]AAAGGPPHPQLNK.S	R.PAKPQLAQKPSQDVPPPITAAAGGPPHPQLNK.S	1	R.PAKPQLAQKPSQDVPPPITAAAGGPPHPQLNK.S_1	T19(HexNAc / 203.0794)	1.5e-19	8.5e-18	915.7	208.6	5	691.576	0.25	>sp|O88935|SYN1_MOUSE Synapsin-1 OS=Mus musculus GN=Syn1 PE=1 SV=2	controllerType=0 controllerNumber=1 scan=15761		bd20210216_rb_psd_glcnac_fxn_01.15761.15761.5	ethcd	0	0	0	0	1.6e-20	9.4e-19	FALSE															Cell junction, synapse {ECO:0000269|PubMed:11571277}. Golgi apparatus {ECO:0000269|PubMed:11571277}.
489 | 95991	2	3046	R.DLSGIHTT[+203.07937]DAITS[+203.07937]LSALHQSQPMPR.S	R.DLSGIHTTDAITSLSALHQSQPMPR.S	2	R.DLSGIHTTDAITSLSALHQSQPMPR.S_2	T8(HexNAc / 203.0794); S13(HexNAc / 203.0794)	1.9e-20	1.1e-18	915.3	40.8	4	771.383	3.57	>sp|Q9QYX7|PCLO_MOUSE Protein piccolo OS=Mus musculus GN=Pclo PE=1 SV=4	controllerType=0 controllerNumber=1 scan=19842		bd20210216_rb_psd_glcnac_fxn_01.19842.19842.4	ethcd	0	0	0	0	2.4e-21	1.6e-19	FALSE															Cell junction, synapse, presynaptic active zone {ECO:0000269|PubMed:10508862}. Note=Colocalizes with BSN in developing axons. {ECO:0000250|UniProtKB:Q9JKS6}.
589 | 898963	3	632	R.PAKPQLAQKPS[+203.07937]QDVPPPITAAAGGPPHPQLNK.S	R.PAKPQLAQKPSQDVPPPITAAAGGPPHPQLNK.S	1	R.PAKPQLAQKPSQDVPPPITAAAGGPPHPQLNK.S_1	S11(HexNAc / 203.0794)	5.9e-20	3.4e-18	915.3	3.8	5	691.576	1.22	>sp|O88935|SYN1_MOUSE Synapsin-1 OS=Mus musculus GN=Syn1 PE=1 SV=2	controllerType=0 controllerNumber=1 scan=15557		bd20210216_rb_psd_glcnac_fxn_01.15557.15557.5	hcd	0	0	0	0	5.3e-21	3e-19	FALSE	4.70945	691.58	42.5333	5	0.0037	0.6515	0	6417	1280000	501957	576952	414061	1950000	1320000	Cell junction, synapse {ECO:0000269|PubMed:11571277}. Golgi apparatus {ECO:0000269|PubMed:11571277}.
1509 | 771893	26	212	R.ILDLGITGPEGHVLSRPEEVEAEAVNR.S	R.ILDLGITGPEGHVLSRPEEVEAEAVNR.S	0	R.ILDLGITGPEGHVLSRPEEVEAEAVNR.S_0		1.9e-20	1.1e-18	877.7	877.7	4	725.886	3.95	>sp|O08553|DPYL2_MOUSE Dihydropyrimidinase-related protein 2 OS=Mus musculus GN=Dpysl2 PE=1 SV=2	controllerType=0 controllerNumber=1 scan=23844		bd20210216_rb_psd_glcnac_fxn_01.23844.23844.4	hcd	0	0	0	0	2.5e-21	1.7e-19	FALSE		725.886	66.3333	4	0	0.101	0	10676						2048	Cytoplasm, cytosol {ECO:0000250}. Cytoplasm, cytoskeleton {ECO:0000250}. Membrane {ECO:0000250}. Note=Tightly but non-covalently associated with membranes. {ECO:0000250}.
1437 | 155712	25	349	K.KPHTSLTT[+203.07937]AASPVST[+203.07937]S[+203.07937]AGGIM[+15.99492]TAPAIDIFSTPSSSNSTSK.L	K.KPHTSLTTAASPVSTSAGGIM[+15.99492]TAPAIDIFSTPSSSNSTSK.L	3	K.KPHTSLTTAASPVSTSAGGIM[+15.99492]TAPAIDIFSTPSSSNSTSK.L_3	T8(HexNAc / 203.0794); T15(HexNAc / 203.0794); S16(HexNAc / 203.0794); M21(Oxidation / 15.9949)	9.2e-21	5.3e-19	910.2	43.5	4	1133.55	3.85	>sp|Q7M6Y3-5|PICAL_MOUSE Isoform 5 of Phosphatidylinositol-binding clathrin assembly protein OS=Mus musculus GN=Picalm	controllerType=0 controllerNumber=1 scan=21893		bd20210216_rb_psd_glcnac_fxn_01.21893.21893.4	ethcd	0	0	0	0	1.5e-21	9.5e-20	TRUE
2057 | 997930	45	138	K.APGATPPSQMGTSTYLPSQPSSLPPNFGSPPQGIPQQGHNPYR.H	K.APGATPPSQMGTSTYLPSQPSSLPPNFGSPPQGIPQQGHNPYR.H	0	K.APGATPPSQMGTSTYLPSQPSSLPPNFGSPPQGIPQQGHNPYR.H_0		1.1e-20	6.6e-19	907.2	907.2	4	1111.8	3.83	>tr|G3X928|G3X928_MOUSE SEC23-interacting protein OS=Mus musculus GN=Sec23ip PE=1 SV=1	controllerType=0 controllerNumber=1 scan=24180		bd20210216_rb_psd_glcnac_fxn_01.24180.24180.4	hcd	0	0	0	0	2.1e-21	1.3e-19	FALSE		1111.8	67.6	4	0.0021	0.4084	0	10825	2973				14039	20858
1096 | 833245	12	635	K.PQLAQKPSQDVPPPIT[+203.07937]AAAGGPPHPQLK.A	K.PQLAQKPSQDVPPPITAAAGGPPHPQLK.A	1	K.PQLAQKPSQDVPPPITAAAGGPPHPQLK.A_1	T16(HexNAc / 203.0794)	2.3e-20	1.3e-18	865.4	9.6	4	761.663	2.56	>sp|O88935-1|SYN1_MOUSE Isoform Ib of Synapsin-1 OS=Mus musculus GN=Syn1	controllerType=0 controllerNumber=1 scan=16922		bd20210216_rb_psd_glcnac_fxn_01.16922.16922.4	hcd	0	0	0	0	3.1e-21	2e-19	FALSE	4.85901	761.663	46.8833	4	0.0005	0.1945	0	7241	585210	308320	356950	263428	1280000	835051
329 | 256471	1	3065	R.FPPAAPQYT[+203.07937]AGSSGPTQNGFPAHQAPTYTGPSTYPAPTYPPGTGYPAEPGLPSQPAFHPTGHYAAPTPMPT[+203.07937]TQSAPFPVQADSR.A	R.FPPAAPQYTAGSSGPTQNGFPAHQAPTYTGPSTYPAPTYPPGTGYPAEPGLPSQPAFHPTGHYAAPTPMPTTQSAPFPVQADSR.A	2	R.FPPAAPQYTAGSSGPTQNGFPAHQAPTYTGPSTYPAPTYPPGTGYPAEPGLPSQPAFHPTGHYAAPTPMPTTQSAPFPVQADSR.A_2	T9(HexNAc / 203.0794); T71(HexNAc / 203.0794)	1.9e-19	1.1e-17	904.5	0.1	7	1288.04	4.78	>sp|O88737|BSN_MOUSE Protein bassoon OS=Mus musculus GN=Bsn PE=1 SV=4	controllerType=0 controllerNumber=1 scan=26961		bd20210216_rb_psd_glcnac_fxn_01.26961.26961.7	ethcd	0	0	0	0	2.2e-20	1.3e-18	FALSE															Cytoplasm {ECO:0000250|UniProtKB:O88778}. Cell junction, synapse, presynaptic active zone {ECO:0000269|PubMed:12628168, ECO:0000269|PubMed:12628169}. Cytoplasm, cytoskeleton {ECO:0000250|UniProtKB:O88778}. Cytoplasmic vesicle, secretory vesicle, synaptic vesicle membrane {ECO:0000269|PubMed:12628169}; Peripheral membrane protein {ECO:0000250|UniProtKB:O88778}. Note=In retina, is localized in the …
1097 | 832205	12	635	K.PQLAQKPSQDVPPPIT[+203.07937]AAAGGPPHPQLK.A	K.PQLAQKPSQDVPPPITAAAGGPPHPQLK.A	1	K.PQLAQKPSQDVPPPITAAAGGPPHPQLK.A_1	T16(HexNAc / 203.0794)	1.9e-20	1.1e-18	869.8	12.2	4	761.664	4	>sp|O88935-1|SYN1_MOUSE Isoform Ib of Synapsin-1 OS=Mus musculus GN=Syn1	controllerType=0 controllerNumber=1 scan=16728		bd20210216_rb_psd_glcnac_fxn_01.16728.16728.4	hcd	0	0	0	0	2.3e-21	1.5e-19	FALSE	4.85901	761.663	46.8833	4	0.0006	0.3655	0	7241	585210	308320	356950	263428	1280000	835051
1268 | 841315	20	351	R.PGSVAHPPHVIPNS[+79.96633]PPSTPVPHSLPPSPSR.I	R.PGSVAHPPHVIPNS[+79.96633]PPSTPVPHSLPPSPSR.I	0	R.PGSVAHPPHVIPNS[+79.96633]PPSTPVPHSLPPSPSR.I_0	S14(Phospho / 79.9663)	2.7e-20	1.6e-18	901.7	69	4	781.397	3.2	>tr|E9QAU4|E9QAU4_MOUSE Enhancer trap locus 4 OS=Mus musculus GN=Etl4 PE=1 SV=1	controllerType=0 controllerNumber=1 scan=18802		bd20210216_rb_psd_glcnac_fxn_01.18802.18802.4	hcd	0	0	0	0	3.7e-21	2.5e-19	FALSE		781.398	51.9667	4	0.0006	0.1159	0	8487					6817	18550
362 | 254592	1	3065	R.FPPAAPQYTAGSSGPTQNGFPAHQAPTYTGPSTYPAPTYPPGTGYPAEPGLPSQPAFHPTGHYAAPTPMPT[+203.07937]TQSAPFPVQADSR.A	R.FPPAAPQYTAGSSGPTQNGFPAHQAPTYTGPSTYPAPTYPPGTGYPAEPGLPSQPAFHPTGHYAAPTPMPTTQSAPFPVQADSR.A	1	R.FPPAAPQYTAGSSGPTQNGFPAHQAPTYTGPSTYPAPTYPPGTGYPAEPGLPSQPAFHPTGHYAAPTPMPTTQSAPFPVQADSR.A_1	T71(HexNAc / 203.0794)	1.4e-18	7.8e-17	868.4	0.1	7	1259.03	2.46	>sp|O88737|BSN_MOUSE Protein bassoon OS=Mus musculus GN=Bsn PE=1 SV=4	controllerType=0 controllerNumber=1 scan=27147		bd20210216_rb_psd_glcnac_fxn_01.27147.27147.7	ethcd	0	0	0	0	1.4e-19	8.1e-18	FALSE															Cytoplasm {ECO:0000250|UniProtKB:O88778}. Cell junction, synapse, presynaptic active zone {ECO:0000269|PubMed:12628168, ECO:0000269|PubMed:12628169}. Cytoplasm, cytoskeleton {ECO:0000250|UniProtKB:O88778}. Cytoplasmic vesicle, secretory vesicle, synaptic vesicle membrane {ECO:0000269|PubMed:12628169}; Peripheral membrane protein {ECO:0000250|UniProtKB:O88778}. Note=In retina, is localized in the …
858 | 202232	7	382	R.YPPGVVS[+203.07937]VAPTGIPAAVEGIVPSAM[+15.99492]SLSHGLPPVAHPPHAPSPGQTVKPEADR.D	R.YPPGVVSVAPTGIPAAVEGIVPSAM[+15.99492]SLSHGLPPVAHPPHAPSPGQTVKPEADR.D	1	R.YPPGVVSVAPTGIPAAVEGIVPSAM[+15.99492]SLSHGLPPVAHPPHAPSPGQTVKPEADR.D_1	S7(HexNAc / 203.0794); M25(Oxidation / 15.9949)	5.8e-19	3.3e-17	888.8	102.8	6	910.645	4.39	>sp|O88712|CTBP1_MOUSE C-terminal-binding protein 1 OS=Mus musculus GN=Ctbp1 PE=1 SV=2	controllerType=0 controllerNumber=1 scan=28617		bd20210216_rb_psd_glcnac_fxn_01.28617.28617.6	ethcd	0	0	0	0	5.3e-20	2.9e-18	FALSE															Cytoplasm {ECO:0000250|UniProtKB:Q13363}. Nucleus {ECO:0000250|UniProtKB:Q13363}.
899 | 1090906	7	382	R.YPPGVVSVAPTGIPAAVEGIVPS[+203.07937]AMSLSHGLPPVAHPPHAPSPGQTVKPEADR.D	R.YPPGVVSVAPTGIPAAVEGIVPSAMSLSHGLPPVAHPPHAPSPGQTVKPEADR.D	1	R.YPPGVVSVAPTGIPAAVEGIVPSAMSLSHGLPPVAHPPHAPSPGQTVKPEADR.D_1	S23(HexNAc / 203.0794)	5.7e-18	3.3e-16	858.1	0	4	1361.47	5.94	>sp|O88712|CTBP1_MOUSE C-terminal-binding protein 1 OS=Mus musculus GN=Ctbp1 PE=1 SV=2	controllerType=0 controllerNumber=1 scan=30314		bd20210216_rb_psd_glcnac_fxn_01.30314.30314.4	hcd	0	0	0	0	5.9e-19	3.4e-17	FALSE	7.08265	1361.47	85.5333	4	0.0022	0.1825	0	13188	12225	8939	11137	5033	35647	13351	Cytoplasm {ECO:0000250|UniProtKB:Q13363}. Nucleus {ECO:0000250|UniProtKB:Q13363}.
568 | 1145832	3	632	R.PAKPQLAQKPSQDVPPPITAAAGGPPHPQLNKSQSLT[+203.07937]NAFNLPEPAPPRPSLSQDEVK.A	R.PAKPQLAQKPSQDVPPPITAAAGGPPHPQLNKSQSLTNAFNLPEPAPPRPSLSQDEVK.A	1	R.PAKPQLAQKPSQDVPPPITAAAGGPPHPQLNKSQSLTNAFNLPEPAPPRPSLSQDEVK.A_1	T37(HexNAc / 203.0794)	8e-18	4.6e-16	896.3	0	7	894.903	1.44	>sp|O88935|SYN1_MOUSE Synapsin-1 OS=Mus musculus GN=Syn1 PE=1 SV=2	controllerType=0 controllerNumber=1 scan=22763		bd20210216_rb_psd_glcnac_fxn_01.22763.22763.7	hcd	0	0	0	0	9e-19	5.4e-17	TRUE															Cell junction, synapse {ECO:0000269|PubMed:11571277}. Golgi apparatus {ECO:0000269|PubMed:11571277}.
900 | 1069350	7	382	R.YPPGVVSVAPTGIPAAVEGIVPSAMSLS[+203.07937]HGLPPVAHPPHAPSPGQTVKPEADR.D	R.YPPGVVSVAPTGIPAAVEGIVPSAMSLSHGLPPVAHPPHAPSPGQTVKPEADR.D	1	R.YPPGVVSVAPTGIPAAVEGIVPSAMSLSHGLPPVAHPPHAPSPGQTVKPEADR.D_1	S28(HexNAc / 203.0794)	5.8e-19	3.3e-17	895	0	6	907.978	3.38	>sp|O88712|CTBP1_MOUSE C-terminal-binding protein 1 OS=Mus musculus GN=Ctbp1 PE=1 SV=2	controllerType=0 controllerNumber=1 scan=29809		bd20210216_rb_psd_glcnac_fxn_01.29809.29809.6	hcd	0	0	0	0	5.5e-20	3.1e-18	FALSE															Cytoplasm {ECO:0000250|UniProtKB:Q13363}. Nucleus {ECO:0000250|UniProtKB:Q13363}.
4045 | 732915	250	35	K.KPPAAPQQPQPPAPHPPQHPQNQAHR.G	K.KPPAAPQQPQPPAPHPPQHPQNQAHR.G	0	K.KPPAAPQQPQPPAPHPPQHPQNQAHR.G_0		6.2e-19	3.5e-17	792.5	792.5	5	571.099	2.37	>sp|Q8BMK4|CKAP4_MOUSE Cytoskeleton-associated protein 4 OS=Mus musculus GN=Ckap4 PE=1 SV=2	controllerType=0 controllerNumber=1 scan=6471		bd20210216_rb_psd_glcnac_fxn_01.6471.6471.5	hcd	0	0	0	0	7e-20	3.4e-18	FALSE		571.1	19.9667	5	0.0008	0.4744	0	1491			5971			91311	Endoplasmic reticulum membrane; Single-pass type II membrane protein. Cell membrane; Single-pass type II membrane protein. Cytoplasm, cytoskeleton. Cytoplasm, perinuclear region. Note=Translocates to the perinuclear region upon APF-stimulation. {ECO:0000250}.
590 | 899123	3	632	R.PAKPQLAQKPS[+203.07937]QDVPPPITAAAGGPPHPQLNK.S	R.PAKPQLAQKPSQDVPPPITAAAGGPPHPQLNK.S	1	R.PAKPQLAQKPSQDVPPPITAAAGGPPHPQLNK.S_1	S11(HexNAc / 203.0794)	1.5e-18	8.5e-17	893.2	3.8	5	691.576	0.25	>sp|O88935|SYN1_MOUSE Synapsin-1 OS=Mus musculus GN=Syn1 PE=1 SV=2	controllerType=0 controllerNumber=1 scan=15759		bd20210216_rb_psd_glcnac_fxn_01.15759.15759.5	hcd	0	0	0	0	1.5e-19	8.5e-18	FALSE	4.94285	691.777	43.7667	5	0.2008	0.0045	0	6825	73915	25879	32127	23115	114254	74072	Cell junction, synapse {ECO:0000269|PubMed:11571277}. Golgi apparatus {ECO:0000269|PubMed:11571277}.
2163 | 698692	54	778	R.HNGIVLLLPHGMEGMGPEHSSAR.P	R.HNGIVLLLPHGMEGMGPEHSSAR.P	0	R.HNGIVLLLPHGMEGMGPEHSSAR.P_0		1.1e-18	6.1e-17	848.9	848.9	4	610.558	3.26	>tr|E9Q7L0|E9Q7L0_MOUSE Oxoglutarate dehydrogenase-like OS=Mus musculus GN=Ogdhl PE=1 SV=1	controllerType=0 controllerNumber=1 scan=20803		bd20210216_rb_psd_glcnac_fxn_01.20803.20803.4	hcd	0	0	0	0	1.1e-19	6.4e-18	FALSE		610.558	57.7333	4	0.0001	0.0694	0	9332					1472	1481
389 | 806606	2	404	K.PQPQQPVATKPQPQQPAPAKPQPQHPTPAK.P	K.PQPQQPVATKPQPQQPAPAKPQPQHPTPAK.P	0	K.PQPQQPVATKPQPQQPAPAKPQPQHPTPAK.P_0		2.7e-19	1.6e-17	893.2	893.2	4	805.189	3.18	>sp|Q9QYX7|PCLO_MOUSE Protein piccolo OS=Mus musculus GN=Pclo PE=1 SV=4	controllerType=0 controllerNumber=1 scan=6902		bd20210216_rb_psd_glcnac_fxn_01.6902.6902.4	hcd	0	0	0	0	2.7e-20	1.8e-18	FALSE		805.189	20.55	4	0.0001	0.0314	0	1820							Cell junction, synapse, presynaptic active zone {ECO:0000269|PubMed:10508862}. Note=Colocalizes with BSN in developing axons. {ECO:0000250|UniProtKB:Q9JKS6}.
2406 | 527433	71	615	K.HLSNLPSSHPVVHQQPAR.S	K.HLSNLPSSHPVVHQQPAR.S	0	K.HLSNLPSSHPVVHQQPAR.S_0		9.8e-18	5.6e-16	892.5	892.5	3	668.691	3.12	>sp|Q8CCJ4|AMER2_MOUSE APC membrane recruitment protein 2 OS=Mus musculus GN=Amer2 PE=1 SV=2	controllerType=0 controllerNumber=1 scan=7027		bd20210216_rb_psd_glcnac_fxn_01.7027.7027.3	hcd	0	0	0	0	1.4e-18	8.6e-17	FALSE		668.691	20.95	3	0.0002	0.119	0	1905							Cell membrane {ECO:0000250}; Peripheral membrane protein {ECO:0000250}. Note=Translocates to the cell membrane following binding to PtdIns(4,5)P2. {ECO:0000250}.
1168 | 1052226	16	5	R.GGGGRPGDSPGTTPAPGPPPPPPPPAPPQPQPPPAPPPNPTTPSHPESADEPGPR.A	R.GGGGRPGDSPGTTPAPGPPPPPPPPAPPQPQPPPAPPPNPTTPSHPESADEPGPR.A	0	R.GGGGRPGDSPGTTPAPGPPPPPPPPAPPQPQPPPAPPPNPTTPSHPESADEPGPR.A_0		1.2e-18	7.1e-17	891.8	891.8	5	1051.92	6.06	>sp|O88703|HCN2_MOUSE Potassium/sodium hyperpolarization-activated cyclic nucleotide-gated channel 2 OS=Mus musculus GN=Hcn2 PE=1 SV=1	controllerType=0 controllerNumber=1 scan=21242		bd20210216_rb_psd_glcnac_fxn_01.21242.21242.5	hcd	0	0	0	0	1.2e-19	7e-18	FALSE	7.45598	1051.92	58.3333	5	0.0021	0.5511	0	9315	22630	10607	11469	4805	35826	115069	Cell membrane {ECO:0000269|PubMed:10962006, ECO:0000269|PubMed:11096117, ECO:0000269|PubMed:12034718, ECO:0000269|PubMed:12193608, ECO:0000269|PubMed:17562314, ECO:0000269|PubMed:23103389}; Multi-pass membrane protein {ECO:0000269|PubMed:10962006, ECO:0000269|PubMed:11096117, ECO:0000269|PubMed:12034718, ECO:0000269|PubMed:12193608, ECO:0000269|PubMed:17562314, ECO:0000269|PubMed:23103389}.
527 | 812005	3	447	R.QTSQQPAGPPAQQRPPPQGGPPQPGPGPQR.Q	R.QTSQQPAGPPAQQRPPPQGGPPQPGPGPQR.Q	0	R.QTSQQPAGPPAQQRPPPQGGPPQPGPGPQR.Q_0		1e-19	5.9e-18	753.9	753.9	4	760.391	3.51	>sp|O88935|SYN1_MOUSE Synapsin-1 OS=Mus musculus GN=Syn1 PE=1 SV=2	controllerType=0 controllerNumber=1 scan=9649		bd20210216_rb_psd_glcnac_fxn_01.9649.9649.4	hcd	0	0	0	0	1.3e-20	8.2e-19	FALSE		760.391	27.5	4	0.0002	0.1026	0	3269					7664	73501	Cell junction, synapse {ECO:0000269|PubMed:11571277}. Golgi apparatus {ECO:0000269|PubMed:11571277}.
609 | 829086	3	632	R.PAKPQLAQKPSQDVPPPITAAAGGPPHPQLNK.S	R.PAKPQLAQKPSQDVPPPITAAAGGPPHPQLNK.S	0	R.PAKPQLAQKPSQDVPPPITAAAGGPPHPQLNK.S_0		1e-19	5.9e-18	864.9	864.9	5	650.962	3.06	>sp|O88935|SYN1_MOUSE Synapsin-1 OS=Mus musculus GN=Syn1 PE=1 SV=2	controllerType=0 controllerNumber=1 scan=16061		bd20210216_rb_psd_glcnac_fxn_01.16061.16061.5	hcd	0	0	0	0	1.2e-20	7.5e-19	FALSE	4.42505	650.963	44.9333	5	0.0011	0.2951	0	6890	2646		1528	1581	6996	83643	Cell junction, synapse {ECO:0000269|PubMed:11571277}. Golgi apparatus {ECO:0000269|PubMed:11571277}.
2421 | 692116	73	96	R.M[+15.99492]VVNEGADGGQSVYHIHLHVLGGR.Q	R.M[+15.99492]VVNEGADGGQSVYHIHLHVLGGR.Q	0	R.M[+15.99492]VVNEGADGGQSVYHIHLHVLGGR.Q_0	M1(Oxidation / 15.9949)	5e-19	2.8e-17	891.1	891.1	4	641.074	3.35	>sp|P70349|HINT1_MOUSE Histidine triad nucleotide-binding protein 1 OS=Mus musculus GN=Hint1 PE=1 SV=3	controllerType=0 controllerNumber=1 scan=17966		bd20210216_rb_psd_glcnac_fxn_01.17966.17966.4	hcd	0	0	0	0	4.5e-20	2.4e-18	FALSE		641.074	50.1167	4	0.0001	0.2446	0	7939	6784				9921	18419	Cytoplasm. Nucleus.
1269 | 839756	20	351	R.PGSVAHPPHVIPNS[+79.96633]PPSTPVPHSLPPSPSR.I	R.PGSVAHPPHVIPNS[+79.96633]PPSTPVPHSLPPSPSR.I	0	R.PGSVAHPPHVIPNS[+79.96633]PPSTPVPHSLPPSPSR.I_0	S14(Phospho / 79.9663)	2.2e-19	1.3e-17	890	76.4	4	781.398	3.9	>tr|E9QAU4|E9QAU4_MOUSE Enhancer trap locus 4 OS=Mus musculus GN=Etl4 PE=1 SV=1	controllerType=0 controllerNumber=1 scan=18575		bd20210216_rb_psd_glcnac_fxn_01.18575.18575.4	hcd	0	0	0	0	2.3e-20	1.5e-18	FALSE		781.399	51.3667	4	0.0007	0.1386	0	8060					14824	164422
702 | 887723	4	504	R.PGGPTTTHGDASSSSNSLAEAQAPQAAPAQKPQPHPQLNK.S	R.PGGPTTTHGDASSSSNSLAEAQAPQAAPAQKPQPHPQLNK.S	0	R.PGGPTTTHGDASSSSNSLAEAQAPQAAPAQKPQPHPQLNK.S_0		9.2e-20	5.3e-18	888.7	888.7	5	795.596	3.64	>sp|Q64332|SYN2_MOUSE Synapsin-2 OS=Mus musculus GN=Syn2 PE=1 SV=2	controllerType=0 controllerNumber=1 scan=10557		bd20210216_rb_psd_glcnac_fxn_01.10557.10557.5	hcd	0	0	0	0	9.8e-21	5.4e-19	FALSE		795.596	30.05	5	0.0004	0.0524	0	3886					2768	1550	Cell junction, synapse.
1959 | 522832	41	210	K.PGGGPGMGAPGGHPKPPHR.G	K.PGGGPGMGAPGGHPKPPHR.G	0	K.PGGGPGMGAPGGHPKPPHR.G_0		2.3e-18	1.3e-16	878.3	878.3	3	587.631	2.1	>sp|Q8VIJ6|SFPQ_MOUSE Splicing factor, proline- and glutamine-rich OS=Mus musculus GN=Sfpq PE=1 SV=1	controllerType=0 controllerNumber=1 scan=5657		bd20210216_rb_psd_glcnac_fxn_01.5657.5657.3	hcd	0	0	0	0	2.3e-19	1.3e-17	FALSE		587.632	17.6333	3	0.0002	0.1067	0	785							Nucleus speckle {ECO:0000250|UniProtKB:P23246}. Nucleus matrix {ECO:0000269|PubMed:21680841}. Cytoplasm {ECO:0000250|UniProtKB:P23246}. Note=Predominantly in nuclear matrix. {ECO:0000250|UniProtKB:P23246}.
1068 | 81848	12	632	R.PAKPQLAQKPSQDVPPPIT[+203.07937]AAAGGPPHPQLK.A	R.PAKPQLAQKPSQDVPPPITAAAGGPPHPQLK.A	1	R.PAKPQLAQKPSQDVPPPITAAAGGPPHPQLK.A_1	T19(HexNAc / 203.0794)	2.7e-19	1.6e-17	886	168.8	4	835.71	3.27	>sp|O88935-1|SYN1_MOUSE Isoform Ib of Synapsin-1 OS=Mus musculus GN=Syn1	controllerType=0 controllerNumber=1 scan=15801		bd20210216_rb_psd_glcnac_fxn_01.15801.15801.4	ethcd	0	0	0	0	2.8e-20	1.8e-18	FALSE
2104 | 785987	49	63	R.GFGFVTFSSMAEVDAAMAARPHSIDGR.V	R.GFGFVTFSSMAEVDAAMAARPHSIDGR.V	0	R.GFGFVTFSSMAEVDAAMAARPHSIDGR.V_0		1.9e-19	1.1e-17	871.9	871.9	4	707.591	3.99	>sp|O88569|ROA2_MOUSE Heterogeneous nuclear ribonucleoproteins A2/B1 OS=Mus musculus GN=Hnrnpa2b1 PE=1 SV=2	controllerType=0 controllerNumber=1 scan=29927		bd20210216_rb_psd_glcnac_fxn_01.29927.29927.4	hcd	0	0	0	0	2e-20	1.2e-18	FALSE		707.59	84.15	4	0.0005	0.0196	0	13073						2235	Nucleus {ECO:0000269|PubMed:31320558}. Nucleus, nucleoplasm {ECO:0000250|UniProtKB:P22626}. Cytoplasm {ECO:0000269|PubMed:31320558}. Cytoplasmic granule {ECO:0000250|UniProtKB:P22626}. Secreted, extracellular exosome {ECO:0000250|UniProtKB:P22626}. Note=Localized in cytoplasmic mRNP granules containing untranslated mRNAs. Component of ribonucleosomes. Not found in the nucleolus. Found in exosomes…
610 | 829687	3	632	R.PAKPQLAQKPSQDVPPPITAAAGGPPHPQLNK.S	R.PAKPQLAQKPSQDVPPPITAAAGGPPHPQLNK.S	0	R.PAKPQLAQKPSQDVPPPITAAAGGPPHPQLNK.S_0		8.3e-20	4.8e-18	871.8	871.8	5	650.962	3.81	>sp|O88935|SYN1_MOUSE Synapsin-1 OS=Mus musculus GN=Syn1 PE=1 SV=2	controllerType=0 controllerNumber=1 scan=16249		bd20210216_rb_psd_glcnac_fxn_01.16249.16249.5	hcd	0	0	0	0	7e-21	3.9e-19	FALSE	4.42505	650.963	44.9333	5	0.0006	0.2722	0	6890	2646		1528	1581	6996	83643	Cell junction, synapse {ECO:0000269|PubMed:11571277}. Golgi apparatus {ECO:0000269|PubMed:11571277}.
172 | 747800	1	1962	R.T[+203.07937]QGVVGPGPHEEQRPYPQGLPGR.L	R.TQGVVGPGPHEEQRPYPQGLPGR.L	1	R.TQGVVGPGPHEEQRPYPQGLPGR.L_1	T1(HexNAc / 203.0794)	3.2e-19	1.9e-17	817	817	4	665.588	3.38	>sp|O88737|BSN_MOUSE Protein bassoon OS=Mus musculus GN=Bsn PE=1 SV=4	controllerType=0 controllerNumber=1 scan=12589		bd20210216_rb_psd_glcnac_fxn_01.12589.12589.4	hcd	0	0	0	0	3.1e-20	1.9e-18	FALSE	4.3291	665.589	35.4	4	0.0011	0.0739	0	5019	182349	75188	100344	90289	390870	585112	Cytoplasm {ECO:0000250|UniProtKB:O88778}. Cell junction, synapse, presynaptic active zone {ECO:0000269|PubMed:12628168, ECO:0000269|PubMed:12628169}. Cytoplasm, cytoskeleton {ECO:0000250|UniProtKB:O88778}. Cytoplasmic vesicle, secretory vesicle, synaptic vesicle membrane {ECO:0000269|PubMed:12628169}; Peripheral membrane protein {ECO:0000250|UniProtKB:O88778}. Note=In retina, is localized in the …
622 | 832446	3	635	K.PQLAQKPSQDVPPPIT[+203.07937]AAAGGPPHPQLNK.S	K.PQLAQKPSQDVPPPITAAAGGPPHPQLNK.S	1	K.PQLAQKPSQDVPPPITAAAGGPPHPQLNK.S_1	T16(HexNAc / 203.0794)	8.3e-20	4.8e-18	879.1	18.1	4	790.175	3.95	>sp|O88935|SYN1_MOUSE Synapsin-1 OS=Mus musculus GN=Syn1 PE=1 SV=2	controllerType=0 controllerNumber=1 scan=16773		bd20210216_rb_psd_glcnac_fxn_01.16773.16773.4	hcd	0	0	0	0	7.8e-21	4.5e-19	FALSE	4.78435	790.174	46.0333	4	0.0001	0.6255	0	7038	594878	308845	386984	292621	1400000	975311	Cell junction, synapse {ECO:0000269|PubMed:11571277}. Golgi apparatus {ECO:0000269|PubMed:11571277}.
4236 | 789959	294	1400	K.SHIGLVYSQQVNEVLDQLNSLNGR.D	K.SHIGLVYSQQVNEVLDQLNSLNGR.D	0	K.SHIGLVYSQQVNEVLDQLNSLNGR.D_0		1.9e-19	1.1e-17	875.4	875.4	3	895.135	4	>tr|A2AGQ4|A2AGQ4_MOUSE MAP kinase-activating death domain protein OS=Mus musculus GN=Madd PE=1 SV=1	controllerType=0 controllerNumber=1 scan=32037		bd20210216_rb_psd_glcnac_fxn_01.32037.32037.3	hcd	0	0	0	0	2.1e-20	1.3e-18	FALSE		895.134	90.35	3	0.0007	0.0764	0	13823					1796		Cytoplasm {ECO:0000256|ARBA:ARBA00004496}. Membrane {ECO:0000256|ARBA:ARBA00004370}.
2372 | 1007931	69	788	R.GPAPAIPSPGPHSGAPPVPFRPGPLPPFPNSSDSFGAPPQVPSRPTR.A	R.GPAPAIPSPGPHSGAPPVPFRPGPLPPFPNSSDSFGAPPQVPSRPTR.A	0	R.GPAPAIPSPGPHSGAPPVPFRPGPLPPFPNSSDSFGAPPQVPSRPTR.A_0		1.8e-18	1e-16	873.1	873.1	5	938.889	-0.14	>sp|Q8BZ98|DYN3_MOUSE Dynamin-3 OS=Mus musculus GN=Dnm3 PE=1 SV=1	controllerType=0 controllerNumber=1 scan=26986		bd20210216_rb_psd_glcnac_fxn_01.26986.26986.5	hcd	0	0	0	0	1.8e-19	9.7e-18	TRUE		938.889	75.4	5	0.0004	0.0531	0	11982					6801	19695	Cytoplasm {ECO:0000250}. Cytoplasm, cytoskeleton {ECO:0000250}. Note=Microtubule-associated. {ECO:0000250}.
901 | 205031	7	382	R.YPPGVVSVAPTGIPAAVEGIVPS[+203.07937]AMSLSHGLPPVAHPPHAPSPGQTVKPEADR.D	R.YPPGVVSVAPTGIPAAVEGIVPSAMSLSHGLPPVAHPPHAPSPGQTVKPEADR.D	1	R.YPPGVVSVAPTGIPAAVEGIVPSAMSLSHGLPPVAHPPHAPSPGQTVKPEADR.D_1	S23(HexNAc / 203.0794)	5.8e-19	3.3e-17	802.1	28.9	6	907.979	3.51	>sp|O88712|CTBP1_MOUSE C-terminal-binding protein 1 OS=Mus musculus GN=Ctbp1 PE=1 SV=2	controllerType=0 controllerNumber=1 scan=30175		bd20210216_rb_psd_glcnac_fxn_01.30175.30175.6	ethcd	0	0	0	0	5.7e-20	3.2e-18	FALSE															Cytoplasm {ECO:0000250|UniProtKB:Q13363}. Nucleus {ECO:0000250|UniProtKB:Q13363}.
3486 | 1013690	156	28	K.KDALLVAAGAMWPPLPAAPGPAAAPPPAAGPQPHGGTGGAGPPEGR.G	K.KDALLVAAGAMWPPLPAAPGPAAAPPPAAGPQPHGGTGGAGPPEGR.G	0	K.KDALLVAAGAMWPPLPAAPGPAAAPPPAAGPQPHGGTGGAGPPEGR.G_0		1e-19	5.9e-18	872.3	872.3	4	1050.55	4.36	>sp|Q3UGX3|NAT8L_MOUSE N-acetylaspartate synthetase OS=Mus musculus GN=Nat8l PE=1 SV=1	controllerType=0 controllerNumber=1 scan=28403		bd20210216_rb_psd_glcnac_fxn_01.28403.28403.4	hcd	0	0	0	0	1.1e-20	6.5e-19	FALSE	3.4861	1050.55	79.7667	4	0.0003	0.1961	0	12523	5405	2245	2973	2590	9029	37116	Cytoplasm {ECO:0000250}. Membrane {ECO:0000305}; Single-pass membrane protein {ECO:0000305}. Microsome membrane {ECO:0000250}; Single-pass membrane protein {ECO:0000250}. Mitochondrion membrane {ECO:0000250}; Single-pass membrane protein {ECO:0000250}. Rough endoplasmic reticulum membrane; Single-pass membrane protein.
30 | 970465	1	1414	R.SPSTSSTIHSYGQPPTT[+203.07937]ANYGS[+203.07937]QTEELPHAPSGPPGSGR.A	R.SPSTSSTIHSYGQPPTTANYGSQTEELPHAPSGPPGSGR.A	2	R.SPSTSSTIHSYGQPPTTANYGSQTEELPHAPSGPPGSGR.A_2	T17(HexNAc / 203.0794); S22(HexNAc / 203.0794)	4.3e-19	2.4e-17	871.3	0	3	1448.67	4.64	>sp|O88737|BSN_MOUSE Protein bassoon OS=Mus musculus GN=Bsn PE=1 SV=4	controllerType=0 controllerNumber=1 scan=16166		bd20210216_rb_psd_glcnac_fxn_01.16166.16166.3	hcd	0	0	0	0	4e-20	2.3e-18	FALSE	5.21145	1448.67	44.95	3	0.0007	0.0053	0	6948	175822	123370	165377	153355	799202	330100	Cytoplasm {ECO:0000250|UniProtKB:O88778}. Cell junction, synapse, presynaptic active zone {ECO:0000269|PubMed:12628168, ECO:0000269|PubMed:12628169}. Cytoplasm, cytoskeleton {ECO:0000250|UniProtKB:O88778}. Cytoplasmic vesicle, secretory vesicle, synaptic vesicle membrane {ECO:0000269|PubMed:12628169}; Peripheral membrane protein {ECO:0000250|UniProtKB:O88778}. Note=In retina, is localized in the …
168 | 103081	1	1820	R.DILIT[+203.07937]QMGTAQGVGLKPGPVPEPGAEPHR.A	R.DILITQMGTAQGVGLKPGPVPEPGAEPHR.A	1	R.DILITQMGTAQGVGLKPGPVPEPGAEPHR.A_1	T5(HexNAc / 203.0794)	8.3e-20	4.8e-18	802.1	44.1	4	792.918	4.15	>sp|O88737|BSN_MOUSE Protein bassoon OS=Mus musculus GN=Bsn PE=1 SV=4	controllerType=0 controllerNumber=1 scan=22455		bd20210216_rb_psd_glcnac_fxn_01.22455.22455.4	ethcd	0	0	0	0	8.6e-21	5.1e-19	FALSE															Cytoplasm {ECO:0000250|UniProtKB:O88778}. Cell junction, synapse, presynaptic active zone {ECO:0000269|PubMed:12628168, ECO:0000269|PubMed:12628169}. Cytoplasm, cytoskeleton {ECO:0000250|UniProtKB:O88778}. Cytoplasmic vesicle, secretory vesicle, synaptic vesicle membrane {ECO:0000269|PubMed:12628169}; Peripheral membrane protein {ECO:0000250|UniProtKB:O88778}. Note=In retina, is localized in the …
538 | 670125	3	532	R.QSRPVAGGPGAPPAARPPASPSPQR.Q	R.QSRPVAGGPGAPPAARPPASPSPQR.Q	0	R.QSRPVAGGPGAPPAARPPASPSPQR.Q_0		2.3e-19	1.3e-17	869.1	869.1	4	602.326	2.73	>sp|O88935|SYN1_MOUSE Synapsin-1 OS=Mus musculus GN=Syn1 PE=1 SV=2	controllerType=0 controllerNumber=1 scan=9118		bd20210216_rb_psd_glcnac_fxn_01.9118.9118.4	hcd	0	0	0	0	2.5e-20	1.6e-18	FALSE		602.327	26.2833	4	0.0009	0.085	0	2989						25337	Cell junction, synapse {ECO:0000269|PubMed:11571277}. Golgi apparatus {ECO:0000269|PubMed:11571277}.
4099 | 841955	263	1227	K.KSDHGNAFFPNSPSPFTPPPPQTPSPHGTR.R	K.KSDHGNAFFPNSPSPFTPPPPQTPSPHGTR.R	0	K.KSDHGNAFFPNSPSPFTPPPPQTPSPHGTR.R_0		8.3e-20	4.8e-18	869	869	5	640.715	3.41	>sp|Q62245|SOS1_MOUSE Son of sevenless homolog 1 OS=Mus musculus GN=Sos1 PE=1 SV=2	controllerType=0 controllerNumber=1 scan=18944		bd20210216_rb_psd_glcnac_fxn_01.18944.18944.5	hcd	0	0	0	0	8.2e-21	4.8e-19	FALSE		640.715	52.4	5	0.0001	0.0711	0	8449						60902
4214 | 854337	286	67	R.GAAAQGQTHTVAVQAQALAAQAAVAAHAVQTHR.E	R.GAAAQGQTHTVAVQAQALAAQAAVAAHAVQTHR.E	0	R.GAAAQGQTHTVAVQAQALAAQAAVAAHAVQTHR.E_0		1e-19	5.9e-18	845.2	845.2	5	641.742	2.53	>sp|Q2TBE6|P4K2A_MOUSE Phosphatidylinositol 4-kinase type 2-alpha OS=Mus musculus GN=Pi4k2a PE=1 SV=1	controllerType=0 controllerNumber=1 scan=23968		bd20210216_rb_psd_glcnac_fxn_01.23968.23968.5	hcd	0	0	0	0	1.3e-20	7.9e-19	FALSE		641.743	66.6167	5	0.0005	0.0416	0	10725	2695				2493	2738	Golgi apparatus, trans-Golgi network membrane {ECO:0000250|UniProtKB:Q9BTU6}; Lipid-anchor {ECO:0000250|UniProtKB:Q9BTU6}. Membrane raft {ECO:0000250|UniProtKB:Q9BTU6}. Endosome {ECO:0000250|UniProtKB:Q99M64}. Cytoplasmic vesicle {ECO:0000250|UniProtKB:Q99M64}. Cell projection, dendrite {ECO:0000269|PubMed:21998198}. Cell junction, synapse, presynaptic cell membrane {ECO:0000269|PubMed:21998198}.…
528 | 812525	3	447	R.QTSQQPAGPPAQQRPPPQGGPPQPGPGPQR.Q	R.QTSQQPAGPPAQQRPPPQGGPPQPGPGPQR.Q	0	R.QTSQQPAGPPAQQRPPPQGGPPQPGPGPQR.Q_0		8.3e-20	4.8e-18	748.8	748.8	3	1013.52	3.81	>sp|O88935|SYN1_MOUSE Synapsin-1 OS=Mus musculus GN=Syn1 PE=1 SV=2	controllerType=0 controllerNumber=1 scan=9918		bd20210216_rb_psd_glcnac_fxn_01.9918.9918.3	hcd	0	0	0	0	6.7e-21	3.6e-19	FALSE		1013.52	27.5167	3	0.0004	0.7848	0	3280			8723			43746	Cell junction, synapse {ECO:0000269|PubMed:11571277}. Golgi apparatus {ECO:0000269|PubMed:11571277}.
1595 | 177631	30	404	R.GPQLPPLSVTVPST[+203.07937]LPQSPTENPGQSPMGIDATSAPALQYR.T	R.GPQLPPLSVTVPSTLPQSPTENPGQSPMGIDATSAPALQYR.T	1	R.GPQLPPLSVTVPSTLPQSPTENPGQSPMGIDATSAPALQYR.T_1	T14(HexNAc / 203.0794)	2e-19	1.2e-17	866.9	0	3	1468.41	4.69	>sp|Q68ED7|CRTC1_MOUSE CREB-regulated transcription coactivator 1 OS=Mus musculus GN=Crtc1 PE=1 SV=1	controllerType=0 controllerNumber=1 scan=30738		bd20210216_rb_psd_glcnac_fxn_01.30738.30738.3	ethcd	0	0	0	0	2.3e-20	1.4e-18	FALSE															Cytoplasm {ECO:0000269|PubMed:17360587, ECO:0000269|PubMed:23993098}. Nucleus {ECO:0000269|PubMed:17360587, ECO:0000269|PubMed:23699513, ECO:0000269|PubMed:23993098}. Note=Cytoplasmic when phosphorylated by SIK or AMPK and when sequestered by 14-3-3 proteins (By similarity). Translocated to the nucleus on Ser-151 dephosphorylation, instigated by a number of factors including calcium ion and cAMP …
1270 | 842235	20	351	R.PGSVAHPPHVIPNS[+79.96633]PPSTPVPHSLPPSPSR.I	R.PGSVAHPPHVIPNS[+79.96633]PPSTPVPHSLPPSPSR.I	0	R.PGSVAHPPHVIPNS[+79.96633]PPSTPVPHSLPPSPSR.I_0	S14(Phospho / 79.9663)	2.2e-19	1.3e-17	864.7	90.3	4	781.398	3.66	>tr|E9QAU4|E9QAU4_MOUSE Enhancer trap locus 4 OS=Mus musculus GN=Etl4 PE=1 SV=1	controllerType=0 controllerNumber=1 scan=19007		bd20210216_rb_psd_glcnac_fxn_01.19007.19007.4	hcd	0	0	0	0	2.4e-20	1.5e-18	FALSE		781.398	51.9667	4	0.0002	0.68	0	8487					6817	18550
3547 | 844240	163	466	R.SGPVHHGQVSYISPPIHLDSELERPPVR.G	R.SGPVHHGQVSYISPPIHLDSELERPPVR.G	0	R.SGPVHHGQVSYISPPIHLDSELERPPVR.G_0		5e-19	2.8e-17	858.2	858.2	5	621.53	3.84	>tr|D3Z5M6|D3Z5M6_MOUSE Adhesion G protein-coupled receptor L3 OS=Mus musculus GN=Adgrl3 PE=1 SV=1	controllerType=0 controllerNumber=1 scan=19757		bd20210216_rb_psd_glcnac_fxn_01.19757.19757.5	hcd	0	0	0	0	4.9e-20	2.7e-18	FALSE	3.91527	621.53	54.35	5	0.0004	0.3461	0	8749	4614		4077	3281	12846	24659	Cell membrane {ECO:0000256|ARBA:ARBA00004651}; Multi-pass membrane protein {ECO:0000256|ARBA:ARBA00004651}. Cell projection, axon {ECO:0000256|ARBA:ARBA00004489}. Membrane {ECO:0000256|ARBA:ARBA00004141}; Multi-pass membrane protein {ECO:0000256|ARBA:ARBA00004141}.
591 | 897684	3	632	R.PAKPQLAQKPS[+203.07937]QDVPPPITAAAGGPPHPQLNK.S	R.PAKPQLAQKPSQDVPPPITAAAGGPPHPQLNK.S	1	R.PAKPQLAQKPSQDVPPPITAAAGGPPHPQLNK.S_1	S11(HexNAc / 203.0794)	1e-19	5.9e-18	858	3.8	5	691.578	3.07	>sp|O88935|SYN1_MOUSE Synapsin-1 OS=Mus musculus GN=Syn1 PE=1 SV=2	controllerType=0 controllerNumber=1 scan=15146		bd20210216_rb_psd_glcnac_fxn_01.15146.15146.5	hcd	0	0	0	0	1.2e-20	7.2e-19	FALSE	4.70945	691.58	42.5333	5	0.0024	0.4856	0	6417	1280000	501957	576952	414061	1950000	1320000	Cell junction, synapse {ECO:0000269|PubMed:11571277}. Golgi apparatus {ECO:0000269|PubMed:11571277}.
280 | 123748	1	2194	R.AADGMIYSTINTPIAAT[+203.07937]LPIT[+203.07937]T[+203.07937]QPASVLR.P	R.AADGMIYSTINTPIAATLPITTQPASVLR.P	3	R.AADGMIYSTINTPIAATLPITTQPASVLR.P_3	T17(HexNAc / 203.0794); T21(HexNAc / 203.0794); T22(HexNAc / 203.0794)	1.5e-19	8.6e-18	863.6	51.7	4	899.716	2.85	>sp|O88737|BSN_MOUSE Protein bassoon OS=Mus musculus GN=Bsn PE=1 SV=4	controllerType=0 controllerNumber=1 scan=29138		bd20210216_rb_psd_glcnac_fxn_01.29138.29138.4	ethcd	0	0	0	0	1.7e-20	1e-18	FALSE															Cytoplasm {ECO:0000250|UniProtKB:O88778}. Cell junction, synapse, presynaptic active zone {ECO:0000269|PubMed:12628168, ECO:0000269|PubMed:12628169}. Cytoplasm, cytoskeleton {ECO:0000250|UniProtKB:O88778}. Cytoplasmic vesicle, secretory vesicle, synaptic vesicle membrane {ECO:0000269|PubMed:12628169}; Peripheral membrane protein {ECO:0000250|UniProtKB:O88778}. Note=In retina, is localized in the …
3306 | 1168552	132	1070	R.EQINIGGLAYPPLPLHEAPPRPPSGYSQPASVC[+57.02146]SSSASFNGPFPGGVVSPQPHSSYYSGLSGPQHPFYNR.P	R.EQINIGGLAYPPLPLHEAPPRPPSGYSQPASVC[+57.02146]SSSASFNGPFPGGVVSPQPHSSYYSGLSGPQHPFYNR.P	0	R.EQINIGGLAYPPLPLHEAPPRPPSGYSQPASVC[+57.02146]SSSASFNGPFPGGVVSPQPHSSYYSGLSGPQHPFYNR.P_0		9.6e-19	5.5e-17	863.4	863.4	6	1232.77	4.79	>tr|E9Q9B7|E9Q9B7_MOUSE Kinase D-interacting substrate 220 OS=Mus musculus GN=Kidins220 PE=1 SV=1	controllerType=0 controllerNumber=1 scan=28592	C33(Carbamidomethyl / 57.0215)	bd20210216_rb_psd_glcnac_fxn_01.28592.28592.6	hcd	0	0	0	0	9.7e-20	5.3e-18	FALSE
623 | 830286	3	635	K.PQLAQKPSQDVPPPIT[+203.07937]AAAGGPPHPQLNK.S	K.PQLAQKPSQDVPPPITAAAGGPPHPQLNK.S	1	K.PQLAQKPSQDVPPPITAAAGGPPHPQLNK.S_1	T16(HexNAc / 203.0794)	8.3e-20	4.8e-18	862.7	8.6	4	790.175	4.18	>sp|O88935|SYN1_MOUSE Synapsin-1 OS=Mus musculus GN=Syn1 PE=1 SV=2	controllerType=0 controllerNumber=1 scan=16368		bd20210216_rb_psd_glcnac_fxn_01.16368.16368.4	hcd	0	0	0	0	7.4e-21	4.2e-19	FALSE	4.78435	790.174	46.0333	4	0.0003	0.4954	0	7038	594878	308845	386984	292621	1400000	975311	Cell junction, synapse {ECO:0000269|PubMed:11571277}. Golgi apparatus {ECO:0000269|PubMed:11571277}.
2157 | 764049	54	778	R.HNGIVLLLPHGMEGMGPEHSSARPER.F	R.HNGIVLLLPHGMEGMGPEHSSARPER.F	0	R.HNGIVLLLPHGMEGMGPEHSSARPER.F_0		6.2e-19	3.5e-17	858.6	858.6	5	565.087	2.88	>tr|E9Q7L0|E9Q7L0_MOUSE Oxoglutarate dehydrogenase-like OS=Mus musculus GN=Ogdhl PE=1 SV=1	controllerType=0 controllerNumber=1 scan=19734		bd20210216_rb_psd_glcnac_fxn_01.19734.19734.5	hcd	0	0	0	0	7.3e-20	3.6e-18	FALSE		565.087	53.95	5	0.0003	0.6797	0	8624						3231
4046 | 733235	250	35	K.KPPAAPQQPQPPAPHPPQHPQNQAHR.G	K.KPPAAPQQPQPPAPHPPQHPQNQAHR.G	0	K.KPPAAPQQPQPPAPHPPQHPQNQAHR.G_0		1.9e-19	1.1e-17	822.6	822.6	6	476.085	4.52	>sp|Q8BMK4|CKAP4_MOUSE Cytoskeleton-associated protein 4 OS=Mus musculus GN=Ckap4 PE=1 SV=2	controllerType=0 controllerNumber=1 scan=6695		bd20210216_rb_psd_glcnac_fxn_01.6695.6695.6	hcd	0	0	0	0	1.9e-20	1.2e-18	FALSE															Endoplasmic reticulum membrane; Single-pass type II membrane protein. Cell membrane; Single-pass type II membrane protein. Cytoplasm, cytoskeleton. Cytoplasm, perinuclear region. Note=Translocates to the perinuclear region upon APF-stimulation. {ECO:0000250}.
1169 | 1051506	16	5	R.GGGGRPGDSPGTTPAPGPPPPPPPPAPPQPQPPPAPPPNPTTPSHPESADEPGPR.A	R.GGGGRPGDSPGTTPAPGPPPPPPPPAPPQPQPPPAPPPNPTTPSHPESADEPGPR.A	0	R.GGGGRPGDSPGTTPAPGPPPPPPPPAPPQPQPPPAPPPNPTTPSHPESADEPGPR.A_0		1.5e-19	8.6e-18	861.3	861.3	5	1051.72	5.12	>sp|O88703|HCN2_MOUSE Potassium/sodium hyperpolarization-activated cyclic nucleotide-gated channel 2 OS=Mus musculus GN=Hcn2 PE=1 SV=1	controllerType=0 controllerNumber=1 scan=20767		bd20210216_rb_psd_glcnac_fxn_01.20767.20767.5	hcd	0	0	0	0	1.7e-20	9.9e-19	FALSE	5.14571	1052.13	56.95	5	0.4032	0.6168	0	9031	32394	10721	13598	8551	44001	47548	Cell membrane {ECO:0000269|PubMed:10962006, ECO:0000269|PubMed:11096117, ECO:0000269|PubMed:12034718, ECO:0000269|PubMed:12193608, ECO:0000269|PubMed:17562314, ECO:0000269|PubMed:23103389}; Multi-pass membrane protein {ECO:0000269|PubMed:10962006, ECO:0000269|PubMed:11096117, ECO:0000269|PubMed:12034718, ECO:0000269|PubMed:12193608, ECO:0000269|PubMed:17562314, ECO:0000269|PubMed:23103389}.
522 | 1165233	3	431	R.GSHSQSSSPGALTLGRQTSQQPAGPPAQQRPPPQGGPPQPGPGPQRQGPPLQQRPPPQGQQHLSGLGPPAGSPLPQR.L	R.GSHSQSSSPGALTLGRQTSQQPAGPPAQQRPPPQGGPPQPGPGPQRQGPPLQQRPPPQGQQHLSGLGPPAGSPLPQR.L	0	R.GSHSQSSSPGALTLGRQTSQQPAGPPAQQRPPPQGGPPQPGPGPQRQGPPLQQRPPPQGQQHLSGLGPPAGSPLPQR.L_0		2.1e-14	1.2e-12	861.1	861.1	6	1294.83	-1.08	>sp|O88935|SYN1_MOUSE Synapsin-1 OS=Mus musculus GN=Syn1 PE=1 SV=2	controllerType=0 controllerNumber=1 scan=18863		bd20210216_rb_psd_glcnac_fxn_01.18863.18863.6	hcd	0	0	0	0	2.6e-15	1.7e-13	FALSE															Cell junction, synapse {ECO:0000269|PubMed:11571277}. Golgi apparatus {ECO:0000269|PubMed:11571277}.
749 | 823897	5	1316	K.PASSPPSQSASPVKPPSPGTPALHVPAKPPR.A	K.PASSPPSQSASPVKPPSPGTPALHVPAKPPR.A	0	K.PASSPPSQSASPVKPPSPGTPALHVPAKPPR.A_0		1e-19	5.9e-18	859.2	859.2	5	608.735	3.23	>sp|Q6P9K8|CSKI1_MOUSE Caskin-1 OS=Mus musculus GN=Caskin1 PE=1 SV=2	controllerType=0 controllerNumber=1 scan=14872		bd20210216_rb_psd_glcnac_fxn_01.14872.14872.5	hcd	0	0	0	0	1.2e-20	6.8e-19	FALSE		608.735	41.4333	5	0.0001	0.0999	0	6266					1584	7487	Cytoplasm {ECO:0000250}.
47 | 970585	1	1414	R.SPSTSSTIHSYGQPPTTANYGS[+203.07937]QTEELPHAPSGPPGSGR.A	R.SPSTSSTIHSYGQPPTTANYGSQTEELPHAPSGPPGSGR.A	1	R.SPSTSSTIHSYGQPPTTANYGSQTEELPHAPSGPPGSGR.A_1	S22(HexNAc / 203.0794)	6.5e-19	3.7e-17	807.8	0	4	1035.98	2	>sp|O88737|BSN_MOUSE Protein bassoon OS=Mus musculus GN=Bsn PE=1 SV=4	controllerType=0 controllerNumber=1 scan=16179		bd20210216_rb_psd_glcnac_fxn_01.16179.16179.4	hcd	0	0	0	0	7.5e-20	3.8e-18	FALSE	4.43093	1035.98	45.3833	4	0.0019	0.3865	0	6785	738551	339925	402946	363355	1610000	971718	Cytoplasm {ECO:0000250|UniProtKB:O88778}. Cell junction, synapse, presynaptic active zone {ECO:0000269|PubMed:12628168, ECO:0000269|PubMed:12628169}. Cytoplasm, cytoskeleton {ECO:0000250|UniProtKB:O88778}. Cytoplasmic vesicle, secretory vesicle, synaptic vesicle membrane {ECO:0000269|PubMed:12628169}; Peripheral membrane protein {ECO:0000250|UniProtKB:O88778}. Note=In retina, is localized in the …
3708 | 111279	181	1315	R.MGEEPLRPEPPTT[+203.07937]LPTSGILPPAPGNAAVPER.L	R.MGEEPLRPEPPTTLPTSGILPPAPGNAAVPER.L	1	R.MGEEPLRPEPPTTLPTSGILPPAPGNAAVPER.L_1	T13(HexNAc / 203.0794)	1e-19	5.9e-18	771	12.5	4	874.455	4.53	>tr|A0A1L1SR84|A0A1L1SR84_MOUSE Protein turtle homolog B OS=Mus musculus GN=Igsf9b PE=1 SV=1	controllerType=0 controllerNumber=1 scan=25403		bd20210216_rb_psd_glcnac_fxn_01.25403.25403.4	ethcd	0	0	0	0	1.4e-20	8.5e-19	FALSE
363 | 1177632	1	3065	R.FPPAAPQYT[+203.07937]AGSSGPTQNGFPAHQAPTYTGPSTYPAPTYPPGTGYPAEPGLPSQPAFHPTGHYAAPTPMPTTQSAPFPVQADSR.A	R.FPPAAPQYTAGSSGPTQNGFPAHQAPTYTGPSTYPAPTYPPGTGYPAEPGLPSQPAFHPTGHYAAPTPMPTTQSAPFPVQADSR.A	1	R.FPPAAPQYTAGSSGPTQNGFPAHQAPTYTGPSTYPAPTYPPGTGYPAEPGLPSQPAFHPTGHYAAPTPMPTTQSAPFPVQADSR.A_1	T9(HexNAc / 203.0794)	5.2e-18	3e-16	858.3	9.4	7	1259.03	6.73	>sp|O88737|BSN_MOUSE Protein bassoon OS=Mus musculus GN=Bsn PE=1 SV=4	controllerType=0 controllerNumber=1 scan=27069		bd20210216_rb_psd_glcnac_fxn_01.27069.27069.7	hcd	0	0	0	0	5.4e-19	3.1e-17	FALSE															Cytoplasm {ECO:0000250|UniProtKB:O88778}. Cell junction, synapse, presynaptic active zone {ECO:0000269|PubMed:12628168, ECO:0000269|PubMed:12628169}. Cytoplasm, cytoskeleton {ECO:0000250|UniProtKB:O88778}. Cytoplasmic vesicle, secretory vesicle, synaptic vesicle membrane {ECO:0000269|PubMed:12628169}; Peripheral membrane protein {ECO:0000250|UniProtKB:O88778}. Note=In retina, is localized in the …
546 | 538153	3	535	R.PVAGGPGAPPAARPPASPSPQR.Q	R.PVAGGPGAPPAARPPASPSPQR.Q	0	R.PVAGGPGAPPAARPPASPSPQR.Q_0		4e-19	2.3e-17	721.3	721.3	3	679.035	3.21	>sp|O88935|SYN1_MOUSE Synapsin-1 OS=Mus musculus GN=Syn1 PE=1 SV=2	controllerType=0 controllerNumber=1 scan=10505		bd20210216_rb_psd_glcnac_fxn_01.10505.10505.3	hcd	0	0	0	0	3.8e-20	2.2e-18	FALSE	7.83129	679.036	29.8667	3	0.0013	0.0026	0	3724	7458	2563	4390	2288	17918	158197	Cell junction, synapse {ECO:0000269|PubMed:11571277}. Golgi apparatus {ECO:0000269|PubMed:11571277}.
3867 | 918603	210	943	K.QGLALRPGESPLLPPRPPQSLQPTPQPSVPTQAR.D	K.QGLALRPGESPLLPPRPPQSLQPTPQPSVPTQAR.D	0	K.QGLALRPGESPLLPPRPPQSLQPTPQPSVPTQAR.D_0		1.2e-19	6.9e-18	855.1	855.1	4	903.505	4.77	>sp|Q8K382|DEN1A_MOUSE DENN domain-containing protein 1A OS=Mus musculus GN=Dennd1a PE=1 SV=2	controllerType=0 controllerNumber=1 scan=23447		bd20210216_rb_psd_glcnac_fxn_01.23447.23447.4	hcd	0	0	0	0	1.4e-20	8.9e-19	FALSE	6.24632	903.504	64.9167	4	0.0011	0.1746	0	10409	2092			1900	11868	29255	Cytoplasmic vesicle, clathrin-coated vesicle membrane {ECO:0000269|PubMed:17182770, ECO:0000269|PubMed:20159556}; Peripheral membrane protein {ECO:0000269|PubMed:17182770, ECO:0000269|PubMed:20159556}. Cell junction, synapse, presynaptic cell membrane {ECO:0000269|PubMed:17182770}. Note=Associates to membranes via lipid-binding activity. {ECO:0000269|PubMed:20159556}.
1000 | 973305	9	275	R.PHEPPPPPPMHGAGDAKPTPTC[+57.02146]ISSATGLIENRPQSPAAGR.T	R.PHEPPPPPPMHGAGDAKPTPTC[+57.02146]ISSATGLIENRPQSPAAGR.T	0	R.PHEPPPPPPMHGAGDAKPTPTC[+57.02146]ISSATGLIENRPQSPAAGR.T_0		9.2e-20	5.3e-18	807.8	807.8	6	699.852	3.39	>sp|Q8R5H6|WASF1_MOUSE Wiskott-Aldrich syndrome protein family member 1 OS=Mus musculus GN=Wasf1 PE=1 SV=2	controllerType=0 controllerNumber=1 scan=16835	C22(Carbamidomethyl / 57.0215)	bd20210216_rb_psd_glcnac_fxn_01.16835.16835.6	hcd	0	0	0	0	1e-20	5.8e-19	FALSE															Cytoplasm, cytoskeleton {ECO:0000250|UniProtKB:Q92558}. Cell junction, synapse {ECO:0000269|PubMed:24153177}. Cell junction, focal adhesion {ECO:0000250|UniProtKB:Q92558}. Note=Dot-like pattern in the cytoplasm. Concentrated in Rac-regulated membrane-ruffling areas. Partial translocation to focal adhesion sites might be mediated by interaction with SORBS2. In neurons, colocalizes with activated N…
1024 | 474139	10	1705	K.HQLLEADISAHEDR.L	K.HQLLEADISAHEDR.L	0	K.HQLLEADISAHEDR.L_0		6.5e-18	3.7e-16	682.3	682.3	3	545.272	4.64	>tr|A3KGU9|A3KGU9_MOUSE Spectrin alpha chain, non-erythrocytic 1 OS=Mus musculus GN=Sptan1 PE=1 SV=2	controllerType=0 controllerNumber=1 scan=11821		bd20210216_rb_psd_glcnac_fxn_01.11821.11821.3	hcd	0	0	0	0	7.8e-19	4.5e-17	FALSE		545.271	33.5	3	0.0005	0.1793	0	4612	2729				4218	7125	Cytoplasm, cell cortex {ECO:0000256|ARBA:ARBA00004544}. Cytoplasm, cytoskeleton {ECO:0000256|ARBA:ARBA00004245}.
2422 | 692596	73	96	R.M[+15.99492]VVNEGADGGQSVYHIHLHVLGGR.Q	R.M[+15.99492]VVNEGADGGQSVYHIHLHVLGGR.Q	0	R.M[+15.99492]VVNEGADGGQSVYHIHLHVLGGR.Q_0	M1(Oxidation / 15.9949)	5e-19	2.8e-17	852.4	852.4	4	641.075	3.54	>sp|P70349|HINT1_MOUSE Histidine triad nucleotide-binding protein 1 OS=Mus musculus GN=Hint1 PE=1 SV=3	controllerType=0 controllerNumber=1 scan=18179		bd20210216_rb_psd_glcnac_fxn_01.18179.18179.4	hcd	0	0	0	0	4.7e-20	2.6e-18	FALSE		641.074	50.1167	4	0.0003	0.301	0	7939	6784				9921	18419	Cytoplasm. Nucleus.
4225 | 88513	290	549	K.VSTMPLSASSHSLQQGQQPTSLHTT[+203.07937]VA.-	K.VSTMPLSASSHSLQQGQQPTSLHTTVA.-	1	K.VSTMPLSASSHSLQQGQQPTSLHTTVA.-_1	T25(HexNAc / 203.0794)	2.3e-19	1.3e-17	851.6	35.6	4	749.874	3.72	>sp|Q8BT14|CNOT4_MOUSE CCR4-NOT transcription complex subunit 4 OS=Mus musculus GN=Cnot4 PE=1 SV=2	controllerType=0 controllerNumber=1 scan=17165		bd20210216_rb_psd_glcnac_fxn_01.17165.17165.4	ethcd	0	0	0	0	2.6e-20	1.7e-18	FALSE															Cytoplasm {ECO:0000305}. Nucleus {ECO:0000305}.
931 | 1070827	7	382	R.YPPGVVSVAPTGIPAAVEGIVPSAMSLSHGLPPVAHPPHAPSPGQTVKPEADR.D	R.YPPGVVSVAPTGIPAAVEGIVPSAMSLSHGLPPVAHPPHAPSPGQTVKPEADR.D	0	R.YPPGVVSVAPTGIPAAVEGIVPSAMSLSHGLPPVAHPPHAPSPGQTVKPEADR.D_0		2.7e-17	1.6e-15	851.4	851.4	5	1048.75	0.71	>sp|O88712|CTBP1_MOUSE C-terminal-binding protein 1 OS=Mus musculus GN=Ctbp1 PE=1 SV=2	controllerType=0 controllerNumber=1 scan=30411		bd20210216_rb_psd_glcnac_fxn_01.30411.30411.5	hcd	0	0	0	0	3.3e-18	2.1e-16	FALSE		1049.37	85.4	5	0.6117	0.2735	0	13079	13562	4426	5900		25702	15955	Cytoplasm {ECO:0000250|UniProtKB:Q13363}. Nucleus {ECO:0000250|UniProtKB:Q13363}.
1241 | 626921	18	819	R.PGASPDPFGPPPQVPSRPNR.A	R.PGASPDPFGPPPQVPSRPNR.A	0	R.PGASPDPFGPPPQVPSRPNR.A_0		3.2e-19	1.9e-17	743.4	743.4	3	690.691	3.96	>sp|P39053-4|DYN1_MOUSE Isoform 4 of Dynamin-1 OS=Mus musculus GN=Dnm1	controllerType=0 controllerNumber=1 scan=17444		bd20210216_rb_psd_glcnac_fxn_01.17444.17444.3	hcd	0	0	0	0	3.2e-20	2e-18	FALSE	4.46995	690.692	48.2333	3	0.0002	0.2372	0	7509	4917		13347	3111	13906	1080000
364 | 1178112	1	3065	R.FPPAAPQYTAGSSGPTQNGFPAHQAPTYTGPSTYPAPTYPPGTGYPAEPGLPSQPAFHPT[+203.07937]GHYAAPTPMPTTQSAPFPVQADSR.A	R.FPPAAPQYTAGSSGPTQNGFPAHQAPTYTGPSTYPAPTYPPGTGYPAEPGLPSQPAFHPTGHYAAPTPMPTTQSAPFPVQADSR.A	1	R.FPPAAPQYTAGSSGPTQNGFPAHQAPTYTGPSTYPAPTYPPGTGYPAEPGLPSQPAFHPTGHYAAPTPMPTTQSAPFPVQADSR.A_1	T60(HexNAc / 203.0794)	1.1e-18	6.3e-17	851.1	0	8	1101.65	3.45	>sp|O88737|BSN_MOUSE Protein bassoon OS=Mus musculus GN=Bsn PE=1 SV=4	controllerType=0 controllerNumber=1 scan=27308		bd20210216_rb_psd_glcnac_fxn_01.27308.27308.8	hcd	0	0	0	0	1.1e-19	6.7e-18	FALSE															Cytoplasm {ECO:0000250|UniProtKB:O88778}. Cell junction, synapse, presynaptic active zone {ECO:0000269|PubMed:12628168, ECO:0000269|PubMed:12628169}. Cytoplasm, cytoskeleton {ECO:0000250|UniProtKB:O88778}. Cytoplasmic vesicle, secretory vesicle, synaptic vesicle membrane {ECO:0000269|PubMed:12628169}; Peripheral membrane protein {ECO:0000250|UniProtKB:O88778}. Note=In retina, is localized in the …
4355 | 604477	323	832	K.LENHTSPDVHMLPGGGAHGSTR.D	K.LENHTSPDVHMLPGGGAHGSTR.D	0	K.LENHTSPDVHMLPGGGAHGSTR.D_0		8.5e-18	4.9e-16	807.6	807.6	4	568.276	3.72	>sp|Q03717|KCNB1_MOUSE Potassium voltage-gated channel subfamily B member 1 OS=Mus musculus GN=Kcnb1 PE=1 SV=2	controllerType=0 controllerNumber=1 scan=9922		bd20210216_rb_psd_glcnac_fxn_01.9922.9922.4	hcd	0	0	0	0	1.1e-18	7e-17	TRUE		568.276	28.3333	4	0.0002	0.0231	0	3547							Cell membrane {ECO:0000269|PubMed:10506487, ECO:0000269|PubMed:12270920, ECO:0000269|PubMed:14684365, ECO:0000269|PubMed:17767909, ECO:0000269|PubMed:19357235, ECO:0000269|PubMed:22056818, ECO:0000269|PubMed:24477962}. Perikaryon {ECO:0000269|PubMed:22056818, ECO:0000269|PubMed:24477962}. Cell projection, axon {ECO:0000269|PubMed:24477962}. Cell projection, dendrite {ECO:0000269|PubMed:22056818, …
508 | 666645	2	4575	K.GAHAHSGPTSAGSSSVPSPGQPGSPSVSK.K	K.GAHAHSGPTSAGSSSVPSPGQPGSPSVSK.K	0	K.GAHAHSGPTSAGSSSVPSPGQPGSPSVSK.K_0		1e-18	5.9e-17	848.9	848.9	4	654.568	2.4	>sp|Q9QYX7|PCLO_MOUSE Protein piccolo OS=Mus musculus GN=Pclo PE=1 SV=4	controllerType=0 controllerNumber=1 scan=7990		bd20210216_rb_psd_glcnac_fxn_01.7990.7990.4	hcd	0	0	0	0	1.1e-19	6.1e-18	FALSE		654.569	23.2167	4	0.0006	0.0943	0	2437							Cell junction, synapse, presynaptic active zone {ECO:0000269|PubMed:10508862}. Note=Colocalizes with BSN in developing axons. {ECO:0000250|UniProtKB:Q9JKS6}.
175 | 682492	1	1962	R.TQGVVGPGPHEEQRPYPQGLPGR.L	R.TQGVVGPGPHEEQRPYPQGLPGR.L	0	R.TQGVVGPGPHEEQRPYPQGLPGR.L_0		4e-18	2.3e-16	807.9	807.9	4	614.818	3.07	>sp|O88737|BSN_MOUSE Protein bassoon OS=Mus musculus GN=Bsn PE=1 SV=4	controllerType=0 controllerNumber=1 scan=12843		bd20210216_rb_psd_glcnac_fxn_01.12843.12843.4	hcd	0	0	0	0	4e-19	2.6e-17	FALSE		614.818	36.0167	4	0.0002	0.0039	0	5049			4232				Cytoplasm {ECO:0000250|UniProtKB:O88778}. Cell junction, synapse, presynaptic active zone {ECO:0000269|PubMed:12628168, ECO:0000269|PubMed:12628169}. Cytoplasm, cytoskeleton {ECO:0000250|UniProtKB:O88778}. Cytoplasmic vesicle, secretory vesicle, synaptic vesicle membrane {ECO:0000269|PubMed:12628169}; Peripheral membrane protein {ECO:0000250|UniProtKB:O88778}. Note=In retina, is localized in the …
330 | 256391	1	3065	R.FPPAAPQYTAGSSGPT[+203.07937]QNGFPAHQAPTYTGPSTYPAPTYPPGTGYPAEPGLPSQPAFHPTGHYAAPTPMPT[+203.07937]TQSAPFPVQADSR.A	R.FPPAAPQYTAGSSGPTQNGFPAHQAPTYTGPSTYPAPTYPPGTGYPAEPGLPSQPAFHPTGHYAAPTPMPTTQSAPFPVQADSR.A	2	R.FPPAAPQYTAGSSGPTQNGFPAHQAPTYTGPSTYPAPTYPPGTGYPAEPGLPSQPAFHPTGHYAAPTPMPTTQSAPFPVQADSR.A_2	T16(HexNAc / 203.0794); T71(HexNAc / 203.0794)	6.6e-17	3.8e-15	847.9	0.1	6	1502.54	1.31	>sp|O88737|BSN_MOUSE Protein bassoon OS=Mus musculus GN=Bsn PE=1 SV=4	controllerType=0 controllerNumber=1 scan=26952		bd20210216_rb_psd_glcnac_fxn_01.26952.26952.6	ethcd	0	0	0	0	7.4e-18	4.3e-16	FALSE															Cytoplasm {ECO:0000250|UniProtKB:O88778}. Cell junction, synapse, presynaptic active zone {ECO:0000269|PubMed:12628168, ECO:0000269|PubMed:12628169}. Cytoplasm, cytoskeleton {ECO:0000250|UniProtKB:O88778}. Cytoplasmic vesicle, secretory vesicle, synaptic vesicle membrane {ECO:0000269|PubMed:12628169}; Peripheral membrane protein {ECO:0000250|UniProtKB:O88778}. Note=In retina, is localized in the …
3819 | 942998	202	57	R.SLSALHSAGGSAGPSVLPGEPAASVFPPPPVPLLSR.F	R.SLSALHSAGGSAGPSVLPGEPAASVFPPPPVPLLSR.F	0	R.SLSALHSAGGSAGPSVLPGEPAASVFPPPPVPLLSR.F_0		8.5e-19	4.9e-17	847.5	847.5	4	855.717	3.67	>sp|Q99J85|NPTXR_MOUSE Neuronal pentraxin receptor OS=Mus musculus GN=Nptxr PE=1 SV=1	controllerType=0 controllerNumber=1 scan=31830		bd20210216_rb_psd_glcnac_fxn_01.31830.31830.4	hcd	0	0	0	0	8.4e-20	4.5e-18	FALSE		855.445	89.5667	4	0.2719	0.1132	0	13593					3003	2155	Membrane {ECO:0000305}; Single-pass type II membrane protein {ECO:0000305}.
2306 | 1121350	63	429	R.ISHQSVEPVVM[+15.99492]M[+15.99492]HMNIQDSGAQPGGVPSAPT[+203.07937]GPLGPPGHGQTLGQQVPGFPTAPTR.V	R.ISHQSVEPVVM[+15.99492]M[+15.99492]HMNIQDSGAQPGGVPSAPTGPLGPPGHGQTLGQQVPGFPTAPTR.V	1	R.ISHQSVEPVVM[+15.99492]M[+15.99492]HMNIQDSGAQPGGVPSAPTGPLGPPGHGQTLGQQVPGFPTAPTR.V_1	M11(Oxidation / 15.9949); M12(Oxidation / 15.9949); T31(HexNAc / 203.0794)	3.7e-18	2.1e-16	847.5	0	5	1177.78	5.58	>tr|Q3UF95|Q3UF95_MOUSE Large proline-rich protein BAG6 OS=Mus musculus GN=Bag6 PE=1 SV=1	controllerType=0 controllerNumber=1 scan=23049		bd20210216_rb_psd_glcnac_fxn_01.23049.23049.5	hcd	0	0	0	0	3.9e-19	2.5e-17	FALSE	4.86034	1177.78	63.9333	5	0.0034	0.0364	0	10326	28803	13360	15548	12137	58990	27465	Cytoplasm, cytosol {ECO:0000256|ARBA:ARBA00004514}. Nucleus {ECO:0000256|ARBA:ARBA00004123}. Secreted, extracellular exosome {ECO:0000256|ARBA:ARBA00004550}.
1659 | 668327	34	1389	R.YDAPPPTLHHHSPHSPHSPHAR.H	R.YDAPPPTLHHHSPHSPHSPHAR.H	0	R.YDAPPPTLHHHSPHSPHSPHAR.H_0		9.2e-18	5.3e-16	811.6	811.6	5	495.844	3.87	>sp|D3YZU1|SHAN1_MOUSE SH3 and multiple ankyrin repeat domains protein 1 OS=Mus musculus GN=Shank1 PE=1 SV=1	controllerType=0 controllerNumber=1 scan=8595		bd20210216_rb_psd_glcnac_fxn_01.8595.8595.5	hcd	0	0	0	0	1.2e-18	7.7e-17	FALSE		495.844	24.9	5	0.0001	0.0589	0	2548						163497	Cytoplasm {ECO:0000250}. Cell junction, synapse {ECO:0000250}. Cell junction, synapse, postsynaptic density {ECO:0000250}. Note=Colocalizes with alpha-latrotoxin receptor 1. {ECO:0000250}.
4536 | 458131	372	47	R.GVSGPPAHQGLGGPGHR.P	R.GVSGPPAHQGLGGPGHR.P	0	R.GVSGPPAHQGLGGPGHR.P_0		4.6e-17	2.6e-15	724.7	724.7	3	527.608	2.67	>tr|D3YZZ4|D3YZZ4_MOUSE TSC22 domain family protein 4 OS=Mus musculus GN=Tsc22d4 PE=1 SV=1	controllerType=0 controllerNumber=1 scan=6136		bd20210216_rb_psd_glcnac_fxn_01.6136.6136.3	hcd	0	0	0	0	5.2e-18	3.2e-16	FALSE		527.608	18.6833	3	0	0.0099	0	1287					1624	8558
4415 | 626837	338	124	R.TFTGEHVVALMPEAGSPQHAR.V	R.TFTGEHVVALMPEAGSPQHAR.V	0	R.TFTGEHVVALMPEAGSPQHAR.V_0		1.1e-17	6.1e-16	692.4	692.4	3	745.706	2.85	>sp|Q8VE33|GD1L1_MOUSE Ganglioside-induced differentiation-associated protein 1-like 1 OS=Mus musculus GN=Gdap1l1 PE=1 SV=1	controllerType=0 controllerNumber=1 scan=17421		bd20210216_rb_psd_glcnac_fxn_01.17421.17421.3	hcd	0	0	0	0	1.6e-18	1e-16	FALSE		745.706	48.4167	3	0.0002	0.0013	0	7640					4992	3780
2908 | 465997	90	129	R.LGAPQQPGPGPPPPHSR.R	R.LGAPQQPGPGPPPPHSR.R	0	R.LGAPQQPGPGPPPPHSR.R_0		1.4e-17	8e-16	787.6	787.6	3	563.967	3.59	>sp|Q6WVG3|KCD12_MOUSE BTB/POZ domain-containing protein KCTD12 OS=Mus musculus GN=Kctd12 PE=1 SV=1	controllerType=0 controllerNumber=1 scan=8743		bd20210216_rb_psd_glcnac_fxn_01.8743.8743.3	hcd	0	0	0	0	2e-18	1.2e-16	FALSE		563.968	25.0667	3	0.0002	0.1253	0	2746					2629	2500000	Cell junction, synapse, presynaptic cell membrane {ECO:0000269|PubMed:20400944}. Cell junction, synapse, postsynaptic cell membrane {ECO:0000269|PubMed:20400944}. Note=Colocalizes with GABRB1.
31 | 969105	1	1414	R.SPSTSSTIHSYGQPPT[+203.07937]T[+203.07937]ANYGSQTEELPHAPSGPPGSGR.A	R.SPSTSSTIHSYGQPPTTANYGSQTEELPHAPSGPPGSGR.A	2	R.SPSTSSTIHSYGQPPTTANYGSQTEELPHAPSGPPGSGR.A_2	T16(HexNAc / 203.0794); T17(HexNAc / 203.0794)	9.2e-19	5.3e-17	843.8	0	4	1086.76	4.31	>sp|O88737|BSN_MOUSE Protein bassoon OS=Mus musculus GN=Bsn PE=1 SV=4	controllerType=0 controllerNumber=1 scan=15963		bd20210216_rb_psd_glcnac_fxn_01.15963.15963.4	hcd	0	0	0	0	9e-20	4.8e-18	FALSE	4.95439	1086.76	44.9667	4	0.0022	0.627	0	6653	1500000	949593	1050000	865898	4290000	1920000	Cytoplasm {ECO:0000250|UniProtKB:O88778}. Cell junction, synapse, presynaptic active zone {ECO:0000269|PubMed:12628168, ECO:0000269|PubMed:12628169}. Cytoplasm, cytoskeleton {ECO:0000250|UniProtKB:O88778}. Cytoplasmic vesicle, secretory vesicle, synaptic vesicle membrane {ECO:0000269|PubMed:12628169}; Peripheral membrane protein {ECO:0000250|UniProtKB:O88778}. Note=In retina, is localized in the …
4229 | 744439	291	706	R.HSYPGSHPAEPPAPPPPPPTHEGLGGR.K	R.HSYPGSHPAEPPAPPPPPPTHEGLGGR.K	0	R.HSYPGSHPAEPPAPPPPPPTHEGLGGR.K_0		2.3e-18	1.3e-16	843.7	843.7	5	548.073	3.28	>sp|Q8C8T7|ELFN1_MOUSE Protein ELFN1 OS=Mus musculus GN=Elfn1 PE=2 SV=1	controllerType=0 controllerNumber=1 scan=11344		bd20210216_rb_psd_glcnac_fxn_01.11344.11344.5	hcd	0	0	0	0	2.4e-19	1.4e-17	FALSE		548.073	32.1667	5	0.0001	0.1025	0	4351						46623	Membrane {ECO:0000305}; Single-pass type I membrane protein {ECO:0000305}. Cell projection, dendrite {ECO:0000269|PubMed:23042292}. Note=Localizes to excitatory synapses onto somatostatin (Sst)-containing oriens-lacunosum moleculare (O-LM) interneurons.
1596 | 178431	30	404	R.GPQLPPLSVT[+203.07937]VPSTLPQSPTENPGQSPMGIDATSAPALQYR.T	R.GPQLPPLSVTVPSTLPQSPTENPGQSPMGIDATSAPALQYR.T	1	R.GPQLPPLSVTVPSTLPQSPTENPGQSPMGIDATSAPALQYR.T_1	T10(HexNAc / 203.0794)	2.3e-18	1.3e-16	843.3	19.7	4	1101.56	5.39	>sp|Q68ED7|CRTC1_MOUSE CREB-regulated transcription coactivator 1 OS=Mus musculus GN=Crtc1 PE=1 SV=1	controllerType=0 controllerNumber=1 scan=30864		bd20210216_rb_psd_glcnac_fxn_01.30864.30864.4	ethcd	0	0	0	0	2.7e-19	1.6e-17	FALSE															Cytoplasm {ECO:0000269|PubMed:17360587, ECO:0000269|PubMed:23993098}. Nucleus {ECO:0000269|PubMed:17360587, ECO:0000269|PubMed:23699513, ECO:0000269|PubMed:23993098}. Note=Cytoplasmic when phosphorylated by SIK or AMPK and when sequestered by 14-3-3 proteins (By similarity). Translocated to the nucleus on Ser-151 dephosphorylation, instigated by a number of factors including calcium ion and cAMP …
3876 | 705112	213	223	K.AGAPPGLFNVVQGGAATGQFLC[+57.02146]HHR.E	K.AGAPPGLFNVVQGGAATGQFLC[+57.02146]HHR.E	0	K.AGAPPGLFNVVQGGAATGQFLC[+57.02146]HHR.E_0		2.3e-18	1.3e-16	795.7	795.7	4	641.327	3.16	>tr|Q3U367|Q3U367_MOUSE 4-trimethylaminobutyraldehyde dehydrogenase OS=Mus musculus GN=Aldh9a1 PE=1 SV=1	controllerType=0 controllerNumber=1 scan=25008	C22(Carbamidomethyl / 57.0215)	bd20210216_rb_psd_glcnac_fxn_01.25008.25008.4	hcd	0	0	0	0	2.5e-19	1.5e-17	FALSE		641.327	69.5833	4	0.0001	0.0191	0	11196						4853
547 | 537511	3	535	R.PVAGGPGAPPAARPPASPSPQR.Q	R.PVAGGPGAPPAARPPASPSPQR.Q	0	R.PVAGGPGAPPAARPPASPSPQR.Q_0		3.2e-18	1.9e-16	800.1	800.1	3	679.035	3.48	>sp|O88935|SYN1_MOUSE Synapsin-1 OS=Mus musculus GN=Syn1 PE=1 SV=2	controllerType=0 controllerNumber=1 scan=10288		bd20210216_rb_psd_glcnac_fxn_01.10288.10288.3	hcd	0	0	0	0	3e-19	1.9e-17	FALSE	7.83129	679.036	29.8667	3	0.0012	0.5837	0	3724	7458	2563	4390	2288	17918	158197	Cell junction, synapse {ECO:0000269|PubMed:11571277}. Golgi apparatus {ECO:0000269|PubMed:11571277}.
1069 | 79928	12	632	R.PAKPQLAQKPSQDVPPPIT[+203.07937]AAAGGPPHPQLK.A	R.PAKPQLAQKPSQDVPPPITAAAGGPPHPQLK.A	1	R.PAKPQLAQKPSQDVPPPITAAAGGPPHPQLK.A_1	T19(HexNAc / 203.0794)	2.2e-18	1.3e-16	842.9	154.8	4	835.71	4	>sp|O88935-1|SYN1_MOUSE Isoform Ib of Synapsin-1 OS=Mus musculus GN=Syn1	controllerType=0 controllerNumber=1 scan=15399		bd20210216_rb_psd_glcnac_fxn_01.15399.15399.4	ethcd	0	0	0	0	2.1e-19	1.2e-17	FALSE
2984 | 763206	97	719	K.HIPAALPVSGTLSSSNPDLLQSHHR.I	K.HIPAALPVSGTLSSSNPDLLQSHHR.I	0	K.HIPAALPVSGTLSSSNPDLLQSHHR.I_0		6.2e-18	3.5e-16	755.6	755.6	4	659.351	3.18	>tr|A0A0A6YWG7|A0A0A6YWG7_MOUSE Rap guanine nucleotide exchange factor 2 OS=Mus musculus GN=Rapgef2 PE=1 SV=1	controllerType=0 controllerNumber=1 scan=19379		bd20210216_rb_psd_glcnac_fxn_01.19379.19379.4	hcd	0	0	0	0	7.5e-19	4.3e-17	FALSE		659.351	53.6833	4	0.0003	0.0222	0	8666					2200	3187	Cell junction {ECO:0000256|ARBA:ARBA00004282}. Cytoplasm, perinuclear region {ECO:0000256|ARBA:ARBA00004556}. Endosome {ECO:0000256|ARBA:ARBA00004177}. Late endosome {ECO:0000256|ARBA:ARBA00004603}.
3548 | 843558	163	466	R.SGPVHHGQVSYISPPIHLDSELERPPVR.G	R.SGPVHHGQVSYISPPIHLDSELERPPVR.G	0	R.SGPVHHGQVSYISPPIHLDSELERPPVR.G_0		5e-18	2.8e-16	842.3	842.3	5	621.53	4.14	>tr|D3Z5M6|D3Z5M6_MOUSE Adhesion G protein-coupled receptor L3 OS=Mus musculus GN=Adgrl3 PE=1 SV=1	controllerType=0 controllerNumber=1 scan=19553		bd20210216_rb_psd_glcnac_fxn_01.19553.19553.5	hcd	0	0	0	0	5.1e-19	2.9e-17	FALSE	3.91527	621.53	54.35	5	0.0002	0.2084	0	8749	4614		4077	3281	12846	24659	Cell membrane {ECO:0000256|ARBA:ARBA00004651}; Multi-pass membrane protein {ECO:0000256|ARBA:ARBA00004651}. Cell projection, axon {ECO:0000256|ARBA:ARBA00004489}. Membrane {ECO:0000256|ARBA:ARBA00004141}; Multi-pass membrane protein {ECO:0000256|ARBA:ARBA00004141}.
4079 | 844752	258	143	K.ILAAQAQLSAQGGAQPSVEAPAPPRPTATQLTR.D	K.ILAAQAQLSAQGGAQPSVEAPAPPRPTATQLTR.D	0	K.ILAAQAQLSAQGGAQPSVEAPAPPRPTATQLTR.D_0		1.3e-18	7.4e-17	842.1	842.1	4	824.951	2.97	>sp|Q9D6M3|GHC1_MOUSE Mitochondrial glutamate carrier 1 OS=Mus musculus GN=Slc25a22 PE=1 SV=1	controllerType=0 controllerNumber=1 scan=19963		bd20210216_rb_psd_glcnac_fxn_01.19963.19963.4	hcd	0	0	0	0	1.4e-19	7.7e-18	FALSE	5.30804	824.951	55.3167	4	0.0007	0.0007	0	8939	65877	5871	37963	27707	147070	88257	Mitochondrion inner membrane {ECO:0000305}; Multi-pass membrane protein {ECO:0000305}.
4302 | 1008170	312	310	K.ASAPQQTPSPQAAPQPQQVAQPLPVQPPPLVQPQYQSPQQPLQPR.W	K.ASAPQQTPSPQAAPQPQQVAQPLPVQPPPLVQPQYQSPQQPLQPR.W	0	K.ASAPQQTPSPQAAPQPQQVAQPLPVQPPPLVQPQYQSPQQPLQPR.W_0		1.5e-18	8.6e-17	840.7	840.7	4	1211.64	3.8	>tr|A2AWN8|A2AWN8_MOUSE YTH domain family 1, isoform CRA_a OS=Mus musculus GN=Ythdf1 PE=1 SV=1	controllerType=0 controllerNumber=1 scan=27027		bd20210216_rb_psd_glcnac_fxn_01.27027.27027.4	hcd	0	0	0	0	1.5e-19	8.8e-18	FALSE	5.06703	1211.64	75.35	4	0.0005	0.1176	0	11996	57850	33564	39036	29480	149376	81863
2437 | 695012	73	96	R.MVVNEGADGGQSVYHIHLHVLGGR.Q	R.MVVNEGADGGQSVYHIHLHVLGGR.Q	0	R.MVVNEGADGGQSVYHIHLHVLGGR.Q_0		6.2e-18	3.5e-16	839.6	839.6	4	637.075	2.72	>sp|P70349|HINT1_MOUSE Histidine triad nucleotide-binding protein 1 OS=Mus musculus GN=Hint1 PE=1 SV=3	controllerType=0 controllerNumber=1 scan=19481		bd20210216_rb_psd_glcnac_fxn_01.19481.19481.4	hcd	0	0	0	0	7.7e-19	4.4e-17	FALSE	12.623	637.078	53.7167	4	0.0022	0.2195	0	8609	2550		1791	1979	24981	23309	Cytoplasm. Nucleus.
164 | 905643	1	1819	R.RDILIT[+203.07937]QMGT[+203.07937]AQGVGLKPGPVPEPGAEPHR.A	R.RDILITQMGTAQGVGLKPGPVPEPGAEPHR.A	2	R.RDILITQMGTAQGVGLKPGPVPEPGAEPHR.A_2	T6(HexNAc / 203.0794); T10(HexNAc / 203.0794)	8.3e-19	4.8e-17	839.5	839.5	5	706.372	3.67	>sp|O88737|BSN_MOUSE Protein bassoon OS=Mus musculus GN=Bsn PE=1 SV=4	controllerType=0 controllerNumber=1 scan=18850		bd20210216_rb_psd_glcnac_fxn_01.18850.18850.5	hcd	0	0	0	0	8.1e-20	4.3e-18	FALSE	4.49322	706.572	52.2	5	0.2006	0.0149	0	8401	257913	82690	78362	63341	284605	237281	Cytoplasm {ECO:0000250|UniProtKB:O88778}. Cell junction, synapse, presynaptic active zone {ECO:0000269|PubMed:12628168, ECO:0000269|PubMed:12628169}. Cytoplasm, cytoskeleton {ECO:0000250|UniProtKB:O88778}. Cytoplasmic vesicle, secretory vesicle, synaptic vesicle membrane {ECO:0000269|PubMed:12628169}; Peripheral membrane protein {ECO:0000250|UniProtKB:O88778}. Note=In retina, is localized in the …
176 | 681852	1	1962	R.TQGVVGPGPHEEQRPYPQGLPGR.L	R.TQGVVGPGPHEEQRPYPQGLPGR.L	0	R.TQGVVGPGPHEEQRPYPQGLPGR.L_0		3.2e-18	1.9e-16	838.3	838.3	4	614.818	3.67	>sp|O88737|BSN_MOUSE Protein bassoon OS=Mus musculus GN=Bsn PE=1 SV=4	controllerType=0 controllerNumber=1 scan=12632		bd20210216_rb_psd_glcnac_fxn_01.12632.12632.4	hcd	0	0	0	0	3.1e-19	2e-17	FALSE		615.067	36	4	0.2484	0.5551	0	5043			2261		1640	2037	Cytoplasm {ECO:0000250|UniProtKB:O88778}. Cell junction, synapse, presynaptic active zone {ECO:0000269|PubMed:12628168, ECO:0000269|PubMed:12628169}. Cytoplasm, cytoskeleton {ECO:0000250|UniProtKB:O88778}. Cytoplasmic vesicle, secretory vesicle, synaptic vesicle membrane {ECO:0000269|PubMed:12628169}; Peripheral membrane protein {ECO:0000250|UniProtKB:O88778}. Note=In retina, is localized in the …
2438 | 694316	73	96	R.MVVNEGADGGQSVYHIHLHVLGGR.Q	R.MVVNEGADGGQSVYHIHLHVLGGR.Q	0	R.MVVNEGADGGQSVYHIHLHVLGGR.Q_0		6.2e-18	3.5e-16	837.4	837.4	4	637.076	3.01	>sp|P70349|HINT1_MOUSE Histidine triad nucleotide-binding protein 1 OS=Mus musculus GN=Hint1 PE=1 SV=3	controllerType=0 controllerNumber=1 scan=19273		bd20210216_rb_psd_glcnac_fxn_01.19273.19273.4	hcd	0	0	0	0	7.3e-19	4.1e-17	FALSE		636.821	53.5167	4	0.255	0.1404	0	8577						3725	Cytoplasm. Nucleus.
3506 | 553708	160	252	R.HLNLAENSSYMHVYR.E	R.HLNLAENSSYMHVYR.E	0	R.HLNLAENSSYMHVYR.E_0		3.7e-17	2.1e-15	757.7	757.7	3	611.964	4.6	>sp|Q61644|PACN1_MOUSE Protein kinase C and casein kinase substrate in neurons protein 1 OS=Mus musculus GN=Pacsin1 PE=1 SV=1	controllerType=0 controllerNumber=1 scan=15449		bd20210216_rb_psd_glcnac_fxn_01.15449.15449.3	hcd	0	0	0	0	4.3e-18	2.6e-16	TRUE		611.965	42.8833	3	0.0003	0.0013	0	6577					27433	2864	Cytoplasm. Cell projection {ECO:0000250}. Cell junction, synapse, synaptosome {ECO:0000250}. Cell projection, ruffle membrane. Membrane; Peripheral membrane protein. Cytoplasmic vesicle membrane; Peripheral membrane protein. Cell junction, synapse. Cytoplasm, cytosol. Cell membrane {ECO:0000250}; Peripheral membrane protein {ECO:0000250}; Cytoplasmic side {ECO:0000250}. Note=In primary neuronal c…
1660 | 675539	34	1389	R.YDAPPPTLHHHSPHSPHSPHAR.H	R.YDAPPPTLHHHSPHSPHSPHAR.H	0	R.YDAPPPTLHHHSPHSPHSPHAR.H_0		9.2e-18	5.3e-16	778.1	778.1	5	495.844	3.87	>sp|D3YZU1|SHAN1_MOUSE SH3 and multiple ankyrin repeat domains protein 1 OS=Mus musculus GN=Shank1 PE=1 SV=1	controllerType=0 controllerNumber=1 scan=10680		bd20210216_rb_psd_glcnac_fxn_01.10680.10680.5	hcd	0	0	0	0	1.3e-18	8.2e-17	FALSE															Cytoplasm {ECO:0000250}. Cell junction, synapse {ECO:0000250}. Cell junction, synapse, postsynaptic density {ECO:0000250}. Note=Colocalizes with alpha-latrotoxin receptor 1. {ECO:0000250}.
902 | 205551	7	382	R.YPPGVVS[+203.07937]VAPTGIPAAVEGIVPSAMSLSHGLPPVAHPPHAPSPGQTVKPEADR.D	R.YPPGVVSVAPTGIPAAVEGIVPSAMSLSHGLPPVAHPPHAPSPGQTVKPEADR.D	1	R.YPPGVVSVAPTGIPAAVEGIVPSAMSLSHGLPPVAHPPHAPSPGQTVKPEADR.D_1	S7(HexNAc / 203.0794)	5.8e-18	3.3e-16	778.5	146.5	6	907.979	3.72	>sp|O88712|CTBP1_MOUSE C-terminal-binding protein 1 OS=Mus musculus GN=Ctbp1 PE=1 SV=2	controllerType=0 controllerNumber=1 scan=30355		bd20210216_rb_psd_glcnac_fxn_01.30355.30355.6	ethcd	0	0	0	0	6.2e-19	3.6e-17	FALSE															Cytoplasm {ECO:0000250|UniProtKB:Q13363}. Nucleus {ECO:0000250|UniProtKB:Q13363}.
1661 | 669007	34	1389	R.YDAPPPTLHHHSPHSPHSPHAR.H	R.YDAPPPTLHHHSPHSPHSPHAR.H	0	R.YDAPPPTLHHHSPHSPHSPHAR.H_0		1.1e-17	6.5e-16	782.6	782.6	5	495.844	3.26	>sp|D3YZU1|SHAN1_MOUSE SH3 and multiple ankyrin repeat domains protein 1 OS=Mus musculus GN=Shank1 PE=1 SV=1	controllerType=0 controllerNumber=1 scan=8814		bd20210216_rb_psd_glcnac_fxn_01.8814.8814.5	hcd	0	0	0	0	1.7e-18	1.1e-16	FALSE		495.844	24.9	5	0.0002	0.4721	0	2548						163497	Cytoplasm {ECO:0000250}. Cell junction, synapse {ECO:0000250}. Cell junction, synapse, postsynaptic density {ECO:0000250}. Note=Colocalizes with alpha-latrotoxin receptor 1. {ECO:0000250}.
3494 | 765522	157	389	R.PGGSLGVHPEGQQLLGMHVVQGPQVR.Q	R.PGGSLGVHPEGQQLLGMHVVQGPQVR.Q	0	R.PGGSLGVHPEGQQLLGMHVVQGPQVR.Q_0		1.9e-18	1.1e-16	768.1	768.1	4	670.108	4.57	>sp|P63058|THA_MOUSE Thyroid hormone receptor alpha OS=Mus musculus GN=Thra PE=1 SV=2	controllerType=0 controllerNumber=1 scan=20324		bd20210216_rb_psd_glcnac_fxn_01.20324.20324.4	hcd	0	0	0	0	1.8e-19	1e-17	FALSE	3.5345	670.108	56.3667	4	0.0006	0.0083	0	9109	3470			3478	12293	7714	Nucleus.; [Isoform Alpha-deltaE6]: Cytoplasm. Note=Sequesters isoform Alpha-1 into this compartment.; [Isoform Alpha-2]: Cytoplasm {ECO:0000269|PubMed:20078863}. Nucleus {ECO:0000269|PubMed:20078863}. Note=When overexpressed found in the cytoplasm where it colocalizes with TACC1. {ECO:0000269|PubMed:20078863}.
1242 | 625799	18	819	R.PGASPDPFGPPPQVPSRPNR.A	R.PGASPDPFGPPPQVPSRPNR.A	0	R.PGASPDPFGPPPQVPSRPNR.A_0		3.2e-18	1.9e-16	724.8	724.8	3	690.691	3.61	>sp|P39053-4|DYN1_MOUSE Isoform 4 of Dynamin-1 OS=Mus musculus GN=Dnm1	controllerType=0 controllerNumber=1 scan=17223		bd20210216_rb_psd_glcnac_fxn_01.17223.17223.3	hcd	0	0	0	0	3.2e-19	2e-17	FALSE	4.46995	690.692	48.2333	3	0.0004	0.3322	0	7509	4917		13347	3111	13906	1080000
744 | 829526	5	1316	K.PASSPPSQSASPVKPPS[+79.96633]PGTPALHVPAKPPR.A	K.PASSPPSQSASPVKPPS[+79.96633]PGTPALHVPAKPPR.A	0	K.PASSPPSQSASPVKPPS[+79.96633]PGTPALHVPAKPPR.A_0	S17(Phospho / 79.9663)	2.7e-18	1.6e-16	833.9	67.2	4	780.659	3.05	>sp|Q6P9K8|CSKI1_MOUSE Caskin-1 OS=Mus musculus GN=Caskin1 PE=1 SV=2	controllerType=0 controllerNumber=1 scan=16233		bd20210216_rb_psd_glcnac_fxn_01.16233.16233.4	hcd	0	0	0	0	2.8e-19	1.8e-17	FALSE		780.659	45.1167	4	0.0001	0.0474	0	6565	1865				11460	17833	Cytoplasm {ECO:0000250}.
604 | 89673	3	632	R.PAKPQLAQKPS[+79.96633]QDVPPPITAAAGGPPHPQLNK.S	R.PAKPQLAQKPS[+79.96633]QDVPPPITAAAGGPPHPQLNK.S	0	R.PAKPQLAQKPS[+79.96633]QDVPPPITAAAGGPPHPQLNK.S_0	S11(Phospho / 79.9663)	2.2e-18	1.3e-16	833.6	255.2	4	833.443	3.88	>sp|O88935|SYN1_MOUSE Synapsin-1 OS=Mus musculus GN=Syn1 PE=1 SV=2	controllerType=0 controllerNumber=1 scan=17714		bd20210216_rb_psd_glcnac_fxn_01.17714.17714.4	ethcd	0	0	0	0	2.2e-19	1.3e-17	FALSE															Cell junction, synapse {ECO:0000269|PubMed:11571277}. Golgi apparatus {ECO:0000269|PubMed:11571277}.
1662 | 672526	34	1389	R.YDAPPPTLHHHSPHSPHSPHAR.H	R.YDAPPPTLHHHSPHSPHSPHAR.H	0	R.YDAPPPTLHHHSPHSPHSPHAR.H_0		1.6e-17	9.3e-16	767.2	767.2	5	495.844	4.61	>sp|D3YZU1|SHAN1_MOUSE SH3 and multiple ankyrin repeat domains protein 1 OS=Mus musculus GN=Shank1 PE=1 SV=1	controllerType=0 controllerNumber=1 scan=9642		bd20210216_rb_psd_glcnac_fxn_01.9642.9642.5	hcd	0	0	0	0	2.2e-18	1.4e-16	FALSE		495.844	27.6	5	0.0003	0.0194	0	3156						75467	Cytoplasm {ECO:0000250}. Cell junction, synapse {ECO:0000250}. Cell junction, synapse, postsynaptic density {ECO:0000250}. Note=Colocalizes with alpha-latrotoxin receptor 1. {ECO:0000250}.
286 | 121160	1	2495	R.GPPPAAT[+203.07937]ELAQNGQYWPPLT[+203.07937]HAAFIAVAGTEGPGQPR.E	R.GPPPAATELAQNGQYWPPLTHAAFIAVAGTEGPGQPR.E	2	R.GPPPAATELAQNGQYWPPLTHAAFIAVAGTEGPGQPR.E_2	T7(HexNAc / 203.0794); T20(HexNAc / 203.0794)	1.5e-17	8.6e-16	831.8	279.3	4	1044.52	-0.34	>sp|O88737|BSN_MOUSE Protein bassoon OS=Mus musculus GN=Bsn PE=1 SV=4	controllerType=0 controllerNumber=1 scan=28611		bd20210216_rb_psd_glcnac_fxn_01.28611.28611.4	ethcd	0	0	0	0	2.1e-18	1.3e-16	FALSE															Cytoplasm {ECO:0000250|UniProtKB:O88778}. Cell junction, synapse, presynaptic active zone {ECO:0000269|PubMed:12628168, ECO:0000269|PubMed:12628169}. Cytoplasm, cytoskeleton {ECO:0000250|UniProtKB:O88778}. Cytoplasmic vesicle, secretory vesicle, synaptic vesicle membrane {ECO:0000269|PubMed:12628169}; Peripheral membrane protein {ECO:0000250|UniProtKB:O88778}. Note=In retina, is localized in the …
3761 | 760864	190	1955	R.SHSAPGC[+57.02146]VLPQDPMDPPALPPKPYHPR.L	R.SHSAPGC[+57.02146]VLPQDPMDPPALPPKPYHPR.L	0	R.SHSAPGC[+57.02146]VLPQDPMDPPALPPKPYHPR.L_0		3.3e-18	1.9e-16	831.8	831.8	5	593.099	6.01	>tr|F8VPQ1|F8VPQ1_MOUSE Dedicator of cytokinesis protein 3 OS=Mus musculus GN=Dock3 PE=1 SV=1	controllerType=0 controllerNumber=1 scan=18568	C7(Carbamidomethyl / 57.0215)	bd20210216_rb_psd_glcnac_fxn_01.18568.18568.5	hcd	0	0	0	0	3.7e-19	2.4e-17	FALSE		593.097	51.7667	5	0.002	0.2792	0	8245					2214	8795
592 | 80889	3	632	R.PAKPQLAQKPSQDVPPPIT[+203.07937]AAAGGPPHPQLNK.S	R.PAKPQLAQKPSQDVPPPITAAAGGPPHPQLNK.S	1	R.PAKPQLAQKPSQDVPPPITAAAGGPPHPQLNK.S_1	T19(HexNAc / 203.0794)	5.9e-18	3.4e-16	831.2	201.4	5	691.576	1.22	>sp|O88935|SYN1_MOUSE Synapsin-1 OS=Mus musculus GN=Syn1 PE=1 SV=2	controllerType=0 controllerNumber=1 scan=15559		bd20210216_rb_psd_glcnac_fxn_01.15559.15559.5	ethcd	0	0	0	0	6.7e-19	4e-17	FALSE															Cell junction, synapse {ECO:0000269|PubMed:11571277}. Golgi apparatus {ECO:0000269|PubMed:11571277}.
1663 | 667605	34	1389	R.YDAPPPTLHHHSPHSPHSPHAR.H	R.YDAPPPTLHHHSPHSPHSPHAR.H	0	R.YDAPPPTLHHHSPHSPHSPHAR.H_0		9.2e-18	5.3e-16	789.1	789.1	5	495.844	4.06	>sp|D3YZU1|SHAN1_MOUSE SH3 and multiple ankyrin repeat domains protein 1 OS=Mus musculus GN=Shank1 PE=1 SV=1	controllerType=0 controllerNumber=1 scan=8382		bd20210216_rb_psd_glcnac_fxn_01.8382.8382.5	hcd	0	0	0	0	1.2e-18	7.6e-17	FALSE		495.844	24.9	5	0.0002	0.5888	0	2548						163497	Cytoplasm {ECO:0000250}. Cell junction, synapse {ECO:0000250}. Cell junction, synapse, postsynaptic density {ECO:0000250}. Note=Colocalizes with alpha-latrotoxin receptor 1. {ECO:0000250}.
1664 | 673807	34	1389	R.YDAPPPTLHHHSPHSPHSPHAR.H	R.YDAPPPTLHHHSPHSPHSPHAR.H	0	R.YDAPPPTLHHHSPHSPHSPHAR.H_0		9.2e-18	5.3e-16	765.7	765.7	5	495.844	4.24	>sp|D3YZU1|SHAN1_MOUSE SH3 and multiple ankyrin repeat domains protein 1 OS=Mus musculus GN=Shank1 PE=1 SV=1	controllerType=0 controllerNumber=1 scan=10059		bd20210216_rb_psd_glcnac_fxn_01.10059.10059.5	hcd	0	0	0	0	1.3e-18	7.9e-17	FALSE		495.844	29.1833	5	0.0001	0.5104	0	3615						115350	Cytoplasm {ECO:0000250}. Cell junction, synapse {ECO:0000250}. Cell junction, synapse, postsynaptic density {ECO:0000250}. Note=Colocalizes with alpha-latrotoxin receptor 1. {ECO:0000250}.
4390 | 559599	330	117	R.PAPPEPAADSPLAGPLERPR.G	R.PAPPEPAADSPLAGPLERPR.G	0	R.PAPPEPAADSPLAGPLERPR.G_0		4e-18	2.3e-16	795.6	795.6	3	680.031	3.22	>tr|A0A1L1STD6|A0A1L1STD6_MOUSE InaF motif-containing 2 OS=Mus musculus GN=Inafm2 PE=4 SV=1	controllerType=0 controllerNumber=1 scan=18480		bd20210216_rb_psd_glcnac_fxn_01.18480.18480.3	hcd	0	0	0	0	4.3e-19	2.8e-17	FALSE		680.031	51.25	3	0.0005	0.0067	0	8210						12664
4346 | 695732	320	13	R.GPFPGVSTDDSAVPPPGGAPHFGHYR.T	R.GPFPGVSTDDSAVPPPGGAPHFGHYR.T	0	R.GPFPGVSTDDSAVPPPGGAPHFGHYR.T_0		2.3e-18	1.3e-16	829.1	829.1	4	655.567	3.27	>sp|Q91V17|ZNRF1_MOUSE E3 ubiquitin-protein ligase ZNRF1 OS=Mus musculus GN=Znrf1 PE=1 SV=1	controllerType=0 controllerNumber=1 scan=19672		bd20210216_rb_psd_glcnac_fxn_01.19672.19672.4	hcd	0	0	0	0	2.4e-19	1.5e-17	FALSE		655.567	54.6667	4	0	0.2021	0	8805					2302	49215	Endosome. Lysosome. Membrane; Peripheral membrane protein. Cytoplasmic vesicle, secretory vesicle, synaptic vesicle membrane {ECO:0000305}; Peripheral membrane protein {ECO:0000305}. Note=Associated with synaptic vesicle membranes in neurons.
624 | 87604	3	635	K.PQLAQKPSQDVPPPIT[+203.07937]AAAGGPPHPQLNK.S	K.PQLAQKPSQDVPPPITAAAGGPPHPQLNK.S	1	K.PQLAQKPSQDVPPPITAAAGGPPHPQLNK.S_1	T16(HexNAc / 203.0794)	8.3e-19	4.8e-17	766.1	181.8	4	790.175	4.18	>sp|O88935|SYN1_MOUSE Synapsin-1 OS=Mus musculus GN=Syn1 PE=1 SV=2	controllerType=0 controllerNumber=1 scan=16977		bd20210216_rb_psd_glcnac_fxn_01.16977.16977.4	ethcd	0	0	0	0	7.8e-20	4e-18	FALSE															Cell junction, synapse {ECO:0000269|PubMed:11571277}. Golgi apparatus {ECO:0000269|PubMed:11571277}.
3545 | 636874	162	472	K.VPRPEDTLTYADLDMVHLSR.A	K.VPRPEDTLTYADLDMVHLSR.A	0	K.VPRPEDTLTYADLDMVHLSR.A_0		3.2e-18	1.9e-16	793.9	793.9	4	582.799	3.57	>sp|P97797|SHPS1_MOUSE Tyrosine-protein phosphatase non-receptor type substrate 1 OS=Mus musculus GN=Sirpa PE=1 SV=1	controllerType=0 controllerNumber=1 scan=24476		bd20210216_rb_psd_glcnac_fxn_01.24476.24476.4	hcd	0	0	0	0	3.4e-19	2.2e-17	FALSE		582.799	68.0833	4	0.0001	0.0435	0	10967							Membrane; Single-pass type I membrane protein.
903 | 205791	7	382	R.YPPGVVS[+203.07937]VAPTGIPAAVEGIVPSAMSLSHGLPPVAHPPHAPSPGQTVKPEADR.D	R.YPPGVVSVAPTGIPAAVEGIVPSAMSLSHGLPPVAHPPHAPSPGQTVKPEADR.D	1	R.YPPGVVSVAPTGIPAAVEGIVPSAMSLSHGLPPVAHPPHAPSPGQTVKPEADR.D_1	S7(HexNAc / 203.0794)	7.2e-18	4.1e-16	741	181.2	7	778.411	3.38	>sp|O88712|CTBP1_MOUSE C-terminal-binding protein 1 OS=Mus musculus GN=Ctbp1 PE=1 SV=2	controllerType=0 controllerNumber=1 scan=30437		bd20210216_rb_psd_glcnac_fxn_01.30437.30437.7	ethcd	0	0	0	0	8.7e-19	5.2e-17	FALSE															Cytoplasm {ECO:0000250|UniProtKB:Q13363}. Nucleus {ECO:0000250|UniProtKB:Q13363}.
859 | 201511	7	382	R.YPPGVVSVAPTGIPAAVEGIVPSAM[+15.99492]S[+203.07937]LSHGLPPVAHPPHAPSPGQTVKPEADR.D	R.YPPGVVSVAPTGIPAAVEGIVPSAM[+15.99492]SLSHGLPPVAHPPHAPSPGQTVKPEADR.D	1	R.YPPGVVSVAPTGIPAAVEGIVPSAM[+15.99492]SLSHGLPPVAHPPHAPSPGQTVKPEADR.D_1	M25(Oxidation / 15.9949); S26(HexNAc / 203.0794)	5.8e-18	3.3e-16	814.2	17.3	6	910.645	3.92	>sp|O88712|CTBP1_MOUSE C-terminal-binding protein 1 OS=Mus musculus GN=Ctbp1 PE=1 SV=2	controllerType=0 controllerNumber=1 scan=28217		bd20210216_rb_psd_glcnac_fxn_01.28217.28217.6	ethcd	0	0	0	0	6e-19	3.5e-17	FALSE															Cytoplasm {ECO:0000250|UniProtKB:Q13363}. Nucleus {ECO:0000250|UniProtKB:Q13363}.
1608 | 546275	31	1321	R.HFHAHGPVPGPQHYTLGR.P	R.HFHAHGPVPGPQHYTLGR.P	0	R.HFHAHGPVPGPQHYTLGR.P_0		7.9e-17	4.5e-15	791.4	791.4	4	502.759	4.31	>tr|E9QAD8|E9QAD8_MOUSE IQ motif and SEC7 domain-containing protein 2 OS=Mus musculus GN=Iqsec2 PE=1 SV=1	controllerType=0 controllerNumber=1 scan=12999		bd20210216_rb_psd_glcnac_fxn_01.12999.12999.4	hcd	0	0	0	0	8.5e-18	5.1e-16	FALSE		502.759	36.0833	4	0	0.335	0	5114					1417	9858	Cytoplasm {ECO:0000256|ARBA:ARBA00004496}.
2361 | 647657	68	174	R.KFDLGQDVIDFTGHALALYR.T	R.KFDLGQDVIDFTGHALALYR.T	0	R.KFDLGQDVIDFTGHALALYR.T_0		3.2e-18	1.9e-16	824.1	824.1	4	570.553	3.74	>sp|P50396|GDIA_MOUSE Rab GDP dissociation inhibitor alpha OS=Mus musculus GN=Gdi1 PE=1 SV=3	controllerType=0 controllerNumber=1 scan=33906		bd20210216_rb_psd_glcnac_fxn_01.33906.33906.4	hcd	0	0	0	0	3.5e-19	2.3e-17	FALSE		570.553	95.4667	4	0	0.1407	0	14453							Cytoplasm {ECO:0000250}. Golgi apparatus, trans-Golgi network {ECO:0000250}.
3025 | 771114	103	619	R.STAILVSWRPPPPETHNGALVGYSVR.Y	R.STAILVSWRPPPPETHNGALVGYSVR.Y	0	R.STAILVSWRPPPPETHNGALVGYSVR.Y_0		1.9e-18	1.1e-16	745.7	745.7	4	701.879	3.7	>sp|B0V2N1|PTPRS_MOUSE Receptor-type tyrosine-protein phosphatase S OS=Mus musculus GN=Ptprs PE=1 SV=1	controllerType=0 controllerNumber=1 scan=23435		bd20210216_rb_psd_glcnac_fxn_01.23435.23435.4	hcd	0	0	0	0	1.9e-19	1.1e-17	FALSE		701.879	65.1	4	0.0003	0.0419	0	10501	1816				5702	10457	Cell membrane {ECO:0000269|PubMed:26231120}; Single-pass type I membrane protein {ECO:0000305}. Cell projection, axon {ECO:0000269|PubMed:21454754}. Perikaryon {ECO:0000269|PubMed:21454754}. Cytoplasmic vesicle, secretory vesicle, synaptic vesicle membrane {ECO:0000250|UniProtKB:Q64605}. Cell junction, synapse, synaptosome {ECO:0000250|UniProtKB:Q64605}. Cell junction, synapse, postsynaptic densi…
4405 | 990305	336	44	R.SGPTSAQTPAPPQPTQPPPGPAAASGPGAAGPASSPPPAGPGPGPALPAVR.L	R.SGPTSAQTPAPPQPTQPPPGPAAASGPGAAGPASSPPPAGPGPGPALPAVR.L	0	R.SGPTSAQTPAPPQPTQPPPGPAAASGPGAAGPASSPPPAGPGPGPALPAVR.L_0		8.4e-18	4.8e-16	783.4	783.4	4	1124.33	4.25	>sp|Q08274|DMWD_MOUSE Dystrophia myotonica WD repeat-containing protein OS=Mus musculus GN=Dmwd PE=1 SV=3	controllerType=0 controllerNumber=1 scan=22381		bd20210216_rb_psd_glcnac_fxn_01.22381.22381.4	hcd	0	0	0	0	1e-18	6.4e-17	FALSE	3.86528	1124.33	62.1	4	0	0.0504	0	10044			2266	2071	8005	99774	Perikaryon {ECO:0000269|PubMed:12691844}. Cell projection, dendrite {ECO:0000269|PubMed:12691844}. Nucleus {ECO:0000269|PubMed:12691844}. Note=In neurons, shows punctate expression throughout the cell body, nucleus and dendrites. Not detected in axons. {ECO:0000269|PubMed:12691844}.
365 | 254911	1	3065	R.FPPAAPQYTAGSSGPTQNGFPAHQAPTYTGPSTYPAPTYPPGTGYPAEPGLPSQPAFHPTGHYAAPTPMPTT[+203.07937]QSAPFPVQADSR.A	R.FPPAAPQYTAGSSGPTQNGFPAHQAPTYTGPSTYPAPTYPPGTGYPAEPGLPSQPAFHPTGHYAAPTPMPTTQSAPFPVQADSR.A	1	R.FPPAAPQYTAGSSGPTQNGFPAHQAPTYTGPSTYPAPTYPPGTGYPAEPGLPSQPAFHPTGHYAAPTPMPTTQSAPFPVQADSR.A_1	T72(HexNAc / 203.0794)	1.9e-17	1.1e-15	772	10.2	7	1259.03	4.88	>sp|O88737|BSN_MOUSE Protein bassoon OS=Mus musculus GN=Bsn PE=1 SV=4	controllerType=0 controllerNumber=1 scan=27322		bd20210216_rb_psd_glcnac_fxn_01.27322.27322.7	ethcd	0	0	0	0	2.6e-18	1.6e-16	FALSE															Cytoplasm {ECO:0000250|UniProtKB:O88778}. Cell junction, synapse, presynaptic active zone {ECO:0000269|PubMed:12628168, ECO:0000269|PubMed:12628169}. Cytoplasm, cytoskeleton {ECO:0000250|UniProtKB:O88778}. Cytoplasmic vesicle, secretory vesicle, synaptic vesicle membrane {ECO:0000269|PubMed:12628169}; Peripheral membrane protein {ECO:0000250|UniProtKB:O88778}. Note=In retina, is localized in the …
1665 | 674979	34	1389	R.YDAPPPTLHHHSPHSPHSPHAR.H	R.YDAPPPTLHHHSPHSPHSPHAR.H	0	R.YDAPPPTLHHHSPHSPHSPHAR.H_0		9.2e-18	5.3e-16	746.2	746.2	5	495.844	3.56	>sp|D3YZU1|SHAN1_MOUSE SH3 and multiple ankyrin repeat domains protein 1 OS=Mus musculus GN=Shank1 PE=1 SV=1	controllerType=0 controllerNumber=1 scan=10474		bd20210216_rb_psd_glcnac_fxn_01.10474.10474.5	hcd	0	0	0	0	1.3e-18	8.1e-17	FALSE		495.844	29.1833	5	0.0002	0.599	0	3615						115350	Cytoplasm {ECO:0000250}. Cell junction, synapse {ECO:0000250}. Cell junction, synapse, postsynaptic density {ECO:0000250}. Note=Colocalizes with alpha-latrotoxin receptor 1. {ECO:0000250}.
4310 | 926681	313	26	R.RSPGGTSPPNGGLPGPLTATAAPPGPPAAVSPC[+57.02146]LGPAAAAGSGLR.R	R.RSPGGTSPPNGGLPGPLTATAAPPGPPAAVSPC[+57.02146]LGPAAAAGSGLR.R	0	R.RSPGGTSPPNGGLPGPLTATAAPPGPPAAVSPC[+57.02146]LGPAAAAGSGLR.R_0		1.3e-18	7.3e-17	767.4	767.4	4	1007.78	4.28	>tr|A0A0U1RPL0|A0A0U1RPL0_MOUSE Ataxin-2-like protein OS=Mus musculus GN=Atxn2l PE=1 SV=1	controllerType=0 controllerNumber=1 scan=26049	C33(Carbamidomethyl / 57.0215)	bd20210216_rb_psd_glcnac_fxn_01.26049.26049.4	hcd	0	0	0	0	1.4e-19	7.4e-18	FALSE		1007.78	72.6167	4	0.0001	0.035	0	11649	2656	1879			6242	22685
1170 | 1052706	16	5	R.GGGGRPGDSPGTTPAPGPPPPPPPPAPPQPQPPPAPPPNPTTPSHPESADEPGPR.A	R.GGGGRPGDSPGTTPAPGPPPPPPPPAPPQPQPPPAPPPNPTTPSHPESADEPGPR.A	0	R.GGGGRPGDSPGTTPAPGPPPPPPPPAPPQPQPPPAPPPNPTTPSHPESADEPGPR.A_0		1.2e-17	7.1e-16	820.8	820.8	5	1051.92	6.18	>sp|O88703|HCN2_MOUSE Potassium/sodium hyperpolarization-activated cyclic nucleotide-gated channel 2 OS=Mus musculus GN=Hcn2 PE=1 SV=1	controllerType=0 controllerNumber=1 scan=21491		bd20210216_rb_psd_glcnac_fxn_01.21491.21491.5	hcd	0	0	0	0	1.8e-18	1.1e-16	FALSE		1052.12	58.5833	5	0.1998	0.991	0	9630	7444	2238	3185		15494	54215	Cell membrane {ECO:0000269|PubMed:10962006, ECO:0000269|PubMed:11096117, ECO:0000269|PubMed:12034718, ECO:0000269|PubMed:12193608, ECO:0000269|PubMed:17562314, ECO:0000269|PubMed:23103389}; Multi-pass membrane protein {ECO:0000269|PubMed:10962006, ECO:0000269|PubMed:11096117, ECO:0000269|PubMed:12034718, ECO:0000269|PubMed:12193608, ECO:0000269|PubMed:17562314, ECO:0000269|PubMed:23103389}.
2902 | 527190	90	128	R.RLGAPQQPGPGPPPPHSR.R	R.RLGAPQQPGPGPPPPHSR.R	0	R.RLGAPQQPGPGPPPPHSR.R_0		4.6e-17	2.6e-15	781.7	781.7	3	616.001	2.77	>sp|Q6WVG3|KCD12_MOUSE BTB/POZ domain-containing protein KCTD12 OS=Mus musculus GN=Kctd12 PE=1 SV=1	controllerType=0 controllerNumber=1 scan=7011		bd20210216_rb_psd_glcnac_fxn_01.7011.7011.3	hcd	0	0	0	0	5.3e-18	3.3e-16	FALSE		616.001	21.0167	3	0.0004	0.228	0	1894					3870	45993	Cell junction, synapse, presynaptic cell membrane {ECO:0000269|PubMed:20400944}. Cell junction, synapse, postsynaptic cell membrane {ECO:0000269|PubMed:20400944}. Note=Colocalizes with GABRB1.
266 | 38220	1	2082	R.GDAVGFQEASLAQYSATT[+203.07937]AR.E	R.GDAVGFQEASLAQYSATTAR.E	1	R.GDAVGFQEASLAQYSATTAR.E_1	T18(HexNAc / 203.0794)	2.9e-17	1.6e-15	731.8	7.1	3	749.359	2	>sp|O88737|BSN_MOUSE Protein bassoon OS=Mus musculus GN=Bsn PE=1 SV=4	controllerType=0 controllerNumber=1 scan=19801		bd20210216_rb_psd_glcnac_fxn_01.19801.19801.3	ethcd	0	0	0	0	3.6e-18	2.3e-16	FALSE															Cytoplasm {ECO:0000250|UniProtKB:O88778}. Cell junction, synapse, presynaptic active zone {ECO:0000269|PubMed:12628168, ECO:0000269|PubMed:12628169}. Cytoplasm, cytoskeleton {ECO:0000250|UniProtKB:O88778}. Cytoplasmic vesicle, secretory vesicle, synaptic vesicle membrane {ECO:0000269|PubMed:12628169}; Peripheral membrane protein {ECO:0000250|UniProtKB:O88778}. Note=In retina, is localized in the …
1666 | 676218	34	1389	R.YDAPPPTLHHHSPHSPHSPHAR.H	R.YDAPPPTLHHHSPHSPHSPHAR.H	0	R.YDAPPPTLHHHSPHSPHSPHAR.H_0		9.2e-18	5.3e-16	759.2	759.2	5	495.844	3.81	>sp|D3YZU1|SHAN1_MOUSE SH3 and multiple ankyrin repeat domains protein 1 OS=Mus musculus GN=Shank1 PE=1 SV=1	controllerType=0 controllerNumber=1 scan=10897		bd20210216_rb_psd_glcnac_fxn_01.10897.10897.5	hcd	0	0	0	0	1.3e-18	8.4e-17	FALSE		495.844	31.4333	5	0.0001	0.5482	0	4079					1544	76317	Cytoplasm {ECO:0000250}. Cell junction, synapse {ECO:0000250}. Cell junction, synapse, postsynaptic density {ECO:0000250}. Note=Colocalizes with alpha-latrotoxin receptor 1. {ECO:0000250}.
2021 | 158031	43	754	K.IHQVQHLPQTAPPTPPPAPPITATVPPQAPPKPLVT[+203.07937]IPPSASTK.T	K.IHQVQHLPQTAPPTPPPAPPITATVPPQAPPKPLVTIPPSASTK.T	1	K.IHQVQHLPQTAPPTPPPAPPITATVPPQAPPKPLVTIPPSASTK.T_1	T36(HexNAc / 203.0794)	1e-18	5.9e-17	818.8	71.7	5	944.528	3.79	>tr|F2Z3U3|F2Z3U3_MOUSE Ras association (RalGDS/AF-6) and pleckstrin homology domains 1 OS=Mus musculus GN=Raph1 PE=1 SV=2	controllerType=0 controllerNumber=1 scan=22881		bd20210216_rb_psd_glcnac_fxn_01.22881.22881.5	ethcd	0	0	0	0	1e-19	5.6e-18	FALSE
1667 | 673166	34	1389	R.YDAPPPTLHHHSPHSPHSPHAR.H	R.YDAPPPTLHHHSPHSPHSPHAR.H	0	R.YDAPPPTLHHHSPHSPHSPHAR.H_0		1.6e-17	9.3e-16	754.7	754.7	5	495.844	4.92	>sp|D3YZU1|SHAN1_MOUSE SH3 and multiple ankyrin repeat domains protein 1 OS=Mus musculus GN=Shank1 PE=1 SV=1	controllerType=0 controllerNumber=1 scan=9851		bd20210216_rb_psd_glcnac_fxn_01.9851.9851.5	hcd	0	0	0	0	2.2e-18	1.4e-16	FALSE		495.844	27.6	5	0.0004	0.5235	0	3156						75467	Cytoplasm {ECO:0000250}. Cell junction, synapse {ECO:0000250}. Cell junction, synapse, postsynaptic density {ECO:0000250}. Note=Colocalizes with alpha-latrotoxin receptor 1. {ECO:0000250}.
4396 | 662405	332	738	R.GGPGGGGMVGGGGHRPHEGPGGSMGSGHR.S	R.GGPGGGGMVGGGGHRPHEGPGGSMGSGHR.S	0	R.GGPGGGGMVGGGGHRPHEGPGGSMGSGHR.S_0		5.8e-18	3.3e-16	817.6	817.6	4	639.04	2.66	>sp|Q80W00|PP1RA_MOUSE Serine/threonine-protein phosphatase 1 regulatory subunit 10 OS=Mus musculus GN=Ppp1r10 PE=1 SV=1	controllerType=0 controllerNumber=1 scan=5802		bd20210216_rb_psd_glcnac_fxn_01.5802.5802.4	hcd	0	0	0	0	6.4e-19	3.7e-17	FALSE		639.041	17.95	4	0.0002	0.0832	0	1053							Nucleus {ECO:0000255|PROSITE-ProRule:PRU00649}. Note=Found in discrete nucleoplasmic bodies and within nucleoli (By similarity). Associates with chromatin during interphase, excluded from condensed chromosomes during early mitosis and is reloaded onto chromosomes at the late telophase. {ECO:0000250, ECO:0000269|PubMed:20516061}.
2610 | 779699	74	356	R.C[+57.02146]LDPVPHPINFGGPHNFVQVPGFPR.R	R.C[+57.02146]LDPVPHPINFGGPHNFVQVPGFPR.R	0	R.C[+57.02146]LDPVPHPINFGGPHNFVQVPGFPR.R_0		1.9e-18	1.1e-16	777.9	777.9	4	700.358	4.11	>sp|O54991|CNTP1_MOUSE Contactin-associated protein 1 OS=Mus musculus GN=Cntnap1 PE=1 SV=2	controllerType=0 controllerNumber=1 scan=27301	C1(Carbamidomethyl / 57.0215)	bd20210216_rb_psd_glcnac_fxn_01.27301.27301.4	hcd	0	0	0	0	1.9e-19	1.1e-17	FALSE		700.357	76.4667	4	0.0006	0.1564	0	12074						3000	Membrane {ECO:0000305}; Single-pass type I membrane protein {ECO:0000305}. Cell junction, paranodal septate junction {ECO:0000269|PubMed:25378149}.
2166 | 183151	55	898	R.PNPTPALPQPC[+57.02146]FPVPQPVPQSVPQPQPLPVPYTYS[+203.07937]IGTK.Q	R.PNPTPALPQPC[+57.02146]FPVPQPVPQSVPQPQPLPVPYTYSIGTK.Q	1	R.PNPTPALPQPC[+57.02146]FPVPQPVPQSVPQPQPLPVPYTYSIGTK.Q_1	S35(HexNAc / 203.0794)	1.7e-18	9.5e-17	816.1	5.2	4	1110.08	2.66	>sp|Q6PB44|PTN23_MOUSE Tyrosine-protein phosphatase non-receptor type 23 OS=Mus musculus GN=Ptpn23 PE=1 SV=2	controllerType=0 controllerNumber=1 scan=32679	C11(Carbamidomethyl / 57.0215)	bd20210216_rb_psd_glcnac_fxn_01.32679.32679.4	ethcd	0	0	0	0	1.7e-19	9.3e-18	FALSE															Nucleus {ECO:0000250}. Cytoplasm {ECO:0000250}. Cytoplasmic vesicle {ECO:0000250}. Endosome {ECO:0000250}. Cytoplasm, cytoskeleton, cilium basal body {ECO:0000250}.
2382 | 1011170	69	788	R.GPAPAIPSPGPHSGAPPVPFRPGPLPPFPNSSDSFGAPPQVPSR.P	R.GPAPAIPSPGPHSGAPPVPFRPGPLPPFPNSSDSFGAPPQVPSR.P	0	R.GPAPAIPSPGPHSGAPPVPFRPGPLPPFPNSSDSFGAPPQVPSR.P_0		1e-18	5.9e-17	815.1	815.1	4	1084.56	4.39	>sp|Q8BZ98|DYN3_MOUSE Dynamin-3 OS=Mus musculus GN=Dnm3 PE=1 SV=1	controllerType=0 controllerNumber=1 scan=27955		bd20210216_rb_psd_glcnac_fxn_01.27955.27955.4	hcd	0	0	0	0	1e-19	5.8e-18	TRUE	5.01021	1084.56	78.4833	4	0.0014	0.2273	0	12339	12858		9216	5878	29450	43656	Cytoplasm {ECO:0000250}. Cytoplasm, cytoskeleton {ECO:0000250}. Note=Microtubule-associated. {ECO:0000250}.
4277 | 409085	304	46	K.EGVVHGVTTVAEK.T	K.EGVVHGVTTVAEK.T	0	K.EGVVHGVTTVAEK.T_0		1.4e-16	8.3e-15	650.5	650.5	2	663.358	2.69	>sp|O55042|SYUA_MOUSE Alpha-synuclein OS=Mus musculus GN=Snca PE=1 SV=2	controllerType=0 controllerNumber=1 scan=9304		bd20210216_rb_psd_glcnac_fxn_01.9304.9304.2	hcd	0	0	0	0	1.7e-17	1.1e-15	FALSE		663.359	26.6333	2	0.0002	0.0518	0	3209					2207	1886	Cytoplasm {ECO:0000269|PubMed:31034892}. Membrane {ECO:0000250|UniProtKB:P37840}. Nucleus {ECO:0000250|UniProtKB:P37840}. Cell junction, synapse {ECO:0000250|UniProtKB:P37840}. Secreted {ECO:0000250|UniProtKB:P37840}. Note=Membrane-bound in dopaminergic neurons. {ECO:0000250|UniProtKB:P37840}.
2903 | 528270	90	128	R.RLGAPQQPGPGPPPPHSR.R	R.RLGAPQQPGPGPPPPHSR.R	0	R.RLGAPQQPGPGPPPPHSR.R_0		3.7e-17	2.1e-15	802.4	802.4	3	616.001	3.37	>sp|Q6WVG3|KCD12_MOUSE BTB/POZ domain-containing protein KCTD12 OS=Mus musculus GN=Kctd12 PE=1 SV=1	controllerType=0 controllerNumber=1 scan=7222		bd20210216_rb_psd_glcnac_fxn_01.7222.7222.3	hcd	0	0	0	0	4.2e-18	2.5e-16	FALSE		616.001	21.0167	3	0	0.3138	0	1894					3870	45993	Cell junction, synapse, presynaptic cell membrane {ECO:0000269|PubMed:20400944}. Cell junction, synapse, postsynaptic cell membrane {ECO:0000269|PubMed:20400944}. Note=Colocalizes with GABRB1.
4381 | 631552	326	137	R.IHYVGQNEPELLVAHAYTR.Y	R.IHYVGQNEPELLVAHAYTR.Y	0	R.IHYVGQNEPELLVAHAYTR.Y_0		3.2e-18	1.9e-16	751.1	751.1	4	553.291	3.85	>sp|O70252|HMOX2_MOUSE Heme oxygenase 2 OS=Mus musculus GN=Hmox2 PE=1 SV=1	controllerType=0 controllerNumber=1 scan=19331		bd20210216_rb_psd_glcnac_fxn_01.19331.19331.4	hcd	0	0	0	0	3.3e-19	2.1e-17	FALSE		553.291	53.5	4	0.0001	0.0258	0	8642							Microsome. Endoplasmic reticulum.
177 | 681892	1	1962	R.TQGVVGPGPHEEQRPYPQGLPGR.L	R.TQGVVGPGPHEEQRPYPQGLPGR.L	0	R.TQGVVGPGPHEEQRPYPQGLPGR.L_0		5.7e-18	3.3e-16	810.3	810.3	4	614.82	5.65	>sp|O88737|BSN_MOUSE Protein bassoon OS=Mus musculus GN=Bsn PE=1 SV=4	controllerType=0 controllerNumber=1 scan=12643		bd20210216_rb_psd_glcnac_fxn_01.12643.12643.4	hcd	0	0	0	0	5.7e-19	3.2e-17	FALSE		615.067	36	4	0.2471	0.5265	0	5043			2261		1640	2037	Cytoplasm {ECO:0000250|UniProtKB:O88778}. Cell junction, synapse, presynaptic active zone {ECO:0000269|PubMed:12628168, ECO:0000269|PubMed:12628169}. Cytoplasm, cytoskeleton {ECO:0000250|UniProtKB:O88778}. Cytoplasmic vesicle, secretory vesicle, synaptic vesicle membrane {ECO:0000269|PubMed:12628169}; Peripheral membrane protein {ECO:0000250|UniProtKB:O88778}. Note=In retina, is localized in the …
1243 | 627718	18	819	R.PGASPDPFGPPPQVPSRPNR.A	R.PGASPDPFGPPPQVPSRPNR.A	0	R.PGASPDPFGPPPQVPSRPNR.A_0		4e-18	2.3e-16	696.9	696.9	3	690.691	2.55	>sp|P39053-4|DYN1_MOUSE Isoform 4 of Dynamin-1 OS=Mus musculus GN=Dnm1	controllerType=0 controllerNumber=1 scan=17650		bd20210216_rb_psd_glcnac_fxn_01.17650.17650.3	hcd	0	0	0	0	4.1e-19	2.7e-17	FALSE	4.46995	690.692	48.2333	3	0.0011	0.7976	0	7509	4917		13347	3111	13906	1080000
1204 | 693716	16	733	R.APPGPLPPAASPGPPAASPPAAPSSPR.A	R.APPGPLPPAASPGPPAASPPAAPSSPR.A	0	R.APPGPLPPAASPGPPAASPPAAPSSPR.A_0		2.3e-18	1.3e-16	783.1	783.1	3	804.763	3.49	>sp|O88703|HCN2_MOUSE Potassium/sodium hyperpolarization-activated cyclic nucleotide-gated channel 2 OS=Mus musculus GN=Hcn2 PE=1 SV=1	controllerType=0 controllerNumber=1 scan=18925		bd20210216_rb_psd_glcnac_fxn_01.18925.18925.3	hcd	0	0	0	0	2.6e-19	1.6e-17	FALSE		804.761	52.3833	3	0.0019	0.0294	0	8441	3088				11062	28698	Cell membrane {ECO:0000269|PubMed:10962006, ECO:0000269|PubMed:11096117, ECO:0000269|PubMed:12034718, ECO:0000269|PubMed:12193608, ECO:0000269|PubMed:17562314, ECO:0000269|PubMed:23103389}; Multi-pass membrane protein {ECO:0000269|PubMed:10962006, ECO:0000269|PubMed:11096117, ECO:0000269|PubMed:12034718, ECO:0000269|PubMed:12193608, ECO:0000269|PubMed:17562314, ECO:0000269|PubMed:23103389}.
1083 | 831086	12	632	R.PAKPQLAQKPSQDVPPPITAAAGGPPHPQLK.A	R.PAKPQLAQKPSQDVPPPITAAAGGPPHPQLK.A	0	R.PAKPQLAQKPSQDVPPPITAAAGGPPHPQLK.A_0		2.2e-18	1.3e-16	804.6	804.6	4	784.94	3.57	>sp|O88935-1|SYN1_MOUSE Isoform Ib of Synapsin-1 OS=Mus musculus GN=Syn1	controllerType=0 controllerNumber=1 scan=16468		bd20210216_rb_psd_glcnac_fxn_01.16468.16468.4	hcd	0	0	0	0	2.1e-19	1.2e-17	FALSE	1.67431	784.94	45.7333	4	0	0.082	0	6994				1483	2483	163078
4363 | 824936	325	7	K.EGGGGSPAYHLPHPHPHPPQHAQYVGPYR.L	K.EGGGGSPAYHLPHPHPHPPQHAQYVGPYR.L	0	K.EGGGGSPAYHLPHPHPHPPQHAQYVGPYR.L_0		5.8e-18	3.3e-16	804.6	804.6	5	628.908	3.03	>sp|Q5RJI5|BRSK1_MOUSE Serine/threonine-protein kinase BRSK1 OS=Mus musculus GN=Brsk1 PE=1 SV=1	controllerType=0 controllerNumber=1 scan=15064		bd20210216_rb_psd_glcnac_fxn_01.15064.15064.5	hcd	0	0	0	0	6.5e-19	3.9e-17	FALSE		628.907	42.1167	5	0.0001	0.284	0	6492					2314	6412	Cytoplasm {ECO:0000250}. Nucleus {ECO:0000250}. Cytoplasm, cytoskeleton, microtubule organizing center, centrosome {ECO:0000250}. Cell junction, synapse {ECO:0000250|UniProtKB:B2DD29}. Cell junction, synapse, presynaptic active zone {ECO:0000250|UniProtKB:B2DD29}. Cytoplasmic vesicle, secretory vesicle, synaptic vesicle {ECO:0000250|UniProtKB:B2DD29}. Note=Nuclear in the absence of DNA damage. Tr…
2854 | 627517	85	277	R.PAPAPVPSPAPPQPVQPGPPGGSR.A	R.PAPAPVPSPAPPQPVQPGPPGGSR.A	0	R.PAPAPVPSPAPPQPVQPGPPGGSR.A_0		2.7e-18	1.6e-16	769.8	769.8	4	564.556	3.45	>sp|P47708|RP3A_MOUSE Rabphilin-3A OS=Mus musculus GN=Rph3a PE=1 SV=2	controllerType=0 controllerNumber=1 scan=17619		bd20210216_rb_psd_glcnac_fxn_01.17619.17619.4	hcd	0	0	0	0	2.9e-19	1.8e-17	FALSE		564.556	49.1333	4	0.0002	0.1788	0	7741						9729	Cytoplasmic vesicle, secretory vesicle, synaptic vesicle membrane {ECO:0000250|UniProtKB:P47709}. Cell projection, dendritic spine {ECO:0000250|UniProtKB:P47709}. Cell junction, synapse, postsynaptic cell membrane {ECO:0000250|UniProtKB:P47709}. Membrane {ECO:0000250|UniProtKB:P47709}; Peripheral membrane protein {ECO:0000250|UniProtKB:P47709}.
2439 | 698652	73	96	R.MVVNEGADGGQSVYHIHLHVLGGR.Q	R.MVVNEGADGGQSVYHIHLHVLGGR.Q	0	R.MVVNEGADGGQSVYHIHLHVLGGR.Q_0		5e-18	2.8e-16	800.6	800.6	4	637.076	3.77	>sp|P70349|HINT1_MOUSE Histidine triad nucleotide-binding protein 1 OS=Mus musculus GN=Hint1 PE=1 SV=3	controllerType=0 controllerNumber=1 scan=20744		bd20210216_rb_psd_glcnac_fxn_01.20744.20744.4	hcd	0	0	0	0	5.2e-19	3e-17	FALSE															Cytoplasm. Nucleus.
3107 | 534111	110	924	K.PIRPGHYPASSPTAVHAVR.G	K.PIRPGHYPASSPTAVHAVR.G	0	K.PIRPGHYPASSPTAVHAVR.G_0		1.8e-17	1e-15	765.8	765.8	3	671.7	3.82	>sp|P28738|KIF5C_MOUSE Kinesin heavy chain isoform 5C OS=Mus musculus GN=Kif5c PE=1 SV=3	controllerType=0 controllerNumber=1 scan=9018		bd20210216_rb_psd_glcnac_fxn_01.9018.9018.3	hcd	0	0	0	0	2.3e-18	1.5e-16	FALSE		671.699	25.9167	3	0.0007	0.0178	0	3050			2064		2927	1755	Cytoplasm, cytoskeleton {ECO:0000305}. Cell projection, dendrite {ECO:0000250|UniProtKB:O60282}. Note=Abundant in distal regions of dendrites. {ECO:0000250|UniProtKB:O60282}.
1668 | 667887	34	1389	R.YDAPPPTLHHHSPHSPHSPHAR.H	R.YDAPPPTLHHHSPHSPHSPHAR.H	0	R.YDAPPPTLHHHSPHSPHSPHAR.H_0		2.9e-17	1.7e-15	783.2	783.2	4	619.553	3.08	>sp|D3YZU1|SHAN1_MOUSE SH3 and multiple ankyrin repeat domains protein 1 OS=Mus musculus GN=Shank1 PE=1 SV=1	controllerType=0 controllerNumber=1 scan=8452		bd20210216_rb_psd_glcnac_fxn_01.8452.8452.4	hcd	0	0	0	0	3.7e-18	2.3e-16	FALSE		619.553	24.8667	4	0.0002	0.3782	0	2575	3594				1572	50854	Cytoplasm {ECO:0000250}. Cell junction, synapse {ECO:0000250}. Cell junction, synapse, postsynaptic density {ECO:0000250}. Note=Colocalizes with alpha-latrotoxin receptor 1. {ECO:0000250}.
4383 | 649492	327	77	K.HVSILDLPGDVLIIPQATLGGR.V	K.HVSILDLPGDVLIIPQATLGGR.V	0	K.HVSILDLPGDVLIIPQATLGGR.V_0		3.2e-18	1.9e-16	779.4	779.4	3	762.109	4.31	>sp|Q8BHA3|DTD2_MOUSE Putative D-tyrosyl-tRNA(Tyr) deacylase 2 OS=Mus musculus GN=Dtd2 PE=1 SV=1	controllerType=0 controllerNumber=1 scan=35066		bd20210216_rb_psd_glcnac_fxn_01.35066.35066.3	hcd	0	0	0	0	3.6e-19	2.3e-17	FALSE		762.109	98.3833	3	0.0002	0.0071	0	14871							Cytoplasm {ECO:0000305}.
48 | 971628	1	1414	R.SPSTSSTIHSYGQPPT[+203.07937]TANYGSQTEELPHAPSGPPGSGR.A	R.SPSTSSTIHSYGQPPTTANYGSQTEELPHAPSGPPGSGR.A	1	R.SPSTSSTIHSYGQPPTTANYGSQTEELPHAPSGPPGSGR.A_1	T16(HexNAc / 203.0794)	9.2e-19	5.3e-17	751	0	4	1035.99	4.12	>sp|O88737|BSN_MOUSE Protein bassoon OS=Mus musculus GN=Bsn PE=1 SV=4	controllerType=0 controllerNumber=1 scan=16372		bd20210216_rb_psd_glcnac_fxn_01.16372.16372.4	hcd	0	0	0	0	9.3e-20	5e-18	FALSE	4.43093	1035.98	45.3833	4	0.0003	0.1728	0	6785	738551	339925	402946	363355	1610000	971718	Cytoplasm {ECO:0000250|UniProtKB:O88778}. Cell junction, synapse, presynaptic active zone {ECO:0000269|PubMed:12628168, ECO:0000269|PubMed:12628169}. Cytoplasm, cytoskeleton {ECO:0000250|UniProtKB:O88778}. Cytoplasmic vesicle, secretory vesicle, synaptic vesicle membrane {ECO:0000269|PubMed:12628169}; Peripheral membrane protein {ECO:0000250|UniProtKB:O88778}. Note=In retina, is localized in the …
1609 | 543941	31	1321	R.HFHAHGPVPGPQHYTLGR.P	R.HFHAHGPVPGPQHYTLGR.P	0	R.HFHAHGPVPGPQHYTLGR.P_0		7.9e-17	4.5e-15	762.8	762.8	4	502.759	4.44	>tr|E9QAD8|E9QAD8_MOUSE IQ motif and SEC7 domain-containing protein 2 OS=Mus musculus GN=Iqsec2 PE=1 SV=1	controllerType=0 controllerNumber=1 scan=12363		bd20210216_rb_psd_glcnac_fxn_01.12363.12363.4	hcd	0	0	0	0	8.4e-18	4.9e-16	FALSE		502.759	34.9	4	0.0001	0.1718	0	4674					9618	7570	Cytoplasm {ECO:0000256|ARBA:ARBA00004496}.
4358 | 754720	324	771	R.NRPSVPPPPHPPGTHTVDGGLTSSVPTASR.I	R.NRPSVPPPPHPPGTHTVDGGLTSSVPTASR.I	0	R.NRPSVPPPPHPPGTHTVDGGLTSSVPTASR.I_0		2.7e-18	1.6e-16	800.9	800.9	4	754.643	2.84	>sp|Q3UIA2|RHG17_MOUSE Rho GTPase-activating protein 17 OS=Mus musculus GN=Arhgap17 PE=1 SV=1	controllerType=0 controllerNumber=1 scan=14740		bd20210216_rb_psd_glcnac_fxn_01.14740.14740.4	hcd	0	0	0	0	2.7e-19	1.7e-17	FALSE	5.01464	754.642	40.9667	4	0.0004	0.0227	0	6082	2661		2826	1776	8906	49214	Membrane {ECO:0000250}; Peripheral membrane protein {ECO:0000250}. Cytoplasm {ECO:0000250}. Cell junction, tight junction {ECO:0000250}. Note=Associates with membranes and concentrates at sites of cell-cell contact. {ECO:0000250}.
1669 | 671606	34	1389	R.YDAPPPTLHHHSPHSPHSPHAR.H	R.YDAPPPTLHHHSPHSPHSPHAR.H	0	R.YDAPPPTLHHHSPHSPHSPHAR.H_0		1.6e-17	9.3e-16	758.6	758.6	5	495.844	4.67	>sp|D3YZU1|SHAN1_MOUSE SH3 and multiple ankyrin repeat domains protein 1 OS=Mus musculus GN=Shank1 PE=1 SV=1	controllerType=0 controllerNumber=1 scan=9434		bd20210216_rb_psd_glcnac_fxn_01.9434.9434.5	hcd	0	0	0	0	2.1e-18	1.3e-16	FALSE		495.844	27.6	5	0.0003	0.5637	0	3156						75467	Cytoplasm {ECO:0000250}. Cell junction, synapse {ECO:0000250}. Cell junction, synapse, postsynaptic density {ECO:0000250}. Note=Colocalizes with alpha-latrotoxin receptor 1. {ECO:0000250}.
14 | 968385	1	1414	R.SPSTSSTIHSYGQPPT[+203.07937]T[+203.07937]ANYGS[+203.07937]QTEELPHAPSGPPGSGR.A	R.SPSTSSTIHSYGQPPTTANYGSQTEELPHAPSGPPGSGR.A	3	R.SPSTSSTIHSYGQPPTTANYGSQTEELPHAPSGPPGSGR.A_3	T16(HexNAc / 203.0794); T17(HexNAc / 203.0794); S22(HexNAc / 203.0794)	1.1e-17	6.5e-16	799.8	2.4	4	1137.52	2.99	>sp|O88737|BSN_MOUSE Protein bassoon OS=Mus musculus GN=Bsn PE=1 SV=4	controllerType=0 controllerNumber=1 scan=15800		bd20210216_rb_psd_glcnac_fxn_01.15800.15800.4	hcd	0	0	0	0	1.6e-18	1e-16	FALSE	6.00288	1137.77	44.3833	4	0.2502	0.4966	0	6656	22294	16517	18329	13555	81369	33166	Cytoplasm {ECO:0000250|UniProtKB:O88778}. Cell junction, synapse, presynaptic active zone {ECO:0000269|PubMed:12628168, ECO:0000269|PubMed:12628169}. Cytoplasm, cytoskeleton {ECO:0000250|UniProtKB:O88778}. Cytoplasmic vesicle, secretory vesicle, synaptic vesicle membrane {ECO:0000269|PubMed:12628169}; Peripheral membrane protein {ECO:0000250|UniProtKB:O88778}. Note=In retina, is localized in the …
1232 | 913525	18	797	R.GPAPGPPPAGSALGGAPPVPSRPGASPDPFGPPPQVPSRPNR.A	R.GPAPGPPPAGSALGGAPPVPSRPGASPDPFGPPPQVPSRPNR.A	0	R.GPAPGPPPAGSALGGAPPVPSRPGASPDPFGPPPQVPSRPNR.A_0		1.1e-17	6.5e-16	685	685	4	990.269	2.06	>sp|P39053-4|DYN1_MOUSE Isoform 4 of Dynamin-1 OS=Mus musculus GN=Dnm1	controllerType=0 controllerNumber=1 scan=22031		bd20210216_rb_psd_glcnac_fxn_01.22031.22031.4	hcd	0	0	0	0	1.7e-18	1.1e-16	FALSE	4.9897	990.271	61.2	4	0.0019	0.1081	0	9882	6864		3301	3011	15024	39165
2909 | 467117	90	129	R.LGAPQQPGPGPPPPHSR.R	R.LGAPQQPGPGPPPPHSR.R	0	R.LGAPQQPGPGPPPPHSR.R_0		1.4e-16	8e-15	793.7	793.7	3	563.967	3.59	>sp|Q6WVG3|KCD12_MOUSE BTB/POZ domain-containing protein KCTD12 OS=Mus musculus GN=Kctd12 PE=1 SV=1	controllerType=0 controllerNumber=1 scan=8960		bd20210216_rb_psd_glcnac_fxn_01.8960.8960.3	hcd	0	0	0	0	1.6e-17	1e-15	FALSE		563.967	25.3667	3	0.0002	0.3759	0	3123					2536	11130	Cell junction, synapse, presynaptic cell membrane {ECO:0000269|PubMed:20400944}. Cell junction, synapse, postsynaptic cell membrane {ECO:0000269|PubMed:20400944}. Note=Colocalizes with GABRB1.
1407 | 916723	23	671	R.SPSPTVHASSTPAVNIQPDIAGGWDWHTKPGGFGM[+15.99492]GSK.S	R.SPSPTVHASSTPAVNIQPDIAGGWDWHTKPGGFGM[+15.99492]GSK.S	0	R.SPSPTVHASSTPAVNIQPDIAGGWDWHTKPGGFGM[+15.99492]GSK.S_0	M35(Oxidation / 15.9949)	6.8e-18	3.9e-16	732.5	732.5	5	778.98	3.57	>sp|Q80TZ3-3|AUXI_MOUSE Isoform 3 of Putative tyrosine-protein phosphatase auxilin OS=Mus musculus GN=Dnajc6	controllerType=0 controllerNumber=1 scan=23022		bd20210216_rb_psd_glcnac_fxn_01.23022.23022.5	hcd	0	0	0	0	8.4e-19	4.9e-17	FALSE		778.98	63.95	5	0	0.0481	0	10312					2634	4890
1610 | 545177	31	1321	R.HFHAHGPVPGPQHYTLGR.P	R.HFHAHGPVPGPQHYTLGR.P	0	R.HFHAHGPVPGPQHYTLGR.P_0		7.9e-16	4.5e-14	764.9	764.9	4	502.759	4.5	>tr|E9QAD8|E9QAD8_MOUSE IQ motif and SEC7 domain-containing protein 2 OS=Mus musculus GN=Iqsec2 PE=1 SV=1	controllerType=0 controllerNumber=1 scan=12785		bd20210216_rb_psd_glcnac_fxn_01.12785.12785.4	hcd	0	0	0	0	7.7e-17	4.2e-15	FALSE		502.759	36.0833	4	0.0001	0.2286	0	5114					1417	9858	Cytoplasm {ECO:0000256|ARBA:ARBA00004496}.
842 | 1125946	7	382	R.YPPGVVSVAPTGIPAAVEGIVPSAMS[+203.07937]LS[+203.07937]HGLPPVAHPPHAPSPGQTVKPEADR.D	R.YPPGVVSVAPTGIPAAVEGIVPSAMSLSHGLPPVAHPPHAPSPGQTVKPEADR.D	2	R.YPPGVVSVAPTGIPAAVEGIVPSAMSLSHGLPPVAHPPHAPSPGQTVKPEADR.D_2	S26(HexNAc / 203.0794); S28(HexNAc / 203.0794)	1e-16	5.8e-15	796.1	0	6	941.827	5.52	>sp|O88712|CTBP1_MOUSE C-terminal-binding protein 1 OS=Mus musculus GN=Ctbp1 PE=1 SV=2	controllerType=0 controllerNumber=1 scan=30183		bd20210216_rb_psd_glcnac_fxn_01.30183.30183.6	hcd	0	0	0	0	1.2e-17	7.5e-16	FALSE															Cytoplasm {ECO:0000250|UniProtKB:Q13363}. Nucleus {ECO:0000250|UniProtKB:Q13363}.
1452 | 569853	26	158	K.DHGVNSFLVYMAFKDR.F	K.DHGVNSFLVYMAFKDR.F	0	K.DHGVNSFLVYMAFKDR.F_0		2.5e-15	1.4e-13	748.3	748.3	3	633.647	2.07	>sp|O08553|DPYL2_MOUSE Dihydropyrimidinase-related protein 2 OS=Mus musculus GN=Dpysl2 PE=1 SV=2	controllerType=0 controllerNumber=1 scan=26399		bd20210216_rb_psd_glcnac_fxn_01.26399.26399.3	hcd	0	0	0	0	3e-16	1.9e-14	FALSE		633.647	73.5667	3	0.0005	0.0127	0	11795							Cytoplasm, cytosol {ECO:0000250}. Cytoplasm, cytoskeleton {ECO:0000250}. Membrane {ECO:0000250}. Note=Tightly but non-covalently associated with membranes. {ECO:0000250}.
611 | 829127	3	632	R.PAKPQLAQKPSQDVPPPITAAAGGPPHPQLNK.S	R.PAKPQLAQKPSQDVPPPITAAAGGPPHPQLNK.S	0	R.PAKPQLAQKPSQDVPPPITAAAGGPPHPQLNK.S_0		2.7e-17	1.6e-15	789.1	789.1	4	813.45	3.01	>sp|O88935|SYN1_MOUSE Synapsin-1 OS=Mus musculus GN=Syn1 PE=1 SV=2	controllerType=0 controllerNumber=1 scan=16092		bd20210216_rb_psd_glcnac_fxn_01.16092.16092.4	hcd	0	0	0	0	3.5e-18	2.2e-16	FALSE		813.451	44.95	4	0.0008	0.2241	0	6908					6169	50853	Cell junction, synapse {ECO:0000269|PubMed:11571277}. Golgi apparatus {ECO:0000269|PubMed:11571277}.
1281 | 831288	20	351	R.PGSVAHPPHVIPNSPPSTPVPHSLPPSPSR.I	R.PGSVAHPPHVIPNSPPSTPVPHSLPPSPSR.I	0	R.PGSVAHPPHVIPNSPPSTPVPHSLPPSPSR.I_0		3.8e-17	2.2e-15	794.8	794.8	4	761.407	4.73	>tr|E9QAU4|E9QAU4_MOUSE Enhancer trap locus 4 OS=Mus musculus GN=Etl4 PE=1 SV=1	controllerType=0 controllerNumber=1 scan=16556		bd20210216_rb_psd_glcnac_fxn_01.16556.16556.4	hcd	0	0	0	0	4.4e-18	2.7e-16	FALSE	1.76908	761.406	46.1167	4	0.0012	0.067	0	7141			1993	2018	3570	9163
3443 | 988785	149	570	R.VIQTVASQMAPGVPGHTVTILQPAT[+203.07937]PVT[+203.07937]IGQHHLPVR.A	R.VIQTVASQMAPGVPGHTVTILQPATPVTIGQHHLPVR.A	2	R.VIQTVASQMAPGVPGHTVTILQPATPVTIGQHHLPVR.A_2	T25(HexNAc / 203.0794); T28(HexNAc / 203.0794)	6.8e-18	3.9e-16	787	2.4	5	852.263	3.47	>sp|P42128|FOXK1_MOUSE Forkhead box protein K1 OS=Mus musculus GN=Foxk1 PE=1 SV=2	controllerType=0 controllerNumber=1 scan=22154		bd20210216_rb_psd_glcnac_fxn_01.22154.22154.5	hcd	0	0	0	0	8.2e-19	4.8e-17	FALSE	5.18005	852.263	61.5	5	0.0001	0.0864	0	9943	178996	77440	84709	58128	301106	178707	Nucleus {ECO:0000269|PubMed:20013826, ECO:0000269|PubMed:25402684, ECO:0000269|PubMed:29861159}. Cytoplasm {ECO:0000269|PubMed:25402684, ECO:0000269|PubMed:29861159}. Note=Translocation to the nucleus is regulated by phosphorylation: phosphorylation by GSK3 (GSK3A or GSK3B) promotes interaction with 14-3-3 proteins and sequestration in the cytoplasm (PubMed:29861159). Dephosphorylation promotes t…
165 | 905603	1	1819	R.RDILIT[+203.07937]QMGT[+203.07937]AQGVGLKPGPVPEPGAEPHR.A	R.RDILITQMGTAQGVGLKPGPVPEPGAEPHR.A	2	R.RDILITQMGTAQGVGLKPGPVPEPGAEPHR.A_2	T6(HexNAc / 203.0794); T10(HexNAc / 203.0794)	8.3e-18	4.8e-16	794	794	5	706.372	3.59	>sp|O88737|BSN_MOUSE Protein bassoon OS=Mus musculus GN=Bsn PE=1 SV=4	controllerType=0 controllerNumber=1 scan=18844		bd20210216_rb_psd_glcnac_fxn_01.18844.18844.5	hcd	0	0	0	0	9.6e-19	5.9e-17	FALSE	4.49322	706.572	52.2	5	0.2007	0.0034	0	8401	257913	82690	78362	63341	284605	237281	Cytoplasm {ECO:0000250|UniProtKB:O88778}. Cell junction, synapse, presynaptic active zone {ECO:0000269|PubMed:12628168, ECO:0000269|PubMed:12628169}. Cytoplasm, cytoskeleton {ECO:0000250|UniProtKB:O88778}. Cytoplasmic vesicle, secretory vesicle, synaptic vesicle membrane {ECO:0000269|PubMed:12628169}; Peripheral membrane protein {ECO:0000250|UniProtKB:O88778}. Note=In retina, is localized in the …
2090 | 838837	47	216	K.ALSDHHVYLEGTLLKPNMVTPGHAC[+57.02146]TQK.F	K.ALSDHHVYLEGTLLKPNMVTPGHAC[+57.02146]TQK.F	0	K.ALSDHHVYLEGTLLKPNMVTPGHAC[+57.02146]TQK.F_0		5e-17	2.8e-15	793.8	793.8	5	624.32	3.89	>sp|P05064|ALDOA_MOUSE Fructose-bisphosphate aldolase A OS=Mus musculus GN=Aldoa PE=1 SV=2	controllerType=0 controllerNumber=1 scan=18389	C25(Carbamidomethyl / 57.0215)	bd20210216_rb_psd_glcnac_fxn_01.18389.18389.5	hcd	0	0	0	0	5.7e-18	3.4e-16	FALSE		624.32	51.0167	5	0.0003	0.0346	0	8160						2502	Cytoplasm, myofibril, sarcomere, I band. Cytoplasm, myofibril, sarcomere, M line. Note=In skeletal muscle, accumulates around the M line and within the I band, colocalizing with FBP2 on both sides of the Z line in the absence of Ca(2+). {ECO:0000250}.
4352 | 123708	322	447	R.QAFTPSST[+203.07937]MMEVFLQEKPPAVATS[+203.07937]TAAPPPPSSPLPSK.S	R.QAFTPSSTMMEVFLQEKPPAVATSTAAPPPPSSPLPSK.S	2	R.QAFTPSSTMMEVFLQEKPPAVATSTAAPPPPSSPLPSK.S_2	T8(HexNAc / 203.0794); S24(HexNAc / 203.0794)	8.5e-18	4.9e-16	793.7	8.5	4	1083.54	4.09	>sp|Q80X50-5|UBP2L_MOUSE Isoform 5 of Ubiquitin-associated protein 2-like OS=Mus musculus GN=Ubap2l	controllerType=0 controllerNumber=1 scan=29133		bd20210216_rb_psd_glcnac_fxn_01.29133.29133.4	ethcd	0	0	0	0	1.1e-18	6.9e-17	FALSE
2855 | 627677	85	277	R.PAPAPVPSPAPPQPVQPGPPGGSR.A	R.PAPAPVPSPAPPQPVQPGPPGGSR.A	0	R.PAPAPVPSPAPPQPVQPGPPGGSR.A_0		2.3e-17	1.3e-15	767.7	767.7	3	752.406	4.13	>sp|P47708|RP3A_MOUSE Rabphilin-3A OS=Mus musculus GN=Rph3a PE=1 SV=2	controllerType=0 controllerNumber=1 scan=17639		bd20210216_rb_psd_glcnac_fxn_01.17639.17639.3	hcd	0	0	0	0	3.1e-18	2e-16	FALSE		752.406	49.1333	3	0.0001	0.1315	0	7756					13512	487974	Cytoplasmic vesicle, secretory vesicle, synaptic vesicle membrane {ECO:0000250|UniProtKB:P47709}. Cell projection, dendritic spine {ECO:0000250|UniProtKB:P47709}. Cell junction, synapse, postsynaptic cell membrane {ECO:0000250|UniProtKB:P47709}. Membrane {ECO:0000250|UniProtKB:P47709}; Peripheral membrane protein {ECO:0000250|UniProtKB:P47709}.
4406 | 990345	336	44	R.SGPTSAQTPAPPQPTQPPPGPAAASGPGAAGPASSPPPAGPGPGPALPAVR.L	R.SGPTSAQTPAPPQPTQPPPGPAAASGPGAAGPASSPPPAGPGPGPALPAVR.L	0	R.SGPTSAQTPAPPQPTQPPPGPAAASGPGAAGPASSPPPAGPGPGPALPAVR.L_0		1.5e-16	8.5e-15	742.5	742.5	5	899.666	4.75	>sp|Q08274|DMWD_MOUSE Dystrophia myotonica WD repeat-containing protein OS=Mus musculus GN=Dmwd PE=1 SV=3	controllerType=0 controllerNumber=1 scan=22387		bd20210216_rb_psd_glcnac_fxn_01.22387.22387.5	hcd	0	0	0	0	1.7e-17	1.1e-15	FALSE		899.666	62.1	5	0.0005	0.0319	0	10045					2677	45551	Perikaryon {ECO:0000269|PubMed:12691844}. Cell projection, dendrite {ECO:0000269|PubMed:12691844}. Nucleus {ECO:0000269|PubMed:12691844}. Note=In neurons, shows punctate expression throughout the cell body, nucleus and dendrites. Not detected in axons. {ECO:0000269|PubMed:12691844}.
820 | 1126706	7	382	R.YPPGVVSVAPTGIPAAVEGIVPSAMSLSHGLPPVAHPPHAPSPGQTVKPEADRDHTSDQL.-	R.YPPGVVSVAPTGIPAAVEGIVPSAMSLSHGLPPVAHPPHAPSPGQTVKPEADRDHTSDQL.-	0	R.YPPGVVSVAPTGIPAAVEGIVPSAMSLSHGLPPVAHPPHAPSPGQTVKPEADRDHTSDQL.-_0		9.6e-16	5.5e-14	792.5	792.5	6	1006.86	4.7	>sp|O88712|CTBP1_MOUSE C-terminal-binding protein 1 OS=Mus musculus GN=Ctbp1 PE=1 SV=2	controllerType=0 controllerNumber=1 scan=30535		bd20210216_rb_psd_glcnac_fxn_01.30535.30535.6	hcd	0	0	0	0	1e-16	6e-15	FALSE															Cytoplasm {ECO:0000250|UniProtKB:Q13363}. Nucleus {ECO:0000250|UniProtKB:Q13363}.
3881 | 649688	214	665	R.QLHELAPSIFFYLVDAEQGR.L	R.QLHELAPSIFFYLVDAEQGR.L	0	R.QLHELAPSIFFYLVDAEQGR.L_0		4e-17	2.3e-15	741.8	741.8	3	778.405	3.18	>sp|Q8C7X2|EMC1_MOUSE ER membrane protein complex subunit 1 OS=Mus musculus GN=Emc1 PE=1 SV=1	controllerType=0 controllerNumber=1 scan=35206		bd20210216_rb_psd_glcnac_fxn_01.35206.35206.3	hcd	0	0	0	0	5e-18	3.1e-16	FALSE		778.405	98.7833	3	0.0007	0.0023	0	14923						2397	Endoplasmic reticulum membrane {ECO:0000250|UniProtKB:Q8N766}; Single-pass type I membrane protein {ECO:0000250|UniProtKB:Q8N766}.
283 | 831686	1	2325	K.EAPVAPAPGPAPAPPPGQKPAGEAVAGS[+203.07937]GSGVLSR.P	K.EAPVAPAPGPAPAPPPGQKPAGEAVAGSGSGVLSR.P	1	K.EAPVAPAPGPAPAPPPGQKPAGEAVAGSGSGVLSR.P_1	S28(HexNAc / 203.0794)	8.5e-18	4.9e-16	761.3	4.8	4	837.689	3.61	>sp|O88737|BSN_MOUSE Protein bassoon OS=Mus musculus GN=Bsn PE=1 SV=4	controllerType=0 controllerNumber=1 scan=16632		bd20210216_rb_psd_glcnac_fxn_01.16632.16632.4	hcd	0	0	0	0	1.1e-18	6.7e-17	FALSE	4.65391	837.689	46.25	4	0.0002	0.0006	0	7186	164222	82527	103838	77289	359696	175969	Cytoplasm {ECO:0000250|UniProtKB:O88778}. Cell junction, synapse, presynaptic active zone {ECO:0000269|PubMed:12628168, ECO:0000269|PubMed:12628169}. Cytoplasm, cytoskeleton {ECO:0000250|UniProtKB:O88778}. Cytoplasmic vesicle, secretory vesicle, synaptic vesicle membrane {ECO:0000269|PubMed:12628169}; Peripheral membrane protein {ECO:0000250|UniProtKB:O88778}. Note=In retina, is localized in the …
821 | 1127146	7	382	R.YPPGVVSVAPTGIPAAVEGIVPSAMSLSHGLPPVAHPPHAPSPGQTVKPEADRDHTSDQL.-	R.YPPGVVSVAPTGIPAAVEGIVPSAMSLSHGLPPVAHPPHAPSPGQTVKPEADRDHTSDQL.-	0	R.YPPGVVSVAPTGIPAAVEGIVPSAMSLSHGLPPVAHPPHAPSPGQTVKPEADRDHTSDQL.-_0		5.5e-16	3.1e-14	790.7	790.7	6	1006.86	3.85	>sp|O88712|CTBP1_MOUSE C-terminal-binding protein 1 OS=Mus musculus GN=Ctbp1 PE=1 SV=2	controllerType=0 controllerNumber=1 scan=30741		bd20210216_rb_psd_glcnac_fxn_01.30741.30741.6	hcd	0	0	0	0	6.2e-17	3.4e-15	FALSE															Cytoplasm {ECO:0000250|UniProtKB:Q13363}. Nucleus {ECO:0000250|UniProtKB:Q13363}.
4047 | 732875	250	35	K.KPPAAPQQPQPPAPHPPQHPQNQAHR.G	K.KPPAAPQQPQPPAPHPPQHPQNQAHR.G	0	K.KPPAAPQQPQPPAPHPPQHPQNQAHR.G_0		1.3e-16	7.5e-15	730.4	730.4	4	713.623	2.61	>sp|Q8BMK4|CKAP4_MOUSE Cytoskeleton-associated protein 4 OS=Mus musculus GN=Ckap4 PE=1 SV=2	controllerType=0 controllerNumber=1 scan=6465		bd20210216_rb_psd_glcnac_fxn_01.6465.6465.4	hcd	0	0	0	0	1.5e-17	9.7e-16	FALSE		713.623	19.9667	4	0.0004	0.4904	0	1490						62818	Endoplasmic reticulum membrane; Single-pass type II membrane protein. Cell membrane; Single-pass type II membrane protein. Cytoplasm, cytoskeleton. Cytoplasm, perinuclear region. Note=Translocates to the perinuclear region upon APF-stimulation. {ECO:0000250}.
1001 | 973465	9	275	R.PHEPPPPPPMHGAGDAKPTPTC[+57.02146]ISSATGLIENRPQSPAAGR.T	R.PHEPPPPPPMHGAGDAKPTPTC[+57.02146]ISSATGLIENRPQSPAAGR.T	0	R.PHEPPPPPPMHGAGDAKPTPTC[+57.02146]ISSATGLIENRPQSPAAGR.T_0		2.4e-17	1.4e-15	790.2	790.2	5	839.621	3.38	>sp|Q8R5H6|WASF1_MOUSE Wiskott-Aldrich syndrome protein family member 1 OS=Mus musculus GN=Wasf1 PE=1 SV=2	controllerType=0 controllerNumber=1 scan=16865	C22(Carbamidomethyl / 57.0215)	bd20210216_rb_psd_glcnac_fxn_01.16865.16865.5	hcd	0	0	0	0	3.2e-18	2e-16	FALSE	2.51758	839.621	47	5	0	0.0768	0	7308	3322			2560	6445	37689	Cytoplasm, cytoskeleton {ECO:0000250|UniProtKB:Q92558}. Cell junction, synapse {ECO:0000269|PubMed:24153177}. Cell junction, focal adhesion {ECO:0000250|UniProtKB:Q92558}. Note=Dot-like pattern in the cytoplasm. Concentrated in Rac-regulated membrane-ruffling areas. Partial translocation to focal adhesion sites might be mediated by interaction with SORBS2. In neurons, colocalizes with activated N…
4021 | 811126	243	134	R.PSNPPTPSSTPVSPLHHASPNTAHTPKPDR.A	R.PSNPPTPSSTPVSPLHHASPNTAHTPKPDR.A	0	R.PSNPPTPSSTPVSPLHHASPNTAHTPKPDR.A_0		8.3e-18	4.8e-16	788.3	788.3	6	521.601	3.39	>sp|P41164|ETV1_MOUSE ETS translocation variant 1 OS=Mus musculus GN=Etv1 PE=1 SV=1	controllerType=0 controllerNumber=1 scan=9393		bd20210216_rb_psd_glcnac_fxn_01.9393.9393.6	hcd	0	0	0	0	9.2e-19	5.6e-17	FALSE															Nucleus.
1155 | 717241	15	1078	R.KFDVNTSAVQVLIEHIGNLDR.A	R.KFDVNTSAVQVLIEHIGNLDR.A	0	R.KFDVNTSAVQVLIEHIGNLDR.A_0		1.1e-16	6.1e-15	777.3	777.3	3	790.094	2.28	>tr|Q5SXR6|Q5SXR6_MOUSE Clathrin heavy chain OS=Mus musculus GN=Cltc PE=1 SV=1	controllerType=0 controllerNumber=1 scan=32883		bd20210216_rb_psd_glcnac_fxn_01.32883.32883.3	hcd	0	0	0	0	1.4e-17	8.9e-16	TRUE		790.095	92.6167	3	0.0007	0.0167	0	14106							Cytoplasmic vesicle membrane {ECO:0000256|ARBA:ARBA00004180, ECO:0000256|PIRNR:PIRNR002290}; Peripheral membrane protein {ECO:0000256|ARBA:ARBA00004180, ECO:0000256|PIRNR:PIRNR002290}; Cytoplasmic side {ECO:0000256|ARBA:ARBA00004180, ECO:0000256|PIRNR:PIRNR002290}. Membrane, coated pit {ECO:0000256|ARBA:ARBA00004277, ECO:0000256|PIRNR:PIRNR002290}; Peripheral membrane protein {ECO:0000256|ARBA:AR…
2440 | 697612	73	96	R.MVVNEGADGGQSVYHIHLHVLGGR.Q	R.MVVNEGADGGQSVYHIHLHVLGGR.Q	0	R.MVVNEGADGGQSVYHIHLHVLGGR.Q_0		5e-17	2.8e-15	777	777	4	637.077	4.44	>sp|P70349|HINT1_MOUSE Histidine triad nucleotide-binding protein 1 OS=Mus musculus GN=Hint1 PE=1 SV=3	controllerType=0 controllerNumber=1 scan=20299		bd20210216_rb_psd_glcnac_fxn_01.20299.20299.4	hcd	0	0	0	0	6e-18	3.7e-16	FALSE		637.076	55.7667	4	0.001	0.524	0	9012					4972	9617	Cytoplasm. Nucleus.
4501 | 758105	359	2397	R.SAPAQGGSAPAPPPPPTHTVQHEGFLLR.K	R.SAPAQGGSAPAPPPPPTHTVQHEGFLLR.K	0	R.SAPAQGGSAPAPPPPPTHTVQHEGFLLR.K_0		2.3e-17	1.3e-15	789.4	789.4	4	705.119	3.21	>tr|E9PX29|E9PX29_MOUSE Spectrin beta chain OS=Mus musculus GN=Sptbn4 PE=1 SV=1	controllerType=0 controllerNumber=1 scan=16931		bd20210216_rb_psd_glcnac_fxn_01.16931.16931.4	hcd	0	0	0	0	2.9e-18	1.8e-16	FALSE		705.119	47.1	4	0.0001	0.0056	0	7340					1543	83460
2296 | 1170473	61	1020	K.MPENFMPPVPITSPIMNPSGDPQSQGLQQQPSTPGPLSSHASFPQQHLAGGQPFHGVQQPLAQTGMPPSFSK.P	K.MPENFMPPVPITSPIMNPSGDPQSQGLQQQPSTPGPLSSHASFPQQHLAGGQPFHGVQQPLAQTGMPPSFSK.P	0	K.MPENFMPPVPITSPIMNPSGDPQSQGLQQQPSTPGPLSSHASFPQQHLAGGQPFHGVQQPLAQTGMPPSFSK.P_0		6.8e-17	3.9e-15	788.5	788.5	6	1264.79	3.75	>sp|Q3UPL0|SC31A_MOUSE Protein transport protein Sec31A OS=Mus musculus GN=Sec31a PE=1 SV=2	controllerType=0 controllerNumber=1 scan=30248		bd20210216_rb_psd_glcnac_fxn_01.30248.30248.6	hcd	0	0	0	0	7.6e-18	4.4e-16	FALSE															Cytoplasm {ECO:0000250}. Cytoplasmic vesicle, COPII-coated vesicle membrane {ECO:0000250|UniProtKB:O94979}; Peripheral membrane protein {ECO:0000250|UniProtKB:O94979}; Cytoplasmic side {ECO:0000250|UniProtKB:O94979}. Endoplasmic reticulum membrane {ECO:0000250}; Peripheral membrane protein {ECO:0000250}. Note=Associates with membranes in a GTP-dependent manner (By similarity). Localizes to endopl…
3181 | 862792	117	381	R.GDNVGHVIIGPGVSGMGTTHWNQMLATLR.R	R.GDNVGHVIIGPGVSGMGTTHWNQMLATLR.R	0	R.GDNVGHVIIGPGVSGMGTTHWNQMLATLR.R_0		1e-17	5.9e-16	787.6	787.6	4	755.384	3.15	>sp|Q920N7|SYT12_MOUSE Synaptotagmin-12 OS=Mus musculus GN=Syt12 PE=1 SV=1	controllerType=0 controllerNumber=1 scan=27775		bd20210216_rb_psd_glcnac_fxn_01.27775.27775.4	hcd	0	0	0	0	1.5e-18	9.7e-17	FALSE		755.383	77.8167	4	0.0006	0.0857	0	12274							Cytoplasmic vesicle, secretory vesicle, synaptic vesicle membrane {ECO:0000269|PubMed:17190793}; Single-pass membrane protein {ECO:0000255}.
2441 | 695772	73	96	R.MVVNEGADGGQSVYHIHLHVLGGR.Q	R.MVVNEGADGGQSVYHIHLHVLGGR.Q	0	R.MVVNEGADGGQSVYHIHLHVLGGR.Q_0		6.2e-17	3.5e-15	787.1	787.1	4	637.076	3.29	>sp|P70349|HINT1_MOUSE Histidine triad nucleotide-binding protein 1 OS=Mus musculus GN=Hint1 PE=1 SV=3	controllerType=0 controllerNumber=1 scan=19697		bd20210216_rb_psd_glcnac_fxn_01.19697.19697.4	hcd	0	0	0	0	6.9e-18	4.1e-16	FALSE	12.623	637.078	53.7167	4	0.0018	0.8188	0	8609	2550		1791	1979	24981	23309	Cytoplasm. Nucleus.
2022 | 993770	43	754	K.IHQVQHLPQTAPPTPPPAPPIT[+203.07937]ATVPPQAPPKPLVTIPPSASTK.T	K.IHQVQHLPQTAPPTPPPAPPITATVPPQAPPKPLVTIPPSASTK.T	1	K.IHQVQHLPQTAPPTPPPAPPITATVPPQAPPKPLVTIPPSASTK.T_1	T22(HexNAc / 203.0794)	1e-17	5.9e-16	786.8	0	5	944.528	3.72	>tr|F2Z3U3|F2Z3U3_MOUSE Ras association (RalGDS/AF-6) and pleckstrin homology domains 1 OS=Mus musculus GN=Raph1 PE=1 SV=2	controllerType=0 controllerNumber=1 scan=23266		bd20210216_rb_psd_glcnac_fxn_01.23266.23266.5	hcd	0	0	0	0	1.4e-18	9e-17	FALSE	5.75087	944.528	64.5333	5	0.0001	0.0579	0	10513	24724	7555	10142	6049	34787	25462
2423 | 694036	73	96	R.M[+15.99492]VVNEGADGGQSVYHIHLHVLGGR.Q	R.M[+15.99492]VVNEGADGGQSVYHIHLHVLGGR.Q	0	R.M[+15.99492]VVNEGADGGQSVYHIHLHVLGGR.Q_0	M1(Oxidation / 15.9949)	3.5e-16	2e-14	786.7	786.7	4	641.074	2.02	>sp|P70349|HINT1_MOUSE Histidine triad nucleotide-binding protein 1 OS=Mus musculus GN=Hint1 PE=1 SV=3	controllerType=0 controllerNumber=1 scan=19048		bd20210216_rb_psd_glcnac_fxn_01.19048.19048.4	hcd	0	0	0	0	4.4e-17	2.6e-15	FALSE		641.074	52.7167	4	0.0008	0.0451	0	8505						8734	Cytoplasm. Nucleus.
2442 | 696412	73	96	R.MVVNEGADGGQSVYHIHLHVLGGR.Q	R.MVVNEGADGGQSVYHIHLHVLGGR.Q	0	R.MVVNEGADGGQSVYHIHLHVLGGR.Q_0		5e-17	2.8e-15	764.6	764.6	4	637.076	3.39	>sp|P70349|HINT1_MOUSE Histidine triad nucleotide-binding protein 1 OS=Mus musculus GN=Hint1 PE=1 SV=3	controllerType=0 controllerNumber=1 scan=19891		bd20210216_rb_psd_glcnac_fxn_01.19891.19891.4	hcd	0	0	0	0	5.8e-18	3.5e-16	FALSE		637.076	55.7667	4	0.0003	0.6497	0	9012					4972	9617	Cytoplasm. Nucleus.
2023 | 157351	43	754	K.IHQVQHLPQTAPPTPPPAPPITATVPPQAPPKPLVT[+203.07937]IPPSASTK.T	K.IHQVQHLPQTAPPTPPPAPPITATVPPQAPPKPLVTIPPSASTK.T	1	K.IHQVQHLPQTAPPTPPPAPPITATVPPQAPPKPLVTIPPSASTK.T_1	T36(HexNAc / 203.0794)	1.8e-17	1e-15	785.6	61.5	5	944.529	5.02	>tr|F2Z3U3|F2Z3U3_MOUSE Ras association (RalGDS/AF-6) and pleckstrin homology domains 1 OS=Mus musculus GN=Raph1 PE=1 SV=2	controllerType=0 controllerNumber=1 scan=22638		bd20210216_rb_psd_glcnac_fxn_01.22638.22638.5	ethcd	0	0	0	0	2.3e-18	1.4e-16	FALSE
569 | 1145872	3	632	R.PAKPQLAQKPSQDVPPPIT[+203.07937]AAAGGPPHPQLNKSQSLTNAFNLPEPAPPRPSLSQDEVK.A	R.PAKPQLAQKPSQDVPPPITAAAGGPPHPQLNKSQSLTNAFNLPEPAPPRPSLSQDEVK.A	1	R.PAKPQLAQKPSQDVPPPITAAAGGPPHPQLNKSQSLTNAFNLPEPAPPRPSLSQDEVK.A_1	T19(HexNAc / 203.0794)	2.1e-15	1.2e-13	784.1	0	6	1043.89	1.8	>sp|O88935|SYN1_MOUSE Synapsin-1 OS=Mus musculus GN=Syn1 PE=1 SV=2	controllerType=0 controllerNumber=1 scan=22764		bd20210216_rb_psd_glcnac_fxn_01.22764.22764.6	hcd	0	0	0	0	2.2e-16	1.4e-14	TRUE															Cell junction, synapse {ECO:0000269|PubMed:11571277}. Golgi apparatus {ECO:0000269|PubMed:11571277}.
4920 | 384244	453	128	K.HGRPGIGATHSSR.F	K.HGRPGIGATHSSR.F	0	K.HGRPGIGATHSSR.F_0		4.3e-15	2.5e-13	653.4	653.4	3	444.903	5.52	>sp|P62843|RS15_MOUSE 40S ribosomal protein S15 OS=Mus musculus GN=Rps15 PE=1 SV=2	controllerType=0 controllerNumber=1 scan=4208		bd20210216_rb_psd_glcnac_fxn_01.4208.4208.3	hcd	0	0	0	0	4.9e-16	3e-14	FALSE		444.904	14.2167	3	0.0002	0.09	0	128					2415
49 | 968426	1	1414	R.SPSTSSTIHSYGQPPT[+203.07937]TANYGSQTEELPHAPSGPPGSGR.A	R.SPSTSSTIHSYGQPPTTANYGSQTEELPHAPSGPPGSGR.A	1	R.SPSTSSTIHSYGQPPTTANYGSQTEELPHAPSGPPGSGR.A_1	T16(HexNAc / 203.0794)	9.2e-18	5.3e-16	749.7	0	4	1035.98	3.77	>sp|O88737|BSN_MOUSE Protein bassoon OS=Mus musculus GN=Bsn PE=1 SV=4	controllerType=0 controllerNumber=1 scan=15846		bd20210216_rb_psd_glcnac_fxn_01.15846.15846.4	hcd	0	0	0	0	1.2e-18	7.2e-17	FALSE															Cytoplasm {ECO:0000250|UniProtKB:O88778}. Cell junction, synapse, presynaptic active zone {ECO:0000269|PubMed:12628168, ECO:0000269|PubMed:12628169}. Cytoplasm, cytoskeleton {ECO:0000250|UniProtKB:O88778}. Cytoplasmic vesicle, secretory vesicle, synaptic vesicle membrane {ECO:0000269|PubMed:12628169}; Peripheral membrane protein {ECO:0000250|UniProtKB:O88778}. Note=In retina, is localized in the …
305 | 1182952	1	3065	R.FPPAAPQYT[+203.07937]AGS[+203.07937]S[+203.07937]GPTQNGFPAHQAPTYTGPSTYPAPTYPPGTGYPAEPGLPSQPAFHPTGHYAAPTPMPTTQSAPFPVQADSR.A	R.FPPAAPQYTAGSSGPTQNGFPAHQAPTYTGPSTYPAPTYPPGTGYPAEPGLPSQPAFHPTGHYAAPTPMPTTQSAPFPVQADSR.A	3	R.FPPAAPQYTAGSSGPTQNGFPAHQAPTYTGPSTYPAPTYPPGTGYPAEPGLPSQPAFHPTGHYAAPTPMPTTQSAPFPVQADSR.A_3	T9(HexNAc / 203.0794); S12(HexNAc / 203.0794); S13(HexNAc / 203.0794)	9.3e-17	5.4e-15	782.8	7.7	6	1536.39	3.42	>sp|O88737|BSN_MOUSE Protein bassoon OS=Mus musculus GN=Bsn PE=1 SV=4	controllerType=0 controllerNumber=1 scan=26677		bd20210216_rb_psd_glcnac_fxn_01.26677.26677.6	hcd	0	0	0	0	1.1e-17	7.1e-16	FALSE															Cytoplasm {ECO:0000250|UniProtKB:O88778}. Cell junction, synapse, presynaptic active zone {ECO:0000269|PubMed:12628168, ECO:0000269|PubMed:12628169}. Cytoplasm, cytoskeleton {ECO:0000250|UniProtKB:O88778}. Cytoplasmic vesicle, secretory vesicle, synaptic vesicle membrane {ECO:0000269|PubMed:12628169}; Peripheral membrane protein {ECO:0000250|UniProtKB:O88778}. Note=In retina, is localized in the …
1084 | 830526	12	632	R.PAKPQLAQKPSQDVPPPITAAAGGPPHPQLK.A	R.PAKPQLAQKPSQDVPPPITAAAGGPPHPQLK.A	0	R.PAKPQLAQKPSQDVPPPITAAAGGPPHPQLK.A_0		1.3e-17	7.4e-16	782.2	782.2	6	523.629	2.67	>sp|O88935-1|SYN1_MOUSE Isoform Ib of Synapsin-1 OS=Mus musculus GN=Syn1	controllerType=0 controllerNumber=1 scan=16406		bd20210216_rb_psd_glcnac_fxn_01.16406.16406.6	hcd	0	0	0	0	1.9e-18	1.2e-16	FALSE
1023 | 469290	10	1597	K.HQAFEAELHANADR.I	K.HQAFEAELHANADR.I	0	K.HQAFEAELHANADR.I_0		4.6e-16	2.6e-14	756.4	756.4	3	536.924	3.13	>tr|A3KGU9|A3KGU9_MOUSE Spectrin alpha chain, non-erythrocytic 1 OS=Mus musculus GN=Sptan1 PE=1 SV=2	controllerType=0 controllerNumber=1 scan=9816		bd20210216_rb_psd_glcnac_fxn_01.9816.9816.3	hcd	0	0	0	0	5.3e-17	3.1e-15	FALSE		536.924	28.2	3	0	0.1722	0	3496					3812	2513	Cytoplasm, cell cortex {ECO:0000256|ARBA:ARBA00004544}. Cytoplasm, cytoskeleton {ECO:0000256|ARBA:ARBA00004245}.
1670 | 669887	34	1389	R.YDAPPPTLHHHSPHSPHSPHAR.H	R.YDAPPPTLHHHSPHSPHSPHAR.H	0	R.YDAPPPTLHHHSPHSPHSPHAR.H_0		1.6e-16	9.3e-15	745.2	745.2	5	495.844	4.92	>sp|D3YZU1|SHAN1_MOUSE SH3 and multiple ankyrin repeat domains protein 1 OS=Mus musculus GN=Shank1 PE=1 SV=1	controllerType=0 controllerNumber=1 scan=9023		bd20210216_rb_psd_glcnac_fxn_01.9023.9023.5	hcd	0	0	0	0	1.8e-17	1.2e-15	FALSE		495.844	26.0333	5	0.0006	0.1213	0	3052						77080	Cytoplasm {ECO:0000250}. Cell junction, synapse {ECO:0000250}. Cell junction, synapse, postsynaptic density {ECO:0000250}. Note=Colocalizes with alpha-latrotoxin receptor 1. {ECO:0000250}.
1171 | 1053266	16	5	R.GGGGRPGDSPGTTPAPGPPPPPPPPAPPQPQPPPAPPPNPTTPSHPESADEPGPR.A	R.GGGGRPGDSPGTTPAPGPPPPPPPPAPPQPQPPPAPPPNPTTPSHPESADEPGPR.A	0	R.GGGGRPGDSPGTTPAPGPPPPPPPPAPPQPQPPPAPPPNPTTPSHPESADEPGPR.A_0		2.6e-17	1.5e-15	780.6	780.6	5	1051.92	3.97	>sp|O88703|HCN2_MOUSE Potassium/sodium hyperpolarization-activated cyclic nucleotide-gated channel 2 OS=Mus musculus GN=Hcn2 PE=1 SV=1	controllerType=0 controllerNumber=1 scan=21876		bd20210216_rb_psd_glcnac_fxn_01.21876.21876.5	hcd	0	0	0	0	3.3e-18	2.1e-16	FALSE	4.74357	1051.92	61.1667	5	0.0003	0.5227	0	9818	16807	5783	10109	7269	34481	85773	Cell membrane {ECO:0000269|PubMed:10962006, ECO:0000269|PubMed:11096117, ECO:0000269|PubMed:12034718, ECO:0000269|PubMed:12193608, ECO:0000269|PubMed:17562314, ECO:0000269|PubMed:23103389}; Multi-pass membrane protein {ECO:0000269|PubMed:10962006, ECO:0000269|PubMed:11096117, ECO:0000269|PubMed:12034718, ECO:0000269|PubMed:12193608, ECO:0000269|PubMed:17562314, ECO:0000269|PubMed:23103389}.
4525 | 607634	366	291	K.TVSSAQIVGPKPEAPAKPPSR.P	K.TVSSAQIVGPKPEAPAKPPSR.P	0	K.TVSSAQIVGPKPEAPAKPPSR.P_0		4e-17	2.3e-15	773	773	4	530.05	2.79	>sp|Q9CX00|IST1_MOUSE IST1 homolog OS=Mus musculus GN=Ist1 PE=1 SV=1	controllerType=0 controllerNumber=1 scan=10898		bd20210216_rb_psd_glcnac_fxn_01.10898.10898.4	hcd	0	0	0	0	4.6e-18	2.8e-16	FALSE		530.051	31	4	0.0011	0.1126	0	3949						5337	Cytoplasmic vesicle {ECO:0000250|UniProtKB:P53990}. Cytoplasm, cytoskeleton, microtubule organizing center, centrosome {ECO:0000250|UniProtKB:P53990}. Midbody {ECO:0000250|UniProtKB:P53990}. Nucleus envelope {ECO:0000250|UniProtKB:P53990}. Note=Localizes to centrosome and midbody of dividing cells. Colocalized with SPART to the ends of Flemming bodies during cytokinesis. Localizes to the nuclear …
4013 | 461836	241	524	K.HSSAAADAHGEGSSLLK.E	K.HSSAAADAHGEGSSLLK.E	0	K.HSSAAADAHGEGSSLLK.E_0		3.7e-16	2.1e-14	696.5	696.5	3	546.603	3.89	>sp|Q4KMM3|OXR1_MOUSE Oxidation resistance protein 1 OS=Mus musculus GN=Oxr1 PE=1 SV=3	controllerType=0 controllerNumber=1 scan=7143		bd20210216_rb_psd_glcnac_fxn_01.7143.7143.3	hcd	0	0	0	0	4.5e-17	2.7e-15	FALSE	3.56794	546.603	21.1167	3	0.0003	0.0103	0	1974	5189	2361	4262	2988	10661	10530	Mitochondrion {ECO:0000250}. Nucleus, nucleolus {ECO:0000269|PubMed:11237729}. Note=According to PubMed:11237729 it is nucleolar.
2443 | 697172	73	96	R.MVVNEGADGGQSVYHIHLHVLGGR.Q	R.MVVNEGADGGQSVYHIHLHVLGGR.Q	0	R.MVVNEGADGGQSVYHIHLHVLGGR.Q_0		5e-17	2.8e-15	779.4	779.4	4	637.076	3.58	>sp|P70349|HINT1_MOUSE Histidine triad nucleotide-binding protein 1 OS=Mus musculus GN=Hint1 PE=1 SV=3	controllerType=0 controllerNumber=1 scan=20101		bd20210216_rb_psd_glcnac_fxn_01.20101.20101.4	hcd	0	0	0	0	5.9e-18	3.6e-16	FALSE		637.076	55.7667	4	0.0004	0.076	0	9012					4972	9617	Cytoplasm. Nucleus.
276 | 1020291	1	2194	R.AADGMIYSTINTPIAAT[+203.07937]LPIT[+203.07937]T[+203.07937]QPASVLRPMVR.G	R.AADGMIYSTINTPIAATLPITTQPASVLRPMVR.G	3	R.AADGMIYSTINTPIAATLPITTQPASVLRPMVR.G_3	T17(HexNAc / 203.0794); T21(HexNAc / 203.0794); T22(HexNAc / 203.0794)	1.3e-17	7.4e-16	779.1	7.2	4	1020.53	3.15	>sp|O88737|BSN_MOUSE Protein bassoon OS=Mus musculus GN=Bsn PE=1 SV=4	controllerType=0 controllerNumber=1 scan=29875		bd20210216_rb_psd_glcnac_fxn_01.29875.29875.4	hcd	0	0	0	0	1.9e-18	1.2e-16	FALSE	5.34028	1020.53	83.9667	4	0.0009	0.0438	0	13058	175953	88344	104544	73073	390230	203748	Cytoplasm {ECO:0000250|UniProtKB:O88778}. Cell junction, synapse, presynaptic active zone {ECO:0000269|PubMed:12628168, ECO:0000269|PubMed:12628169}. Cytoplasm, cytoskeleton {ECO:0000250|UniProtKB:O88778}. Cytoplasmic vesicle, secretory vesicle, synaptic vesicle membrane {ECO:0000269|PubMed:12628169}; Peripheral membrane protein {ECO:0000250|UniProtKB:O88778}. Note=In retina, is localized in the …
1098 | 834155	12	635	K.PQLAQKPSQDVPPPIT[+203.07937]AAAGGPPHPQLK.A	K.PQLAQKPSQDVPPPITAAAGGPPHPQLK.A	1	K.PQLAQKPSQDVPPPITAAAGGPPHPQLK.A_1	T16(HexNAc / 203.0794)	1.9e-17	1.1e-15	779.1	0.2	4	761.663	3.52	>sp|O88935-1|SYN1_MOUSE Isoform Ib of Synapsin-1 OS=Mus musculus GN=Syn1	controllerType=0 controllerNumber=1 scan=17120		bd20210216_rb_psd_glcnac_fxn_01.17120.17120.4	hcd	0	0	0	0	2.4e-18	1.5e-16	FALSE	4.85901	761.663	46.8833	4	0.0002	0.7363	0	7241	585210	308320	356950	263428	1280000	835051
3788 | 647619	195	331	R.QVTITGSAASISLAQYLINVR.L	R.QVTITGSAASISLAQYLINVR.L	0	R.QVTITGSAASISLAQYLINVR.L_0		5e-17	2.9e-15	778.8	778.8	3	735.748	3.01	>sp|Q61990|PCBP2_MOUSE Poly(rC)-binding protein 2 OS=Mus musculus GN=Pcbp2 PE=1 SV=1	controllerType=0 controllerNumber=1 scan=33889		bd20210216_rb_psd_glcnac_fxn_01.33889.33889.3	hcd	0	0	0	0	6.2e-18	3.8e-16	FALSE		735.749	95.3333	3	0.0006	0.0558	0	14449							Nucleus {ECO:0000250}. Cytoplasm {ECO:0000250}.
3858 | 531135	209	795	R.RPPPPRPPQAPPSAAAADR.N	R.RPPPPRPPQAPPSAAAADR.N	0	R.RPPPPRPPQAPPSAAAADR.N_0		8.5e-17	4.9e-15	586.6	586.6	3	650.356	4.16	>sp|B0F2B4|NLGN4_MOUSE Neuroligin 4-like OS=Mus musculus GN=Nlgn4l PE=1 SV=1	controllerType=0 controllerNumber=1 scan=8010		bd20210216_rb_psd_glcnac_fxn_01.8010.8010.3	hcd	0	0	0	0	1e-17	6e-16	FALSE		650.356	23.5833	3	0.0007	0.2181	0	2330						54826	Cell membrane; Single-pass type I membrane protein. Cell junction, synapse, postsynaptic cell membrane. Note=Detected at glycinergic postsynapses in retina. Detected on dendritic spines on cultured neurons.
173 | 748239	1	1962	R.T[+203.07937]QGVVGPGPHEEQRPYPQGLPGR.L	R.TQGVVGPGPHEEQRPYPQGLPGR.L	1	R.TQGVVGPGPHEEQRPYPQGLPGR.L_1	T1(HexNAc / 203.0794)	8.5e-17	4.9e-15	691.1	691.1	3	887.115	3.63	>sp|O88737|BSN_MOUSE Protein bassoon OS=Mus musculus GN=Bsn PE=1 SV=4	controllerType=0 controllerNumber=1 scan=12654		bd20210216_rb_psd_glcnac_fxn_01.12654.12654.3	hcd	0	0	0	0	1e-17	6.2e-16	FALSE	4.92939	887.115	35.4	3	0.0004	0.1006	0	5058	33012	18894	29469	26808	132147	114131	Cytoplasm {ECO:0000250|UniProtKB:O88778}. Cell junction, synapse, presynaptic active zone {ECO:0000269|PubMed:12628168, ECO:0000269|PubMed:12628169}. Cytoplasm, cytoskeleton {ECO:0000250|UniProtKB:O88778}. Cytoplasmic vesicle, secretory vesicle, synaptic vesicle membrane {ECO:0000269|PubMed:12628169}; Peripheral membrane protein {ECO:0000250|UniProtKB:O88778}. Note=In retina, is localized in the …
1956 | 520352	41	210	K.PGGGPGM[+15.99492]GAPGGHPKPPHR.G	K.PGGGPGM[+15.99492]GAPGGHPKPPHR.G	0	K.PGGGPGM[+15.99492]GAPGGHPKPPHR.G_0	M7(Oxidation / 15.9949)	1.8e-16	1e-14	772.3	772.3	3	592.964	3.77	>sp|Q8VIJ6|SFPQ_MOUSE Splicing factor, proline- and glutamine-rich OS=Mus musculus GN=Sfpq PE=1 SV=1	controllerType=0 controllerNumber=1 scan=4921		bd20210216_rb_psd_glcnac_fxn_01.4921.4921.3	hcd	0	0	0	0	2e-17	1.3e-15	FALSE		592.964	15.8333	3	0.0003	0.011	0	423						3187	Nucleus speckle {ECO:0000250|UniProtKB:P23246}. Nucleus matrix {ECO:0000269|PubMed:21680841}. Cytoplasm {ECO:0000250|UniProtKB:P23246}. Note=Predominantly in nuclear matrix. {ECO:0000250|UniProtKB:P23246}.
1244 | 626199	18	819	R.PGASPDPFGPPPQVPSRPNR.A	R.PGASPDPFGPPPQVPSRPNR.A	0	R.PGASPDPFGPPPQVPSRPNR.A_0		5e-17	2.9e-15	668.2	668.2	4	518.27	3.16	>sp|P39053-4|DYN1_MOUSE Isoform 4 of Dynamin-1 OS=Mus musculus GN=Dnm1	controllerType=0 controllerNumber=1 scan=17294		bd20210216_rb_psd_glcnac_fxn_01.17294.17294.4	hcd	0	0	0	0	6.1e-18	3.7e-16	FALSE		518.27	48.2333	4	0.0003	0.1496	0	7549						38573
3108 | 534071	110	924	K.PIRPGHYPASSPTAVHAVR.G	K.PIRPGHYPASSPTAVHAVR.G	0	K.PIRPGHYPASSPTAVHAVR.G_0		1.5e-16	8.6e-15	698	698	4	504.027	4.75	>sp|P28738|KIF5C_MOUSE Kinesin heavy chain isoform 5C OS=Mus musculus GN=Kif5c PE=1 SV=3	controllerType=0 controllerNumber=1 scan=9014		bd20210216_rb_psd_glcnac_fxn_01.9014.9014.4	hcd	0	0	0	0	1.8e-17	1.1e-15	FALSE	2.11192	504.027	25.9167	4	0.0001	0.0264	0	3047				1921	4057	33245	Cytoplasm, cytoskeleton {ECO:0000305}. Cell projection, dendrite {ECO:0000250|UniProtKB:O60282}. Note=Abundant in distal regions of dendrites. {ECO:0000250|UniProtKB:O60282}.
1011 | 1002050	9	439	R.PSSPVAVAALAHPPSGLHPAPSTAPGPHAPLMPPSPPSQVLPASEPK.R	R.PSSPVAVAALAHPPSGLHPAPSTAPGPHAPLMPPSPPSQVLPASEPK.R	0	R.PSSPVAVAALAHPPSGLHPAPSTAPGPHAPLMPPSPPSQVLPASEPK.R_0		1e-17	5.9e-16	725.5	725.5	5	909.685	3.96	>sp|Q8R5H6|WASF1_MOUSE Wiskott-Aldrich syndrome protein family member 1 OS=Mus musculus GN=Wasf1 PE=1 SV=2	controllerType=0 controllerNumber=1 scan=25077		bd20210216_rb_psd_glcnac_fxn_01.25077.25077.5	hcd	0	0	0	0	1.4e-18	9.2e-17	FALSE		909.885	69.75	5	0.1999	0.0007	0	11221					4216	8096	Cytoplasm, cytoskeleton {ECO:0000250|UniProtKB:Q92558}. Cell junction, synapse {ECO:0000269|PubMed:24153177}. Cell junction, focal adhesion {ECO:0000250|UniProtKB:Q92558}. Note=Dot-like pattern in the cytoplasm. Concentrated in Rac-regulated membrane-ruffling areas. Partial translocation to focal adhesion sites might be mediated by interaction with SORBS2. In neurons, colocalizes with activated N…
4487 | 884770	356	26	K.LSGSGTHSHGNQSTTVPGSSSGPLQNHQHVDNSSGR.E	K.LSGSGTHSHGNQSTTVPGSSSGPLQNHQHVDNSSGR.E	0	K.LSGSGTHSHGNQSTTVPGSSSGPLQNHQHVDNSSGR.E_0		2.2e-17	1.3e-15	777.4	777.4	5	723.139	2.65	>sp|Q8JZZ6|AMERL_MOUSE AMMECR1-like protein OS=Mus musculus GN=Ammecr1l PE=1 SV=1	controllerType=0 controllerNumber=1 scan=6640		bd20210216_rb_psd_glcnac_fxn_01.6640.6640.5	hcd	0	0	0	0	2.8e-18	1.7e-16	TRUE		723.139	19.85	5	0.0002	0.0524	0	1615					4338	3259
3962 | 778330	229	99	K.GAHNGQGLGNAFLSHISAC[+57.02146]DGIFHLTR.A	K.GAHNGQGLGNAFLSHISAC[+57.02146]DGIFHLTR.A	0	K.GAHNGQGLGNAFLSHISAC[+57.02146]DGIFHLTR.A_0		6.2e-17	3.5e-15	725.9	725.9	4	713.354	2.82	>sp|Q9CZ30|OLA1_MOUSE Obg-like ATPase 1 OS=Mus musculus GN=Ola1 PE=1 SV=1	controllerType=0 controllerNumber=1 scan=26541	C19(Carbamidomethyl / 57.0215)	bd20210216_rb_psd_glcnac_fxn_01.26541.26541.4	hcd	0	0	0	0	7.2e-18	4.2e-16	FALSE		713.354	73.9667	4	0.0001	0.0255	0	11849						2181	Cytoplasm {ECO:0000255|HAMAP-Rule:MF_03167}. Nucleus {ECO:0000255|HAMAP-Rule:MF_03167}. Nucleus, nucleolus {ECO:0000255|HAMAP-Rule:MF_03167}. Note=Predominantly cytoplasmic, shuttles between the nucleus and the cytoplasm. {ECO:0000255|HAMAP-Rule:MF_03167}.
1611 | 543262	31	1321	R.HFHAHGPVPGPQHYTLGR.P	R.HFHAHGPVPGPQHYTLGR.P	0	R.HFHAHGPVPGPQHYTLGR.P_0		7.9e-16	4.5e-14	675.1	675.1	4	502.759	4.44	>tr|E9QAD8|E9QAD8_MOUSE IQ motif and SEC7 domain-containing protein 2 OS=Mus musculus GN=Iqsec2 PE=1 SV=1	controllerType=0 controllerNumber=1 scan=12149		bd20210216_rb_psd_glcnac_fxn_01.12149.12149.4	hcd	0	0	0	0	7.4e-17	4e-15	FALSE		502.759	34.9	4	0.0001	0.7222	0	4674					9618	7570	Cytoplasm {ECO:0000256|ARBA:ARBA00004496}.
2444 | 695932	73	96	R.MVVNEGADGGQSVYHIHLHVLGGR.Q	R.MVVNEGADGGQSVYHIHLHVLGGR.Q	0	R.MVVNEGADGGQSVYHIHLHVLGGR.Q_0		2.3e-17	1.3e-15	720.4	720.4	5	509.862	2.88	>sp|P70349|HINT1_MOUSE Histidine triad nucleotide-binding protein 1 OS=Mus musculus GN=Hint1 PE=1 SV=3	controllerType=0 controllerNumber=1 scan=19773		bd20210216_rb_psd_glcnac_fxn_01.19773.19773.5	hcd	0	0	0	0	3e-18	1.9e-16	FALSE															Cytoplasm. Nucleus.
1671 | 676700	34	1389	R.YDAPPPTLHHHSPHSPHSPHAR.H	R.YDAPPPTLHHHSPHSPHSPHAR.H	0	R.YDAPPPTLHHHSPHSPHSPHAR.H_0		9.2e-17	5.3e-15	735.5	735.5	5	495.844	3.87	>sp|D3YZU1|SHAN1_MOUSE SH3 and multiple ankyrin repeat domains protein 1 OS=Mus musculus GN=Shank1 PE=1 SV=1	controllerType=0 controllerNumber=1 scan=11107		bd20210216_rb_psd_glcnac_fxn_01.11107.11107.5	hcd	0	0	0	0	1.1e-17	7e-16	FALSE		495.844	31.4333	5	0.0001	0.0009	0	4079					1544	76317	Cytoplasm {ECO:0000250}. Cell junction, synapse {ECO:0000250}. Cell junction, synapse, postsynaptic density {ECO:0000250}. Note=Colocalizes with alpha-latrotoxin receptor 1. {ECO:0000250}.
625 | 833445	3	635	K.PQLAQKPSQDVPPPIT[+203.07937]AAAGGPPHPQLNK.S	K.PQLAQKPSQDVPPPITAAAGGPPHPQLNK.S	1	K.PQLAQKPSQDVPPPITAAAGGPPHPQLNK.S_1	T16(HexNAc / 203.0794)	8.3e-18	4.8e-16	774.9	2.6	4	790.175	4.18	>sp|O88935|SYN1_MOUSE Synapsin-1 OS=Mus musculus GN=Syn1 PE=1 SV=2	controllerType=0 controllerNumber=1 scan=16975		bd20210216_rb_psd_glcnac_fxn_01.16975.16975.4	hcd	0	0	0	0	9.4e-19	5.7e-17	FALSE															Cell junction, synapse {ECO:0000269|PubMed:11571277}. Golgi apparatus {ECO:0000269|PubMed:11571277}.
1672 | 678580	34	1389	R.YDAPPPTLHHHSPHSPHSPHAR.H	R.YDAPPPTLHHHSPHSPHSPHAR.H	0	R.YDAPPPTLHHHSPHSPHSPHAR.H_0		1.6e-16	9.3e-15	707.9	707.9	5	495.844	4.67	>sp|D3YZU1|SHAN1_MOUSE SH3 and multiple ankyrin repeat domains protein 1 OS=Mus musculus GN=Shank1 PE=1 SV=1	controllerType=0 controllerNumber=1 scan=11522		bd20210216_rb_psd_glcnac_fxn_01.11522.11522.5	hcd	0	0	0	0	1.9e-17	1.2e-15	FALSE															Cytoplasm {ECO:0000250}. Cell junction, synapse {ECO:0000250}. Cell junction, synapse, postsynaptic density {ECO:0000250}. Note=Colocalizes with alpha-latrotoxin receptor 1. {ECO:0000250}.
529 | 812365	3	447	R.QTSQQPAGPPAQQRPPPQGGPPQPGPGPQR.Q	R.QTSQQPAGPPAQQRPPPQGGPPQPGPGPQR.Q	0	R.QTSQQPAGPPAQQRPPPQGGPPQPGPGPQR.Q_0		1e-17	5.9e-16	642.6	642.6	4	760.391	3.75	>sp|O88935|SYN1_MOUSE Synapsin-1 OS=Mus musculus GN=Syn1 PE=1 SV=2	controllerType=0 controllerNumber=1 scan=9869		bd20210216_rb_psd_glcnac_fxn_01.9869.9869.4	hcd	0	0	0	0	1.5e-18	9.9e-17	FALSE		760.391	27.5	4	0	0.674	0	3269					7664	73501	Cell junction, synapse {ECO:0000269|PubMed:11571277}. Golgi apparatus {ECO:0000269|PubMed:11571277}.
4485 | 670685	355	1100	K.RPAGSVQNPVYHNQPLHPAPGR.D	K.RPAGSVQNPVYHNQPLHPAPGR.D	0	K.RPAGSVQNPVYHNQPLHPAPGR.D_0		1.5e-16	8.6e-15	755.3	755.3	4	598.818	4.76	>sp|Q01279|EGFR_MOUSE Epidermal growth factor receptor OS=Mus musculus GN=Egfr PE=1 SV=1	controllerType=0 controllerNumber=1 scan=9211		bd20210216_rb_psd_glcnac_fxn_01.9211.9211.4	hcd	0	0	0	0	1.8e-17	1.1e-15	FALSE		598.818	26.4	4	0.0001	0.0518	0	3151			1860			2406	Cell membrane {ECO:0000250|UniProtKB:P00533}; Single-pass type I membrane protein {ECO:0000250|UniProtKB:P00533}. Endoplasmic reticulum membrane {ECO:0000250|UniProtKB:P00533}; Single-pass type I membrane protein {ECO:0000250|UniProtKB:P00533}. Golgi apparatus membrane {ECO:0000250|UniProtKB:P00533}; Single-pass type I membrane protein {ECO:0000250|UniProtKB:P00533}. Nucleus membrane {ECO:0000250…
4024 | 636026	244	553	R.FLFVM[+15.99492]LGPSHTSTDYHELGR.S	R.FLFVM[+15.99492]LGPSHTSTDYHELGR.S	0	R.FLFVM[+15.99492]LGPSHTSTDYHELGR.S_0	M5(Oxidation / 15.9949)	3.2e-17	1.9e-15	658.4	658.4	4	581.537	3.82	>sp|P16283|B3A3_MOUSE Anion exchange protein 3 OS=Mus musculus GN=Slc4a3 PE=1 SV=2	controllerType=0 controllerNumber=1 scan=23628		bd20210216_rb_psd_glcnac_fxn_01.23628.23628.4	hcd	0	0	0	0	3.8e-18	2.4e-16	FALSE		581.537	65.5667	4	0.0003	0.0406	0	10573							Membrane; Multi-pass membrane protein.
2024 | 993145	43	754	K.IHQVQHLPQTAPPTPPPAPPIT[+203.07937]ATVPPQAPPKPLVTIPPSASTK.T	K.IHQVQHLPQTAPPTPPPAPPITATVPPQAPPKPLVTIPPSASTK.T	1	K.IHQVQHLPQTAPPTPPPAPPITATVPPQAPPKPLVTIPPSASTK.T_1	T22(HexNAc / 203.0794)	1e-17	5.9e-16	773.1	0	5	944.528	3.92	>tr|F2Z3U3|F2Z3U3_MOUSE Ras association (RalGDS/AF-6) and pleckstrin homology domains 1 OS=Mus musculus GN=Raph1 PE=1 SV=2	controllerType=0 controllerNumber=1 scan=23077		bd20210216_rb_psd_glcnac_fxn_01.23077.23077.5	hcd	0	0	0	0	1.4e-18	8.8e-17	FALSE	4.51338	944.528	64.0833	5	0.0003	0.0327	0	10156	182500	70381	84947	62928	284018	238075
4605 | 571379	391	266	R.LLRPAVGEIFVDELHLAR.Y	R.LLRPAVGEIFVDELHLAR.Y	0	R.LLRPAVGEIFVDELHLAR.Y_0		1.7e-16	1e-14	772.3	772.3	4	512.798	2.81	>sp|Q8R4G0|NTNG1_MOUSE Netrin-G1 OS=Mus musculus GN=Ntng1 PE=1 SV=2	controllerType=0 controllerNumber=1 scan=28388		bd20210216_rb_psd_glcnac_fxn_01.28388.28388.4	hcd	0	0	0	0	2e-17	1.3e-15	FALSE		512.799	79.5333	4	0.0004	0.0077	0	12516						1791	Cell membrane {ECO:0000269|PubMed:10964959}; Lipid-anchor, GPI-anchor {ECO:0000269|PubMed:10964959}; Extracellular side {ECO:0000269|PubMed:10964959}.
2373 | 1014171	69	788	R.GPAPAIPSPGPHSGAPPVPFRPGPLPPFPNSSDSFGAPPQVPSRPTR.A	R.GPAPAIPSPGPHSGAPPVPFRPGPLPPFPNSSDSFGAPPQVPSRPTR.A	0	R.GPAPAIPSPGPHSGAPPVPFRPGPLPPFPNSSDSFGAPPQVPSRPTR.A_0		1.8e-16	1e-14	772.3	772.3	5	938.889	-0.27	>sp|Q8BZ98|DYN3_MOUSE Dynamin-3 OS=Mus musculus GN=Dnm3 PE=1 SV=1	controllerType=0 controllerNumber=1 scan=28501		bd20210216_rb_psd_glcnac_fxn_01.28501.28501.5	hcd	0	0	0	0	2.1e-17	1.3e-15	TRUE		939.089	79.9	5	0.2001	0.0284	0	12556					4054	9733	Cytoplasm {ECO:0000250}. Cytoplasm, cytoskeleton {ECO:0000250}. Note=Microtubule-associated. {ECO:0000250}.
2856 | 628077	85	277	R.PAPAPVPSPAPPQPVQPGPPGGSR.A	R.PAPAPVPSPAPPQPVQPGPPGGSR.A	0	R.PAPAPVPSPAPPQPVQPGPPGGSR.A_0		2.3e-17	1.3e-15	736.8	736.8	2	1128.1	2.65	>sp|P47708|RP3A_MOUSE Rabphilin-3A OS=Mus musculus GN=Rph3a PE=1 SV=2	controllerType=0 controllerNumber=1 scan=17696		bd20210216_rb_psd_glcnac_fxn_01.17696.17696.2	hcd	0	0	0	0	2.9e-18	1.8e-16	FALSE		1128.1	49.1333	2	0.0003	0.0094	0	7794						242795	Cytoplasmic vesicle, secretory vesicle, synaptic vesicle membrane {ECO:0000250|UniProtKB:P47709}. Cell projection, dendritic spine {ECO:0000250|UniProtKB:P47709}. Cell junction, synapse, postsynaptic cell membrane {ECO:0000250|UniProtKB:P47709}. Membrane {ECO:0000250|UniProtKB:P47709}; Peripheral membrane protein {ECO:0000250|UniProtKB:P47709}.
4502 | 848671	360	305	R.LRPQSVQSSFPSPPSPSSDVQLTTLAHR.V	R.LRPQSVQSSFPSPPSPSSDVQLTTLAHR.V	0	R.LRPQSVQSSFPSPPSPSSDVQLTTLAHR.V_0		2.3e-17	1.3e-15	733	733	4	755.647	2.42	>tr|Q3U3K9|Q3U3K9_MOUSE Ancient ubiquitous protein 1 OS=Mus musculus GN=Aup1 PE=1 SV=1	controllerType=0 controllerNumber=1 scan=21308		bd20210216_rb_psd_glcnac_fxn_01.21308.21308.4	hcd	0	0	0	0	3.1e-18	1.9e-16	FALSE		755.647	59.3667	4	0	0.2983	0	9564	1846				3616	8809
4533 | 536031	370	432	K.GPQNPSVSGAPGPTPHPVR.S	K.GPQNPSVSGAPGPTPHPVR.S	0	K.GPQNPSVSGAPGPTPHPVR.S_0		4e-17	2.3e-15	757.6	757.6	3	617.989	3.04	>sp|Q91WJ0|FRS3_MOUSE Fibroblast growth factor receptor substrate 3 OS=Mus musculus GN=Frs3 PE=1 SV=3	controllerType=0 controllerNumber=1 scan=9773		bd20210216_rb_psd_glcnac_fxn_01.9773.9773.3	hcd	0	0	0	0	4.5e-18	2.7e-16	FALSE		617.989	27.9833	3	0.0002	0.0667	0	3473			2114		2318	1461	Membrane; Lipid-anchor.
4697 | 478565	417	240	R.LLLEGISSTHAHHLR.C	R.LLLEGISSTHAHHLR.C	0	R.LLLEGISSTHAHHLR.C_0		9.8e-16	5.6e-14	643.2	643.2	3	561.983	3.02	>tr|A0A0G2JEC4|A0A0G2JEC4_MOUSE Endophilin-B1 OS=Mus musculus GN=Sh3glb1 PE=1 SV=1	controllerType=0 controllerNumber=1 scan=13264		bd20210216_rb_psd_glcnac_fxn_01.13264.13264.3	hcd	0	0	0	0	1e-16	6.1e-15	FALSE		561.983	36.7667	3	0.0002	0.3231	0	5270					1906	5978	Cytoplasm {ECO:0000256|ARBA:ARBA00004496}. Cytoplasmic vesicle, autophagosome membrane {ECO:0000256|ARBA:ARBA00004652}. Golgi apparatus membrane {ECO:0000256|ARBA:ARBA00004395}; Peripheral membrane protein {ECO:0000256|ARBA:ARBA00004395}. Membrane {ECO:0000256|ARBA:ARBA00004170}; Peripheral membrane protein {ECO:0000256|ARBA:ARBA00004170}. Midbody {ECO:0000256|ARBA:ARBA00004214}. Mitochondrion ou…
593 | 898563	3	632	R.PAKPQLAQKPS[+203.07937]QDVPPPITAAAGGPPHPQLNK.S	R.PAKPQLAQKPSQDVPPPITAAAGGPPHPQLNK.S	1	R.PAKPQLAQKPSQDVPPPITAAAGGPPHPQLNK.S_1	S11(HexNAc / 203.0794)	2.2e-17	1.3e-15	769.9	3.8	4	864.221	3.62	>sp|O88935|SYN1_MOUSE Synapsin-1 OS=Mus musculus GN=Syn1 PE=1 SV=2	controllerType=0 controllerNumber=1 scan=15370		bd20210216_rb_psd_glcnac_fxn_01.15370.15370.4	hcd	0	0	0	0	2.7e-18	1.7e-16	FALSE	4.81344	864.221	42.5333	4	0.0002	0.1253	0	6429	217548	117515	149183	110872	533676	347974	Cell junction, synapse {ECO:0000269|PubMed:11571277}. Golgi apparatus {ECO:0000269|PubMed:11571277}.
3257 | 523072	126	923	K.PIRPGQHPAASPTHPGTVR.G	K.PIRPGQHPAASPTHPGTVR.G	0	K.PIRPGQHPAASPTHPGTVR.G_0		8.5e-17	4.9e-15	698.6	698.6	4	494.772	3.73	>sp|Q61768|KINH_MOUSE Kinesin-1 heavy chain OS=Mus musculus GN=Kif5b PE=1 SV=3	controllerType=0 controllerNumber=1 scan=5698		bd20210216_rb_psd_glcnac_fxn_01.5698.5698.4	hcd	0	0	0	0	9.8e-18	5.9e-16	FALSE		494.772	17.6667	4	0.0001	0.0421	0	980							Cytoplasm, cytoskeleton {ECO:0000250|UniProtKB:Q2PQA9}. Cytolytic granule membrane {ECO:0000250|UniProtKB:P33176}. Lysosome membrane {ECO:0000250|UniProtKB:P33176}; Peripheral membrane protein {ECO:0000250|UniProtKB:P33176}; Cytoplasmic side {ECO:0000250|UniProtKB:P33176}. Note=Uniformly distributed between soma and neurites in hippocampal neurons. {ECO:0000250|UniProtKB:Q2PQA9}.
3167 | 861472	115	368	R.SFFVGHGPFLPSTPPVHTEANFSANTLSVPR.W	R.SFFVGHGPFLPSTPPVHTEANFSANTLSVPR.W	0	R.SFFVGHGPFLPSTPPVHTEANFSANTLSVPR.W_0		8.3e-18	4.8e-16	769.8	769.8	4	828.425	4.1	>sp|Q3UVC0|KSR2_MOUSE Kinase suppressor of Ras 2 OS=Mus musculus GN=Ksr2 PE=1 SV=2	controllerType=0 controllerNumber=1 scan=27237		bd20210216_rb_psd_glcnac_fxn_01.27237.27237.4	hcd	0	0	0	0	9.8e-19	6.1e-17	TRUE	4.92045	828.425	76.1	4	0.0003	0.0066	0	12056	3304			1320	6495	13172	Cytoplasm {ECO:0000250|UniProtKB:Q61097}. Membrane {ECO:0000250|UniProtKB:Q61097}; Peripheral membrane protein {ECO:0000250|UniProtKB:Q61097}.
3002 | 32665	99	242	K.AGAGSATLSMAYAGAR.F	K.AGAGSATLSMAYAGAR.F	0	K.AGAGSATLSMAYAGAR.F_0		1.4e-16	8e-15	579.8	579.8	2	727.86	4.26	>sp|P08249|MDHM_MOUSE Malate dehydrogenase, mitochondrial OS=Mus musculus GN=Mdh2 PE=1 SV=3	controllerType=0 controllerNumber=1 scan=16169		bd20210216_rb_psd_glcnac_fxn_01.16169.16169.3	ethcd	0	0	0	0	1.6e-17	1e-15	FALSE															Mitochondrion matrix {ECO:0000250|UniProtKB:P04636}.
3218 | 645838	121	326	R.QVTITGSAASISLAQYLINAR.L	R.QVTITGSAASISLAQYLINAR.L	0	R.QVTITGSAASISLAQYLINAR.L_0		4e-17	2.3e-15	754.7	754.7	3	726.405	3.92	>sp|P60335|PCBP1_MOUSE Poly(rC)-binding protein 1 OS=Mus musculus GN=Pcbp1 PE=1 SV=1	controllerType=0 controllerNumber=1 scan=32600		bd20210216_rb_psd_glcnac_fxn_01.32600.32600.3	hcd	0	0	0	0	5.1e-18	3.1e-16	FALSE		726.405	91.8333	3	0.0003	0.0158	0	14025							Nucleus {ECO:0000250}.
2424 | 692676	73	96	R.M[+15.99492]VVNEGADGGQSVYHIHLHVLGGR.Q	R.M[+15.99492]VVNEGADGGQSVYHIHLHVLGGR.Q	0	R.M[+15.99492]VVNEGADGGQSVYHIHLHVLGGR.Q_0	M1(Oxidation / 15.9949)	1.9e-17	1.1e-15	767.9	767.9	5	513.061	3.92	>sp|P70349|HINT1_MOUSE Histidine triad nucleotide-binding protein 1 OS=Mus musculus GN=Hint1 PE=1 SV=3	controllerType=0 controllerNumber=1 scan=18208		bd20210216_rb_psd_glcnac_fxn_01.18208.18208.5	hcd	0	0	0	0	2.5e-18	1.5e-16	FALSE		513.061	50.1	5	0.0002	0.401	0	7955						13195	Cytoplasm. Nucleus.
1612 | 546967	31	1321	R.HFHAHGPVPGPQHYTLGR.P	R.HFHAHGPVPGPQHYTLGR.P	0	R.HFHAHGPVPGPQHYTLGR.P_0		1.4e-15	7.9e-14	746.2	746.2	4	502.759	4.74	>tr|E9QAD8|E9QAD8_MOUSE IQ motif and SEC7 domain-containing protein 2 OS=Mus musculus GN=Iqsec2 PE=1 SV=1	controllerType=0 controllerNumber=1 scan=13222		bd20210216_rb_psd_glcnac_fxn_01.13222.13222.4	hcd	0	0	0	0	1.4e-16	8.4e-15	FALSE		502.759	36.0833	4	0.0003	0.8918	0	5114					1417	9858	Cytoplasm {ECO:0000256|ARBA:ARBA00004496}.
1118 | 721301	13	187	K.VIHDNFGIVEGLMTTVHAITATQK.T	K.VIHDNFGIVEGLMTTVHAITATQK.T	0	K.VIHDNFGIVEGLMTTVHAITATQK.T_0		1.9e-17	1.1e-15	682.1	682.1	4	649.598	4.11	>tr|A0A0A0MQF6|A0A0A0MQF6_MOUSE Glyceraldehyde-3-phosphate dehydrogenase OS=Mus musculus GN=Gapdh PE=1 SV=1	controllerType=0 controllerNumber=1 scan=34504		bd20210216_rb_psd_glcnac_fxn_01.34504.34504.4	hcd	0	0	0	0	2.6e-18	1.6e-16	FALSE		649.598	96.9833	4	0.0003	0.0786	0	14644
4477 | 700980	353	541	R.RPLGNFTPPPTYAETLSTAPVASR.V	R.RPLGNFTPPPTYAETLSTAPVASR.V	0	R.RPLGNFTPPPTYAETLSTAPVASR.V_0		1.9e-17	1.1e-15	766.4	766.4	3	848.45	4.27	>tr|E9Q3E2|E9Q3E2_MOUSE Synaptopodin OS=Mus musculus GN=Synpo PE=1 SV=1	controllerType=0 controllerNumber=1 scan=22590		bd20210216_rb_psd_glcnac_fxn_01.22590.22590.3	hcd	0	0	0	0	2.5e-18	1.6e-16	TRUE		848.45	62.7	3	0.0002	0.0421	0	10137					1975	61706
15 | 148111	1	1414	R.S[+203.07937]PSTS[+203.07937]STIHSYGQPPTT[+203.07937]ANYGSQTEELPHAPSGPPGSGR.A	R.SPSTSSTIHSYGQPPTTANYGSQTEELPHAPSGPPGSGR.A	3	R.SPSTSSTIHSYGQPPTTANYGSQTEELPHAPSGPPGSGR.A_3	S1(HexNAc / 203.0794); S5(HexNAc / 203.0794); T17(HexNAc / 203.0794)	9.2e-18	5.3e-16	766.3	0.2	4	1137.53	3.95	>sp|O88737|BSN_MOUSE Protein bassoon OS=Mus musculus GN=Bsn PE=1 SV=4	controllerType=0 controllerNumber=1 scan=16190		bd20210216_rb_psd_glcnac_fxn_01.16190.16190.4	ethcd	0	0	0	0	1.2e-18	7.4e-17	FALSE															Cytoplasm {ECO:0000250|UniProtKB:O88778}. Cell junction, synapse, presynaptic active zone {ECO:0000269|PubMed:12628168, ECO:0000269|PubMed:12628169}. Cytoplasm, cytoskeleton {ECO:0000250|UniProtKB:O88778}. Cytoplasmic vesicle, secretory vesicle, synaptic vesicle membrane {ECO:0000269|PubMed:12628169}; Peripheral membrane protein {ECO:0000250|UniProtKB:O88778}. Note=In retina, is localized in the …
4351 | 1089866	321	21	K.DLSPSEAEPQLGLSAAAVGAMVPPAGGGDPEAPAPAPAAERPPAPGPGSGPTAALSPAAGK.V	K.DLSPSEAEPQLGLSAAAVGAMVPPAGGGDPEAPAPAPAAERPPAPGPGSGPTAALSPAAGK.V	0	K.DLSPSEAEPQLGLSAAAVGAMVPPAGGGDPEAPAPAPAAERPPAPGPGSGPTAALSPAAGK.V_0		5.6e-17	3.2e-15	766.2	766.2	5	1101.56	4.2	>sp|Q68FL4|SAHH3_MOUSE Putative adenosylhomocysteinase 3 OS=Mus musculus GN=Ahcyl2 PE=1 SV=1	controllerType=0 controllerNumber=1 scan=29464		bd20210216_rb_psd_glcnac_fxn_01.29464.29464.5	hcd	0	0	0	0	6.7e-18	4e-16	FALSE		1101.56	82.7833	5	0.0003	0.008	0	12913	3549					20583	Cytoplasm {ECO:0000250|UniProtKB:A6QLP2, ECO:0000269|PubMed:19220705}. Microsome {ECO:0000269|PubMed:19220705}. Note=Associates with membranes when phosphorylated, probably through interaction with ITPR1. {ECO:0000269|PubMed:19220705}.
121 | 1075226	1	1710	R.QSTAVQPLVINLNAQEQTHTFLATATTVSIT[+203.07937]MAS[+203.07937]S[+203.07937]VLMAQQK.Q	R.QSTAVQPLVINLNAQEQTHTFLATATTVSITMASSVLMAQQK.Q	3	R.QSTAVQPLVINLNAQEQTHTFLATATTVSITMASSVLMAQQK.Q_3	T31(HexNAc / 203.0794); S34(HexNAc / 203.0794); S35(HexNAc / 203.0794)	1.4e-17	8.2e-16	766.2	1.2	4	1271.15	3.05	>sp|O88737|BSN_MOUSE Protein bassoon OS=Mus musculus GN=Bsn PE=1 SV=4	controllerType=0 controllerNumber=1 scan=31982		bd20210216_rb_psd_glcnac_fxn_01.31982.31982.4	hcd	0	0	0	0	2e-18	1.3e-16	FALSE	4.26569	1271.4	90.1167	4	0.2484	0.009	0	13714	94102	34261	47754	38508	164263	104845	Cytoplasm {ECO:0000250|UniProtKB:O88778}. Cell junction, synapse, presynaptic active zone {ECO:0000269|PubMed:12628168, ECO:0000269|PubMed:12628169}. Cytoplasm, cytoskeleton {ECO:0000250|UniProtKB:O88778}. Cytoplasmic vesicle, secretory vesicle, synaptic vesicle membrane {ECO:0000269|PubMed:12628169}; Peripheral membrane protein {ECO:0000250|UniProtKB:O88778}. Note=In retina, is localized in the …
366 | 1177952	1	3065	R.FPPAAPQYTAGSSGPTQNGFPAHQAPTYTGPSTYPAPTYPPGTGYPAEPGLPSQPAFHPTGHYAAPTPMPT[+203.07937]TQSAPFPVQADSR.A	R.FPPAAPQYTAGSSGPTQNGFPAHQAPTYTGPSTYPAPTYPPGTGYPAEPGLPSQPAFHPTGHYAAPTPMPTTQSAPFPVQADSR.A	1	R.FPPAAPQYTAGSSGPTQNGFPAHQAPTYTGPSTYPAPTYPPGTGYPAEPGLPSQPAFHPTGHYAAPTPMPTTQSAPFPVQADSR.A_1	T71(HexNAc / 203.0794)	5.3e-16	3.1e-14	765.8	2.4	5	1762.23	1.7	>sp|O88737|BSN_MOUSE Protein bassoon OS=Mus musculus GN=Bsn PE=1 SV=4	controllerType=0 controllerNumber=1 scan=27188		bd20210216_rb_psd_glcnac_fxn_01.27188.27188.5	hcd	0	0	0	0	6.1e-17	3.4e-15	FALSE															Cytoplasm {ECO:0000250|UniProtKB:O88778}. Cell junction, synapse, presynaptic active zone {ECO:0000269|PubMed:12628168, ECO:0000269|PubMed:12628169}. Cytoplasm, cytoskeleton {ECO:0000250|UniProtKB:O88778}. Cytoplasmic vesicle, secretory vesicle, synaptic vesicle membrane {ECO:0000269|PubMed:12628169}; Peripheral membrane protein {ECO:0000250|UniProtKB:O88778}. Note=In retina, is localized in the …
2608 | 640702	74	248	R.PGHTTVSLGGVLNDLSWHYVR.V	R.PGHTTVSLGGVLNDLSWHYVR.V	0	R.PGHTTVSLGGVLNDLSWHYVR.V_0		4e-17	2.3e-15	734.1	734.1	4	577.803	2.56	>sp|O54991|CNTP1_MOUSE Contactin-associated protein 1 OS=Mus musculus GN=Cntnap1 PE=1 SV=2	controllerType=0 controllerNumber=1 scan=27891		bd20210216_rb_psd_glcnac_fxn_01.27891.27891.4	hcd	0	0	0	0	4.9e-18	3e-16	FALSE		577.803	78.25	4	0.0002	0.1858	0	12319							Membrane {ECO:0000305}; Single-pass type I membrane protein {ECO:0000305}. Cell junction, paranodal septate junction {ECO:0000269|PubMed:25378149}.
77 | 674898	1	1525	R.SPGPPSPMVAQGTQTPHRPSTPR.L	R.SPGPPSPMVAQGTQTPHRPSTPR.L	0	R.SPGPPSPMVAQGTQTPHRPSTPR.L_0		1.1e-16	6.1e-15	677.9	677.9	3	795.072	2.77	>sp|O88737|BSN_MOUSE Protein bassoon OS=Mus musculus GN=Bsn PE=1 SV=4	controllerType=0 controllerNumber=1 scan=10390		bd20210216_rb_psd_glcnac_fxn_01.10390.10390.3	hcd	0	0	0	0	1.4e-17	8.6e-16	FALSE		795.072	29.6333	3	0.0009	0.0766	0	3785					1811	6858	Cytoplasm {ECO:0000250|UniProtKB:O88778}. Cell junction, synapse, presynaptic active zone {ECO:0000269|PubMed:12628168, ECO:0000269|PubMed:12628169}. Cytoplasm, cytoskeleton {ECO:0000250|UniProtKB:O88778}. Cytoplasmic vesicle, secretory vesicle, synaptic vesicle membrane {ECO:0000269|PubMed:12628169}; Peripheral membrane protein {ECO:0000250|UniProtKB:O88778}. Note=In retina, is localized in the …
2866 | 365068	86	198	K.HWEAELATLK.G	K.HWEAELATLK.G	0	K.HWEAELATLK.G_0		1.4e-15	8.3e-14	582.1	582.1	2	599.318	2.77	>sp|Q9Z2Y3-2|HOME1_MOUSE Isoform 2 of Homer protein homolog 1 OS=Mus musculus GN=Homer1	controllerType=0 controllerNumber=1 scan=17301		bd20210216_rb_psd_glcnac_fxn_01.17301.17301.2	hcd	0	0	0	0	1.5e-16	9e-15	FALSE		599.318	48.1333	2	0.0001	0.0337	0	7556					1903	3137
2278 | 392761	61	811	K.GRPGPVAGHSQMPR.V	K.GRPGPVAGHSQMPR.V	0	K.GRPGPVAGHSQMPR.V_0		3.7e-16	2.1e-14	672.7	672.7	3	482.919	3.34	>sp|Q3UPL0|SC31A_MOUSE Protein transport protein Sec31A OS=Mus musculus GN=Sec31a PE=1 SV=2	controllerType=0 controllerNumber=1 scan=5656		bd20210216_rb_psd_glcnac_fxn_01.5656.5656.3	hcd	0	0	0	0	4.4e-17	2.6e-15	FALSE		482.919	17.5	3	0.0002	0.0257	0	950					36465		Cytoplasm {ECO:0000250}. Cytoplasmic vesicle, COPII-coated vesicle membrane {ECO:0000250|UniProtKB:O94979}; Peripheral membrane protein {ECO:0000250|UniProtKB:O94979}; Cytoplasmic side {ECO:0000250|UniProtKB:O94979}. Endoplasmic reticulum membrane {ECO:0000250}; Peripheral membrane protein {ECO:0000250}. Note=Associates with membranes in a GTP-dependent manner (By similarity). Localizes to endopl…
2407 | 528390	71	615	K.HLSNLPSSHPVVHQQPAR.S	K.HLSNLPSSHPVVHQQPAR.S	0	K.HLSNLPSSHPVVHQQPAR.S_0		3.7e-16	2.1e-14	701	701	4	501.771	3.97	>sp|Q8CCJ4|AMER2_MOUSE APC membrane recruitment protein 2 OS=Mus musculus GN=Amer2 PE=1 SV=2	controllerType=0 controllerNumber=1 scan=7240		bd20210216_rb_psd_glcnac_fxn_01.7240.7240.4	hcd	0	0	0	0	4.6e-17	2.7e-15	FALSE		501.773	20.95	4	0.0021	0.4203	0	1900						3254	Cell membrane {ECO:0000250}; Peripheral membrane protein {ECO:0000250}. Note=Translocates to the cell membrane following binding to PtdIns(4,5)P2. {ECO:0000250}.
3284 | 825502	128	1753	R.RESLTSFGNGPLSPGGPSKPGGGGGGPGSSSTSR.G	R.RESLTSFGNGPLSPGGPSKPGGGGGGPGSSSTSR.G	0	R.RESLTSFGNGPLSPGGPSKPGGGGGGPGSSSTSR.G_0		6.8e-18	3.9e-16	762.7	762.7	4	772.38	3.37	>sp|P11881|ITPR1_MOUSE Inositol 1,4,5-trisphosphate receptor type 1 OS=Mus musculus GN=Itpr1 PE=1 SV=2	controllerType=0 controllerNumber=1 scan=15245		bd20210216_rb_psd_glcnac_fxn_01.15245.15245.4	hcd	0	0	0	0	8e-19	4.7e-17	FALSE		772.38	42.2333	4	0	0.0737	0	6478					4614	2671	Endoplasmic reticulum membrane {ECO:0000305|PubMed:25368151}; Multi-pass membrane protein {ECO:0000255}. Cytoplasmic vesicle, secretory vesicle membrane {ECO:0000250|UniProtKB:Q9TU34}; Multi-pass membrane protein {ECO:0000255}. Cytoplasm, perinuclear region {ECO:0000250|UniProtKB:Q14643}. Note=Endoplasmic reticulum and secretory granules. {ECO:0000250|UniProtKB:Q9TU34, ECO:0000269|PubMed:16990611…
3740 | 114502	187	104	R.MTAMGSSPNIASSGVASDTIAFGEHHLPPVSMAS[+203.07937]TVPHSLR.Q	R.MTAMGSSPNIASSGVASDTIAFGEHHLPPVSMASTVPHSLR.Q	1	R.MTAMGSSPNIASSGVASDTIAFGEHHLPPVSMASTVPHSLR.Q_1	S34(HexNAc / 203.0794)	1.1e-17	6.5e-16	763.9	10.5	5	871.024	3.2	>sp|Q99MI1|RB6I2_MOUSE ELKS/Rab6-interacting/CAST family member 1 OS=Mus musculus GN=Erc1 PE=1 SV=1	controllerType=0 controllerNumber=1 scan=26512		bd20210216_rb_psd_glcnac_fxn_01.26512.26512.5	ethcd	0	0	0	0	1.7e-18	1.1e-16	FALSE															Cytoplasm, cytoskeleton, microtubule organizing center, centrosome {ECO:0000250|UniProtKB:Q8IUD2}. Cytoplasm. Membrane; Peripheral membrane protein. Golgi apparatus membrane; Peripheral membrane protein. Cell junction, synapse, presynaptic active zone {ECO:0000269|PubMed:14723704}. Note=Recruited on Golgi membranes by RAB6A in a GTP-dependent manner.
3726 | 602840	185	51	K.APHDFQFVQKPDESGPHSHR.L	K.APHDFQFVQKPDESGPHSHR.L	0	K.APHDFQFVQKPDESGPHSHR.L_0		1.5e-16	8.6e-15	716.8	716.8	5	464.026	4.67	>sp|Q8BVG4|DPP9_MOUSE Dipeptidyl peptidase 9 OS=Mus musculus GN=Dpp9 PE=1 SV=2	controllerType=0 controllerNumber=1 scan=9477		bd20210216_rb_psd_glcnac_fxn_01.9477.9477.5	hcd	0	0	0	0	1.8e-17	1.2e-15	FALSE		464.026	27.3667	5	0.0001	0.2137	0	3296						1173	Cytoplasm, cytosol {ECO:0000269|PubMed:24223149}.
1613 | 544485	31	1321	R.HFHAHGPVPGPQHYTLGR.P	R.HFHAHGPVPGPQHYTLGR.P	0	R.HFHAHGPVPGPQHYTLGR.P_0		7.9e-16	4.5e-14	724.1	724.1	4	502.759	4.01	>tr|E9QAD8|E9QAD8_MOUSE IQ motif and SEC7 domain-containing protein 2 OS=Mus musculus GN=Iqsec2 PE=1 SV=1	controllerType=0 controllerNumber=1 scan=12579		bd20210216_rb_psd_glcnac_fxn_01.12579.12579.4	hcd	0	0	0	0	7.5e-17	4.1e-15	FALSE		502.759	34.9	4	0.0001	0.4024	0	4674					9618	7570	Cytoplasm {ECO:0000256|ARBA:ARBA00004496}.
2827 | 559999	81	336	R.HAAYSVGWEMAPAGAPGPGR.L	R.HAAYSVGWEMAPAGAPGPGR.L	0	R.HAAYSVGWEMAPAGAPGPGR.L_0		4e-17	2.3e-15	752.3	752.3	3	661.318	3.1	>sp|Q8R366|IGSF8_MOUSE Immunoglobulin superfamily member 8 OS=Mus musculus GN=Igsf8 PE=1 SV=2	controllerType=0 controllerNumber=1 scan=18922		bd20210216_rb_psd_glcnac_fxn_01.18922.18922.3	hcd	0	0	0	0	4.8e-18	2.9e-16	FALSE		661.319	52.4	3	0.001	0.0077	0	8438					2812	3570	Cell membrane {ECO:0000269|PubMed:21609323}; Single-pass membrane protein {ECO:0000269|PubMed:21609323}.
471 | 837915	2	3046	R.DLSGIHTTDAIT[+203.07937]S[+203.07937]LS[+203.07937]ALHQSQPM[+15.99492]PR.S	R.DLSGIHTTDAITSLSALHQSQPM[+15.99492]PR.S	3	R.DLSGIHTTDAITSLSALHQSQPM[+15.99492]PR.S_3	T12(HexNAc / 203.0794); S13(HexNAc / 203.0794); S15(HexNAc / 203.0794); M23(Oxidation / 15.9949)	1.9e-17	1.1e-15	762.6	5.4	4	826.152	3.83	>sp|Q9QYX7|PCLO_MOUSE Protein piccolo OS=Mus musculus GN=Pclo PE=1 SV=4	controllerType=0 controllerNumber=1 scan=18146		bd20210216_rb_psd_glcnac_fxn_01.18146.18146.4	hcd	0	0	0	0	2.5e-18	1.5e-16	FALSE	4.83232	826.153	50.3333	4	0.0006	0.006	0	8047	468953	229997	263134	217287	1050000	497419	Cell junction, synapse, presynaptic active zone {ECO:0000269|PubMed:10508862}. Note=Colocalizes with BSN in developing axons. {ECO:0000250|UniProtKB:Q9JKS6}.
3642 | 965465	176	785	K.VTYSSNHHLQQQPPPPPQQPQQQPPPQMQMQPGEEER.R	K.VTYSSNHHLQQQPPPPPQQPQQQPPPQMQMQPGEEER.R	0	K.VTYSSNHHLQQQPPPPPQQPQQQPPPQMQMQPGEEER.R_0		8.5e-18	4.9e-16	701.3	701.3	4	1075.51	3.1	>sp|Q810B7|SLIK5_MOUSE SLIT and NTRK-like protein 5 OS=Mus musculus GN=Slitrk5 PE=2 SV=1	controllerType=0 controllerNumber=1 scan=13784		bd20210216_rb_psd_glcnac_fxn_01.13784.13784.4	hcd	0	0	0	0	1e-18	6.6e-17	FALSE		1075.51	38.55	4	0.0014	0.0346	0	5666		2119			1538	39710	Membrane {ECO:0000250}; Single-pass type I membrane protein {ECO:0000250}.
2125 | 872153	51	914	R.HGLSSVDSLPLDELPSTVQLLPPPTPVPAPAR.A	R.HGLSSVDSLPLDELPSTVQLLPPPTPVPAPAR.A	0	R.HGLSSVDSLPLDELPSTVQLLPPPTPVPAPAR.A_0		8.3e-18	4.8e-16	762.4	762.4	3	1100.94	3.86	>tr|A0A0N4SVB5|A0A0N4SVB5_MOUSE Proline-rich transmembrane protein 3 OS=Mus musculus GN=Prrt3 PE=1 SV=1	controllerType=0 controllerNumber=1 scan=33303		bd20210216_rb_psd_glcnac_fxn_01.33303.33303.3	hcd	0	0	0	0	1e-18	6.2e-17	FALSE		1100.94	93.9333	3	0.0005	0.1751	0	14224					2452	34521
3266 | 608459	127	477	R.PASPC[+57.02146]PSPGPGHALPPKPPSPR.G	R.PASPC[+57.02146]PSPGPGHALPPKPPSPR.G	0	R.PASPC[+57.02146]PSPGPGHALPPKPPSPR.G_0		4e-17	2.3e-15	744.6	744.6	4	551.039	3.1	>sp|A2AJI0|MA7D1_MOUSE MAP7 domain-containing protein 1 OS=Mus musculus GN=Map7d1 PE=1 SV=1	controllerType=0 controllerNumber=1 scan=11111	C5(Carbamidomethyl / 57.0215)	bd20210216_rb_psd_glcnac_fxn_01.11111.11111.4	hcd	0	0	0	0	4.7e-18	2.8e-16	FALSE		551.039	31.45	4	0.0002	0.0082	0	4080						17620	Cytoplasm, cytoskeleton, spindle {ECO:0000250}.
3419 | 623909	147	292	R.TSMVSPSHPPPAPPLSSPPGPK.P	R.TSMVSPSHPPPAPPLSSPPGPK.P	0	R.TSMVSPSHPPPAPPLSSPPGPK.P_0		3.2e-17	1.9e-15	761.1	761.1	3	722.376	3.38	>sp|Q8BH43|WASF2_MOUSE Wiskott-Aldrich syndrome protein family member 2 OS=Mus musculus GN=Wasf2 PE=1 SV=1	controllerType=0 controllerNumber=1 scan=16351		bd20210216_rb_psd_glcnac_fxn_01.16351.16351.3	hcd	0	0	0	0	3.8e-18	2.4e-16	FALSE	1.20265	722.376	45.6333	3	0	0.1424	0	7031				2566	3086	65397	Cytoplasm, cytoskeleton {ECO:0000250}. Cell projection, lamellipodium {ECO:0000250}. Basolateral cell membrane {ECO:0000250|UniProtKB:Q9Y6W5}. Note=At the interface between the lamellipodial actin meshwork and the membrane. {ECO:0000250}.
2831 | 1047986	82	533	K.C[+57.02146]GFVGHDQLAGSDESEM[+15.99492]EDEAEPPGAPPAPPPSYGATHSTVQPPRPPPPVR.D	K.C[+57.02146]GFVGHDQLAGSDESEM[+15.99492]EDEAEPPGAPPAPPPSYGATHSTVQPPRPPPPVR.D	0	K.C[+57.02146]GFVGHDQLAGSDESEM[+15.99492]EDEAEPPGAPPAPPPSYGATHSTVQPPRPPPPVR.D_0	M17(Oxidation / 15.9949)	7.2e-17	4.1e-15	761	761	5	1067.1	3.25	>tr|A0A1B0GRU0|A0A1B0GRU0_MOUSE Vesicular glutamate transporter 1 OS=Mus musculus GN=Slc17a7 PE=1 SV=1	controllerType=0 controllerNumber=1 scan=18799	C1(Carbamidomethyl / 57.0215)	bd20210216_rb_psd_glcnac_fxn_01.18799.18799.5	hcd	0	0	0	0	8.1e-18	4.8e-16	FALSE		1067.1	52.7	5	0.0031	0.624	0	8382	3799		2059		7255	13663
2058 | 998690	45	138	K.APGATPPSQMGTSTYLPSQPSSLPPNFGSPPQGIPQQGHNPYR.H	K.APGATPPSQMGTSTYLPSQPSSLPPNFGSPPQGIPQQGHNPYR.H	0	K.APGATPPSQMGTSTYLPSQPSSLPPNFGSPPQGIPQQGHNPYR.H_0		1.4e-17	8.2e-16	761	761	4	1111.79	3.17	>tr|G3X928|G3X928_MOUSE SEC23-interacting protein OS=Mus musculus GN=Sec23ip PE=1 SV=1	controllerType=0 controllerNumber=1 scan=24404		bd20210216_rb_psd_glcnac_fxn_01.24404.24404.4	hcd	0	0	0	0	2e-18	1.3e-16	FALSE		1111.8	67.6	4	0.0028	0.2222	0	10825	2973				14039	20858
2126 | 872233	51	914	R.HGLSSVDSLPLDELPSTVQLLPPPTPVPAPAR.A	R.HGLSSVDSLPLDELPSTVQLLPPPTPVPAPAR.A	0	R.HGLSSVDSLPLDELPSTVQLLPPPTPVPAPAR.A_0		1e-17	5.9e-16	760.7	760.7	4	825.955	3.8	>tr|A0A0N4SVB5|A0A0N4SVB5_MOUSE Proline-rich transmembrane protein 3 OS=Mus musculus GN=Prrt3 PE=1 SV=1	controllerType=0 controllerNumber=1 scan=33327		bd20210216_rb_psd_glcnac_fxn_01.33327.33327.4	hcd	0	0	0	0	1.6e-18	1e-16	FALSE		825.955	93.9333	4	0.0001	0.1123	0	14234						13472
4563 | 630551	380	67	K.GLDMLVFAHDHVGHGQSEGER.M	K.GLDMLVFAHDHVGHGQSEGER.M	0	K.GLDMLVFAHDHVGHGQSEGER.M_0		8.5e-17	4.9e-15	678.8	678.8	4	573.523	4.07	>tr|D3YYS6|D3YYS6_MOUSE Monoglyceride lipase OS=Mus musculus GN=Mgll PE=1 SV=1	controllerType=0 controllerNumber=1 scan=18726		bd20210216_rb_psd_glcnac_fxn_01.18726.18726.4	hcd	0	0	0	0	1e-17	6.4e-16	FALSE		573.524	51.9833	4	0.0002	0.0977	0	8340						5092
178 | 681732	1	1962	R.TQGVVGPGPHEEQRPYPQGLPGR.L	R.TQGVVGPGPHEEQRPYPQGLPGR.L	0	R.TQGVVGPGPHEEQRPYPQGLPGR.L_0		8.5e-17	4.9e-15	750.1	750.1	3	819.423	4.24	>sp|O88737|BSN_MOUSE Protein bassoon OS=Mus musculus GN=Bsn PE=1 SV=4	controllerType=0 controllerNumber=1 scan=12593		bd20210216_rb_psd_glcnac_fxn_01.12593.12593.3	hcd	0	0	0	0	1e-17	6.1e-16	FALSE	1.67065	819.422	35.4	3	0.0004	0.0575	0	5177				2007	3353	3352	Cytoplasm {ECO:0000250|UniProtKB:O88778}. Cell junction, synapse, presynaptic active zone {ECO:0000269|PubMed:12628168, ECO:0000269|PubMed:12628169}. Cytoplasm, cytoskeleton {ECO:0000250|UniProtKB:O88778}. Cytoplasmic vesicle, secretory vesicle, synaptic vesicle membrane {ECO:0000269|PubMed:12628169}; Peripheral membrane protein {ECO:0000250|UniProtKB:O88778}. Note=In retina, is localized in the …
3975 | 1173112	233	281	R.GHASPLAANGQSPSSGSQSPVVPPSAVSTGSSSPSTPQPAPQLSLGVSSTC[+57.02146]PSAPSPVPSLEAMPSSVHSSAPAPTPAPAPAPAQR.R	R.GHASPLAANGQSPSSGSQSPVVPPSAVSTGSSSPSTPQPAPQLSLGVSSTC[+57.02146]PSAPSPVPSLEAMPSSVHSSAPAPTPAPAPAPAQR.R	0	R.GHASPLAANGQSPSSGSQSPVVPPSAVSTGSSSPSTPQPAPQLSLGVSSTC[+57.02146]PSAPSPVPSLEAMPSSVHSSAPAPTPAPAPAPAQR.R_0		1.6e-16	9.4e-15	759.9	759.9	5	1628.61	5.54	>sp|Q5U3K5|RABL6_MOUSE Rab-like protein 6 OS=Mus musculus GN=Rabl6 PE=1 SV=2	controllerType=0 controllerNumber=1 scan=26550	C51(Carbamidomethyl / 57.0215)	bd20210216_rb_psd_glcnac_fxn_01.26550.26550.5	hcd	0	0	0	0	1.9e-17	1.2e-15	FALSE															Nucleus {ECO:0000305}. Cytoplasm {ECO:0000250|UniProtKB:Q3YEC7}. Note=Predominantly cytoplasmic. {ECO:0000250|UniProtKB:Q3YEC7}.
2904 | 528071	90	128	R.RLGAPQQPGPGPPPPHSR.R	R.RLGAPQQPGPGPPPPHSR.R	0	R.RLGAPQQPGPGPPPPHSR.R_0		3.7e-16	2.1e-14	752	752	3	616.001	3.57	>sp|Q6WVG3|KCD12_MOUSE BTB/POZ domain-containing protein KCTD12 OS=Mus musculus GN=Kctd12 PE=1 SV=1	controllerType=0 controllerNumber=1 scan=7145		bd20210216_rb_psd_glcnac_fxn_01.7145.7145.3	hcd	0	0	0	0	4.5e-17	2.7e-15	FALSE		616.001	21.0167	3	0.0001	0.1173	0	1894					3870	45993	Cell junction, synapse, presynaptic cell membrane {ECO:0000269|PubMed:20400944}. Cell junction, synapse, postsynaptic cell membrane {ECO:0000269|PubMed:20400944}. Note=Colocalizes with GABRB1.
524 | 964265	3	431	R.GSHSQSSSPGALTLGRQTSQQPAGPPAQQRPPPQGGPPQPGPGPQR.Q	R.GSHSQSSSPGALTLGRQTSQQPAGPPAQQRPPPQGGPPQPGPGPQR.Q	0	R.GSHSQSSSPGALTLGRQTSQQPAGPPAQQRPPPQGGPPQPGPGPQR.Q_0		9.6e-17	5.5e-15	759.6	759.6	5	913.066	4.77	>sp|O88935|SYN1_MOUSE Synapsin-1 OS=Mus musculus GN=Syn1 PE=1 SV=2	controllerType=0 controllerNumber=1 scan=12346		bd20210216_rb_psd_glcnac_fxn_01.12346.12346.5	hcd	0	0	0	0	1.2e-17	7.2e-16	FALSE		913.065	34.7167	5	0.001	0.0364	0	4902	2326					3100	Cell junction, synapse {ECO:0000269|PubMed:11571277}. Golgi apparatus {ECO:0000269|PubMed:11571277}.
1673 | 673566	34	1389	R.YDAPPPTLHHHSPHSPHSPHAR.H	R.YDAPPPTLHHHSPHSPHSPHAR.H	0	R.YDAPPPTLHHHSPHSPHSPHAR.H_0		2.4e-16	1.4e-14	759.4	759.4	4	619.553	3.57	>sp|D3YZU1|SHAN1_MOUSE SH3 and multiple ankyrin repeat domains protein 1 OS=Mus musculus GN=Shank1 PE=1 SV=1	controllerType=0 controllerNumber=1 scan=9965		bd20210216_rb_psd_glcnac_fxn_01.9965.9965.4	hcd	0	0	0	0	3.1e-17	1.9e-15	FALSE		619.553	27.9333	4	0	0.486	0	3254	8029	2671	5648		15818	28261	Cytoplasm {ECO:0000250}. Cell junction, synapse {ECO:0000250}. Cell junction, synapse, postsynaptic density {ECO:0000250}. Note=Colocalizes with alpha-latrotoxin receptor 1. {ECO:0000250}.
3727 | 603680	185	51	K.APHDFQFVQKPDESGPHSHR.L	K.APHDFQFVQKPDESGPHSHR.L	0	K.APHDFQFVQKPDESGPHSHR.L_0		2.3e-16	1.3e-14	715.9	715.9	4	579.78	2.68	>sp|Q8BVG4|DPP9_MOUSE Dipeptidyl peptidase 9 OS=Mus musculus GN=Dpp9 PE=1 SV=2	controllerType=0 controllerNumber=1 scan=9685		bd20210216_rb_psd_glcnac_fxn_01.9685.9685.4	hcd	0	0	0	0	2.8e-17	1.8e-15	FALSE	5.32789	579.78	27.3667	4	0.0003	0.3308	0	3290	6025		2217	1897	10107	11241	Cytoplasm, cytosol {ECO:0000269|PubMed:24223149}.
1070 | 828246	12	632	R.PAKPQLAQKPS[+203.07937]QDVPPPITAAAGGPPHPQLK.A	R.PAKPQLAQKPSQDVPPPITAAAGGPPHPQLK.A	1	R.PAKPQLAQKPSQDVPPPITAAAGGPPHPQLK.A_1	S11(HexNAc / 203.0794)	2.7e-17	1.6e-15	759.1	6.2	4	835.71	3.27	>sp|O88935-1|SYN1_MOUSE Isoform Ib of Synapsin-1 OS=Mus musculus GN=Syn1	controllerType=0 controllerNumber=1 scan=15799		bd20210216_rb_psd_glcnac_fxn_01.15799.15799.4	hcd	0	0	0	0	3.5e-18	2.2e-16	FALSE	4.93641	835.71	43.3167	4	0.0003	0.5678	0	6548	339330	176098	209418	153806	759250	498654
4538 | 1013411	373	260	R.HSPALTVPLMNPGGQFHPTPPPLQHYTLEDIATSHLYR.E	R.HSPALTVPLMNPGGQFHPTPPPLQHYTLEDIATSHLYR.E	0	R.HSPALTVPLMNPGGQFHPTPPPLQHYTLEDIATSHLYR.E_0		4.8e-17	2.8e-15	713.3	713.3	6	706.363	1.24	>sp|O70374|MTG8R_MOUSE Protein CBFA2T2 OS=Mus musculus GN=Cbfa2t2 PE=1 SV=3	controllerType=0 controllerNumber=1 scan=28351		bd20210216_rb_psd_glcnac_fxn_01.28351.28351.6	hcd	0	0	0	0	5.6e-18	3.4e-16	FALSE															Nucleus {ECO:0000255|PROSITE-ProRule:PRU00440}.
2923 | 864272	91	63	K.VADALANAAGHLDDLPGALSALSDLHAHKLR.V	K.VADALANAAGHLDDLPGALSALSDLHAHKLR.V	0	K.VADALANAAGHLDDLPGALSALSDLHAHKLR.V_0		1.2e-16	6.7e-15	758.6	758.6	5	627.339	3.47	>tr|Q91VB8|Q91VB8_MOUSE Alpha globin 1 OS=Mus musculus GN=Hba-a1 PE=1 SV=1	controllerType=0 controllerNumber=1 scan=28847		bd20210216_rb_psd_glcnac_fxn_01.28847.28847.5	hcd	0	0	0	0	1.5e-17	9.3e-16	FALSE		627.339	81.0167	5	0.0003	0.1062	0	12686					1918	2131
3783 | 855497	194	50	R.AASAAAAPHLLLLQPPPPSAPPPAGAC[+57.02146]SPLATHR.A	R.AASAAAAPHLLLLQPPPPSAPPPAGAC[+57.02146]SPLATHR.A	0	R.AASAAAAPHLLLLQPPPPSAPPPAGAC[+57.02146]SPLATHR.A_0		6.8e-18	3.9e-16	758.5	758.5	4	827.198	4.06	>sp|Q68FF7|SLAI1_MOUSE SLAIN motif-containing protein 1 OS=Mus musculus GN=Slain1 PE=1 SV=1	controllerType=0 controllerNumber=1 scan=24585	C27(Carbamidomethyl / 57.0215)	bd20210216_rb_psd_glcnac_fxn_01.24585.24585.4	hcd	0	0	0	0	8.6e-19	5.1e-17	FALSE	7.194	827.198	68.1	4	0.0001	0.2491	0	10925	3632		1869	1567	11273	40907	Cytoplasm, cytoskeleton {ECO:0000269|PubMed:21646404}. Note=Colocalizes with microtubules. Detected at the plus end of growing microtubules. {ECO:0000269|PubMed:21646404}.
1597 | 1022850	30	404	R.GPQLPPLSVTVPSTLPQS[+203.07937]PTENPGQSPMGIDATSAPALQYR.T	R.GPQLPPLSVTVPSTLPQSPTENPGQSPMGIDATSAPALQYR.T	1	R.GPQLPPLSVTVPSTLPQSPTENPGQSPMGIDATSAPALQYR.T_1	S18(HexNAc / 203.0794)	1.3e-17	7.7e-16	758.1	0	5	881.451	3.77	>sp|Q68ED7|CRTC1_MOUSE CREB-regulated transcription coactivator 1 OS=Mus musculus GN=Crtc1 PE=1 SV=1	controllerType=0 controllerNumber=1 scan=30684		bd20210216_rb_psd_glcnac_fxn_01.30684.30684.5	hcd	0	0	0	0	1.9e-18	1.2e-16	FALSE	4.53474	881.451	86.55	5	0.0003	0.0589	0	13296	148237	43880	46074	34383	155918	131528	Cytoplasm {ECO:0000269|PubMed:17360587, ECO:0000269|PubMed:23993098}. Nucleus {ECO:0000269|PubMed:17360587, ECO:0000269|PubMed:23699513, ECO:0000269|PubMed:23993098}. Note=Cytoplasmic when phosphorylated by SIK or AMPK and when sequestered by 14-3-3 proteins (By similarity). Translocated to the nucleus on Ser-151 dephosphorylation, instigated by a number of factors including calcium ion and cAMP …
3434 | 609840	148	649	R.SPGPAHGHMLEPPDMHSAGPGR.R	R.SPGPAHGHMLEPPDMHSAGPGR.R	0	R.SPGPAHGHMLEPPDMHSAGPGR.R_0		1.8e-16	1e-14	758	758	3	745.68	3.76	>tr|D3YXR8|D3YXR8_MOUSE RIMS-binding protein 2 OS=Mus musculus GN=Rimbp2 PE=1 SV=1	controllerType=0 controllerNumber=1 scan=11410		bd20210216_rb_psd_glcnac_fxn_01.11410.11410.3	hcd	0	0	0	0	2e-17	1.3e-15	FALSE		745.68	32.2167	3	0.0004	0.02	0	4382					3042	5805
1071 | 827446	12	632	R.PAKPQLAQKPS[+203.07937]QDVPPPITAAAGGPPHPQLK.A	R.PAKPQLAQKPSQDVPPPITAAAGGPPHPQLK.A	1	R.PAKPQLAQKPSQDVPPPITAAAGGPPHPQLK.A_1	S11(HexNAc / 203.0794)	2.2e-17	1.3e-15	757.9	6.2	4	835.71	3.64	>sp|O88935-1|SYN1_MOUSE Isoform Ib of Synapsin-1 OS=Mus musculus GN=Syn1	controllerType=0 controllerNumber=1 scan=15600		bd20210216_rb_psd_glcnac_fxn_01.15600.15600.4	hcd	0	0	0	0	2.7e-18	1.7e-16	FALSE	4.93641	835.71	43.3167	4	0	0.0075	0	6548	339330	176098	209418	153806	759250	498654
2390 | 765682	70	461	R.RGPAGAAAFLHEPPSPPPSFDHYLGHK.G	R.RGPAGAAAFLHEPPSPPPSFDHYLGHK.G	0	R.RGPAGAAAFLHEPPSPPPSFDHYLGHK.G_0		6.2e-17	3.5e-15	757.5	757.5	5	571.492	3	>sp|A2A699|F1712_MOUSE Protein FAM171A2 OS=Mus musculus GN=Fam171a2 PE=1 SV=1	controllerType=0 controllerNumber=1 scan=20372		bd20210216_rb_psd_glcnac_fxn_01.20372.20372.5	hcd	0	0	0	0	7.1e-18	4.1e-16	FALSE		571.492	56.5333	5	0.0003	0.0439	0	9126						16182	Membrane {ECO:0000305}; Single-pass type I membrane protein {ECO:0000305}.
1642 | 735595	33	512	R.NDSLSSDQSESVRPS[+79.96633]PPKPHRPK.R	R.NDSLSSDQSESVRPS[+79.96633]PPKPHRPK.R	0	R.NDSLSSDQSESVRPS[+79.96633]PPKPHRPK.R_0	S15(Phospho / 79.9663)	8.6e-15	4.9e-13	349.1	102.5	4	657.067	2.23	>sp|Q99NE5-7|RIMS1_MOUSE Isoform 7 of Regulating synaptic membrane exocytosis protein 1 OS=Mus musculus GN=Rims1	controllerType=0 controllerNumber=1 scan=7882		bd20210216_rb_psd_glcnac_fxn_01.7882.7882.4	hcd	0	0	0	0	1e-15	6.2e-14	TRUE		657.068	23.1833	4	0.0012	0.1595	0	2383						1736
4397 | 662485	332	738	R.GGPGGGGMVGGGGHRPHEGPGGSMGSGHR.S	R.GGPGGGGMVGGGGHRPHEGPGGSMGSGHR.S	0	R.GGPGGGGMVGGGGHRPHEGPGGSMGSGHR.S_0		2.7e-17	1.6e-15	753.3	753.3	5	511.434	2.88	>sp|Q80W00|PP1RA_MOUSE Serine/threonine-protein phosphatase 1 regulatory subunit 10 OS=Mus musculus GN=Ppp1r10 PE=1 SV=1	controllerType=0 controllerNumber=1 scan=5818		bd20210216_rb_psd_glcnac_fxn_01.5818.5818.5	hcd	0	0	0	0	3.4e-18	2.1e-16	FALSE		511.434	17.9333	5	0.0002	0.024	0	1063						1311	Nucleus {ECO:0000255|PROSITE-ProRule:PRU00649}. Note=Found in discrete nucleoplasmic bodies and within nucleoli (By similarity). Associates with chromatin during interphase, excluded from condensed chromosomes during early mitosis and is reloaded onto chromosomes at the late telophase. {ECO:0000250, ECO:0000269|PubMed:20516061}.
4573 | 491100	383	27	K.LVRPPVQVYGIEGR.Y	K.LVRPPVQVYGIEGR.Y	0	K.LVRPPVQVYGIEGR.Y_0		1.4e-16	8e-15	656.2	656.2	3	528.309	3.41	>sp|Q9DB20|ATPO_MOUSE ATP synthase subunit O, mitochondrial OS=Mus musculus GN=Atp5o PE=1 SV=1	controllerType=0 controllerNumber=1 scan=18727		bd20210216_rb_psd_glcnac_fxn_01.18727.18727.3	hcd	0	0	0	0	1.6e-17	1e-15	FALSE		528.309	51.85	3	0.0001	0.0378	0	8221						16598	Mitochondrion {ECO:0000250}. Mitochondrion inner membrane {ECO:0000250}.
3374 | 856260	141	26	K.HSLPDLPYDYGALEPHINAQIMQLHHSK.H	K.HSLPDLPYDYGALEPHINAQIMQLHHSK.H	0	K.HSLPDLPYDYGALEPHINAQIMQLHHSK.H_0		1.1e-16	6e-15	736.5	736.5	4	806.907	3.9	>sp|P09671|SODM_MOUSE Superoxide dismutase [Mn], mitochondrial OS=Mus musculus GN=Sod2 PE=1 SV=3	controllerType=0 controllerNumber=1 scan=24885		bd20210216_rb_psd_glcnac_fxn_01.24885.24885.4	hcd	0	0	0	0	1.3e-17	8.3e-16	FALSE		806.908	69.4333	4	0.0003	0.2161	0	11139					4390	10106	Mitochondrion matrix.
2425 | 692236	73	96	R.M[+15.99492]VVNEGADGGQSVYHIHLHVLGGR.Q	R.M[+15.99492]VVNEGADGGQSVYHIHLHVLGGR.Q	0	R.M[+15.99492]VVNEGADGGQSVYHIHLHVLGGR.Q_0	M1(Oxidation / 15.9949)	2.3e-17	1.3e-15	755.4	755.4	5	513.061	3.2	>sp|P70349|HINT1_MOUSE Histidine triad nucleotide-binding protein 1 OS=Mus musculus GN=Hint1 PE=1 SV=3	controllerType=0 controllerNumber=1 scan=17994		bd20210216_rb_psd_glcnac_fxn_01.17994.17994.5	hcd	0	0	0	0	3e-18	1.9e-16	FALSE		513.061	50.1	5	0.0002	0.1655	0	7955						13195	Cytoplasm. Nucleus.
3487 | 1013331	156	28	K.KDALLVAAGAMWPPLPAAPGPAAAPPPAAGPQPHGGTGGAGPPEGR.G	K.KDALLVAAGAMWPPLPAAPGPAAAPPPAAGPQPHGGTGGAGPPEGR.G	0	K.KDALLVAAGAMWPPLPAAPGPAAAPPPAAGPQPHGGTGGAGPPEGR.G_0		1e-17	5.9e-16	754.9	754.9	4	1050.55	4.47	>sp|Q3UGX3|NAT8L_MOUSE N-acetylaspartate synthetase OS=Mus musculus GN=Nat8l PE=1 SV=1	controllerType=0 controllerNumber=1 scan=28331		bd20210216_rb_psd_glcnac_fxn_01.28331.28331.4	hcd	0	0	0	0	1.5e-18	9.3e-17	FALSE	3.4861	1050.55	79.7667	4	0.0004	0.421	0	12523	5405	2245	2973	2590	9029	37116	Cytoplasm {ECO:0000250}. Membrane {ECO:0000305}; Single-pass membrane protein {ECO:0000305}. Microsome membrane {ECO:0000250}; Single-pass membrane protein {ECO:0000250}. Mitochondrion membrane {ECO:0000250}; Single-pass membrane protein {ECO:0000250}. Rough endoplasmic reticulum membrane; Single-pass membrane protein.
2307 | 219472	63	429	R.ISHQSVEPVVM[+15.99492]MHM[+15.99492]NIQDSGAQPGGVPSAPTGPLGPPGHGQT[+203.07937]LGQQVPGFPTAPTR.V	R.ISHQSVEPVVM[+15.99492]MHM[+15.99492]NIQDSGAQPGGVPSAPTGPLGPPGHGQTLGQQVPGFPTAPTR.V	1	R.ISHQSVEPVVM[+15.99492]MHM[+15.99492]NIQDSGAQPGGVPSAPTGPLGPPGHGQTLGQQVPGFPTAPTR.V_1	M11(Oxidation / 15.9949); M14(Oxidation / 15.9949); T42(HexNAc / 203.0794)	3.7e-17	2.1e-15	754.8	18.4	5	1177.78	5.58	>tr|Q3UF95|Q3UF95_MOUSE Large proline-rich protein BAG6 OS=Mus musculus GN=Bag6 PE=1 SV=1	controllerType=0 controllerNumber=1 scan=23051		bd20210216_rb_psd_glcnac_fxn_01.23051.23051.5	ethcd	0	0	0	0	4.1e-18	2.5e-16	FALSE															Cytoplasm, cytosol {ECO:0000256|ARBA:ARBA00004514}. Nucleus {ECO:0000256|ARBA:ARBA00004123}. Secreted, extracellular exosome {ECO:0000256|ARBA:ARBA00004550}.
3859 | 532224	209	795	R.RPPPPRPPQAPPSAAAADR.N	R.RPPPPRPPQAPPSAAAADR.N	0	R.RPPPPRPPQAPPSAAAADR.N_0		1.1e-16	6.1e-15	561.3	561.3	3	650.355	2.37	>sp|B0F2B4|NLGN4_MOUSE Neuroligin 4-like OS=Mus musculus GN=Nlgn4l PE=1 SV=1	controllerType=0 controllerNumber=1 scan=8276		bd20210216_rb_psd_glcnac_fxn_01.8276.8276.3	hcd	0	0	0	0	1.3e-17	8.5e-16	FALSE		650.356	23.5833	3	0.0005	0.4539	0	2330						54826	Cell membrane; Single-pass type I membrane protein. Cell junction, synapse, postsynaptic cell membrane. Note=Detected at glycinergic postsynapses in retina. Detected on dendritic spines on cultured neurons.
4640 | 406620	402	63	K.SGGASHSELIHNLR.K	K.SGGASHSELIHNLR.K	0	K.SGGASHSELIHNLR.K_0		3.7e-16	2.1e-14	656.4	656.4	3	493.257	4.17	>tr|E0CYV0|E0CYV0_MOUSE Protein-L-isoaspartate O-methyltransferase OS=Mus musculus GN=Pcmt1 PE=1 SV=1	controllerType=0 controllerNumber=1 scan=8548		bd20210216_rb_psd_glcnac_fxn_01.8548.8548.3	hcd	0	0	0	0	4.6e-17	2.8e-15	FALSE		493.257	24.8	3	0.0001	0.0735	0	2757						2974
1674 | 681012	34	1389	R.YDAPPPTLHHHSPHSPHSPHAR.H	R.YDAPPPTLHHHSPHSPHSPHAR.H	0	R.YDAPPPTLHHHSPHSPHSPHAR.H_0		1.6e-16	9.3e-15	683.8	683.8	5	495.845	4.98	>sp|D3YZU1|SHAN1_MOUSE SH3 and multiple ankyrin repeat domains protein 1 OS=Mus musculus GN=Shank1 PE=1 SV=1	controllerType=0 controllerNumber=1 scan=12360		bd20210216_rb_psd_glcnac_fxn_01.12360.12360.5	hcd	0	0	0	0	1.9e-17	1.2e-15	FALSE															Cytoplasm {ECO:0000250}. Cell junction, synapse {ECO:0000250}. Cell junction, synapse, postsynaptic density {ECO:0000250}. Note=Colocalizes with alpha-latrotoxin receptor 1. {ECO:0000250}.
3347 | 651413	138	373	R.SGETEDTFIADLVVGLC[+57.02146]TGQIK.T	R.SGETEDTFIADLVVGLC[+57.02146]TGQIK.T	0	R.SGETEDTFIADLVVGLC[+57.02146]TGQIK.T_0		5e-17	2.9e-15	699.6	699.6	3	785.06	3.01	>sp|P17182|ENOA_MOUSE Alpha-enolase OS=Mus musculus GN=Eno1 PE=1 SV=3	controllerType=0 controllerNumber=1 scan=35803	C17(Carbamidomethyl / 57.0215)	bd20210216_rb_psd_glcnac_fxn_01.35803.35803.3	hcd	0	0	0	0	6.3e-18	3.9e-16	FALSE		785.06	100.317	3	0.0001	0.0414	0	15206							Cytoplasm {ECO:0000250}. Cell membrane {ECO:0000250}. Note=Can translocate to the plasma membrane in either the homodimeric (alpha/alpha) or heterodimeric (alpha/gamma) form (By similarity). ENO1 is localized to the M-band. {ECO:0000250, ECO:0000269|PubMed:11229603}.
1901 | 1065426	40	314	R.EPLHPM[+15.99492]FPDQPEKPLNLAHIVPPRPVTSMNDTLFSHSVPSSGSPFITR.S	R.EPLHPM[+15.99492]FPDQPEKPLNLAHIVPPRPVTSMNDTLFSHSVPSSGSPFITR.S	0	R.EPLHPM[+15.99492]FPDQPEKPLNLAHIVPPRPVTSMNDTLFSHSVPSSGSPFITR.S_0	M6(Oxidation / 15.9949)	1e-16	5.8e-15	753.5	378.7	5	1067.55	4.83	>sp|Q9D2N4|DTNA_MOUSE Dystrobrevin alpha OS=Mus musculus GN=Dtna PE=1 SV=2	controllerType=0 controllerNumber=1 scan=27789		bd20210216_rb_psd_glcnac_fxn_01.27789.27789.5	hcd	0	0	0	0	1.2e-17	7.4e-16	TRUE	6.03507	1067.55	77.8	5	0.0017	0.031	0	12040	2114	2336	1893	2110	12734	8517	Cytoplasm {ECO:0000269|PubMed:14623885}. Cell junction, synapse {ECO:0000269|PubMed:14623885}. Cell membrane {ECO:0000269|PubMed:14623885}. Note=In peripheral nerves, colocalizes with MAGEE1 in the Schwann cell membrane.
4421 | 975265	340	171	R.ASTPSAPAFYSQAPRPPPSPSRPEQHTVIHMGSTEALAHAPR.K	R.ASTPSAPAFYSQAPRPPPSPSRPEQHTVIHMGSTEALAHAPR.K	0	R.ASTPSAPAFYSQAPRPPPSPSRPEQHTVIHMGSTEALAHAPR.K_0		1.1e-17	6.5e-16	751.4	751.4	7	634.036	2.46	>sp|Q9DB43|ZFPL1_MOUSE Zinc finger protein-like 1 OS=Mus musculus GN=Zfpl1 PE=1 SV=1	controllerType=0 controllerNumber=1 scan=17577		bd20210216_rb_psd_glcnac_fxn_01.17577.17577.7	hcd	0	0	0	0	1.7e-18	1.1e-16	FALSE															Golgi apparatus, cis-Golgi network membrane {ECO:0000250}; Single-pass membrane protein {ECO:0000250}.
4082 | 620345	259	172	R.DHSHPPPPPVVSSFAASHSVR.R	R.DHSHPPPPPVVSSFAASHSVR.R	0	R.DHSHPPPPPVVSSFAASHSVR.R_0		1.1e-16	6.1e-15	744	744	4	552.781	2.87	>sp|Q99LC9|PEX6_MOUSE Peroxisome assembly factor 2 OS=Mus musculus GN=Pex6 PE=1 SV=1	controllerType=0 controllerNumber=1 scan=14897		bd20210216_rb_psd_glcnac_fxn_01.14897.14897.4	hcd	0	0	0	0	1.4e-17	8.8e-16	FALSE		552.781	41.7333	4	0.0004	0.3256	0	6161					5076	7354	Cytoplasm. Peroxisome membrane {ECO:0000250|UniProtKB:Q13608}. Cell projection, cilium, photoreceptor outer segment {ECO:0000269|PubMed:26593283}. Note=Associated with peroxisomal membranes (By similarity). Localized at the base of the outer segment of photoreceptor cells (PubMed:26593283). {ECO:0000250|UniProtKB:Q13608, ECO:0000269|PubMed:26593283}.
404 | 808645	2	444	K.PQPQQPTPAKPQPQQPTPAKPQPQQPTPAK.P	K.PQPQQPTPAKPQPQQPTPAKPQPQQPTPAK.P	0	K.PQPQQPTPAKPQPQQPTPAKPQPQQPTPAK.P_0		1e-17	5.9e-16	693.5	693.5	4	809.937	2.8	>sp|Q9QYX7|PCLO_MOUSE Protein piccolo OS=Mus musculus GN=Pclo PE=1 SV=4	controllerType=0 controllerNumber=1 scan=8306		bd20210216_rb_psd_glcnac_fxn_01.8306.8306.4	hcd	0	0	0	0	1.5e-18	9.5e-17	FALSE		809.937	24.1333	4	0.0001	0.0173	0	2617						3324	Cell junction, synapse, presynaptic active zone {ECO:0000269|PubMed:10508862}. Note=Colocalizes with BSN in developing axons. {ECO:0000250|UniProtKB:Q9JKS6}.
4532 | 640262	369	123	K.NQLNPIGSLQELAIHHGWR.L	K.NQLNPIGSLQELAIHHGWR.L	0	K.NQLNPIGSLQELAIHHGWR.L_0		4e-17	2.3e-15	718.5	718.5	4	546.543	2.29	>sp|Q9WTX2|PRKRA_MOUSE Interferon-inducible double-stranded RNA-dependent protein kinase activator A OS=Mus musculus GN=Prkra PE=1 SV=1	controllerType=0 controllerNumber=1 scan=27502		bd20210216_rb_psd_glcnac_fxn_01.27502.27502.4	hcd	0	0	0	0	4.9e-18	3e-16	FALSE		546.544	76.9	4	0.0005	0.014	0	12157							Cytoplasm, perinuclear region {ECO:0000250}. Cytoplasm {ECO:0000250}.
4875 | 701479	440	159	R.TLSDYNIQKESTLHLVLRLR.G	R.TLSDYNIQKESTLHLVLRLR.G	0	R.TLSDYNIQKESTLHLVLRLR.G_0		3.1e-15	1.8e-13	732.7	732.7	4	600.592	2.97	>tr|E9QNP0|E9QNP0_MOUSE KxDL motif-containing protein 1 OS=Mus musculus GN=Kxd1 PE=1 SV=1	controllerType=0 controllerNumber=1 scan=22833		bd20210216_rb_psd_glcnac_fxn_01.22833.22833.4	hcd	0	0	0	0	3.4e-16	2.1e-14	FALSE		600.592	63.55	4	0	0.1986	0	10240						1900	Cytoplasm {ECO:0000256|ARBA:ARBA00004496}. Nucleus {ECO:0000256|ARBA:ARBA00004123}.
3255 | 593560	126	923	K.PIRPGQHPAAS[+79.96633]PTHPGTVR.G	K.PIRPGQHPAAS[+79.96633]PTHPGTVR.G	0	K.PIRPGQHPAAS[+79.96633]PTHPGTVR.G_0	S11(Phospho / 79.9663)	2.3e-16	1.3e-14	720.8	90.2	3	686.014	2.4	>sp|Q61768|KINH_MOUSE Kinesin-1 heavy chain OS=Mus musculus GN=Kif5b PE=1 SV=3	controllerType=0 controllerNumber=1 scan=6356		bd20210216_rb_psd_glcnac_fxn_01.6356.6356.3	hcd	0	0	0	0	2.8e-17	1.7e-15	FALSE		686.015	19.2333	3	0.0009	0.0188	0	1434					3390	3803	Cytoplasm, cytoskeleton {ECO:0000250|UniProtKB:Q2PQA9}. Cytolytic granule membrane {ECO:0000250|UniProtKB:P33176}. Lysosome membrane {ECO:0000250|UniProtKB:P33176}; Peripheral membrane protein {ECO:0000250|UniProtKB:P33176}; Cytoplasmic side {ECO:0000250|UniProtKB:P33176}. Note=Uniformly distributed between soma and neurites in hippocampal neurons. {ECO:0000250|UniProtKB:Q2PQA9}.
2992 | 846629	98	798	R.AHRPTLDALREQAAALPPALSHTPEVQGR.V	R.AHRPTLDALREQAAALPPALSHTPEVQGR.V	0	R.AHRPTLDALREQAAALPPALSHTPEVQGR.V_0		8.3e-15	4.8e-13	728.6	728.6	5	621.338	1.81	>tr|Q68FG2|Q68FG2_MOUSE Spectrin beta chain OS=Mus musculus GN=Sptbn2 PE=1 SV=1	controllerType=0 controllerNumber=1 scan=20715		bd20210216_rb_psd_glcnac_fxn_01.20715.20715.5	hcd	0	0	0	0	9.2e-16	5.5e-14	FALSE		621.339	57.3667	5	0.0008	0.0544	0	9298						4226
1443 | 164312	25	349	K.KPHTSLTT[+203.07937]AASPVST[+203.07937]S[+203.07937]AGGIMTAPAIDIFSTPSSSNSTSK.L	K.KPHTSLTTAASPVSTSAGGIMTAPAIDIFSTPSSSNSTSK.L	3	K.KPHTSLTTAASPVSTSAGGIMTAPAIDIFSTPSSSNSTSK.L_3	T8(HexNAc / 203.0794); T15(HexNAc / 203.0794); S16(HexNAc / 203.0794)	2.3e-15	1.3e-13	749.8	27	4	1129.8	-1.58	>sp|Q7M6Y3-5|PICAL_MOUSE Isoform 5 of Phosphatidylinositol-binding clathrin assembly protein OS=Mus musculus GN=Picalm	controllerType=0 controllerNumber=1 scan=24837		bd20210216_rb_psd_glcnac_fxn_01.24837.24837.4	ethcd	0	0	0	0	2.6e-16	1.6e-14	TRUE
904 | 1069426	7	382	R.YPPGVVSVAPTGIPAAVEGIVPS[+203.07937]AMSLSHGLPPVAHPPHAPSPGQTVKPEADR.D	R.YPPGVVSVAPTGIPAAVEGIVPSAMSLSHGLPPVAHPPHAPSPGQTVKPEADR.D	1	R.YPPGVVSVAPTGIPAAVEGIVPSAMSLSHGLPPVAHPPHAPSPGQTVKPEADR.D_1	S23(HexNAc / 203.0794)	1.9e-15	1.1e-13	748.9	0	5	1089.37	2.45	>sp|O88712|CTBP1_MOUSE C-terminal-binding protein 1 OS=Mus musculus GN=Ctbp1 PE=1 SV=2	controllerType=0 controllerNumber=1 scan=29813		bd20210216_rb_psd_glcnac_fxn_01.29813.29813.5	hcd	0	0	0	0	2.1e-16	1.3e-14	FALSE	5.37304	1089.57	84.6667	5	0.2019	0.8458	0	13035	11659	8599	8296	6439	34597	12782	Cytoplasm {ECO:0000250|UniProtKB:Q13363}. Nucleus {ECO:0000250|UniProtKB:Q13363}.
2158 | 762884	54	778	R.HNGIVLLLPHGMEGMGPEHSSARPER.F	R.HNGIVLLLPHGMEGMGPEHSSARPER.F	0	R.HNGIVLLLPHGMEGMGPEHSSARPER.F_0		6.2e-16	3.5e-14	748.7	748.7	5	565.087	2.99	>tr|E9Q7L0|E9Q7L0_MOUSE Oxoglutarate dehydrogenase-like OS=Mus musculus GN=Ogdhl PE=1 SV=1	controllerType=0 controllerNumber=1 scan=19303		bd20210216_rb_psd_glcnac_fxn_01.19303.19303.5	hcd	0	0	0	0	6.8e-17	3.8e-15	FALSE		565.087	53.95	5	0.0002	0.4976	0	8624						3231
3251 | 622522	125	254	K.SADKDPMLLSGTHVMEGSGR.M	K.SADKDPMLLSGTHVMEGSGR.M	0	K.SADKDPMLLSGTHVMEGSGR.M_0		1.7e-15	9.9e-14	692.6	692.6	4	522.754	3.86	>tr|Q0VF55|Q0VF55_MOUSE Calcium-transporting ATPase OS=Mus musculus GN=Atp2b3 PE=1 SV=1	controllerType=0 controllerNumber=1 scan=15698		bd20210216_rb_psd_glcnac_fxn_01.15698.15698.4	hcd	0	0	0	0	1.7e-16	9.8e-15	FALSE		522.753	43.6167	4	0.0003	0.0167	0	6693						1735	Membrane {ECO:0000256|RuleBase:RU361146}; Multi-pass membrane protein {ECO:0000256|RuleBase:RU361146}.
1675 | 674340	34	1389	R.YDAPPPTLHHHSPHSPHSPHAR.H	R.YDAPPPTLHHHSPHSPHSPHAR.H	0	R.YDAPPPTLHHHSPHSPHSPHAR.H_0		9.2e-16	5.3e-14	691.3	691.3	5	495.844	4.18	>sp|D3YZU1|SHAN1_MOUSE SH3 and multiple ankyrin repeat domains protein 1 OS=Mus musculus GN=Shank1 PE=1 SV=1	controllerType=0 controllerNumber=1 scan=10269		bd20210216_rb_psd_glcnac_fxn_01.10269.10269.5	hcd	0	0	0	0	9.8e-17	5.6e-15	FALSE		495.844	29.1833	5	0.0001	0.0535	0	3615						115350	Cytoplasm {ECO:0000250}. Cell junction, synapse {ECO:0000250}. Cell junction, synapse, postsynaptic density {ECO:0000250}. Note=Colocalizes with alpha-latrotoxin receptor 1. {ECO:0000250}.
1172 | 1053786	16	5	R.GGGGRPGDSPGTTPAPGPPPPPPPPAPPQPQPPPAPPPNPTTPSHPESADEPGPR.A	R.GGGGRPGDSPGTTPAPGPPPPPPPPAPPQPQPPPAPPPNPTTPSHPESADEPGPR.A	0	R.GGGGRPGDSPGTTPAPGPPPPPPPPAPPQPQPPPAPPPNPTTPSHPESADEPGPR.A_0		3.3e-16	1.9e-14	747.7	747.7	5	1051.92	2.93	>sp|O88703|HCN2_MOUSE Potassium/sodium hyperpolarization-activated cyclic nucleotide-gated channel 2 OS=Mus musculus GN=Hcn2 PE=1 SV=1	controllerType=0 controllerNumber=1 scan=22089		bd20210216_rb_psd_glcnac_fxn_01.22089.22089.5	hcd	0	0	0	0	4e-17	2.5e-15	FALSE	4.74357	1051.92	61.1667	5	0.0008	0.0762	0	9818	16807	5783	10109	7269	34481	85773	Cell membrane {ECO:0000269|PubMed:10962006, ECO:0000269|PubMed:11096117, ECO:0000269|PubMed:12034718, ECO:0000269|PubMed:12193608, ECO:0000269|PubMed:17562314, ECO:0000269|PubMed:23103389}; Multi-pass membrane protein {ECO:0000269|PubMed:10962006, ECO:0000269|PubMed:11096117, ECO:0000269|PubMed:12034718, ECO:0000269|PubMed:12193608, ECO:0000269|PubMed:17562314, ECO:0000269|PubMed:23103389}.
4188 | 820056	279	304	R.QAAPPSHKPGASETILGWHGPTSHSTDQLK.N	R.QAAPPSHKPGASETILGWHGPTSHSTDQLK.N	0	R.QAAPPSHKPGASETILGWHGPTSHSTDQLK.N_0		2.7e-16	1.6e-14	746.9	746.9	5	627.92	3.21	>sp|S4R1M9|OSB10_MOUSE Oxysterol-binding protein-related protein 10 OS=Mus musculus GN=Osbpl10 PE=1 SV=1	controllerType=0 controllerNumber=1 scan=13938		bd20210216_rb_psd_glcnac_fxn_01.13938.13938.5	hcd	0	0	0	0	3.3e-17	2.1e-15	FALSE		627.92	39.1167	5	0.0005	0.1961	0	5756						5910	Cytoplasm, cytoskeleton {ECO:0000250|UniProtKB:Q9BXB5}. Note=Associates with microtubules. {ECO:0000250|UniProtKB:Q9BXB5}.
1522 | 839475	27	2016	R.QSSMTVVSQYDNLEDYHS[+203.07937]LPQHQR.G	R.QSSMTVVSQYDNLEDYHSLPQHQR.G	1	R.QSSMTVVSQYDNLEDYHSLPQHQR.G_1	S18(HexNAc / 203.0794)	1.9e-16	1.1e-14	706	2.4	4	767.106	3.85	>sp|Q811P8|RHG32_MOUSE Rho GTPase-activating protein 32 OS=Mus musculus GN=Arhgap32 PE=1 SV=2	controllerType=0 controllerNumber=1 scan=18525		bd20210216_rb_psd_glcnac_fxn_01.18525.18525.4	hcd	0	0	0	0	2.3e-17	1.4e-15	FALSE	4.66879	767.106	51.4167	4	0.0004	0.0501	0	8229	307850	165641	177561	148194	691886	297038	Cell junction, synapse, postsynaptic density {ECO:0000269|PubMed:12531901, ECO:0000269|PubMed:27609886}. Cell projection, dendritic spine {ECO:0000269|PubMed:12531901}. Cytoplasm, cell cortex {ECO:0000250|UniProtKB:A7KAX9}. Endosome membrane {ECO:0000269|PubMed:17663722}. Golgi apparatus membrane {ECO:0000269|PubMed:17663722}. Endoplasmic reticulum membrane {ECO:0000269|PubMed:17663722}. Membrane…
2426 | 693636	73	96	R.M[+15.99492]VVNEGADGGQSVYHIHLHVLGGR.Q	R.M[+15.99492]VVNEGADGGQSVYHIHLHVLGGR.Q	0	R.M[+15.99492]VVNEGADGGQSVYHIHLHVLGGR.Q_0	M1(Oxidation / 15.9949)	2.3e-16	1.3e-14	745.5	745.5	5	513.061	3.2	>sp|P70349|HINT1_MOUSE Histidine triad nucleotide-binding protein 1 OS=Mus musculus GN=Hint1 PE=1 SV=3	controllerType=0 controllerNumber=1 scan=18903		bd20210216_rb_psd_glcnac_fxn_01.18903.18903.5	hcd	0	0	0	0	3e-17	1.8e-15	FALSE		513.061	52.3333	5	0.0001	0.0273	0	8424						3717	Cytoplasm. Nucleus.
2383 | 1012451	69	788	R.GPAPAIPSPGPHSGAPPVPFRPGPLPPFPNSSDSFGAPPQVPSR.P	R.GPAPAIPSPGPHSGAPPVPFRPGPLPPFPNSSDSFGAPPQVPSR.P	0	R.GPAPAIPSPGPHSGAPPVPFRPGPLPPFPNSSDSFGAPPQVPSR.P_0		1e-16	5.9e-15	745.4	745.4	4	1084.56	4.62	>sp|Q8BZ98|DYN3_MOUSE Dynamin-3 OS=Mus musculus GN=Dnm3 PE=1 SV=1	controllerType=0 controllerNumber=1 scan=28156		bd20210216_rb_psd_glcnac_fxn_01.28156.28156.4	hcd	0	0	0	0	1.2e-17	7.7e-16	TRUE	5.01021	1084.56	78.4833	4	0.0012	0.3496	0	12339	12858		9216	5878	29450	43656	Cytoplasm {ECO:0000250}. Cytoplasm, cytoskeleton {ECO:0000250}. Note=Microtubule-associated. {ECO:0000250}.
1085 | 829406	12	632	R.PAKPQLAQKPSQDVPPPITAAAGGPPHPQLK.A	R.PAKPQLAQKPSQDVPPPITAAAGGPPHPQLK.A	0	R.PAKPQLAQKPSQDVPPPITAAAGGPPHPQLK.A_0		8.3e-17	4.8e-15	744.9	744.9	5	628.154	3.74	>sp|O88935-1|SYN1_MOUSE Isoform Ib of Synapsin-1 OS=Mus musculus GN=Syn1	controllerType=0 controllerNumber=1 scan=16206		bd20210216_rb_psd_glcnac_fxn_01.16206.16206.5	hcd	0	0	0	0	8.7e-18	5.2e-16	FALSE		628.156	45.7333	5	0.0026	0.647	0	6962						691813
2167 | 183232	55	898	R.PNPTPALPQPC[+57.02146]FPVPQPVPQSVPQPQPLPVPYTYSIGT[+203.07937]K.Q	R.PNPTPALPQPC[+57.02146]FPVPQPVPQSVPQPQPLPVPYTYSIGTK.Q	1	R.PNPTPALPQPC[+57.02146]FPVPQPVPQSVPQPQPLPVPYTYSIGTK.Q_1	T38(HexNAc / 203.0794)	1.3e-16	7.7e-15	744.4	1.5	4	1110.08	4.09	>sp|Q6PB44|PTN23_MOUSE Tyrosine-protein phosphatase non-receptor type 23 OS=Mus musculus GN=Ptpn23 PE=1 SV=2	controllerType=0 controllerNumber=1 scan=32695	C11(Carbamidomethyl / 57.0215)	bd20210216_rb_psd_glcnac_fxn_01.32695.32695.4	ethcd	0	0	0	0	1.6e-17	9.8e-16	FALSE															Nucleus {ECO:0000250}. Cytoplasm {ECO:0000250}. Cytoplasmic vesicle {ECO:0000250}. Endosome {ECO:0000250}. Cytoplasm, cytoskeleton, cilium basal body {ECO:0000250}.
4543 | 913083	375	197	R.ENGHVPFHPSSSVPPAINSIGSNANTGLPC[+57.02146]QIHPSPLK.R	R.ENGHVPFHPSSSVPPAINSIGSNANTGLPC[+57.02146]QIHPSPLK.R	0	R.ENGHVPFHPSSSVPPAINSIGSNANTGLPC[+57.02146]QIHPSPLK.R_0		6.8e-17	3.9e-15	744.1	744.1	5	792.402	3.73	>sp|Q80XS6|SMAG2_MOUSE Protein Smaug homolog 2 OS=Mus musculus GN=Samd4b PE=1 SV=1	controllerType=0 controllerNumber=1 scan=21957	C30(Carbamidomethyl / 57.0215)	bd20210216_rb_psd_glcnac_fxn_01.21957.21957.5	hcd	0	0	0	0	7.7e-18	4.5e-16	FALSE		792.402	60.9667	5	0.0004	0.0905	0	9823	2235		2113		9813	16456	Cytoplasm {ECO:0000250}. Nucleus {ECO:0000250}.
3435 | 609236	148	649	R.SPGPAHGHMLEPPDMHSAGPGR.R	R.SPGPAHGHMLEPPDMHSAGPGR.R	0	R.SPGPAHGHMLEPPDMHSAGPGR.R_0		1.1e-15	6.1e-14	718.6	718.6	4	559.512	3.31	>tr|D3YXR8|D3YXR8_MOUSE RIMS-binding protein 2 OS=Mus musculus GN=Rimbp2 PE=1 SV=1	controllerType=0 controllerNumber=1 scan=11322		bd20210216_rb_psd_glcnac_fxn_01.11322.11322.4	hcd	0	0	0	0	1.2e-16	7.6e-15	FALSE		559.512	32.2167	4	0.0002	0.2127	0	4217					6722	21777
1109 | 701305	13	142	K.RVIISAPSADAPMFVMGVNHEK.Y	K.RVIISAPSADAPMFVMGVNHEK.Y	0	K.RVIISAPSADAPMFVMGVNHEK.Y_0		3.2e-16	1.9e-14	689.5	689.5	4	593.06	4.02	>tr|A0A0A0MQF6|A0A0A0MQF6_MOUSE Glyceraldehyde-3-phosphate dehydrogenase OS=Mus musculus GN=Gapdh PE=1 SV=1	controllerType=0 controllerNumber=1 scan=22769		bd20210216_rb_psd_glcnac_fxn_01.22769.22769.4	hcd	0	0	0	0	3.8e-17	2.4e-15	FALSE		593.06	63.2333	4	0	0.059	0	10309
2647 | 633198	77	161	K.AIIGLYNYAHEMTHGASDR.E	K.AIIGLYNYAHEMTHGASDR.E	0	K.AIIGLYNYAHEMTHGASDR.E_0		4e-16	2.3e-14	683.1	683.1	4	530.508	2.82	>tr|A2AS98|A2AS98_MOUSE Nck-associated protein 1 OS=Mus musculus GN=Nckap1 PE=1 SV=1	controllerType=0 controllerNumber=1 scan=20688		bd20210216_rb_psd_glcnac_fxn_01.20688.20688.4	hcd	0	0	0	0	4.9e-17	3e-15	FALSE		530.508	57.35	4	0.0002	0.0039	0	9287					1901
2445 | 696732	73	96	R.MVVNEGADGGQSVYHIHLHVLGGR.Q	R.MVVNEGADGGQSVYHIHLHVLGGR.Q	0	R.MVVNEGADGGQSVYHIHLHVLGGR.Q_0		2.3e-16	1.3e-14	712.3	712.3	5	509.862	2.88	>sp|P70349|HINT1_MOUSE Histidine triad nucleotide-binding protein 1 OS=Mus musculus GN=Hint1 PE=1 SV=3	controllerType=0 controllerNumber=1 scan=19958		bd20210216_rb_psd_glcnac_fxn_01.19958.19958.5	hcd	0	0	0	0	3e-17	1.8e-15	FALSE		509.862	56.0333	5	0.0002	0.7283	0	9041						4308	Cytoplasm. Nucleus.
490 | 846289	2	3046	R.DLSGIHTTDAIT[+203.07937]S[+203.07937]LSALHQSQPMPR.S	R.DLSGIHTTDAITSLSALHQSQPMPR.S	2	R.DLSGIHTTDAITSLSALHQSQPMPR.S_2	T12(HexNAc / 203.0794); S13(HexNAc / 203.0794)	1.9e-16	1.1e-14	741.7	2.4	4	771.383	3.96	>sp|Q9QYX7|PCLO_MOUSE Protein piccolo OS=Mus musculus GN=Pclo PE=1 SV=4	controllerType=0 controllerNumber=1 scan=20654		bd20210216_rb_psd_glcnac_fxn_01.20654.20654.4	hcd	0	0	0	0	2.4e-17	1.5e-15	FALSE	4.88463	771.382	57.3167	4	0.0013	0.067	0	9279	89959	46907	49979	38336	187257	94316	Cell junction, synapse, presynaptic active zone {ECO:0000269|PubMed:10508862}. Note=Colocalizes with BSN in developing axons. {ECO:0000250|UniProtKB:Q9JKS6}.
1103 | 759423	12	635	K.PQLAQKPSQDVPPPITAAAGGPPHPQLK.A	K.PQLAQKPSQDVPPPITAAAGGPPHPQLK.A	0	K.PQLAQKPSQDVPPPITAAAGGPPHPQLK.A_0		1.9e-16	1.1e-14	741.6	741.6	4	710.894	3.69	>sp|O88935-1|SYN1_MOUSE Isoform Ib of Synapsin-1 OS=Mus musculus GN=Syn1	controllerType=0 controllerNumber=1 scan=17836		bd20210216_rb_psd_glcnac_fxn_01.17836.17836.4	hcd	0	0	0	0	2.3e-17	1.4e-15	FALSE		710.893	49.7	4	0.0001	0.1863	0	7876					2502	12737
4637 | 539704	400	24	R.RPGPAAPPAPSPGPAPGAPR.W	R.RPGPAAPPAPSPGPAPGAPR.W	0	R.RPGPAAPPAPSPGPAPGAPR.W_0		3.2e-16	1.9e-14	741.5	741.5	3	606.666	3.71	>sp|Q5Y5T2|ZDH18_MOUSE Palmitoyltransferase ZDHHC18 OS=Mus musculus GN=Zdhhc18 PE=1 SV=4	controllerType=0 controllerNumber=1 scan=10932		bd20210216_rb_psd_glcnac_fxn_01.10932.10932.3	hcd	0	0	0	0	3.6e-17	2.2e-15	FALSE		606.666	30.95	3	0.0002	0.022	0	4102						18018	Golgi apparatus membrane {ECO:0000250|UniProtKB:Q9NUE0}; Multi-pass membrane protein {ECO:0000255}.
1676 | 667046	34	1389	R.YDAPPPTLHHHSPHSPHSPHAR.H	R.YDAPPPTLHHHSPHSPHSPHAR.H	0	R.YDAPPPTLHHHSPHSPHSPHAR.H_0		9.2e-16	5.3e-14	702.8	702.8	5	495.844	4.24	>sp|D3YZU1|SHAN1_MOUSE SH3 and multiple ankyrin repeat domains protein 1 OS=Mus musculus GN=Shank1 PE=1 SV=1	controllerType=0 controllerNumber=1 scan=8178		bd20210216_rb_psd_glcnac_fxn_01.8178.8178.5	hcd	0	0	0	0	9.7e-17	5.5e-15	FALSE															Cytoplasm {ECO:0000250}. Cell junction, synapse {ECO:0000250}. Cell junction, synapse, postsynaptic density {ECO:0000250}. Note=Colocalizes with alpha-latrotoxin receptor 1. {ECO:0000250}.
534 | 832645	3	477	R.QGPPLQQRPPPQGQQHLSGLGPPAGSPLPQR.L	R.QGPPLQQRPPPQGQQHLSGLGPPAGSPLPQR.L	0	R.QGPPLQQRPPPQGQQHLSGLGPPAGSPLPQR.L_0		8.3e-17	4.8e-15	717.8	717.8	4	805.936	4.12	>sp|O88935|SYN1_MOUSE Synapsin-1 OS=Mus musculus GN=Syn1 PE=1 SV=2	controllerType=0 controllerNumber=1 scan=16826		bd20210216_rb_psd_glcnac_fxn_01.16826.16826.4	hcd	0	0	0	0	8.9e-18	5.3e-16	FALSE	10.4575	805.936	47.05	4	0	0.2386	0	7292	22199	2578	11510	4916	51409	22476	Cell junction, synapse {ECO:0000269|PubMed:11571277}. Golgi apparatus {ECO:0000269|PubMed:11571277}.
1677 | 668486	34	1389	R.YDAPPPTLHHHSPHSPHSPHAR.H	R.YDAPPPTLHHHSPHSPHSPHAR.H	0	R.YDAPPPTLHHHSPHSPHSPHAR.H_0		2.9e-15	1.7e-13	739.7	739.7	4	619.552	2.19	>sp|D3YZU1|SHAN1_MOUSE SH3 and multiple ankyrin repeat domains protein 1 OS=Mus musculus GN=Shank1 PE=1 SV=1	controllerType=0 controllerNumber=1 scan=8661		bd20210216_rb_psd_glcnac_fxn_01.8661.8661.4	hcd	0	0	0	0	3.4e-16	2e-14	FALSE		619.553	24.8667	4	0.0008	0.1393	0	2575	3594				1572	50854	Cytoplasm {ECO:0000250}. Cell junction, synapse {ECO:0000250}. Cell junction, synapse, postsynaptic density {ECO:0000250}. Note=Colocalizes with alpha-latrotoxin receptor 1. {ECO:0000250}.
417 | 595080	2	474	K.PQPQHPTPAKPQPQQPGLGK.P	K.PQPQHPTPAKPQPQQPGLGK.P	0	K.PQPQHPTPAKPQPQQPGLGK.P_0		3.2e-16	1.9e-14	640.3	640.3	4	533.542	3.4	>sp|Q9QYX7|PCLO_MOUSE Protein piccolo OS=Mus musculus GN=Pclo PE=1 SV=4	controllerType=0 controllerNumber=1 scan=6766		bd20210216_rb_psd_glcnac_fxn_01.6766.6766.4	hcd	0	0	0	0	3.5e-17	2.1e-15	FALSE		533.542	20.3333	4	0.0001	0.1398	0	1716					3552		Cell junction, synapse, presynaptic active zone {ECO:0000269|PubMed:10508862}. Note=Colocalizes with BSN in developing axons. {ECO:0000250|UniProtKB:Q9JKS6}.
427 | 850353	2	2373	K.LAAAAPVAPT[+203.07937]AIVT[+203.07937]AHADAIPTVEATAAR.R	K.LAAAAPVAPTAIVTAHADAIPTVEATAAR.R	2	K.LAAAAPVAPTAIVTAHADAIPTVEATAAR.R_2	T10(HexNAc / 203.0794); T14(HexNAc / 203.0794)	1e-16	5.9e-15	739.5	18.4	4	787.423	4.34	>sp|Q9QYX7|PCLO_MOUSE Protein piccolo OS=Mus musculus GN=Pclo PE=1 SV=4	controllerType=0 controllerNumber=1 scan=22450		bd20210216_rb_psd_glcnac_fxn_01.22450.22450.4	hcd	0	0	0	0	1.3e-17	8.2e-16	FALSE															Cell junction, synapse, presynaptic active zone {ECO:0000269|PubMed:10508862}. Note=Colocalizes with BSN in developing axons. {ECO:0000250|UniProtKB:Q9JKS6}.
1072 | 826256	12	632	R.PAKPQLAQKPS[+203.07937]QDVPPPITAAAGGPPHPQLK.A	R.PAKPQLAQKPSQDVPPPITAAAGGPPHPQLK.A	1	R.PAKPQLAQKPSQDVPPPITAAAGGPPHPQLK.A_1	S11(HexNAc / 203.0794)	2.2e-16	1.3e-14	739.2	6.2	4	835.71	4	>sp|O88935-1|SYN1_MOUSE Isoform Ib of Synapsin-1 OS=Mus musculus GN=Syn1	controllerType=0 controllerNumber=1 scan=15397		bd20210216_rb_psd_glcnac_fxn_01.15397.15397.4	hcd	0	0	0	0	2.8e-17	1.7e-15	FALSE	4.93641	835.71	43.3167	4	0.0003	0.5771	0	6548	339330	176098	209418	153806	759250	498654
1902 | 1063986	40	314	R.EPLHPMFPDQPEKPLNLAHIVPPRPVTSM[+15.99492]NDTLFSHSVPSSGSPFITR.S	R.EPLHPMFPDQPEKPLNLAHIVPPRPVTSM[+15.99492]NDTLFSHSVPSSGSPFITR.S	0	R.EPLHPMFPDQPEKPLNLAHIVPPRPVTSM[+15.99492]NDTLFSHSVPSSGSPFITR.S_0	M29(Oxidation / 15.9949)	2.7e-16	1.6e-14	739	205.7	6	889.791	3.67	>sp|Q9D2N4|DTNA_MOUSE Dystrobrevin alpha OS=Mus musculus GN=Dtna PE=1 SV=2	controllerType=0 controllerNumber=1 scan=27148		bd20210216_rb_psd_glcnac_fxn_01.27148.27148.6	hcd	0	0	0	0	3.2e-17	2e-15	TRUE															Cytoplasm {ECO:0000269|PubMed:14623885}. Cell junction, synapse {ECO:0000269|PubMed:14623885}. Cell membrane {ECO:0000269|PubMed:14623885}. Note=In peripheral nerves, colocalizes with MAGEE1 in the Schwann cell membrane.
1678 | 677780	34	1389	R.YDAPPPTLHHHSPHSPHSPHAR.H	R.YDAPPPTLHHHSPHSPHSPHAR.H	0	R.YDAPPPTLHHHSPHSPHSPHAR.H_0		9.2e-16	5.3e-14	697.6	697.6	5	495.844	4.43	>sp|D3YZU1|SHAN1_MOUSE SH3 and multiple ankyrin repeat domains protein 1 OS=Mus musculus GN=Shank1 PE=1 SV=1	controllerType=0 controllerNumber=1 scan=11317		bd20210216_rb_psd_glcnac_fxn_01.11317.11317.5	hcd	0	0	0	0	1e-16	5.7e-15	FALSE		495.844	31.4333	5	0.0004	0.5592	0	4079					1544	76317	Cytoplasm {ECO:0000250}. Cell junction, synapse {ECO:0000250}. Cell junction, synapse, postsynaptic density {ECO:0000250}. Note=Colocalizes with alpha-latrotoxin receptor 1. {ECO:0000250}.
1271 | 839555	20	351	R.PGSVAHPPHVIPNS[+79.96633]PPSTPVPHSLPPSPSR.I	R.PGSVAHPPHVIPNS[+79.96633]PPSTPVPHSLPPSPSR.I	0	R.PGSVAHPPHVIPNS[+79.96633]PPSTPVPHSLPPSPSR.I_0	S14(Phospho / 79.9663)	8.3e-17	4.8e-15	738.6	47.6	5	625.319	3.5	>tr|E9QAU4|E9QAU4_MOUSE Enhancer trap locus 4 OS=Mus musculus GN=Etl4 PE=1 SV=1	controllerType=0 controllerNumber=1 scan=18542		bd20210216_rb_psd_glcnac_fxn_01.18542.18542.5	hcd	0	0	0	0	9.2e-18	5.5e-16	FALSE	4.29199	625.32	51.3	5	0.0004	0.1185	0	8112	14021	6066	6724	6966	29898	25734
3010 | 328579	101	794	R.RSPGPGPSPTPR.S	R.RSPGPGPSPTPR.S	0	R.RSPGPGPSPTPR.S_0		1.4e-14	8.3e-13	488.9	488.9	2	603.324	2.57	>sp|Q80VC9-14|CAMP3_MOUSE Isoform 14 of Calmodulin-regulated spectrin-associated protein 3 OS=Mus musculus GN=Camsap3	controllerType=0 controllerNumber=1 scan=5187		bd20210216_rb_psd_glcnac_fxn_01.5187.5187.2	hcd	0	0	0	0	1.8e-15	1.2e-13	FALSE		603.325	16.4	2	0.0003	0.052	0	617
1077 | 837715	12	632	R.PAKPQLAQKPS[+79.96633]QDVPPPITAAAGGPPHPQLK.A	R.PAKPQLAQKPS[+79.96633]QDVPPPITAAAGGPPHPQLK.A	0	R.PAKPQLAQKPS[+79.96633]QDVPPPITAAAGGPPHPQLK.A_0	S11(Phospho / 79.9663)	8.3e-17	4.8e-15	738.3	151.3	5	644.147	3.58	>sp|O88935-1|SYN1_MOUSE Isoform Ib of Synapsin-1 OS=Mus musculus GN=Syn1	controllerType=0 controllerNumber=1 scan=18122		bd20210216_rb_psd_glcnac_fxn_01.18122.18122.5	hcd	0	0	0	0	9e-18	5.4e-16	FALSE		644.147	50.35	5	0.0001	0.0904	0	8032						14457
16 | 969705	1	1414	R.SPSTSSTIHSYGQPPT[+203.07937]T[+203.07937]ANYGS[+203.07937]QTEELPHAPSGPPGSGR.A	R.SPSTSSTIHSYGQPPTTANYGSQTEELPHAPSGPPGSGR.A	3	R.SPSTSSTIHSYGQPPTTANYGSQTEELPHAPSGPPGSGR.A_3	T16(HexNAc / 203.0794); T17(HexNAc / 203.0794); S22(HexNAc / 203.0794)	1.1e-16	6.6e-15	737.6	2.4	5	910.222	4.57	>sp|O88737|BSN_MOUSE Protein bassoon OS=Mus musculus GN=Bsn PE=1 SV=4	controllerType=0 controllerNumber=1 scan=16024		bd20210216_rb_psd_glcnac_fxn_01.16024.16024.5	hcd	0	0	0	0	1.4e-17	9.2e-16	FALSE	4.54914	910.221	44.7167	5	0.0013	0.1986	0	6877	195937	81091	100246	75099	341636	190858	Cytoplasm {ECO:0000250|UniProtKB:O88778}. Cell junction, synapse, presynaptic active zone {ECO:0000269|PubMed:12628168, ECO:0000269|PubMed:12628169}. Cytoplasm, cytoskeleton {ECO:0000250|UniProtKB:O88778}. Cytoplasmic vesicle, secretory vesicle, synaptic vesicle membrane {ECO:0000269|PubMed:12628169}; Peripheral membrane protein {ECO:0000250|UniProtKB:O88778}. Note=In retina, is localized in the …
2170 | 704991	55	951	K.QHLTGPLPQHQFPPGIPTGFPVPR.T	K.QHLTGPLPQHQFPPGIPTGFPVPR.T	0	K.QHLTGPLPQHQFPPGIPTGFPVPR.T_0		1.9e-16	1.1e-14	671	671	4	655.358	3.87	>sp|Q6PB44|PTN23_MOUSE Tyrosine-protein phosphatase non-receptor type 23 OS=Mus musculus GN=Ptpn23 PE=1 SV=2	controllerType=0 controllerNumber=1 scan=24953		bd20210216_rb_psd_glcnac_fxn_01.24953.24953.4	hcd	0	0	0	0	2.5e-17	1.6e-15	FALSE		655.357	69.7333	4	0.0002	0.3262	0	11089					1775	26837	Nucleus {ECO:0000250}. Cytoplasm {ECO:0000250}. Cytoplasmic vesicle {ECO:0000250}. Endosome {ECO:0000250}. Cytoplasm, cytoskeleton, cilium basal body {ECO:0000250}.
1296 | 485000	21	6	K.THINIVVIGHVDSGK.S	K.THINIVVIGHVDSGK.S	0	K.THINIVVIGHVDSGK.S_0		4.6e-15	2.6e-13	669.6	669.6	3	530.3	3.28	>sp|P10126|EF1A1_MOUSE Elongation factor 1-alpha 1 OS=Mus musculus GN=Eef1a1 PE=1 SV=3	controllerType=0 controllerNumber=1 scan=16350		bd20210216_rb_psd_glcnac_fxn_01.16350.16350.3	hcd	0	0	0	0	5e-16	3.1e-14	FALSE		530.3	45.0833	3	0.0001	0.4054	0	6715					2284	8827	Cytoplasm {ECO:0000269|PubMed:19856081}. Nucleus {ECO:0000250|UniProtKB:P68104}. Nucleus, nucleolus {ECO:0000250|UniProtKB:P68104}. Cell membrane {ECO:0000250|UniProtKB:P68104}. Note=Colocalizes with DLC1 at actin-rich regions in the cell periphery. Translocates together with ZPR1 from the cytoplasm to the nucleus and nucleolus after treatment with mitogens. Localization at the cell membrane depe…
1126 | 635151	14	115	K.QYSMEAAPAAPFRPSQGFLSR.R	K.QYSMEAAPAAPFRPSQGFLSR.R	0	K.QYSMEAAPAAPFRPSQGFLSR.R_0		3.2e-16	1.9e-14	669.9	669.9	3	771.051	4.48	>sp|F6SEU4|SYGP1_MOUSE Ras/Rap GTPase-activating protein SynGAP OS=Mus musculus GN=Syngap1 PE=1 SV=2	controllerType=0 controllerNumber=1 scan=22586		bd20210216_rb_psd_glcnac_fxn_01.22586.22586.3	hcd	0	0	0	0	3.8e-17	2.3e-15	FALSE		771.051	62.65	3	0.0002	0.0009	0	10133	3225		3514		12191	10208	Membrane {ECO:0000250}; Peripheral membrane protein {ECO:0000250}. Cell junction, synapse {ECO:0000250}. Note=Mostly in excitatory glutamatergic synapses (By similarity). receptor activation or SYNGAP1/MPDZ complex disruption. Phosphorylation by PLK2 promotes its activity (By similarity). {ECO:0000250}.
428 | 851553	2	2373	K.LAAAAPVAPT[+203.07937]AIVT[+203.07937]AHADAIPTVEATAAR.R	K.LAAAAPVAPTAIVTAHADAIPTVEATAAR.R	2	K.LAAAAPVAPTAIVTAHADAIPTVEATAAR.R_2	T10(HexNAc / 203.0794); T14(HexNAc / 203.0794)	1.3e-16	7.4e-15	730.4	24.6	4	787.422	3.1	>sp|Q9QYX7|PCLO_MOUSE Protein piccolo OS=Mus musculus GN=Pclo PE=1 SV=4	controllerType=0 controllerNumber=1 scan=22867		bd20210216_rb_psd_glcnac_fxn_01.22867.22867.4	hcd	0	0	0	0	1.5e-17	9.5e-16	FALSE	4.46629	787.423	63.5	4	0.001	0.0481	0	10075	1720000	521506	589368	481384	2150000	1840000	Cell junction, synapse, presynaptic active zone {ECO:0000269|PubMed:10508862}. Note=Colocalizes with BSN in developing axons. {ECO:0000250|UniProtKB:Q9JKS6}.
1867 | 466196	39	1651	R.SPEVMS[+203.07937]T[+203.07937]VSGTR.S	R.SPEVMSTVSGTR.S	2	R.SPEVMSTVSGTR.S_2	S6(HexNAc / 203.0794); T7(HexNAc / 203.0794)	5.4e-15	3.1e-13	735.1	2.4	2	828.888	2.63	>tr|D3Z5K8|D3Z5K8_MOUSE SH3 and multiple ankyrin repeat domains protein 2 OS=Mus musculus GN=Shank2 PE=1 SV=1	controllerType=0 controllerNumber=1 scan=8785		bd20210216_rb_psd_glcnac_fxn_01.8785.8785.2	hcd	0	0	0	0	6.2e-16	3.6e-14	FALSE	4.7896	828.888	25.4167	2	0	0.1204	0	2902	74847	66351	87468	73007	349674	152250	Cell junction, synapse, postsynaptic density {ECO:0000256|ARBA:ARBA00004320}. Cytoplasm {ECO:0000256|ARBA:ARBA00004496}.
4713 | 629558	421	439	K.HGGSPTSLGTWGSWAGPDHDK.F	K.HGGSPTSLGTWGSWAGPDHDK.F	0	K.HGGSPTSLGTWGSWAGPDHDK.F_0		8.5e-16	4.9e-14	637.1	637.1	3	717.331	4.18	>sp|O08795-2|GLU2B_MOUSE Isoform 2 of Glucosidase 2 subunit beta OS=Mus musculus GN=Prkcsh	controllerType=0 controllerNumber=1 scan=18155		bd20210216_rb_psd_glcnac_fxn_01.18155.18155.3	hcd	0	0	0	0	9.2e-17	5.3e-15	FALSE		717.331	51.3167	3	0.0001	0.9621	0	8053					2579	3290
2446 | 697812	73	96	R.MVVNEGADGGQSVYHIHLHVLGGR.Q	R.MVVNEGADGGQSVYHIHLHVLGGR.Q	0	R.MVVNEGADGGQSVYHIHLHVLGGR.Q_0		1.9e-16	1.1e-14	690.7	690.7	5	509.863	4.32	>sp|P70349|HINT1_MOUSE Histidine triad nucleotide-binding protein 1 OS=Mus musculus GN=Hint1 PE=1 SV=3	controllerType=0 controllerNumber=1 scan=20352		bd20210216_rb_psd_glcnac_fxn_01.20352.20352.5	hcd	0	0	0	0	2.4e-17	1.5e-15	FALSE		509.862	56.0333	5	0.0005	0.4054	0	9041						4308	Cytoplasm. Nucleus.
905 | 1090266	7	382	R.YPPGVVSVAPTGIPAAVEGIVPS[+203.07937]AMSLSHGLPPVAHPPHAPSPGQTVKPEADR.D	R.YPPGVVSVAPTGIPAAVEGIVPSAMSLSHGLPPVAHPPHAPSPGQTVKPEADR.D	1	R.YPPGVVSVAPTGIPAAVEGIVPSAMSLSHGLPPVAHPPHAPSPGQTVKPEADR.D_1	S23(HexNAc / 203.0794)	2.7e-15	1.5e-13	734.4	0	5	1089.37	5.37	>sp|O88712|CTBP1_MOUSE C-terminal-binding protein 1 OS=Mus musculus GN=Ctbp1 PE=1 SV=2	controllerType=0 controllerNumber=1 scan=29916		bd20210216_rb_psd_glcnac_fxn_01.29916.29916.5	hcd	0	0	0	0	3e-16	1.9e-14	FALSE	5.37304	1089.57	84.6667	5	0.1987	0.5317	0	13035	11659	8599	8296	6439	34597	12782	Cytoplasm {ECO:0000250|UniProtKB:Q13363}. Nucleus {ECO:0000250|UniProtKB:Q13363}.
1884 | 408383	39	1651	R.SPEVMSTVS[+203.07937]GTR.S	R.SPEVMSTVSGTR.S	1	R.SPEVMSTVSGTR.S_1	S9(HexNAc / 203.0794)	7.7e-15	4.4e-13	461.2	0	2	727.35	5.53	>tr|D3Z5K8|D3Z5K8_MOUSE SH3 and multiple ankyrin repeat domains protein 2 OS=Mus musculus GN=Shank2 PE=1 SV=1	controllerType=0 controllerNumber=1 scan=9091		bd20210216_rb_psd_glcnac_fxn_01.9091.9091.2	hcd	0	0	0	0	8.2e-16	4.8e-14	FALSE	4.80818	727.348	26.0167	2	0.0018	0.1003	0	2933	5290000	3410000	4930000	3910000	18800000	11600000	Cell junction, synapse, postsynaptic density {ECO:0000256|ARBA:ARBA00004320}. Cytoplasm {ECO:0000256|ARBA:ARBA00004496}.
3175 | 828327	116	641	R.YYHSPTNTVHMYPPEMAPSSAPPSTPPTHK.V	R.YYHSPTNTVHMYPPEMAPSSAPPSTPPTHK.V	0	R.YYHSPTNTVHMYPPEMAPSSAPPSTPPTHK.V_0		1e-16	5.9e-15	734.2	734.2	5	665.314	3.23	>tr|A2AI52|A2AI52_MOUSE Ubiquitin carboxyl-terminal hydrolase 8 OS=Mus musculus GN=Usp8 PE=1 SV=1	controllerType=0 controllerNumber=1 scan=15840		bd20210216_rb_psd_glcnac_fxn_01.15840.15840.5	hcd	0	0	0	0	1.3e-17	8.1e-16	FALSE		665.314	43.9833	5	0	0.0104	0	6781					1721	30059
4698 | 477645	417	240	R.LLLEGISSTHAHHLR.C	R.LLLEGISSTHAHHLR.C	0	R.LLLEGISSTHAHHLR.C_0		9.8e-15	5.6e-13	601	601	3	561.983	3.02	>tr|A0A0G2JEC4|A0A0G2JEC4_MOUSE Endophilin-B1 OS=Mus musculus GN=Sh3glb1 PE=1 SV=1	controllerType=0 controllerNumber=1 scan=13044		bd20210216_rb_psd_glcnac_fxn_01.13044.13044.3	hcd	0	0	0	0	1.1e-15	6.9e-14	FALSE		561.983	36.7667	3	0.0002	0.2362	0	5270					1906	5978	Cytoplasm {ECO:0000256|ARBA:ARBA00004496}. Cytoplasmic vesicle, autophagosome membrane {ECO:0000256|ARBA:ARBA00004652}. Golgi apparatus membrane {ECO:0000256|ARBA:ARBA00004395}; Peripheral membrane protein {ECO:0000256|ARBA:ARBA00004395}. Membrane {ECO:0000256|ARBA:ARBA00004170}; Peripheral membrane protein {ECO:0000256|ARBA:ARBA00004170}. Midbody {ECO:0000256|ARBA:ARBA00004214}. Mitochondrion ou…
4364 | 823856	325	7	K.EGGGGSPAYHLPHPHPHPPQHAQYVGPYR.L	K.EGGGGSPAYHLPHPHPHPPQHAQYVGPYR.L	0	K.EGGGGSPAYHLPHPHPHPPQHAQYVGPYR.L_0		4.6e-16	2.7e-14	733.3	733.3	5	628.908	3.61	>sp|Q5RJI5|BRSK1_MOUSE Serine/threonine-protein kinase BRSK1 OS=Mus musculus GN=Brsk1 PE=1 SV=1	controllerType=0 controllerNumber=1 scan=14845		bd20210216_rb_psd_glcnac_fxn_01.14845.14845.5	hcd	0	0	0	0	5.3e-17	3.2e-15	FALSE		628.908	41.3	5	0.0002	0.043	0	6009					5417	19208	Cytoplasm {ECO:0000250}. Nucleus {ECO:0000250}. Cytoplasm, cytoskeleton, microtubule organizing center, centrosome {ECO:0000250}. Cell junction, synapse {ECO:0000250|UniProtKB:B2DD29}. Cell junction, synapse, presynaptic active zone {ECO:0000250|UniProtKB:B2DD29}. Cytoplasmic vesicle, secretory vesicle, synaptic vesicle {ECO:0000250|UniProtKB:B2DD29}. Note=Nuclear in the absence of DNA damage. Tr…
3908 | 549207	219	410	R.QAPAPTAHAALPHLLHASGR.T	R.QAPAPTAHAALPHLLHASGR.T	0	R.QAPAPTAHAALPHLLHASGR.T_0		2.3e-15	1.3e-13	703.2	703.2	3	672.703	2.49	>sp|P19096|FAS_MOUSE Fatty acid synthase OS=Mus musculus GN=Fasn PE=1 SV=2	controllerType=0 controllerNumber=1 scan=13702		bd20210216_rb_psd_glcnac_fxn_01.13702.13702.3	hcd	0	0	0	0	2.6e-16	1.6e-14	FALSE	6.59619	672.703	38.1167	3	0.0001	0.1708	0	5525			6655	2464	16253	11494	Cytoplasm {ECO:0000250}. Melanosome {ECO:0000250}.
1130 | 1022530	14	1021	R.QLSLQDSLQHMLSPPQITIGPQRPAPS[+79.96633]GPGGGSGGGSGGGQPPPLQR.G	R.QLSLQDSLQHMLSPPQITIGPQRPAPS[+79.96633]GPGGGSGGGSGGGQPPPLQR.G	0	R.QLSLQDSLQHMLSPPQITIGPQRPAPS[+79.96633]GPGGGSGGGSGGGQPPPLQR.G_0	S27(Phospho / 79.9663)	1e-16	5.9e-15	733	21.4	4	1170.08	3.75	>sp|F6SEU4|SYGP1_MOUSE Ras/Rap GTPase-activating protein SynGAP OS=Mus musculus GN=Syngap1 PE=1 SV=2	controllerType=0 controllerNumber=1 scan=30561		bd20210216_rb_psd_glcnac_fxn_01.30561.30561.4	hcd	0	0	0	0	1.2e-17	7.8e-16	FALSE	3.95433	1170.09	86.0333	4	0.0032	0.0987	0	13257	5543		4101	2978	11776	13332	Membrane {ECO:0000250}; Peripheral membrane protein {ECO:0000250}. Cell junction, synapse {ECO:0000250}. Note=Mostly in excitatory glutamatergic synapses (By similarity). receptor activation or SYNGAP1/MPDZ complex disruption. Phosphorylation by PLK2 promotes its activity (By similarity). {ECO:0000250}.
2905 | 527470	90	128	R.RLGAPQQPGPGPPPPHSR.R	R.RLGAPQQPGPGPPPPHSR.R	0	R.RLGAPQQPGPGPPPPHSR.R_0		2.5e-15	1.4e-13	706.1	706.1	4	462.253	4.66	>sp|Q6WVG3|KCD12_MOUSE BTB/POZ domain-containing protein KCTD12 OS=Mus musculus GN=Kctd12 PE=1 SV=1	controllerType=0 controllerNumber=1 scan=7036		bd20210216_rb_psd_glcnac_fxn_01.7036.7036.4	hcd	0	0	0	0	2.9e-16	1.8e-14	FALSE		462.254	21.0167	4	0.0007	0.161	0	1909					6392	85578	Cell junction, synapse, presynaptic cell membrane {ECO:0000269|PubMed:20400944}. Cell junction, synapse, postsynaptic cell membrane {ECO:0000269|PubMed:20400944}. Note=Colocalizes with GABRB1.
4416 | 626717	338	124	R.TFTGEHVVALMPEAGSPQHAR.V	R.TFTGEHVVALMPEAGSPQHAR.V	0	R.TFTGEHVVALMPEAGSPQHAR.V_0		3.2e-16	1.9e-14	635.3	635.3	4	559.532	3.66	>sp|Q8VE33|GD1L1_MOUSE Ganglioside-induced differentiation-associated protein 1-like 1 OS=Mus musculus GN=Gdap1l1 PE=1 SV=1	controllerType=0 controllerNumber=1 scan=17407		bd20210216_rb_psd_glcnac_fxn_01.17407.17407.4	hcd	0	0	0	0	3.6e-17	2.2e-15	FALSE		559.532	48.4167	4	0.0003	0.04	0	7631					2610	2585
4401 | 534271	334	69	K.TGVHHYSGNNIELGTAC[+57.02146]GK.Y	K.TGVHHYSGNNIELGTAC[+57.02146]GK.Y	0	K.TGVHHYSGNNIELGTAC[+57.02146]GK.Y_0		1.1e-15	6.1e-14	610.9	610.9	3	672.32	2.78	>sp|P62889|RL30_MOUSE 60S ribosomal protein L30 OS=Mus musculus GN=Rpl30 PE=1 SV=2	controllerType=0 controllerNumber=1 scan=9086	C17(Carbamidomethyl / 57.0215)	bd20210216_rb_psd_glcnac_fxn_01.9086.9086.3	hcd	0	0	0	0	1.2e-16	7.3e-15	FALSE		672.32	26.0667	3	0.0003	0.0393	0	3082
2181 | 640542	56	608	R.GHLDNISNNLLIGAINIENGK.A	R.GHLDNISNNLLIGAINIENGK.A	0	R.GHLDNISNNLLIGAINIENGK.A_0		3.2e-16	1.9e-14	727.2	727.2	3	740.4	3.65	>sp|Q99KI0|ACON_MOUSE Aconitate hydratase, mitochondrial OS=Mus musculus GN=Aco2 PE=1 SV=1	controllerType=0 controllerNumber=1 scan=27697		bd20210216_rb_psd_glcnac_fxn_01.27697.27697.3	hcd	0	0	0	0	3.9e-17	2.4e-15	TRUE		740.4	77.5333	3	0.0006	0.0348	0	12241					2938		Mitochondrion {ECO:0000250|UniProtKB:P16276}.
2906 | 528471	90	128	R.RLGAPQQPGPGPPPPHSR.R	R.RLGAPQQPGPGPPPPHSR.R	0	R.RLGAPQQPGPGPPPPHSR.R_0		2.5e-15	1.4e-13	713	713	4	462.254	5.19	>sp|Q6WVG3|KCD12_MOUSE BTB/POZ domain-containing protein KCTD12 OS=Mus musculus GN=Kctd12 PE=1 SV=1	controllerType=0 controllerNumber=1 scan=7253		bd20210216_rb_psd_glcnac_fxn_01.7253.7253.4	hcd	0	0	0	0	2.9e-16	1.8e-14	FALSE		462.254	21.0167	4	0.0005	0.3824	0	1909					6392	85578	Cell junction, synapse, presynaptic cell membrane {ECO:0000269|PubMed:20400944}. Cell junction, synapse, postsynaptic cell membrane {ECO:0000269|PubMed:20400944}. Note=Colocalizes with GABRB1.
3048 | 573826	106	292	K.HVLVILTDMSSYAEALR.E	K.HVLVILTDMSSYAEALR.E	0	K.HVLVILTDMSSYAEALR.E_0		1.4e-15	8e-14	676.3	676.3	3	640.011	3.91	>sp|P62814|VATB2_MOUSE V-type proton ATPase subunit B, brain isoform OS=Mus musculus GN=Atp6v1b2 PE=1 SV=1	controllerType=0 controllerNumber=1 scan=31409		bd20210216_rb_psd_glcnac_fxn_01.31409.31409.3	hcd	0	0	0	0	1.5e-16	8.9e-15	FALSE		640.011	88.1833	3	0.0005	0.3495	0	13510							Apical cell membrane {ECO:0000269|PubMed:15013950, ECO:0000269|PubMed:16174750, ECO:0000269|PubMed:17898041, ECO:0000269|PubMed:29993276}. Melanosome {ECO:0000250|UniProtKB:P21281}. Cytoplasm {ECO:0000269|PubMed:15013950, ECO:0000269|PubMed:17898041}.
2447 | 695452	73	96	R.MVVNEGADGGQSVYHIHLHVLGGR.Q	R.MVVNEGADGGQSVYHIHLHVLGGR.Q	0	R.MVVNEGADGGQSVYHIHLHVLGGR.Q_0		1.9e-16	1.1e-14	688.5	688.5	5	509.862	3.84	>sp|P70349|HINT1_MOUSE Histidine triad nucleotide-binding protein 1 OS=Mus musculus GN=Hint1 PE=1 SV=3	controllerType=0 controllerNumber=1 scan=19566		bd20210216_rb_psd_glcnac_fxn_01.19566.19566.5	hcd	0	0	0	0	2.4e-17	1.5e-15	FALSE		509.864	53.7333	5	0.0014	0.4444	0	8615					4392	11505	Cytoplasm. Nucleus.
4391 | 559519	330	117	R.PAPPEPAADSPLAGPLERPR.G	R.PAPPEPAADSPLAGPLERPR.G	0	R.PAPPEPAADSPLAGPLERPR.G_0		3.2e-16	1.9e-14	726.2	726.2	3	680.032	4.66	>tr|A0A1L1STD6|A0A1L1STD6_MOUSE InaF motif-containing 2 OS=Mus musculus GN=Inafm2 PE=4 SV=1	controllerType=0 controllerNumber=1 scan=18454		bd20210216_rb_psd_glcnac_fxn_01.18454.18454.3	hcd	0	0	0	0	3.7e-17	2.2e-15	FALSE		680.031	51.25	3	0.0005	0.0813	0	8210						12664
4797 | 567418	428	15	R.ASTLHLQTGNLLNWGR.L	R.ASTLHLQTGNLLNWGR.L	0	R.ASTLHLQTGNLLNWGR.L_0		1.4e-15	8e-14	685.8	685.8	3	594.322	3.39	>sp|O09172|GSH0_MOUSE Glutamate--cysteine ligase regulatory subunit OS=Mus musculus GN=Gclm PE=1 SV=1	controllerType=0 controllerNumber=1 scan=24470		bd20210216_rb_psd_glcnac_fxn_01.24470.24470.3	hcd	0	0	0	0	1.5e-16	8.8e-15	FALSE		594.322	67.9	3	0	0.1231	0	10965
2932 | 685111	92	1403	R.HPVGSHQVPGLHSSVVTTPGSPSLGR.H	R.HPVGSHQVPGLHSSVVTTPGSPSLGR.H	0	R.HPVGSHQVPGLHSSVVTTPGSPSLGR.H_0		5e-16	2.8e-14	607.7	607.7	4	648.345	4.11	>tr|E9Q0S6|E9Q0S6_MOUSE Tensin 1 OS=Mus musculus GN=Tns1 PE=1 SV=1	controllerType=0 controllerNumber=1 scan=13854		bd20210216_rb_psd_glcnac_fxn_01.13854.13854.4	hcd	0	0	0	0	5.7e-17	3.2e-15	FALSE		648.345	38.7667	4	0.0004	0.0657	0	5711							Cell junction, focal adhesion {ECO:0000256|ARBA:ARBA00004246}.
860 | 1088786	7	382	R.YPPGVVSVAPTGIPAAVEGIVPSAM[+15.99492]S[+203.07937]LSHGLPPVAHPPHAPSPGQTVKPEADR.D	R.YPPGVVSVAPTGIPAAVEGIVPSAM[+15.99492]SLSHGLPPVAHPPHAPSPGQTVKPEADR.D	1	R.YPPGVVSVAPTGIPAAVEGIVPSAM[+15.99492]SLSHGLPPVAHPPHAPSPGQTVKPEADR.D_1	M25(Oxidation / 15.9949); S26(HexNAc / 203.0794)	5.8e-16	3.3e-14	727.3	0	6	910.645	4.46	>sp|O88712|CTBP1_MOUSE C-terminal-binding protein 1 OS=Mus musculus GN=Ctbp1 PE=1 SV=2	controllerType=0 controllerNumber=1 scan=28109		bd20210216_rb_psd_glcnac_fxn_01.28109.28109.6	hcd	0	0	0	0	6.5e-17	3.6e-15	FALSE															Cytoplasm {ECO:0000250|UniProtKB:Q13363}. Nucleus {ECO:0000250|UniProtKB:Q13363}.
594 | 78928	3	632	R.PAKPQLAQKPSQDVPPPIT[+203.07937]AAAGGPPHPQLNK.S	R.PAKPQLAQKPSQDVPPPITAAAGGPPHPQLNK.S	1	R.PAKPQLAQKPSQDVPPPITAAAGGPPHPQLNK.S_1	T19(HexNAc / 203.0794)	2.2e-16	1.3e-14	726.7	158.4	4	864.221	3.55	>sp|O88935|SYN1_MOUSE Synapsin-1 OS=Mus musculus GN=Syn1 PE=1 SV=2	controllerType=0 controllerNumber=1 scan=15166		bd20210216_rb_psd_glcnac_fxn_01.15166.15166.4	ethcd	0	0	0	0	2.7e-17	1.7e-15	FALSE															Cell junction, synapse {ECO:0000269|PubMed:11571277}. Golgi apparatus {ECO:0000269|PubMed:11571277}.
4941 | 555225	462	367	K.GDVQAQVGLGQLHLHGGR.G	K.GDVQAQVGLGQLHLHGGR.G	0	K.GDVQAQVGLGQLHLHGGR.G_0		6.6e-15	3.8e-13	589.1	589.1	4	461.252	6.17	>sp|Q9Z2G6|SE1L1_MOUSE Protein sel-1 homolog 1 OS=Mus musculus GN=Sel1l PE=1 SV=2	controllerType=0 controllerNumber=1 scan=16079		bd20210216_rb_psd_glcnac_fxn_01.16079.16079.4	hcd	0	0	0	0	7.5e-16	4.3e-14	FALSE		461.251	44.6833	4	0.0005	0.0061	0	6901					2056		Endoplasmic reticulum membrane {ECO:0000250|UniProtKB:Q9UBV2}; Single-pass type I membrane protein {ECO:0000250|UniProtKB:Q9UBV2}.
281 | 933988	1	2194	R.AADGMIYSTINTPIAAT[+203.07937]LPIT[+203.07937]T[+203.07937]QPASVLR.P	R.AADGMIYSTINTPIAATLPITTQPASVLR.P	3	R.AADGMIYSTINTPIAATLPITTQPASVLR.P_3	T17(HexNAc / 203.0794); T21(HexNAc / 203.0794); T22(HexNAc / 203.0794)	1.5e-16	8.6e-15	725.9	9.6	4	899.716	2.85	>sp|O88737|BSN_MOUSE Protein bassoon OS=Mus musculus GN=Bsn PE=1 SV=4	controllerType=0 controllerNumber=1 scan=29136		bd20210216_rb_psd_glcnac_fxn_01.29136.29136.4	hcd	0	0	0	0	1.7e-17	1.1e-15	FALSE	4.7661	899.716	81.8	4	0.0009	0.0167	0	12804	502529	169797	193433	147369	702376	510620	Cytoplasm {ECO:0000250|UniProtKB:O88778}. Cell junction, synapse, presynaptic active zone {ECO:0000269|PubMed:12628168, ECO:0000269|PubMed:12628169}. Cytoplasm, cytoskeleton {ECO:0000250|UniProtKB:O88778}. Cytoplasmic vesicle, secretory vesicle, synaptic vesicle membrane {ECO:0000269|PubMed:12628169}; Peripheral membrane protein {ECO:0000250|UniProtKB:O88778}. Note=In retina, is localized in the …
4614 | 619704	394	527	R.SSYGAPPSAPPPPPPPPPQGGSQR.G	R.SSYGAPPSAPPPPPPPPPQGGSQR.G	0	R.SSYGAPPSAPPPPPPPPPQGGSQR.G_0		2.3e-16	1.3e-14	672.8	672.8	3	775.056	3.35	>sp|Q99MX7|T121B_MOUSE Transmembrane protein 121B OS=Mus musculus GN=TMEM121B PE=1 SV=1	controllerType=0 controllerNumber=1 scan=14385		bd20210216_rb_psd_glcnac_fxn_01.14385.14385.3	hcd	0	0	0	0	3.1e-17	1.9e-15	FALSE	3.37424	775.057	39.7	3	0.0004	0.3551	0	5853	5230			3121	10531	234018
3805 | 910243	199	611	K.PAHGAHWTENSLGNSLHPTVTTISEPYIIQTHTK.D	K.PAHGAHWTENSLGNSLHPTVTTISEPYIIQTHTK.D	0	K.PAHGAHWTENSLGNSLHPTVTTISEPYIIQTHTK.D_0		1.8e-16	1e-14	708.2	708.2	5	748.382	3.76	>sp|Q99PH1|LRRC4_MOUSE Leucine-rich repeat-containing protein 4 OS=Mus musculus GN=Lrrc4 PE=1 SV=2	controllerType=0 controllerNumber=1 scan=20790		bd20210216_rb_psd_glcnac_fxn_01.20790.20790.5	hcd	0	0	0	0	2e-17	1.3e-15	FALSE		748.382	57.6167	5	0.0001	0.012	0	9325	3652				3666	16937	Membrane; Single-pass type I membrane protein. Cell junction, synapse, postsynaptic cell membrane {ECO:0000250}. Note=LRRC4 and DLG4 are interdependent for synaptic localization. {ECO:0000250}.
595 | 78848	3	632	R.PAKPQLAQKPSQDVPPPIT[+203.07937]AAAGGPPHPQLNK.S	R.PAKPQLAQKPSQDVPPPITAAAGGPPHPQLNK.S	1	R.PAKPQLAQKPSQDVPPPITAAAGGPPHPQLNK.S_1	T19(HexNAc / 203.0794)	1e-16	5.9e-15	723.8	192.4	5	691.578	3.07	>sp|O88935|SYN1_MOUSE Synapsin-1 OS=Mus musculus GN=Syn1 PE=1 SV=2	controllerType=0 controllerNumber=1 scan=15148		bd20210216_rb_psd_glcnac_fxn_01.15148.15148.5	ethcd	0	0	0	0	1.3e-17	7.9e-16	FALSE															Cell junction, synapse {ECO:0000269|PubMed:11571277}. Golgi apparatus {ECO:0000269|PubMed:11571277}.
3507 | 554421	160	252	R.HLNLAENSSYMHVYR.E	R.HLNLAENSSYMHVYR.E	0	R.HLNLAENSSYMHVYR.E_0		4.6e-15	2.6e-13	624	624	3	611.963	2.8	>sp|Q61644|PACN1_MOUSE Protein kinase C and casein kinase substrate in neurons protein 1 OS=Mus musculus GN=Pacsin1 PE=1 SV=1	controllerType=0 controllerNumber=1 scan=15645		bd20210216_rb_psd_glcnac_fxn_01.15645.15645.3	hcd	0	0	0	0	4.9e-16	3.1e-14	TRUE		611.965	43.4667	3	0.0014	0.0203	0	6837					1478	4964	Cytoplasm. Cell projection {ECO:0000250}. Cell junction, synapse, synaptosome {ECO:0000250}. Cell projection, ruffle membrane. Membrane; Peripheral membrane protein. Cytoplasmic vesicle membrane; Peripheral membrane protein. Cell junction, synapse. Cytoplasm, cytosol. Cell membrane {ECO:0000250}; Peripheral membrane protein {ECO:0000250}; Cytoplasmic side {ECO:0000250}. Note=In primary neuronal c…
4135 | 922680	273	429	K.LFHTLTVQASTHPEALAGTGFEGHPQAVLQAIR.R	K.LFHTLTVQASTHPEALAGTGFEGHPQAVLQAIR.R	0	K.LFHTLTVQASTHPEALAGTGFEGHPQAVLQAIR.R_0		8.3e-17	4.8e-15	721.9	721.9	5	700.374	3.43	>sp|Q3TMX7|QSOX2_MOUSE Sulfhydryl oxidase 2 OS=Mus musculus GN=Qsox2 PE=1 SV=1	controllerType=0 controllerNumber=1 scan=24652		bd20210216_rb_psd_glcnac_fxn_01.24652.24652.5	hcd	0	0	0	0	9.3e-18	5.7e-16	FALSE		700.574	68.5333	5	0.2003	0.019	0	11043					2317	3681	Membrane {ECO:0000250}; Single-pass membrane protein {ECO:0000250}.
4590 | 820936	388	74	R.GPSSSATLPRPPHHAPPGPAAGAPPPGC[+57.02146]ATLPR.M	R.GPSSSATLPRPPHHAPPGPAAGAPPPGC[+57.02146]ATLPR.M	0	R.GPSSSATLPRPPHHAPPGPAAGAPPPGC[+57.02146]ATLPR.M_0		2.2e-16	1.3e-14	721.6	721.6	4	794.913	3.65	>sp|O35449|PRRT1_MOUSE Proline-rich transmembrane protein 1 OS=Mus musculus GN=Prrt1 PE=1 SV=1	controllerType=0 controllerNumber=1 scan=14052	C28(Carbamidomethyl / 57.0215)	bd20210216_rb_psd_glcnac_fxn_01.14052.14052.4	hcd	0	0	0	0	2.7e-17	1.7e-15	FALSE		794.913	39.35	4	0.0001	0.1441	0	5692					2846	370299	Cell membrane {ECO:0000305|PubMed:22632720}; Single-pass type II membrane protein {ECO:0000250|UniProtKB:Q6MG82}. Cell junction, synapse {ECO:0000305|PubMed:22632720}.
1561 | 977585	29	542	K.AKPSSAGPEPPISQASPSPPGPLSQT[+79.96633]PPMQRPVEPQEGPHK.S	K.AKPSSAGPEPPISQASPSPPGPLSQT[+79.96633]PPMQRPVEPQEGPHK.S	0	K.AKPSSAGPEPPISQASPSPPGPLSQT[+79.96633]PPMQRPVEPQEGPHK.S_0	T26(Phospho / 79.9663)	9.2e-17	5.3e-15	721.3	79.2	5	855.424	4.1	>tr|Q5SXG3|Q5SXG3_MOUSE Misshapen-like kinase 1 OS=Mus musculus GN=Mink1 PE=1 SV=1	controllerType=0 controllerNumber=1 scan=18082		bd20210216_rb_psd_glcnac_fxn_01.18082.18082.5	hcd	0	0	0	0	1.1e-17	6.6e-16	FALSE		855.425	49.9833	5	0.0003	0.1679	0	7891	2573				7544	35997
4016 | 600520	242	276	R.QYNHPILSSATQTPTHEKPR.M	R.QYNHPILSSATQTPTHEKPR.M	0	R.QYNHPILSSATQTPTHEKPR.M_0		5.7e-16	3.3e-14	698.7	698.7	5	461.842	5.08	>sp|Q3UH99|SHSA6_MOUSE Protein shisa-6 homolog OS=Mus musculus GN=Shisa6 PE=1 SV=1	controllerType=0 controllerNumber=1 scan=8510		bd20210216_rb_psd_glcnac_fxn_01.8510.8510.5	hcd	0	0	0	0	6.3e-17	3.5e-15	FALSE		461.842	24.6833	5	0.0002	0.0569	0	2734						1396	Cell junction, synapse, postsynaptic density membrane {ECO:0000269|PubMed:26931375}; Single-pass type I membrane protein {ECO:0000305}.
1654 | 738437	34	1060	R.GGGPSPTSGAPSPSHHSSSGGSSGPAQAPALR.Y	R.GGGPSPTSGAPSPSHHSSSGGSSGPAQAPALR.Y	0	R.GGGPSPTSGAPSPSHHSSSGGSSGPAQAPALR.Y_0		2.7e-16	1.6e-14	714.8	714.8	3	947.451	3.09	>sp|D3YZU1|SHAN1_MOUSE SH3 and multiple ankyrin repeat domains protein 1 OS=Mus musculus GN=Shank1 PE=1 SV=1	controllerType=0 controllerNumber=1 scan=8852		bd20210216_rb_psd_glcnac_fxn_01.8852.8852.3	hcd	0	0	0	0	3.3e-17	2e-15	FALSE		947.452	25.5333	3	0.0002	0.0572	0	2942					1988		Cytoplasm {ECO:0000250}. Cell junction, synapse {ECO:0000250}. Cell junction, synapse, postsynaptic density {ECO:0000250}. Note=Colocalizes with alpha-latrotoxin receptor 1. {ECO:0000250}.
1632 | 403426	32	295	K.HIAEVSQEVTR.S	K.HIAEVSQEVTR.S	0	K.HIAEVSQEVTR.S_0		1.4e-14	8.3e-13	466.5	466.5	2	634.835	2.99	>sp|O08599-2|STXB1_MOUSE Isoform 2 of Syntaxin-binding protein 1 OS=Mus musculus GN=Stxbp1	controllerType=0 controllerNumber=1 scan=7758		bd20210216_rb_psd_glcnac_fxn_01.7758.7758.2	hcd	0	0	0	0	1.8e-15	1.2e-13	FALSE		634.835	22.8167	2	0	0.1065	0	2310					2141
480 | 95110	2	3046	R.DLSGIHT[+203.07937]T[+203.07937]DAITS[+203.07937]LSALHQSQPMPR.S	R.DLSGIHTTDAITSLSALHQSQPMPR.S	3	R.DLSGIHTTDAITSLSALHQSQPMPR.S_3	T7(HexNAc / 203.0794); T8(HexNAc / 203.0794); S13(HexNAc / 203.0794)	2.3e-16	1.3e-14	719.9	6.5	4	822.153	2.82	>sp|Q9QYX7|PCLO_MOUSE Protein piccolo OS=Mus musculus GN=Pclo PE=1 SV=4	controllerType=0 controllerNumber=1 scan=19485		bd20210216_rb_psd_glcnac_fxn_01.19485.19485.4	ethcd	0	0	0	0	3e-17	1.8e-15	FALSE															Cell junction, synapse, presynaptic active zone {ECO:0000269|PubMed:10508862}. Note=Colocalizes with BSN in developing axons. {ECO:0000250|UniProtKB:Q9JKS6}.
4615 | 618974	394	527	R.SSYGAPPSAPPPPPPPPPQGGSQR.G	R.SSYGAPPSAPPPPPPPPPQGGSQR.G	0	R.SSYGAPPSAPPPPPPPPPQGGSQR.G_0		2.3e-16	1.3e-14	661.3	661.3	3	775.057	3.67	>sp|Q99MX7|T121B_MOUSE Transmembrane protein 121B OS=Mus musculus GN=TMEM121B PE=1 SV=1	controllerType=0 controllerNumber=1 scan=14101		bd20210216_rb_psd_glcnac_fxn_01.14101.14101.3	hcd	0	0	0	0	3.1e-17	1.9e-15	FALSE	3.37424	775.057	39.7	3	0.0002	0.373	0	5853	5230			3121	10531	234018
4641 | 639102	403	221	R.KLVGFISAIPANIHIYDTEK.K	R.KLVGFISAIPANIHIYDTEK.K	0	R.KLVGFISAIPANIHIYDTEK.K_0		4e-16	2.3e-14	622.2	622.2	4	558.064	3.28	>sp|O70310|NMT1_MOUSE Glycylpeptide N-tetradecanoyltransferase 1 OS=Mus musculus GN=Nmt1 PE=1 SV=1	controllerType=0 controllerNumber=1 scan=26471		bd20210216_rb_psd_glcnac_fxn_01.26471.26471.4	hcd	0	0	0	0	4.9e-17	3e-15	FALSE		558.064	73.8167	4	0.0001	0.0301	0	11822							Cytoplasm {ECO:0000250|UniProtKB:P30419}. Cytoplasm, cytosol {ECO:0000250|UniProtKB:P30419}. Membrane {ECO:0000250|UniProtKB:P30419}; Peripheral membrane protein {ECO:0000250|UniProtKB:P30419}. Note=Copurifies with ribosomes. {ECO:0000250|UniProtKB:P30419}.
4654 | 681252	409	291	R.NSVPPPPPLHGPPVRPHGPSPTR.D	R.NSVPPPPPLHGPPVRPHGPSPTR.D	0	R.NSVPPPPPLHGPPVRPHGPSPTR.D_0		5.7e-16	3.3e-14	717.7	717.7	5	478.865	5.1	>sp|Q80XA0|TM121_MOUSE Transmembrane protein 121 OS=Mus musculus GN=Tmem121 PE=2 SV=1	controllerType=0 controllerNumber=1 scan=12436		bd20210216_rb_psd_glcnac_fxn_01.12436.12436.5	hcd	0	0	0	0	6.4e-17	3.5e-15	FALSE		478.865	34.65	5	0.0001	0.2687	0	4831						78834	Membrane {ECO:0000305}; Multi-pass membrane protein {ECO:0000305}. Note=May localize to the plasma membrane. {ECO:0000250}.
2448 | 727680	73	96	R.MVVNEGADGGQSVYHIHLHVLGGR.Q	R.MVVNEGADGGQSVYHIHLHVLGGR.Q	0	R.MVVNEGADGGQSVYHIHLHVLGGR.Q_0		5e-16	2.8e-14	717.6	717.6	4	637.076	3.39	>sp|P70349|HINT1_MOUSE Histidine triad nucleotide-binding protein 1 OS=Mus musculus GN=Hint1 PE=1 SV=3	controllerType=0 controllerNumber=1 scan=37888		bd20210216_rb_psd_glcnac_fxn_01.37888.37888.4	hcd	0	0	0	0	5.8e-17	3.3e-15	FALSE		637.076	106	4	0.0004	0.0095	0	15527							Cytoplasm. Nucleus.
1679 | 673488	34	1389	R.YDAPPPTLHHHSPHSPHSPHAR.H	R.YDAPPPTLHHHSPHSPHSPHAR.H	0	R.YDAPPPTLHHHSPHSPHSPHAR.H_0		8.6e-15	4.9e-13	678.1	678.1	6	413.372	6.2	>sp|D3YZU1|SHAN1_MOUSE SH3 and multiple ankyrin repeat domains protein 1 OS=Mus musculus GN=Shank1 PE=1 SV=1	controllerType=0 controllerNumber=1 scan=9949		bd20210216_rb_psd_glcnac_fxn_01.9949.9949.6	hcd	0	0	0	0	1e-15	6.2e-14	FALSE															Cytoplasm {ECO:0000250}. Cell junction, synapse {ECO:0000250}. Cell junction, synapse, postsynaptic density {ECO:0000250}. Note=Colocalizes with alpha-latrotoxin receptor 1. {ECO:0000250}.
69 | 16495	1	1525	R.SPGPPSPMVAQGT[+203.07937]QTPHRPSTPR.L	R.SPGPPSPMVAQGTQTPHRPSTPR.L	1	R.SPGPPSPMVAQGTQTPHRPSTPR.L_1	T13(HexNAc / 203.0794)	4e-16	2.3e-14	717.5	110	4	647.326	3.03	>sp|O88737|BSN_MOUSE Protein bassoon OS=Mus musculus GN=Bsn PE=1 SV=4	controllerType=0 controllerNumber=1 scan=10493		bd20210216_rb_psd_glcnac_fxn_01.10493.10493.4	ethcd	0	0	0	0	4.7e-17	2.8e-15	FALSE															Cytoplasm {ECO:0000250|UniProtKB:O88778}. Cell junction, synapse, presynaptic active zone {ECO:0000269|PubMed:12628168, ECO:0000269|PubMed:12628169}. Cytoplasm, cytoskeleton {ECO:0000250|UniProtKB:O88778}. Cytoplasmic vesicle, secretory vesicle, synaptic vesicle membrane {ECO:0000269|PubMed:12628169}; Peripheral membrane protein {ECO:0000250|UniProtKB:O88778}. Note=In retina, is localized in the …
1680 | 667287	34	1389	R.YDAPPPTLHHHSPHSPHSPHAR.H	R.YDAPPPTLHHHSPHSPHSPHAR.H	0	R.YDAPPPTLHHHSPHSPHSPHAR.H_0		2.9e-15	1.7e-13	717.1	717.1	4	619.553	2.68	>sp|D3YZU1|SHAN1_MOUSE SH3 and multiple ankyrin repeat domains protein 1 OS=Mus musculus GN=Shank1 PE=1 SV=1	controllerType=0 controllerNumber=1 scan=8233		bd20210216_rb_psd_glcnac_fxn_01.8233.8233.4	hcd	0	0	0	0	3.3e-16	2e-14	FALSE		619.553	24.8667	4	0.0004	0.9458	0	2575	3594				1572	50854	Cytoplasm {ECO:0000250}. Cell junction, synapse {ECO:0000250}. Cell junction, synapse, postsynaptic density {ECO:0000250}. Note=Colocalizes with alpha-latrotoxin receptor 1. {ECO:0000250}.
3114 | 497351	111	303	K.TFVVQGFGNVGLHSMR.Y	K.TFVVQGFGNVGLHSMR.Y	0	K.TFVVQGFGNVGLHSMR.Y_0		2.5e-15	1.4e-13	717.1	717.1	3	583.638	5.56	>sp|P26443|DHE3_MOUSE Glutamate dehydrogenase 1, mitochondrial OS=Mus musculus GN=Glud1 PE=1 SV=1	controllerType=0 controllerNumber=1 scan=23208		bd20210216_rb_psd_glcnac_fxn_01.23208.23208.3	hcd	0	0	0	0	3e-16	1.8e-14	FALSE		583.638	64.3667	3	0.0005	0.0632	0	10398						1998	Mitochondrion {ECO:0000250|UniProtKB:P00367}. Endoplasmic reticulum {ECO:0000250|UniProtKB:P00367}. Note=Mostly translocates into the mitochondria, only a small amount of the protein localizes to the endoplasmic reticulum. {ECO:0000250|UniProtKB:P00367}.
1438 | 987706	25	349	K.KPHTSLTTAASPVST[+203.07937]S[+203.07937]AGGIM[+15.99492]T[+203.07937]APAIDIFSTPSSSNSTSK.L	K.KPHTSLTTAASPVSTSAGGIM[+15.99492]TAPAIDIFSTPSSSNSTSK.L	3	K.KPHTSLTTAASPVSTSAGGIM[+15.99492]TAPAIDIFSTPSSSNSTSK.L_3	T15(HexNAc / 203.0794); S16(HexNAc / 203.0794); M21(Oxidation / 15.9949); T22(HexNAc / 203.0794)	9.2e-17	5.3e-15	716.3	1.2	4	1133.55	3.85	>sp|Q7M6Y3-5|PICAL_MOUSE Isoform 5 of Phosphatidylinositol-binding clathrin assembly protein OS=Mus musculus GN=Picalm	controllerType=0 controllerNumber=1 scan=21891		bd20210216_rb_psd_glcnac_fxn_01.21891.21891.4	hcd	0	0	0	0	1.1e-17	6.7e-16	TRUE	5.21194	1133.55	60.6667	4	0.0008	0.0196	0	9826	147304	87667	103320	69212	360729	143996
1173 | 1053586	16	5	R.GGGGRPGDSPGTTPAPGPPPPPPPPAPPQPQPPPAPPPNPTTPSHPESADEPGPR.A	R.GGGGRPGDSPGTTPAPGPPPPPPPPAPPQPQPPPAPPPNPTTPSHPESADEPGPR.A	0	R.GGGGRPGDSPGTTPAPGPPPPPPPPAPPQPQPPPAPPPNPTTPSHPESADEPGPR.A_0		3.3e-16	1.9e-14	716.2	716.2	5	1051.92	2.23	>sp|O88703|HCN2_MOUSE Potassium/sodium hyperpolarization-activated cyclic nucleotide-gated channel 2 OS=Mus musculus GN=Hcn2 PE=1 SV=1	controllerType=0 controllerNumber=1 scan=21993		bd20210216_rb_psd_glcnac_fxn_01.21993.21993.5	hcd	0	0	0	0	3.9e-17	2.4e-15	FALSE	4.74357	1051.92	61.1667	5	0.0015	0.1852	0	9818	16807	5783	10109	7269	34481	85773	Cell membrane {ECO:0000269|PubMed:10962006, ECO:0000269|PubMed:11096117, ECO:0000269|PubMed:12034718, ECO:0000269|PubMed:12193608, ECO:0000269|PubMed:17562314, ECO:0000269|PubMed:23103389}; Multi-pass membrane protein {ECO:0000269|PubMed:10962006, ECO:0000269|PubMed:11096117, ECO:0000269|PubMed:12034718, ECO:0000269|PubMed:12193608, ECO:0000269|PubMed:17562314, ECO:0000269|PubMed:23103389}.
4644 | 107639	405	66	K.GVNIGGAGSYIYEKPQTEAPQVTGPIEVPVVRT[+203.07937]EER.K	K.GVNIGGAGSYIYEKPQTEAPQVTGPIEVPVVRTEER.K	1	K.GVNIGGAGSYIYEKPQTEAPQVTGPIEVPVVRTEER.K_1	T33(HexNAc / 203.0794)	6.4e-16	3.7e-14	716.2	220	4	1011.77	4.7	>sp|Q9DCT8|CRIP2_MOUSE Cysteine-rich protein 2 OS=Mus musculus GN=Crip2 PE=1 SV=1	controllerType=0 controllerNumber=1 scan=23898		bd20210216_rb_psd_glcnac_fxn_01.23898.23898.4	ethcd	0	0	0	0	7e-17	3.9e-15	FALSE
4029 | 789422	246	205	R.HGGEDYVFSLLTGYC[+57.02146]EPPTGVSLR.E	R.HGGEDYVFSLLTGYC[+57.02146]EPPTGVSLR.E	0	R.HGGEDYVFSLLTGYC[+57.02146]EPPTGVSLR.E_0		1.9e-16	1.1e-14	713	713	3	885.427	3.94	>sp|Q9D0M3|CY1_MOUSE Cytochrome c1, heme protein, mitochondrial OS=Mus musculus GN=Cyc1 PE=1 SV=1	controllerType=0 controllerNumber=1 scan=31790	C15(Carbamidomethyl / 57.0215)	bd20210216_rb_psd_glcnac_fxn_01.31790.31790.3	hcd	0	0	0	0	2.6e-17	1.6e-15	FALSE		885.427	89.5667	3	0	0.0002	0	13734					1903	3969	Mitochondrion inner membrane {ECO:0000250|UniProtKB:P07143}; Single-pass membrane protein {ECO:0000250|UniProtKB:P07143}.
1920 | 1067466	40	314	R.EPLHPMFPDQPEKPLNLAHIVPPRPVTSMNDTLFSHSVPSSGSPFITR.S	R.EPLHPMFPDQPEKPLNLAHIVPPRPVTSMNDTLFSHSVPSSGSPFITR.S	0	R.EPLHPMFPDQPEKPLNLAHIVPPRPVTSMNDTLFSHSVPSSGSPFITR.S_0		3.4e-16	1.9e-14	715.5	715.5	6	887.124	2.71	>sp|Q9D2N4|DTNA_MOUSE Dystrobrevin alpha OS=Mus musculus GN=Dtna PE=1 SV=2	controllerType=0 controllerNumber=1 scan=28738		bd20210216_rb_psd_glcnac_fxn_01.28738.28738.6	hcd	0	0	0	0	4.3e-17	2.5e-15	TRUE															Cytoplasm {ECO:0000269|PubMed:14623885}. Cell junction, synapse {ECO:0000269|PubMed:14623885}. Cell membrane {ECO:0000269|PubMed:14623885}. Note=In peripheral nerves, colocalizes with MAGEE1 in the Schwann cell membrane.
2449 | 694396	73	96	R.MVVNEGADGGQSVYHIHLHVLGGR.Q	R.MVVNEGADGGQSVYHIHLHVLGGR.Q	0	R.MVVNEGADGGQSVYHIHLHVLGGR.Q_0		1.9e-16	1.1e-14	699.7	699.7	5	509.862	3.72	>sp|P70349|HINT1_MOUSE Histidine triad nucleotide-binding protein 1 OS=Mus musculus GN=Hint1 PE=1 SV=3	controllerType=0 controllerNumber=1 scan=19288		bd20210216_rb_psd_glcnac_fxn_01.19288.19288.5	hcd	0	0	0	0	2.4e-17	1.4e-15	FALSE		509.659	53.5167	5	0.2029	0.1024	0	8548							Cytoplasm. Nucleus.
1681 | 679938	34	1389	R.YDAPPPTLHHHSPHSPHSPHAR.H	R.YDAPPPTLHHHSPHSPHSPHAR.H	0	R.YDAPPPTLHHHSPHSPHSPHAR.H_0		9.2e-16	5.3e-14	701.7	701.7	5	495.844	4.3	>sp|D3YZU1|SHAN1_MOUSE SH3 and multiple ankyrin repeat domains protein 1 OS=Mus musculus GN=Shank1 PE=1 SV=1	controllerType=0 controllerNumber=1 scan=11936		bd20210216_rb_psd_glcnac_fxn_01.11936.11936.5	hcd	0	0	0	0	1e-16	5.8e-15	FALSE		495.844	33.6833	5	0.0002	0.057	0	4566						60860	Cytoplasm {ECO:0000250}. Cell junction, synapse {ECO:0000250}. Cell junction, synapse, postsynaptic density {ECO:0000250}. Note=Colocalizes with alpha-latrotoxin receptor 1. {ECO:0000250}.
387 | 606794	2	394	K.PSPQQPIPAKPQPQQPVATK.P	K.PSPQQPIPAKPQPQQPVATK.P	0	K.PSPQQPIPAKPQPQQPVATK.P_0		4e-16	2.3e-14	652.5	652.5	3	713.066	2.62	>sp|Q9QYX7|PCLO_MOUSE Protein piccolo OS=Mus musculus GN=Pclo PE=1 SV=4	controllerType=0 controllerNumber=1 scan=10608		bd20210216_rb_psd_glcnac_fxn_01.10608.10608.3	hcd	0	0	0	0	4.8e-17	2.9e-15	FALSE		713.066	30.15	3	0.0004	0.0142	0	3914			1913		2728	2696	Cell junction, synapse, presynaptic active zone {ECO:0000269|PubMed:10508862}. Note=Colocalizes with BSN in developing axons. {ECO:0000250|UniProtKB:Q9JKS6}.
2841 | 463155	83	128	K.PAPSAQPAPPPHPPSR.L	K.PAPSAQPAPPPHPPSR.L	0	K.PAPSAQPAPPPHPPSR.L_0		1.4e-15	8e-14	586.1	586.1	3	535.285	3.89	>sp|Q6R891|NEB2_MOUSE Neurabin-2 OS=Mus musculus GN=Ppp1r9b PE=1 SV=1	controllerType=0 controllerNumber=1 scan=7641		bd20210216_rb_psd_glcnac_fxn_01.7641.7641.3	hcd	0	0	0	0	1.4e-16	8.5e-15	FALSE		535.284	22.6167	3	0.0004	0.2064	0	2249						9116	Cytoplasm, cytoskeleton {ECO:0000250|UniProtKB:O35274}. Nucleus {ECO:0000250}. Cell junction, synapse, postsynaptic density {ECO:0000250|UniProtKB:O35274}. Cell junction, adherens junction {ECO:0000250}. Cell projection, dendritic spine {ECO:0000250|UniProtKB:O35274}. Cytoplasm {ECO:0000250}. Cell membrane {ECO:0000250}. Cell projection, lamellipodium {ECO:0000250}. Cell projection, filopodium {E…
4365 | 822256	325	7	K.EGGGGSPAYHLPHPHPHPPQHAQYVGPYR.L	K.EGGGGSPAYHLPHPHPHPPQHAQYVGPYR.L	0	K.EGGGGSPAYHLPHPHPHPPQHAQYVGPYR.L_0		5.8e-16	3.3e-14	712.5	712.5	5	628.908	3.22	>sp|Q5RJI5|BRSK1_MOUSE Serine/threonine-protein kinase BRSK1 OS=Mus musculus GN=Brsk1 PE=1 SV=1	controllerType=0 controllerNumber=1 scan=14410		bd20210216_rb_psd_glcnac_fxn_01.14410.14410.5	hcd	0	0	0	0	6.6e-17	3.7e-15	FALSE		627.92	39.1167	5	0.9871	0.9996	0	5756						5910	Cytoplasm {ECO:0000250}. Nucleus {ECO:0000250}. Cytoplasm, cytoskeleton, microtubule organizing center, centrosome {ECO:0000250}. Cell junction, synapse {ECO:0000250|UniProtKB:B2DD29}. Cell junction, synapse, presynaptic active zone {ECO:0000250|UniProtKB:B2DD29}. Cytoplasmic vesicle, secretory vesicle, synaptic vesicle {ECO:0000250|UniProtKB:B2DD29}. Note=Nuclear in the absence of DNA damage. Tr…
3179 | 858946	117	381	R.GDNVGHVIIGPGVSGM[+15.99492]GTTHWNQMLATLR.R	R.GDNVGHVIIGPGVSGM[+15.99492]GTTHWNQMLATLR.R	0	R.GDNVGHVIIGPGVSGM[+15.99492]GTTHWNQMLATLR.R_0	M16(Oxidation / 15.9949)	8.3e-17	4.8e-15	712.5	342.1	4	759.383	3.6	>sp|Q920N7|SYT12_MOUSE Synaptotagmin-12 OS=Mus musculus GN=Syt12 PE=1 SV=1	controllerType=0 controllerNumber=1 scan=25700		bd20210216_rb_psd_glcnac_fxn_01.25700.25700.4	hcd	0	0	0	0	9.5e-18	5.8e-16	FALSE		759.383	71.5667	4	0.0003	0.0021	0	11493							Cytoplasmic vesicle, secretory vesicle, synaptic vesicle membrane {ECO:0000269|PubMed:17190793}; Single-pass membrane protein {ECO:0000255}.
4822 | 777807	433	16	R.VEGPPDKEVHLILYHWTHSFSSQK.V	R.VEGPPDKEVHLILYHWTHSFSSQK.V	0	R.VEGPPDKEVHLILYHWTHSFSSQK.V_0		7e-15	4e-13	607.9	607.9	4	709.364	3	>sp|O88741|GDAP1_MOUSE Ganglioside-induced differentiation-associated protein 1 OS=Mus musculus GN=Gdap1 PE=1 SV=1	controllerType=0 controllerNumber=1 scan=26228		bd20210216_rb_psd_glcnac_fxn_01.26228.26228.4	hcd	0	0	0	0	7.9e-16	4.6e-14	FALSE		709.364	73.4833	4	0.0003	0.3927	0	11643						19219	Mitochondrion outer membrane {ECO:0000250|UniProtKB:Q8TB36}; Multi-pass membrane protein {ECO:0000250|UniProtKB:Q8TB36}. Cytoplasm {ECO:0000269|PubMed:16172208}.
4706 | 792304	419	23	R.ETAAVIFLHGLGDTGHSWADALSTIR.L	R.ETAAVIFLHGLGDTGHSWADALSTIR.L	0	R.ETAAVIFLHGLGDTGHSWADALSTIR.L_0		8.7e-16	5e-14	621.8	621.8	3	913.473	5.06	>sp|Q9WTL7|LYPA2_MOUSE Acyl-protein thioesterase 2 OS=Mus musculus GN=Lypla2 PE=1 SV=1	controllerType=0 controllerNumber=1 scan=33259		bd20210216_rb_psd_glcnac_fxn_01.33259.33259.3	hcd	0	0	0	0	9.4e-17	5.4e-15	FALSE		913.472	93.6667	3	0.0009	0.0254	0	14210			1871		2307		Cytoplasm {ECO:0000250|UniProtKB:O95372}.
1607 | 555710	31	740	R.HSWDSPAFNNDVVQR.R	R.HSWDSPAFNNDVVQR.R	0	R.HSWDSPAFNNDVVQR.R_0		1.7e-15	1e-13	643.9	643.9	3	591.278	3.34	>tr|E9QAD8|E9QAD8_MOUSE IQ motif and SEC7 domain-containing protein 2 OS=Mus musculus GN=Iqsec2 PE=1 SV=1	controllerType=0 controllerNumber=1 scan=16427		bd20210216_rb_psd_glcnac_fxn_01.16427.16427.3	hcd	0	0	0	0	1.7e-16	1e-14	FALSE		591.278	45.6833	3	0	0.0141	0	7069						3423	Cytoplasm {ECO:0000256|ARBA:ARBA00004496}.
4230 | 744359	291	706	R.HSYPGSHPAEPPAPPPPPPTHEGLGGR.K	R.HSYPGSHPAEPPAPPPPPPTHEGLGGR.K	0	R.HSYPGSHPAEPPAPPPPPPTHEGLGGR.K_0		6.2e-16	3.5e-14	706.6	706.6	4	684.84	3.26	>sp|Q8C8T7|ELFN1_MOUSE Protein ELFN1 OS=Mus musculus GN=Elfn1 PE=2 SV=1	controllerType=0 controllerNumber=1 scan=11331		bd20210216_rb_psd_glcnac_fxn_01.11331.11331.4	hcd	0	0	0	0	6.7e-17	3.7e-15	FALSE		684.84	32.1667	4	0.0002	0.1352	0	4346					3253	26407	Membrane {ECO:0000305}; Single-pass type I membrane protein {ECO:0000305}. Cell projection, dendrite {ECO:0000269|PubMed:23042292}. Note=Localizes to excitatory synapses onto somatostatin (Sst)-containing oriens-lacunosum moleculare (O-LM) interneurons.
4050 | 1033330	251	90	K.PVFAFHHANFPQYVMDVLMDQHFTEPTPIQC[+57.02146]QGFPLALSGR.D	K.PVFAFHHANFPQYVMDVLMDQHFTEPTPIQC[+57.02146]QGFPLALSGR.D	0	K.PVFAFHHANFPQYVMDVLMDQHFTEPTPIQC[+57.02146]QGFPLALSGR.D_0		9.2e-17	5.3e-15	710.8	710.8	5	949.464	3.64	>tr|Q3U741|Q3U741_MOUSE DEAD (Asp-Glu-Ala-Asp) box polypeptide 17, isoform CRA_a OS=Mus musculus GN=Ddx17 PE=1 SV=1	controllerType=0 controllerNumber=1 scan=35453	C31(Carbamidomethyl / 57.0215)	bd20210216_rb_psd_glcnac_fxn_01.35453.35453.5	hcd	0	0	0	0	1.1e-17	6.9e-16	FALSE		949.459	99.45	5	0.0046	0.0086	0	15023					3697
1921 | 1066906	40	314	R.EPLHPMFPDQPEKPLNLAHIVPPRPVTSMNDTLFSHSVPSSGSPFITR.S	R.EPLHPMFPDQPEKPLNLAHIVPPRPVTSMNDTLFSHSVPSSGSPFITR.S	0	R.EPLHPMFPDQPEKPLNLAHIVPPRPVTSMNDTLFSHSVPSSGSPFITR.S_0		2.7e-16	1.6e-14	710.2	710.2	6	887.125	4.36	>sp|Q9D2N4|DTNA_MOUSE Dystrobrevin alpha OS=Mus musculus GN=Dtna PE=1 SV=2	controllerType=0 controllerNumber=1 scan=28535		bd20210216_rb_psd_glcnac_fxn_01.28535.28535.6	hcd	0	0	0	0	3.2e-17	2e-15	TRUE															Cytoplasm {ECO:0000269|PubMed:14623885}. Cell junction, synapse {ECO:0000269|PubMed:14623885}. Cell membrane {ECO:0000269|PubMed:14623885}. Note=In peripheral nerves, colocalizes with MAGEE1 in the Schwann cell membrane.
2874 | 818815	88	388	K.TAWTENARPSETEPAPPTPKPPPPPPHR.G	K.TAWTENARPSETEPAPPTPKPPPPPPHR.G	0	K.TAWTENARPSETEPAPPTPKPPPPPPHR.G_0		1.9e-16	1.1e-14	710	710	5	611.916	3.57	>sp|Q7TSC1|PRC2A_MOUSE Protein PRRC2A OS=Mus musculus GN=Prrc2a PE=1 SV=1	controllerType=0 controllerNumber=1 scan=13231		bd20210216_rb_psd_glcnac_fxn_01.13231.13231.5	hcd	0	0	0	0	2.3e-17	1.4e-15	FALSE		611.916	37.0333	5	0.0003	0.0367	0	5232			5674		3369	101326	Cytoplasm {ECO:0000250}. Nucleus {ECO:0000250}.
1682 | 680498	34	1389	R.YDAPPPTLHHHSPHSPHSPHAR.H	R.YDAPPPTLHHHSPHSPHSPHAR.H	0	R.YDAPPPTLHHHSPHSPHSPHAR.H_0		9.2e-16	5.3e-14	656.9	656.9	5	495.844	4.37	>sp|D3YZU1|SHAN1_MOUSE SH3 and multiple ankyrin repeat domains protein 1 OS=Mus musculus GN=Shank1 PE=1 SV=1	controllerType=0 controllerNumber=1 scan=12147		bd20210216_rb_psd_glcnac_fxn_01.12147.12147.5	hcd	0	0	0	0	1e-16	5.9e-15	FALSE		495.844	33.6833	5	0.0002	0.4878	0	4566						60860	Cytoplasm {ECO:0000250}. Cell junction, synapse {ECO:0000250}. Cell junction, synapse, postsynaptic density {ECO:0000250}. Note=Colocalizes with alpha-latrotoxin receptor 1. {ECO:0000250}.
472 | 90793	2	3046	R.DLSGIHT[+203.07937]T[+203.07937]DAITS[+203.07937]LSALHQSQPM[+15.99492]PR.S	R.DLSGIHTTDAITSLSALHQSQPM[+15.99492]PR.S	3	R.DLSGIHTTDAITSLSALHQSQPM[+15.99492]PR.S_3	T7(HexNAc / 203.0794); T8(HexNAc / 203.0794); S13(HexNAc / 203.0794); M23(Oxidation / 15.9949)	1.8e-15	1e-13	709.9	16.7	4	826.152	3.83	>sp|Q9QYX7|PCLO_MOUSE Protein piccolo OS=Mus musculus GN=Pclo PE=1 SV=4	controllerType=0 controllerNumber=1 scan=18147		bd20210216_rb_psd_glcnac_fxn_01.18147.18147.4	ethcd	0	0	0	0	1.8e-16	1.1e-14	FALSE															Cell junction, synapse, presynaptic active zone {ECO:0000269|PubMed:10508862}. Note=Colocalizes with BSN in developing axons. {ECO:0000250|UniProtKB:Q9JKS6}.
1683 | 668447	34	1389	R.YDAPPPTLHHHSPHSPHSPHAR.H	R.YDAPPPTLHHHSPHSPHSPHAR.H	0	R.YDAPPPTLHHHSPHSPHSPHAR.H_0		3.2e-15	1.8e-13	659.7	659.7	6	413.372	5.31	>sp|D3YZU1|SHAN1_MOUSE SH3 and multiple ankyrin repeat domains protein 1 OS=Mus musculus GN=Shank1 PE=1 SV=1	controllerType=0 controllerNumber=1 scan=8651		bd20210216_rb_psd_glcnac_fxn_01.8651.8651.6	hcd	0	0	0	0	3.5e-16	2.1e-14	FALSE															Cytoplasm {ECO:0000250}. Cell junction, synapse {ECO:0000250}. Cell junction, synapse, postsynaptic density {ECO:0000250}. Note=Colocalizes with alpha-latrotoxin receptor 1. {ECO:0000250}.
2159 | 763124	54	778	R.HNGIVLLLPHGMEGMGPEHSSARPER.F	R.HNGIVLLLPHGMEGMGPEHSSARPER.F	0	R.HNGIVLLLPHGMEGMGPEHSSARPER.F_0		1.1e-15	6e-14	709.7	709.7	4	706.108	4.31	>tr|E9Q7L0|E9Q7L0_MOUSE Oxoglutarate dehydrogenase-like OS=Mus musculus GN=Ogdhl PE=1 SV=1	controllerType=0 controllerNumber=1 scan=19351		bd20210216_rb_psd_glcnac_fxn_01.19351.19351.4	hcd	0	0	0	0	1.2e-16	7.2e-15	FALSE		706.108	53.9	4	0.0001	0.3219	0	8654					3159	4352
407 | 806166	2	454	K.PQPQQPTPAKPQPQQPTPAKPQPQHPTPAK.P	K.PQPQQPTPAKPQPQQPTPAKPQPQHPTPAK.P	0	K.PQPQQPTPAKPQPQQPTPAKPQPQHPTPAK.P_0		8.3e-15	4.8e-13	331.5	331.5	4	812.188	4.2	>sp|Q9QYX7|PCLO_MOUSE Protein piccolo OS=Mus musculus GN=Pclo PE=1 SV=4	controllerType=0 controllerNumber=1 scan=6674		bd20210216_rb_psd_glcnac_fxn_01.6674.6674.4	hcd	0	0	0	0	9.3e-16	5.6e-14	FALSE		812.439	20	4	0.2506	0.0175	0	1628							Cell junction, synapse, presynaptic active zone {ECO:0000269|PubMed:10508862}. Note=Colocalizes with BSN in developing axons. {ECO:0000250|UniProtKB:Q9JKS6}.
1156 | 717161	15	1078	R.KFDVNTSAVQVLIEHIGNLDR.A	R.KFDVNTSAVQVLIEHIGNLDR.A	0	R.KFDVNTSAVQVLIEHIGNLDR.A_0		4e-16	2.3e-14	709.3	709.3	4	592.822	2.69	>tr|Q5SXR6|Q5SXR6_MOUSE Clathrin heavy chain OS=Mus musculus GN=Cltc PE=1 SV=1	controllerType=0 controllerNumber=1 scan=32851		bd20210216_rb_psd_glcnac_fxn_01.32851.32851.4	hcd	0	0	0	0	5e-17	3e-15	TRUE		592.823	92.6167	4	0.0002	0.1028	0	14095							Cytoplasmic vesicle membrane {ECO:0000256|ARBA:ARBA00004180, ECO:0000256|PIRNR:PIRNR002290}; Peripheral membrane protein {ECO:0000256|ARBA:ARBA00004180, ECO:0000256|PIRNR:PIRNR002290}; Cytoplasmic side {ECO:0000256|ARBA:ARBA00004180, ECO:0000256|PIRNR:PIRNR002290}. Membrane, coated pit {ECO:0000256|ARBA:ARBA00004277, ECO:0000256|PIRNR:PIRNR002290}; Peripheral membrane protein {ECO:0000256|ARBA:AR…
189 | 38340	1	2082	R.GDAVGFQEASLAQYSAT[+203.07937]T[+203.07937]AR.E	R.GDAVGFQEASLAQYSATTAR.E	2	R.GDAVGFQEASLAQYSATTAR.E_2	T17(HexNAc / 203.0794); T18(HexNAc / 203.0794)	4e-16	2.3e-14	623.9	46.6	3	817.054	3.99	>sp|O88737|BSN_MOUSE Protein bassoon OS=Mus musculus GN=Bsn PE=1 SV=4	controllerType=0 controllerNumber=1 scan=19832		bd20210216_rb_psd_glcnac_fxn_01.19832.19832.3	ethcd	0	0	0	0	5.1e-17	3.1e-15	FALSE															Cytoplasm {ECO:0000250|UniProtKB:O88778}. Cell junction, synapse, presynaptic active zone {ECO:0000269|PubMed:12628168, ECO:0000269|PubMed:12628169}. Cytoplasm, cytoskeleton {ECO:0000250|UniProtKB:O88778}. Cytoplasmic vesicle, secretory vesicle, synaptic vesicle membrane {ECO:0000269|PubMed:12628169}; Peripheral membrane protein {ECO:0000250|UniProtKB:O88778}. Note=In retina, is localized in the …
1885 | 407567	39	1651	R.SPEVMSTVSGT[+203.07937]R.S	R.SPEVMSTVSGTR.S	1	R.SPEVMSTVSGTR.S_1	T11(HexNAc / 203.0794)	7.7e-15	4.4e-13	439.7	7.7	2	727.349	5.03	>tr|D3Z5K8|D3Z5K8_MOUSE SH3 and multiple ankyrin repeat domains protein 2 OS=Mus musculus GN=Shank2 PE=1 SV=1	controllerType=0 controllerNumber=1 scan=8837		bd20210216_rb_psd_glcnac_fxn_01.8837.8837.2	hcd	0	0	0	0	8.2e-16	4.8e-14	FALSE	4.80818	727.348	26.0167	2	0.0014	0.582	0	2933	5290000	3410000	4930000	3910000	18800000	11600000	Cell junction, synapse, postsynaptic density {ECO:0000256|ARBA:ARBA00004320}. Cytoplasm {ECO:0000256|ARBA:ARBA00004496}.
4916 | 494263	451	14	R.IPPLNLGPPSFPHHR.A	R.IPPLNLGPPSFPHHR.A	0	R.IPPLNLGPPSFPHHR.A_0		3.7e-15	2.1e-13	604.8	604.8	3	560.313	3.39	>sp|P39098|MA1A2_MOUSE Mannosyl-oligosaccharide 1,2-alpha-mannosidase IB OS=Mus musculus GN=Man1a2 PE=1 SV=1	controllerType=0 controllerNumber=1 scan=20434		bd20210216_rb_psd_glcnac_fxn_01.20434.20434.3	hcd	0	0	0	0	4e-16	2.5e-14	FALSE		560.312	56.9	3	0.0002	0.2368	0	9164						29571	Golgi apparatus membrane; Single-pass type II membrane protein.
2450 | 702237	73	96	R.MVVNEGADGGQSVYHIHLHVLGGR.Q	R.MVVNEGADGGQSVYHIHLHVLGGR.Q	0	R.MVVNEGADGGQSVYHIHLHVLGGR.Q_0		1.9e-16	1.1e-14	689.5	689.5	5	509.862	3.54	>sp|P70349|HINT1_MOUSE Histidine triad nucleotide-binding protein 1 OS=Mus musculus GN=Hint1 PE=1 SV=3	controllerType=0 controllerNumber=1 scan=23087		bd20210216_rb_psd_glcnac_fxn_01.23087.23087.5	hcd	0	0	0	0	2.5e-17	1.5e-15	FALSE		509.862	64.7667	5	0.0004	0.6845	0	10340						1871	Cytoplasm. Nucleus.
3188 | 630156	118	300	R.LTGFHETSNINDFSAGVANR.G	R.LTGFHETSNINDFSAGVANR.G	0	R.LTGFHETSNINDFSAGVANR.G_0		3.2e-16	1.9e-14	664.4	664.4	3	717.35	4.43	>sp|P15105|GLNA_MOUSE Glutamine synthetase OS=Mus musculus GN=Glul PE=1 SV=6	controllerType=0 controllerNumber=1 scan=18511		bd20210216_rb_psd_glcnac_fxn_01.18511.18511.3	hcd	0	0	0	0	3.7e-17	2.3e-15	FALSE		717.331	51.3167	3	0.0195	0.013	0	8053					2579	3290	Cytoplasm, cytosol {ECO:0000250|UniProtKB:P15104}. Microsome {ECO:0000250|UniProtKB:P09606}. Mitochondrion {ECO:0000250|UniProtKB:P09606}. Cell membrane {ECO:0000250|UniProtKB:P15104}; Lipid-anchor {ECO:0000250|UniProtKB:P15104}. Note=Mainly localizes in the cytosol, with a fraction associated with the cell membrane. {ECO:0000250|UniProtKB:P15104}.
2224 | 989552	59	968	K.PQVGELPPKPGELPPKPQLGDLPPKPQLSDLPPKPQMK.D	K.PQVGELPPKPGELPPKPQLGDLPPKPQLSDLPPKPQMK.D	0	K.PQVGELPPKPGELPPKPQLGDLPPKPQLSDLPPKPQMK.D_0		6.8e-17	3.9e-15	707.2	707.2	6	682.219	3.67	>sp|Q9QWY8|ASAP1_MOUSE Arf-GAP with SH3 domain, ANK repeat and PH domain-containing protein 1 OS=Mus musculus GN=Asap1 PE=1 SV=2	controllerType=0 controllerNumber=1 scan=22254		bd20210216_rb_psd_glcnac_fxn_01.22254.22254.6	hcd	0	0	0	0	7.8e-18	4.6e-16	FALSE															Cytoplasm. Membrane. Note=Predominantly cytoplasmic. Partially membrane-associated.
32 | 971105	1	1414	R.SPSTSSTIHSYGQPPT[+203.07937]T[+203.07937]ANYGSQTEELPHAPSGPPGSGR.A	R.SPSTSSTIHSYGQPPTTANYGSQTEELPHAPSGPPGSGR.A	2	R.SPSTSSTIHSYGQPPTTANYGSQTEELPHAPSGPPGSGR.A_2	T16(HexNAc / 203.0794); T17(HexNAc / 203.0794)	9.2e-17	5.3e-15	706.9	0	4	1086.75	3.86	>sp|O88737|BSN_MOUSE Protein bassoon OS=Mus musculus GN=Bsn PE=1 SV=4	controllerType=0 controllerNumber=1 scan=16282		bd20210216_rb_psd_glcnac_fxn_01.16282.16282.4	hcd	0	0	0	0	1.1e-17	6.5e-16	FALSE	5.74357	1086.76	45.15	4	0.0012	0.152	0	7159	21534	9358	16317	11122	63880	32110	Cytoplasm {ECO:0000250|UniProtKB:O88778}. Cell junction, synapse, presynaptic active zone {ECO:0000269|PubMed:12628168, ECO:0000269|PubMed:12628169}. Cytoplasm, cytoskeleton {ECO:0000250|UniProtKB:O88778}. Cytoplasmic vesicle, secretory vesicle, synaptic vesicle membrane {ECO:0000269|PubMed:12628169}; Peripheral membrane protein {ECO:0000250|UniProtKB:O88778}. Note=In retina, is localized in the …
4602 | 787063	390	103	K.VDHFVQWGVDNYNYLQNAPPGFFPR.L	K.VDHFVQWGVDNYNYLQNAPPGFFPR.L	0	K.VDHFVQWGVDNYNYLQNAPPGFFPR.L_0		3.3e-16	1.9e-14	706.9	706.9	3	994.149	5.78	>sp|Q9DCZ4-3|MIC26_MOUSE Isoform 3 of MICOS complex subunit Mic26 OS=Mus musculus GN=Apoo	controllerType=0 controllerNumber=1 scan=30713		bd20210216_rb_psd_glcnac_fxn_01.30713.30713.3	hcd	0	0	0	0	4.1e-17	2.5e-15	FALSE		994.148	86.7	3	0.0013	0.1221	0	13305	2634				5439	6900
565 | 901923	3	623	R.PSGPGPAGRPAKPQLAQKPSQDVPPPITAAAGGPPHPQLNK.S	R.PSGPGPAGRPAKPQLAQKPSQDVPPPITAAAGGPPHPQLNK.S	0	R.PSGPGPAGRPAKPQLAQKPSQDVPPPITAAAGGPPHPQLNK.S_0		6.1e-15	3.5e-13	706.8	706.8	5	806.438	-0.9	>sp|O88935|SYN1_MOUSE Synapsin-1 OS=Mus musculus GN=Syn1 PE=1 SV=2	controllerType=0 controllerNumber=1 scan=17041		bd20210216_rb_psd_glcnac_fxn_01.17041.17041.5	hcd	0	0	0	0	7e-16	4e-14	FALSE		806.438	47.4333	5	0.0006	0.028	0	7400					2302	32975	Cell junction, synapse {ECO:0000269|PubMed:11571277}. Golgi apparatus {ECO:0000269|PubMed:11571277}.
349 | 1176912	1	3065	R.FPPAAPQYTAGSSGPTQNGFPAHQAPTYTGPSTYPAPT[+203.07937]YPPGTGYPAEPGLPSQPAFHPTGHYAAPTPM[+15.99492]PTTQSAPFPVQADSR.A	R.FPPAAPQYTAGSSGPTQNGFPAHQAPTYTGPSTYPAPTYPPGTGYPAEPGLPSQPAFHPTGHYAAPTPM[+15.99492]PTTQSAPFPVQADSR.A	1	R.FPPAAPQYTAGSSGPTQNGFPAHQAPTYTGPSTYPAPTYPPGTGYPAEPGLPSQPAFHPTGHYAAPTPM[+15.99492]PTTQSAPFPVQADSR.A_1	T38(HexNAc / 203.0794); M69(Oxidation / 15.9949)	1.2e-15	6.7e-14	706.4	0	6	1471.36	2.64	>sp|O88737|BSN_MOUSE Protein bassoon OS=Mus musculus GN=Bsn PE=1 SV=4	controllerType=0 controllerNumber=1 scan=26533		bd20210216_rb_psd_glcnac_fxn_01.26533.26533.6	hcd	0	0	0	0	1.3e-16	7.7e-15	FALSE															Cytoplasm {ECO:0000250|UniProtKB:O88778}. Cell junction, synapse, presynaptic active zone {ECO:0000269|PubMed:12628168, ECO:0000269|PubMed:12628169}. Cytoplasm, cytoskeleton {ECO:0000250|UniProtKB:O88778}. Cytoplasmic vesicle, secretory vesicle, synaptic vesicle membrane {ECO:0000269|PubMed:12628169}; Peripheral membrane protein {ECO:0000250|UniProtKB:O88778}. Note=In retina, is localized in the …
4389 | 622763	329	481	R.LPNLASPSAEGPPRPSPGTAPR.R	R.LPNLASPSAEGPPRPSPGTAPR.R	0	R.LPNLASPSAEGPPRPSPGTAPR.R_0		4e-16	2.3e-14	643.7	643.7	3	723.721	2.85	>tr|Q3UDC3|Q3UDC3_MOUSE Target of Myb protein 1 OS=Mus musculus GN=Tom1 PE=1 SV=1	controllerType=0 controllerNumber=1 scan=15777		bd20210216_rb_psd_glcnac_fxn_01.15777.15777.3	hcd	0	0	0	0	4.8e-17	2.9e-15	FALSE		723.721	44.0667	3	0.0006	0.2418	0	6741					1981	9877
2171 | 705954	55	951	K.QHLTGPLPQHQFPPGIPTGFPVPR.T	K.QHLTGPLPQHQFPPGIPTGFPVPR.T	0	K.QHLTGPLPQHQFPPGIPTGFPVPR.T_0		1.9e-16	1.1e-14	639.2	639.2	4	655.357	3.4	>sp|Q6PB44|PTN23_MOUSE Tyrosine-protein phosphatase non-receptor type 23 OS=Mus musculus GN=Ptpn23 PE=1 SV=2	controllerType=0 controllerNumber=1 scan=25358		bd20210216_rb_psd_glcnac_fxn_01.25358.25358.4	hcd	0	0	0	0	2.6e-17	1.6e-15	FALSE		655.357	69.7333	4	0.0001	0.8264	0	11089					1775	26837	Nucleus {ECO:0000250}. Cytoplasm {ECO:0000250}. Cytoplasmic vesicle {ECO:0000250}. Endosome {ECO:0000250}. Cytoplasm, cytoskeleton, cilium basal body {ECO:0000250}.
3868 | 917723	210	943	K.QGLALRPGESPLLPPRPPQSLQPTPQPSVPTQAR.D	K.QGLALRPGESPLLPPRPPQSLQPTPQPSVPTQAR.D	0	K.QGLALRPGESPLLPPRPPQSLQPTPQPSVPTQAR.D_0		6.8e-17	3.9e-15	705.1	705.1	4	903.505	4.5	>sp|Q8K382|DEN1A_MOUSE DENN domain-containing protein 1A OS=Mus musculus GN=Dennd1a PE=1 SV=2	controllerType=0 controllerNumber=1 scan=23232		bd20210216_rb_psd_glcnac_fxn_01.23232.23232.4	hcd	0	0	0	0	8e-18	4.7e-16	FALSE		903.754	64.7667	4	0.2494	0.2713	0	10392	4281				5648	23741	Cytoplasmic vesicle, clathrin-coated vesicle membrane {ECO:0000269|PubMed:17182770, ECO:0000269|PubMed:20159556}; Peripheral membrane protein {ECO:0000269|PubMed:17182770, ECO:0000269|PubMed:20159556}. Cell junction, synapse, presynaptic cell membrane {ECO:0000269|PubMed:17182770}. Note=Associates to membranes via lipid-binding activity. {ECO:0000269|PubMed:20159556}.
3096 | 852993	109	386	R.MTVAHMWFDNQIHEADTTENQSGVSFDK.T	R.MTVAHMWFDNQIHEADTTENQSGVSFDK.T	0	R.MTVAHMWFDNQIHEADTTENQSGVSFDK.T_0		1.9e-16	1.1e-14	688.7	688.7	4	810.364	3.83	>sp|Q8VDN2|AT1A1_MOUSE Sodium/potassium-transporting ATPase subunit alpha-1 OS=Mus musculus GN=Atp1a1 PE=1 SV=1	controllerType=0 controllerNumber=1 scan=23282		bd20210216_rb_psd_glcnac_fxn_01.23282.23282.4	hcd	0	0	0	0	2.5e-17	1.5e-15	TRUE		810.364	64.7333	4	0.0002	0.0922	0	10432	2505		2580		7261	8839	Basolateral cell membrane {ECO:0000250|UniProtKB:P06685}; Multi-pass membrane protein {ECO:0000255}. Cell membrane, sarcolemma {ECO:0000250|UniProtKB:P05023}; Multi-pass membrane protein {ECO:0000255}. Cell projection, axon {ECO:0000250|UniProtKB:P06685}. Melanosome {ECO:0000250|UniProtKB:P05023}.
2936 | 418446	93	313	R.GEGGILINSQGER.F	R.GEGGILINSQGER.F	0	R.GEGGILINSQGER.F_0		5.4e-15	3.1e-13	527	527	2	665.344	3.3	>sp|Q8K2B3|SDHA_MOUSE Succinate dehydrogenase [ubiquinone] flavoprotein subunit, mitochondrial OS=Mus musculus GN=Sdha PE=1 SV=1	controllerType=0 controllerNumber=1 scan=13155		bd20210216_rb_psd_glcnac_fxn_01.13155.13155.2	hcd	0	0	0	0	6.2e-16	3.7e-14	FALSE		665.343	36.75	2	0.0005	0.057	0	5339					2720	3558	Mitochondrion inner membrane {ECO:0000250|UniProtKB:Q0QF01}; Peripheral membrane protein {ECO:0000250|UniProtKB:Q0QF01}; Matrix side {ECO:0000250|UniProtKB:Q0QF01}.
2851 | 460691	85	207	R.RPPGQKPGPDLTSAPGR.G	R.RPPGQKPGPDLTSAPGR.G	0	R.RPPGQKPGPDLTSAPGR.G_0		3.7e-15	2.1e-13	664.2	664.2	3	577.65	4.03	>sp|P47708|RP3A_MOUSE Rabphilin-3A OS=Mus musculus GN=Rph3a PE=1 SV=2	controllerType=0 controllerNumber=1 scan=6859		bd20210216_rb_psd_glcnac_fxn_01.6859.6859.3	hcd	0	0	0	0	3.9e-16	2.4e-14	FALSE		577.65	20.5	3	0.0006	0.0908	0	1788					2139	4999	Cytoplasmic vesicle, secretory vesicle, synaptic vesicle membrane {ECO:0000250|UniProtKB:P47709}. Cell projection, dendritic spine {ECO:0000250|UniProtKB:P47709}. Cell junction, synapse, postsynaptic cell membrane {ECO:0000250|UniProtKB:P47709}. Membrane {ECO:0000250|UniProtKB:P47709}; Peripheral membrane protein {ECO:0000250|UniProtKB:P47709}.
3375 | 857015	141	26	K.HSLPDLPYDYGALEPHINAQIMQLHHSK.H	K.HSLPDLPYDYGALEPHINAQIMQLHHSK.H	0	K.HSLPDLPYDYGALEPHINAQIMQLHHSK.H_0		6.2e-16	3.5e-14	701.1	701.1	5	645.727	2.99	>sp|P09671|SODM_MOUSE Superoxide dismutase [Mn], mitochondrial OS=Mus musculus GN=Sod2 PE=1 SV=3	controllerType=0 controllerNumber=1 scan=25073		bd20210216_rb_psd_glcnac_fxn_01.25073.25073.5	hcd	0	0	0	0	6.9e-17	3.9e-15	FALSE		645.727	69.4	5	0.0008	0.3405	0	11135						9615	Mitochondrion matrix.
1922 | 1067506	40	314	R.EPLHPMFPDQPEKPLNLAHIVPPRPVTSMNDTLFSHSVPSSGSPFITR.S	R.EPLHPMFPDQPEKPLNLAHIVPPRPVTSMNDTLFSHSVPSSGSPFITR.S	0	R.EPLHPMFPDQPEKPLNLAHIVPPRPVTSMNDTLFSHSVPSSGSPFITR.S_0		1e-15	5.8e-14	704	704	5	1064.35	5.66	>sp|Q9D2N4|DTNA_MOUSE Dystrobrevin alpha OS=Mus musculus GN=Dtna PE=1 SV=2	controllerType=0 controllerNumber=1 scan=28752		bd20210216_rb_psd_glcnac_fxn_01.28752.28752.5	hcd	0	0	0	0	1.1e-16	6.2e-15	TRUE		1064.35	80.1667	5	0.0014	0.4488	0	12568	1746				11187	10167	Cytoplasm {ECO:0000269|PubMed:14623885}. Cell junction, synapse {ECO:0000269|PubMed:14623885}. Cell membrane {ECO:0000269|PubMed:14623885}. Note=In peripheral nerves, colocalizes with MAGEE1 in the Schwann cell membrane.
70 | 674858	1	1525	R.SPGPPSPMVAQGT[+203.07937]QTPHRPSTPR.L	R.SPGPPSPMVAQGTQTPHRPSTPR.L	1	R.SPGPPSPMVAQGTQTPHRPSTPR.L_1	T13(HexNAc / 203.0794)	1.1e-15	6.1e-14	679.4	0	3	862.765	3.32	>sp|O88737|BSN_MOUSE Protein bassoon OS=Mus musculus GN=Bsn PE=1 SV=4	controllerType=0 controllerNumber=1 scan=10382		bd20210216_rb_psd_glcnac_fxn_01.10382.10382.3	hcd	0	0	0	0	1.2e-16	7.5e-15	FALSE	3.6928	862.765	29.6333	3	0	0.0987	0	3779	32837	26233	34917	34463	127265	73262	Cytoplasm {ECO:0000250|UniProtKB:O88778}. Cell junction, synapse, presynaptic active zone {ECO:0000269|PubMed:12628168, ECO:0000269|PubMed:12628169}. Cytoplasm, cytoskeleton {ECO:0000250|UniProtKB:O88778}. Cytoplasmic vesicle, secretory vesicle, synaptic vesicle membrane {ECO:0000269|PubMed:12628169}; Peripheral membrane protein {ECO:0000250|UniProtKB:O88778}. Note=In retina, is localized in the …
4486 | 670565	355	1100	K.RPAGSVQNPVYHNQPLHPAPGR.D	K.RPAGSVQNPVYHNQPLHPAPGR.D	0	K.RPAGSVQNPVYHNQPLHPAPGR.D_0		3.2e-16	1.9e-14	690.5	690.5	5	479.255	4.3	>sp|Q01279|EGFR_MOUSE Epidermal growth factor receptor OS=Mus musculus GN=Egfr PE=1 SV=1	controllerType=0 controllerNumber=1 scan=9192		bd20210216_rb_psd_glcnac_fxn_01.9192.9192.5	hcd	0	0	0	0	3.5e-17	2.1e-15	FALSE		479.255	26.4333	5	0.0001	0.0301	0	3139			2048			1649	Cell membrane {ECO:0000250|UniProtKB:P00533}; Single-pass type I membrane protein {ECO:0000250|UniProtKB:P00533}. Endoplasmic reticulum membrane {ECO:0000250|UniProtKB:P00533}; Single-pass type I membrane protein {ECO:0000250|UniProtKB:P00533}. Golgi apparatus membrane {ECO:0000250|UniProtKB:P00533}; Single-pass type I membrane protein {ECO:0000250|UniProtKB:P00533}. Nucleus membrane {ECO:0000250…
3469 | 566464	153	246	K.PQVHIQMTYPLQGLTR.E	K.PQVHIQMTYPLQGLTR.E	0	K.PQVHIQMTYPLQGLTR.E_0		1.4e-15	8e-14	643.7	643.7	3	628.007	3.41	>tr|E9PYN1|E9PYN1_MOUSE Cell adhesion molecule 1 OS=Mus musculus GN=Cadm1 PE=1 SV=1	controllerType=0 controllerNumber=1 scan=23947		bd20210216_rb_psd_glcnac_fxn_01.23947.23947.3	hcd	0	0	0	0	1.5e-16	8.6e-15	FALSE		628.007	66.1667	3	0.0002	0.3472	0	10716	2110				4618	5143
727 | 603160	5	1265	R.AHGTPPPVSPKPPPPPTAPKPAK.A	R.AHGTPPPVSPKPPPPPTAPKPAK.A	0	R.AHGTPPPVSPKPPPPPTAPKPAK.A_0		1.1e-15	6.1e-14	701.9	701.9	4	567.325	3.16	>sp|Q6P9K8|CSKI1_MOUSE Caskin-1 OS=Mus musculus GN=Caskin1 PE=1 SV=2	controllerType=0 controllerNumber=1 scan=9590		bd20210216_rb_psd_glcnac_fxn_01.9590.9590.4	hcd	0	0	0	0	1.2e-16	7.4e-15	FALSE		567.325	27.6333	4	0	0.1943	0	3363						18173	Cytoplasm {ECO:0000250}.
3049 | 574110	106	292	K.HVLVILTDMSSYAEALR.E	K.HVLVILTDMSSYAEALR.E	0	K.HVLVILTDMSSYAEALR.E_0		1.7e-15	1e-13	678.7	678.7	3	640.01	3.05	>sp|P62814|VATB2_MOUSE V-type proton ATPase subunit B, brain isoform OS=Mus musculus GN=Atp6v1b2 PE=1 SV=1	controllerType=0 controllerNumber=1 scan=31616		bd20210216_rb_psd_glcnac_fxn_01.31616.31616.3	hcd	0	0	0	0	1.7e-16	1e-14	FALSE		640.011	88.1833	3	0.0011	0.9155	0	13510							Apical cell membrane {ECO:0000269|PubMed:15013950, ECO:0000269|PubMed:16174750, ECO:0000269|PubMed:17898041, ECO:0000269|PubMed:29993276}. Melanosome {ECO:0000250|UniProtKB:P21281}. Cytoplasm {ECO:0000269|PubMed:15013950, ECO:0000269|PubMed:17898041}.
2919 | 473500	91	18	K.IGGHGAEYGAEALER.M	K.IGGHGAEYGAEALER.M	0	K.IGGHGAEYGAEALER.M_0		7.3e-12	4.2e-10	67.2	67.2	3	510.585	3.88	>tr|Q91VB8|Q91VB8_MOUSE Alpha globin 1 OS=Mus musculus GN=Hba-a1 PE=1 SV=1	controllerType=0 controllerNumber=1 scan=11566		bd20210216_rb_psd_glcnac_fxn_01.11566.11566.3	hcd	0	0	0	0	9.4e-13	5.9e-11	FALSE		510.585	32.7	3	0.0001	0.0565	0	4475					3403
3569 | 631712	166	804	R.KPTEFIGGVSSTTQSWVQK.L	R.KPTEFIGGVSSTTQSWVQK.L	0	R.KPTEFIGGVSSTTQSWVQK.L_0		2.3e-15	1.3e-13	651	651	3	694.029	1.28	>sp|Q9WV92-8|E41L3_MOUSE Isoform 8 of Band 4.1-like protein 3 OS=Mus musculus GN=Epb41l3	controllerType=0 controllerNumber=1 scan=19500		bd20210216_rb_psd_glcnac_fxn_01.19500.19500.3	hcd	0	0	0	0	2.6e-16	1.6e-14	FALSE	2.86973	694.031	54.0333	3	0.0019	0.0346	0	8721	3599	2922	2828	3654	10486	9907
4150 | 1005971	276	356	R.GSSAGFLTLHNAFPKEAASGVTVTVTGPPAAPAPAPAPPAPAAPAPGTLSK.E	R.GSSAGFLTLHNAFPKEAASGVTVTVTGPPAAPAPAPAPPAPAAPAPGTLSK.E	0	R.GSSAGFLTLHNAFPKEAASGVTVTVTGPPAAPAPAPAPPAPAAPAPGTLSK.E_0		5.4e-15	3.1e-13	628.7	628.7	4	1179.63	5.29	>sp|Q8VHW2|CCG8_MOUSE Voltage-dependent calcium channel gamma-8 subunit OS=Mus musculus GN=Cacng8 PE=1 SV=1	controllerType=0 controllerNumber=1 scan=26554		bd20210216_rb_psd_glcnac_fxn_01.26554.26554.4	hcd	0	0	0	0	6.1e-16	3.6e-14	FALSE		1179.63	74	4	0.0021	0.0232	0	11855	2197		2921		5752	21700	Cell membrane {ECO:0000305|PubMed:21127204, ECO:0000305|PubMed:21172611}; Multi-pass membrane protein {ECO:0000250}. Cell junction, synapse, postsynaptic density membrane {ECO:0000269|PubMed:21172611}.
3403 | 1033050	145	10	K.KEEQVISLGPQVAEGENVFGVC[+57.02146]HIFASFNDTFVHVTDLSGK.E	K.KEEQVISLGPQVAEGENVFGVC[+57.02146]HIFASFNDTFVHVTDLSGK.E	0	K.KEEQVISLGPQVAEGENVFGVC[+57.02146]HIFASFNDTFVHVTDLSGK.E_0		1.1e-16	6.5e-15	636.6	636.6	5	901.85	2.41	>sp|P62264|RS14_MOUSE 40S ribosomal protein S14 OS=Mus musculus GN=Rps14 PE=1 SV=3	controllerType=0 controllerNumber=1 scan=35330	C22(Carbamidomethyl / 57.0215)	bd20210216_rb_psd_glcnac_fxn_01.35330.35330.5	hcd	0	0	0	0	1.4e-17	9e-16	TRUE		901.852	99.1	5	0.0027	0.0262	0	14962					7071	2625
1598 | 1023210	30	404	R.GPQLPPLSVTVPSTLPQSPTENPGQS[+203.07937]PMGIDATSAPALQYR.T	R.GPQLPPLSVTVPSTLPQSPTENPGQSPMGIDATSAPALQYR.T	1	R.GPQLPPLSVTVPSTLPQSPTENPGQSPMGIDATSAPALQYR.T_1	S26(HexNAc / 203.0794)	2e-16	1.2e-14	662.3	0	3	1468.41	4.69	>sp|Q68ED7|CRTC1_MOUSE CREB-regulated transcription coactivator 1 OS=Mus musculus GN=Crtc1 PE=1 SV=1	controllerType=0 controllerNumber=1 scan=30736		bd20210216_rb_psd_glcnac_fxn_01.30736.30736.3	hcd	0	0	0	0	2.6e-17	1.6e-15	FALSE	4.45146	1468.41	86.55	3	0	0.092	0	13318	241711	121534	146897	138827	617983	288472	Cytoplasm {ECO:0000269|PubMed:17360587, ECO:0000269|PubMed:23993098}. Nucleus {ECO:0000269|PubMed:17360587, ECO:0000269|PubMed:23699513, ECO:0000269|PubMed:23993098}. Note=Cytoplasmic when phosphorylated by SIK or AMPK and when sequestered by 14-3-3 proteins (By similarity). Translocated to the nucleus on Ser-151 dephosphorylation, instigated by a number of factors including calcium ion and cAMP …
2609 | 640742	74	248	R.PGHTTVSLGGVLNDLSWHYVR.V	R.PGHTTVSLGGVLNDLSWHYVR.V	0	R.PGHTTVSLGGVLNDLSWHYVR.V_0		8.5e-15	4.9e-13	656.4	656.4	3	770.069	3.57	>sp|O54991|CNTP1_MOUSE Contactin-associated protein 1 OS=Mus musculus GN=Cntnap1 PE=1 SV=2	controllerType=0 controllerNumber=1 scan=27921		bd20210216_rb_psd_glcnac_fxn_01.27921.27921.3	hcd	0	0	0	0	1e-15	6.1e-14	FALSE		770.069	78.2333	3	0.0006	0.0746	0	12328					2367	2381	Membrane {ECO:0000305}; Single-pass type I membrane protein {ECO:0000305}. Cell junction, paranodal septate junction {ECO:0000269|PubMed:25378149}.
4591 | 821936	388	74	R.GPSSSATLPRPPHHAPPGPAAGAPPPGC[+57.02146]ATLPR.M	R.GPSSSATLPRPPHHAPPGPAAGAPPPGC[+57.02146]ATLPR.M	0	R.GPSSSATLPRPPHHAPPGPAAGAPPPGC[+57.02146]ATLPR.M_0		2.7e-15	1.6e-13	699.8	699.8	4	794.912	2.96	>sp|O35449|PRRT1_MOUSE Proline-rich transmembrane protein 1 OS=Mus musculus GN=Prrt1 PE=1 SV=1	controllerType=0 controllerNumber=1 scan=14290	C28(Carbamidomethyl / 57.0215)	bd20210216_rb_psd_glcnac_fxn_01.14290.14290.4	hcd	0	0	0	0	3.1e-16	1.9e-14	FALSE		795.163	39.3833	4	0.2509	0.4243	0	5653	4205		2886		6258	9694	Cell membrane {ECO:0000305|PubMed:22632720}; Single-pass type II membrane protein {ECO:0000250|UniProtKB:Q6MG82}. Cell junction, synapse {ECO:0000305|PubMed:22632720}.
1684 | 683573	34	1389	R.YDAPPPTLHHHSPHSPHSPHAR.H	R.YDAPPPTLHHHSPHSPHSPHAR.H	0	R.YDAPPPTLHHHSPHSPHSPHAR.H_0		9.2e-15	5.3e-13	661.3	661.3	5	495.844	4.49	>sp|D3YZU1|SHAN1_MOUSE SH3 and multiple ankyrin repeat domains protein 1 OS=Mus musculus GN=Shank1 PE=1 SV=1	controllerType=0 controllerNumber=1 scan=13217		bd20210216_rb_psd_glcnac_fxn_01.13217.13217.5	hcd	0	0	0	0	1.1e-15	6.6e-14	FALSE	5.64431	495.844	37.2167	5	0.0002	0.2554	0	5479				1521	8585	36774	Cytoplasm {ECO:0000250}. Cell junction, synapse {ECO:0000250}. Cell junction, synapse, postsynaptic density {ECO:0000250}. Note=Colocalizes with alpha-latrotoxin receptor 1. {ECO:0000250}.
3256 | 593520	126	923	K.PIRPGQHPAAS[+79.96633]PTHPGTVR.G	K.PIRPGQHPAAS[+79.96633]PTHPGTVR.G	0	K.PIRPGQHPAAS[+79.96633]PTHPGTVR.G_0	S11(Phospho / 79.9663)	1.1e-14	6.1e-13	699.4	81	4	514.763	2.39	>sp|Q61768|KINH_MOUSE Kinesin-1 heavy chain OS=Mus musculus GN=Kif5b PE=1 SV=3	controllerType=0 controllerNumber=1 scan=6354		bd20210216_rb_psd_glcnac_fxn_01.6354.6354.4	hcd	0	0	0	0	1.3e-15	8.2e-14	FALSE		514.763	19.25	4	0.0001	0.0403	0	1432					1969	2489	Cytoplasm, cytoskeleton {ECO:0000250|UniProtKB:Q2PQA9}. Cytolytic granule membrane {ECO:0000250|UniProtKB:P33176}. Lysosome membrane {ECO:0000250|UniProtKB:P33176}; Peripheral membrane protein {ECO:0000250|UniProtKB:P33176}; Cytoplasmic side {ECO:0000250|UniProtKB:P33176}. Note=Uniformly distributed between soma and neurites in hippocampal neurons. {ECO:0000250|UniProtKB:Q2PQA9}.
2451 | 698132	73	96	R.MVVNEGADGGQSVYHIHLHVLGGR.Q	R.MVVNEGADGGQSVYHIHLHVLGGR.Q	0	R.MVVNEGADGGQSVYHIHLHVLGGR.Q_0		6.2e-15	3.5e-13	682.1	682.1	4	637.076	3.29	>sp|P70349|HINT1_MOUSE Histidine triad nucleotide-binding protein 1 OS=Mus musculus GN=Hint1 PE=1 SV=3	controllerType=0 controllerNumber=1 scan=20522		bd20210216_rb_psd_glcnac_fxn_01.20522.20522.4	hcd	0	0	0	0	7.3e-16	4.2e-14	FALSE															Cytoplasm. Nucleus.
1685 | 667245	34	1389	R.YDAPPPTLHHHSPHSPHSPHAR.H	R.YDAPPPTLHHHSPHSPHSPHAR.H	0	R.YDAPPPTLHHHSPHSPHSPHAR.H_0		8.6e-14	4.9e-12	635.2	635.2	6	413.372	6.05	>sp|D3YZU1|SHAN1_MOUSE SH3 and multiple ankyrin repeat domains protein 1 OS=Mus musculus GN=Shank1 PE=1 SV=1	controllerType=0 controllerNumber=1 scan=8231		bd20210216_rb_psd_glcnac_fxn_01.8231.8231.6	hcd	0	0	0	0	8.6e-15	5.2e-13	FALSE															Cytoplasm {ECO:0000250}. Cell junction, synapse {ECO:0000250}. Cell junction, synapse, postsynaptic density {ECO:0000250}. Note=Colocalizes with alpha-latrotoxin receptor 1. {ECO:0000250}.
3488 | 1013650	156	28	K.KDALLVAAGAMWPPLPAAPGPAAAPPPAAGPQPHGGTGGAGPPEGR.G	K.KDALLVAAGAMWPPLPAAPGPAAAPPPAAGPQPHGGTGGAGPPEGR.G	0	K.KDALLVAAGAMWPPLPAAPGPAAAPPPAAGPQPHGGTGGAGPPEGR.G_0		1.3e-15	7.3e-14	698.4	698.4	5	840.641	3.63	>sp|Q3UGX3|NAT8L_MOUSE N-acetylaspartate synthetase OS=Mus musculus GN=Nat8l PE=1 SV=1	controllerType=0 controllerNumber=1 scan=28386		bd20210216_rb_psd_glcnac_fxn_01.28386.28386.5	hcd	0	0	0	0	1.3e-16	7.8e-15	FALSE		840.641	79.6833	5	0.0002	0.1655	0	12515	4131	1773			7249	13793	Cytoplasm {ECO:0000250}. Membrane {ECO:0000305}; Single-pass membrane protein {ECO:0000305}. Microsome membrane {ECO:0000250}; Single-pass membrane protein {ECO:0000250}. Mitochondrion membrane {ECO:0000250}; Single-pass membrane protein {ECO:0000250}. Rough endoplasmic reticulum membrane; Single-pass membrane protein.
2070 | 908603	46	109	R.GPSAPHMGGSMPGSFQGIPASASHSYSSASQPYSSLGNR.Y	R.GPSAPHMGGSMPGSFQGIPASASHSYSSASQPYSSLGNR.Y	0	R.GPSAPHMGGSMPGSFQGIPASASHSYSSASQPYSSLGNR.Y_0		1.6e-15	9.3e-14	698.3	698.3	4	963.194	5.09	>tr|Q80ZX0|Q80ZX0_MOUSE Sec24-related gene family, member B (S. cerevisiae) OS=Mus musculus GN=Sec24b PE=1 SV=1	controllerType=0 controllerNumber=1 scan=20327		bd20210216_rb_psd_glcnac_fxn_01.20327.20327.4	hcd	0	0	0	0	1.6e-16	9.6e-15	FALSE		963.445	56.3667	4	0.2507	0.0016	0	9112			2105		5817	4663	Cytoplasm, cytosol {ECO:0000256|ARBA:ARBA00004514}. Cytoplasmic vesicle, COPII-coated vesicle membrane {ECO:0000256|ARBA:ARBA00004299}; Peripheral membrane protein {ECO:0000256|ARBA:ARBA00004299}; Cytoplasmic side {ECO:0000256|ARBA:ARBA00004299}. Endoplasmic reticulum membrane {ECO:0000256|ARBA:ARBA00004397}; Peripheral membrane protein {ECO:0000256|ARBA:ARBA00004397}; Cytoplasmic side {ECO:00002…
2452 | 699613	73	96	R.MVVNEGADGGQSVYHIHLHVLGGR.Q	R.MVVNEGADGGQSVYHIHLHVLGGR.Q	0	R.MVVNEGADGGQSVYHIHLHVLGGR.Q_0		5e-15	2.8e-13	698.3	698.3	4	637.076	3.39	>sp|P70349|HINT1_MOUSE Histidine triad nucleotide-binding protein 1 OS=Mus musculus GN=Hint1 PE=1 SV=3	controllerType=0 controllerNumber=1 scan=21748		bd20210216_rb_psd_glcnac_fxn_01.21748.21748.4	hcd	0	0	0	0	5.5e-16	3.3e-14	FALSE		637.074	61.0333	4	0.0021	0.7489	0	9760					3807	13802	Cytoplasm. Nucleus.
3446 | 547007	150	58	R.RPAGGSLGAVSPALSGGQAR.R	R.RPAGGSLGAVSPALSGGQAR.R	0	R.RPAGGSLGAVSPALSGGQAR.R_0		4e-15	2.3e-13	589.1	589.1	3	603.664	3.1	>tr|A2CG35|A2CG35_MOUSE Ras-related protein Rab-12 OS=Mus musculus GN=Rab12 PE=1 SV=1	controllerType=0 controllerNumber=1 scan=13248		bd20210216_rb_psd_glcnac_fxn_01.13248.13248.3	hcd	0	0	0	0	4.2e-16	2.5e-14	FALSE		603.664	37.0333	3	0.0001	0.0133	0	5396						4656
405 | 595520	2	444	K.PQPQQPTPAKPQPQQPTPAK.P	K.PQPQQPTPAKPQPQQPTPAK.P	0	K.PQPQQPTPAKPQPQQPTPAK.P_0		3.2e-15	1.9e-13	607.9	607.9	3	722.058	3.53	>sp|Q9QYX7|PCLO_MOUSE Protein piccolo OS=Mus musculus GN=Pclo PE=1 SV=4	controllerType=0 controllerNumber=1 scan=6836		bd20210216_rb_psd_glcnac_fxn_01.6836.6836.3	hcd	0	0	0	0	3.5e-16	2.1e-14	FALSE		722.058	20.35	3	0.0002	0.007	0	1771							Cell junction, synapse, presynaptic active zone {ECO:0000269|PubMed:10508862}. Note=Colocalizes with BSN in developing axons. {ECO:0000250|UniProtKB:Q9JKS6}.
5099 | 466796	516	92	K.ATVAAFAASEGHSHPR.V	K.ATVAAFAASEGHSHPR.V	0	K.ATVAAFAASEGHSHPR.V_0		3.7e-14	2.1e-12	642.8	642.8	3	536.936	3.51	>sp|Q8JZS0|LIN7A_MOUSE Protein lin-7 homolog A OS=Mus musculus GN=Lin7a PE=1 SV=2	controllerType=0 controllerNumber=1 scan=8905		bd20210216_rb_psd_glcnac_fxn_01.8905.8905.3	hcd	0	0	0	0	4.2e-15	2.6e-13	FALSE		536.936	25.5833	3	0.0003	0.0237	0	2981	1930				7206	4003	Cell membrane {ECO:0000269|PubMed:15494546}; Peripheral membrane protein {ECO:0000269|PubMed:15494546}. Basolateral cell membrane {ECO:0000269|PubMed:15494546}; Peripheral membrane protein {ECO:0000269|PubMed:15494546}. Cell junction {ECO:0000269|PubMed:15494546}. Cell junction, synapse, postsynaptic density membrane {ECO:0000269|PubMed:15494546}; Peripheral membrane protein {ECO:0000269|PubMed:1…
3611 | 848392	171	329	K.LMSLLTSPHQPPPPPPASASPSAVPNGPQSPK.Q	K.LMSLLTSPHQPPPPPPASASPSAVPNGPQSPK.Q	0	K.LMSLLTSPHQPPPPPPASASPSAVPNGPQSPK.Q_0		1.3e-15	7.4e-14	600.1	600.1	4	796.919	3.23	>sp|Q80TY0|FNBP1_MOUSE Formin-binding protein 1 OS=Mus musculus GN=Fnbp1 PE=1 SV=2	controllerType=0 controllerNumber=1 scan=21218		bd20210216_rb_psd_glcnac_fxn_01.21218.21218.4	hcd	0	0	0	0	1.3e-16	8e-15	FALSE		796.92	58.3833	4	0.0008	0.4381	0	9417	5334				11678	48801	Cytoplasm {ECO:0000250}. Cytoplasm, cytoskeleton {ECO:0000250}. Cytoplasm, cell cortex {ECO:0000250}. Lysosome {ECO:0000250}. Cytoplasmic vesicle {ECO:0000250}. Cell membrane {ECO:0000250}; Peripheral membrane protein {ECO:0000250}; Cytoplasmic side {ECO:0000250}. Membrane, clathrin-coated pit {ECO:0000250}. Note=Enriched in cortical regions coincident with F-actin. Also localizes to endocytic ve…
4940 | 743079	461	488	R.GPGPHQGPSAAAPGSAPQSLDLHEKPGR.G	R.GPGPHQGPSAAAPGSAPQSLDLHEKPGR.G	0	R.GPGPHQGPSAAAPGSAPQSLDLHEKPGR.G_0		6.2e-15	3.5e-13	650.8	650.8	4	679.846	2.95	>sp|Q9DBY4|TRIL_MOUSE TLR4 interactor with leucine rich repeats OS=Mus musculus GN=Tril PE=2 SV=1	controllerType=0 controllerNumber=1 scan=10969		bd20210216_rb_psd_glcnac_fxn_01.10969.10969.4	hcd	0	0	0	0	7.1e-16	4.1e-14	FALSE		679.846	31.0667	4	0.0001	0.0062	0	4124	7802	2108	2164		8210	8890	Membrane {ECO:0000305}; Single-pass type I membrane protein {ECO:0000305}.
3050 | 573426	106	292	K.HVLVILTDMSSYAEALR.E	K.HVLVILTDMSSYAEALR.E	0	K.HVLVILTDMSSYAEALR.E_0		1.7e-14	1e-12	642.8	642.8	3	640.01	3.15	>sp|P62814|VATB2_MOUSE V-type proton ATPase subunit B, brain isoform OS=Mus musculus GN=Atp6v1b2 PE=1 SV=1	controllerType=0 controllerNumber=1 scan=31204		bd20210216_rb_psd_glcnac_fxn_01.31204.31204.3	hcd	0	0	0	0	2.1e-15	1.4e-13	FALSE		640.011	88.1833	3	0.001	0.2143	0	13510							Apical cell membrane {ECO:0000269|PubMed:15013950, ECO:0000269|PubMed:16174750, ECO:0000269|PubMed:17898041, ECO:0000269|PubMed:29993276}. Melanosome {ECO:0000250|UniProtKB:P21281}. Cytoplasm {ECO:0000269|PubMed:15013950, ECO:0000269|PubMed:17898041}.
2315 | 1122509	63	429	R.ISHQSVEPVVMMHM[+15.99492]NIQDSGAQPGGVPSAPT[+203.07937]GPLGPPGHGQTLGQQVPGFPTAPTR.V	R.ISHQSVEPVVMMHM[+15.99492]NIQDSGAQPGGVPSAPTGPLGPPGHGQTLGQQVPGFPTAPTR.V	1	R.ISHQSVEPVVMMHM[+15.99492]NIQDSGAQPGGVPSAPTGPLGPPGHGQTLGQQVPGFPTAPTR.V_1	M14(Oxidation / 15.9949); T31(HexNAc / 203.0794)	2.1e-15	1.2e-13	695.7	0	5	1174.58	3.73	>tr|Q3UF95|Q3UF95_MOUSE Large proline-rich protein BAG6 OS=Mus musculus GN=Bag6 PE=1 SV=1	controllerType=0 controllerNumber=1 scan=24314		bd20210216_rb_psd_glcnac_fxn_01.24314.24314.5	hcd	0	0	0	0	2.2e-16	1.4e-14	FALSE															Cytoplasm, cytosol {ECO:0000256|ARBA:ARBA00004514}. Nucleus {ECO:0000256|ARBA:ARBA00004123}. Secreted, extracellular exosome {ECO:0000256|ARBA:ARBA00004550}.
2063 | 1150032	45	188	R.ANPYITPPQLQQC[+57.02146]QMPGHSSYPPPSGPPVQTYQMPPGPLPPLPTAMQSPAQQQVPAR.P	R.ANPYITPPQLQQC[+57.02146]QMPGHSSYPPPSGPPVQTYQMPPGPLPPLPTAMQSPAQQQVPAR.P	0	R.ANPYITPPQLQQC[+57.02146]QMPGHSSYPPPSGPPVQTYQMPPGPLPPLPTAMQSPAQQQVPAR.P_0		3.1e-15	1.8e-13	695.4	695.4	5	1232.01	3.36	>tr|G3X928|G3X928_MOUSE SEC23-interacting protein OS=Mus musculus GN=Sec23ip PE=1 SV=1	controllerType=0 controllerNumber=1 scan=30076	C13(Carbamidomethyl / 57.0215)	bd20210216_rb_psd_glcnac_fxn_01.30076.30076.5	hcd	0	0	0	0	3.4e-16	2.1e-14	FALSE
3772 | 839156	192	57	R.VSHYIINSSGPRPPVPPSPAQPPPGVSPSR.L	R.VSHYIINSSGPRPPVPPSPAQPPPGVSPSR.L	0	R.VSHYIINSSGPRPPVPPSPAQPPPGVSPSR.L_0		8.3e-16	4.8e-14	695.2	695.2	4	769.412	3.38	>sp|Q64010|CRK_MOUSE Adapter molecule crk OS=Mus musculus GN=Crk PE=1 SV=1	controllerType=0 controllerNumber=1 scan=18438		bd20210216_rb_psd_glcnac_fxn_01.18438.18438.4	hcd	0	0	0	0	8.3e-17	4.6e-15	TRUE															Cytoplasm {ECO:0000250}. Cell membrane {ECO:0000250}. Note=Translocated to the plasma membrane upon cell adhesion. {ECO:0000250}.
2453 | 694476	73	96	R.MVVNEGADGGQSVYHIHLHVLGGR.Q	R.MVVNEGADGGQSVYHIHLHVLGGR.Q	0	R.MVVNEGADGGQSVYHIHLHVLGGR.Q_0		1.1e-14	6e-13	695.1	695.1	3	849.099	3.37	>sp|P70349|HINT1_MOUSE Histidine triad nucleotide-binding protein 1 OS=Mus musculus GN=Hint1 PE=1 SV=3	controllerType=0 controllerNumber=1 scan=19326		bd20210216_rb_psd_glcnac_fxn_01.19326.19326.3	hcd	0	0	0	0	1.3e-15	8.1e-14	FALSE	4.7252	849.099	53.7167	3	0.0002	0.2039	0	8639			1873	1794	8477	6799	Cytoplasm. Nucleus.
2937 | 627397	93	362	K.DHVYLQLHHLPPEQLATR.L	K.DHVYLQLHHLPPEQLATR.L	0	K.DHVYLQLHHLPPEQLATR.L_0		3.7e-14	2.1e-12	672.2	672.2	4	542.543	3.68	>sp|Q8K2B3|SDHA_MOUSE Succinate dehydrogenase [ubiquinone] flavoprotein subunit, mitochondrial OS=Mus musculus GN=Sdha PE=1 SV=1	controllerType=0 controllerNumber=1 scan=17608		bd20210216_rb_psd_glcnac_fxn_01.17608.17608.4	hcd	0	0	0	0	4.4e-15	2.8e-13	FALSE		542.542	48.8333	4	0.0003	0.0905	0	7495	3243				6350	38043	Mitochondrion inner membrane {ECO:0000250|UniProtKB:Q0QF01}; Peripheral membrane protein {ECO:0000250|UniProtKB:Q0QF01}; Matrix side {ECO:0000250|UniProtKB:Q0QF01}.
4714 | 757304	422	196	K.APAPAAPAAAEPQAEAPAAAASSEQSVAVK.E	K.APAPAAPAAAEPQAEAPAAAASSEQSVAVK.E	0	K.APAPAAPAAAEPQAEAPAAAASSEQSVAVK.E_0		1e-15	5.9e-14	653.1	653.1	3	910.467	4.55	>sp|Q91XV3|BASP1_MOUSE Brain acid soluble protein 1 OS=Mus musculus GN=Basp1 PE=1 SV=3	controllerType=0 controllerNumber=1 scan=16562		bd20210216_rb_psd_glcnac_fxn_01.16562.16562.3	hcd	0	0	0	0	1.1e-16	6.8e-15	FALSE	9.61873	910.466	46.1167	3	0.0006	0.0537	0	7146	2722		2457	1516	14582	7487	Cell membrane; Lipid-anchor. Cell projection, growth cone. Note=Associated with the membranes of growth cones that form the tips of elongating axons.
4919 | 627317	452	490	R.ITAPTHVPLQYIGPNQPQKPR.L	R.ITAPTHVPLQYIGPNQPQKPR.L	0	R.ITAPTHVPLQYIGPNQPQKPR.L_0		4e-15	2.3e-13	694	694	4	589.58	2.29	>sp|Q9JJL8|SYSM_MOUSE Serine--tRNA ligase, mitochondrial OS=Mus musculus GN=Sars2 PE=1 SV=2	controllerType=0 controllerNumber=1 scan=17594		bd20210216_rb_psd_glcnac_fxn_01.17594.17594.4	hcd	0	0	0	0	4.2e-16	2.6e-14	FALSE		589.581	48.9167	4	0.0006	0.0319	0	7729					1651		Mitochondrion matrix {ECO:0000305|PubMed:15081407}.
271 | 848512	1	2120	R.HGSGSGGPDLVQYQPQHGPGLSAPQGLAPLR.S	R.HGSGSGGPDLVQYQPQHGPGLSAPQGLAPLR.S	0	R.HGSGSGGPDLVQYQPQHGPGLSAPQGLAPLR.S_0		8.3e-16	4.8e-14	693.7	693.7	4	770.396	3.69	>sp|O88737|BSN_MOUSE Protein bassoon OS=Mus musculus GN=Bsn PE=1 SV=4	controllerType=0 controllerNumber=1 scan=21253		bd20210216_rb_psd_glcnac_fxn_01.21253.21253.4	hcd	0	0	0	0	8.5e-17	4.7e-15	FALSE		770.397	58.85	4	0.001	0.0641	0	9539	4393				5421	5802	Cytoplasm {ECO:0000250|UniProtKB:O88778}. Cell junction, synapse, presynaptic active zone {ECO:0000269|PubMed:12628168, ECO:0000269|PubMed:12628169}. Cytoplasm, cytoskeleton {ECO:0000250|UniProtKB:O88778}. Cytoplasmic vesicle, secretory vesicle, synaptic vesicle membrane {ECO:0000269|PubMed:12628169}; Peripheral membrane protein {ECO:0000250|UniProtKB:O88778}. Note=In retina, is localized in the …
861 | 1088989	7	382	R.YPPGVVSVAPTGIPAAVEGIVPSAM[+15.99492]SLS[+203.07937]HGLPPVAHPPHAPSPGQTVKPEADR.D	R.YPPGVVSVAPTGIPAAVEGIVPSAM[+15.99492]SLSHGLPPVAHPPHAPSPGQTVKPEADR.D	1	R.YPPGVVSVAPTGIPAAVEGIVPSAM[+15.99492]SLSHGLPPVAHPPHAPSPGQTVKPEADR.D_1	M25(Oxidation / 15.9949); S28(HexNAc / 203.0794)	2.7e-14	1.5e-12	693.6	0	5	1092.57	4.67	>sp|O88712|CTBP1_MOUSE C-terminal-binding protein 1 OS=Mus musculus GN=Ctbp1 PE=1 SV=2	controllerType=0 controllerNumber=1 scan=28381		bd20210216_rb_psd_glcnac_fxn_01.28381.28381.5	hcd	0	0	0	0	3.1e-15	2e-13	FALSE	4.7534	1092.57	79.8833	5	0.0007	0.3795	0	12514	114345	70624	69377	48983	232836	78427	Cytoplasm {ECO:0000250|UniProtKB:Q13363}. Nucleus {ECO:0000250|UniProtKB:Q13363}.
3496 | 920920	158	35	R.ENPPGPPIAASAPGPSQSLGLNVHNMTPATSPIGAAGVAHR.S	R.ENPPGPPIAASAPGPSQSLGLNVHNMTPATSPIGAAGVAHR.S	0	R.ENPPGPPIAASAPGPSQSLGLNVHNMTPATSPIGAAGVAHR.S_0		9.2e-16	5.3e-14	616.2	616.2	4	985.508	4.21	>sp|Q9ES00|UBE4B_MOUSE Ubiquitin conjugation factor E4 B OS=Mus musculus GN=Ube4b PE=1 SV=3	controllerType=0 controllerNumber=1 scan=24128		bd20210216_rb_psd_glcnac_fxn_01.24128.24128.4	hcd	0	0	0	0	9.6e-17	5.5e-15	TRUE		985.507	67.0833	4	0.0006	0.0421	0	10795	3921	1823	2943		8303	24781	Cytoplasm {ECO:0000269|PubMed:11435423, ECO:0000269|PubMed:11770485, ECO:0000269|PubMed:12504083}. Nucleus {ECO:0000269|PubMed:11435423}.
2938 | 628677	93	362	K.DHVYLQLHHLPPEQLATR.L	K.DHVYLQLHHLPPEQLATR.L	0	K.DHVYLQLHHLPPEQLATR.L_0		3.7e-14	2.1e-12	671.9	671.9	4	542.543	3.68	>sp|Q8K2B3|SDHA_MOUSE Succinate dehydrogenase [ubiquinone] flavoprotein subunit, mitochondrial OS=Mus musculus GN=Sdha PE=1 SV=1	controllerType=0 controllerNumber=1 scan=17823		bd20210216_rb_psd_glcnac_fxn_01.17823.17823.4	hcd	0	0	0	0	4.4e-15	2.8e-13	FALSE		542.543	49.6333	4	0.0001	0.1529	0	7989						15858	Mitochondrion inner membrane {ECO:0000250|UniProtKB:Q0QF01}; Peripheral membrane protein {ECO:0000250|UniProtKB:Q0QF01}; Matrix side {ECO:0000250|UniProtKB:Q0QF01}.
4189 | 820136	279	304	R.QAAPPSHKPGASETILGWHGPTSHSTDQLK.N	R.QAAPPSHKPGASETILGWHGPTSHSTDQLK.N	0	R.QAAPPSHKPGASETILGWHGPTSHSTDQLK.N_0		1e-15	5.9e-14	690.9	690.9	6	523.434	3.23	>sp|S4R1M9|OSB10_MOUSE Oxysterol-binding protein-related protein 10 OS=Mus musculus GN=Osbpl10 PE=1 SV=1	controllerType=0 controllerNumber=1 scan=13949		bd20210216_rb_psd_glcnac_fxn_01.13949.13949.6	hcd	0	0	0	0	1.1e-16	6.5e-15	FALSE															Cytoplasm, cytoskeleton {ECO:0000250|UniProtKB:Q9BXB5}. Note=Associates with microtubules. {ECO:0000250|UniProtKB:Q9BXB5}.
4366 | 823016	325	7	K.EGGGGSPAYHLPHPHPHPPQHAQYVGPYR.L	K.EGGGGSPAYHLPHPHPHPPQHAQYVGPYR.L	0	K.EGGGGSPAYHLPHPHPHPPQHAQYVGPYR.L_0		5.8e-15	3.3e-13	693.1	693.1	5	628.908	3.22	>sp|Q5RJI5|BRSK1_MOUSE Serine/threonine-protein kinase BRSK1 OS=Mus musculus GN=Brsk1 PE=1 SV=1	controllerType=0 controllerNumber=1 scan=14623		bd20210216_rb_psd_glcnac_fxn_01.14623.14623.5	hcd	0	0	0	0	6.7e-16	4e-14	FALSE		628.908	41.3	5	0.0004	0.6339	0	6009					5417	19208	Cytoplasm {ECO:0000250}. Nucleus {ECO:0000250}. Cytoplasm, cytoskeleton, microtubule organizing center, centrosome {ECO:0000250}. Cell junction, synapse {ECO:0000250|UniProtKB:B2DD29}. Cell junction, synapse, presynaptic active zone {ECO:0000250|UniProtKB:B2DD29}. Cytoplasmic vesicle, secretory vesicle, synaptic vesicle {ECO:0000250|UniProtKB:B2DD29}. Note=Nuclear in the absence of DNA damage. Tr…
380 | 398847	1	3873	R.APQAQTTPGPGPAGAK.P	R.APQAQTTPGPGPAGAK.P	0	R.APQAQTTPGPGPAGAK.P_0		1.7e-14	1e-12	533.6	533.6	2	724.88	2.26	>sp|O88737|BSN_MOUSE Protein bassoon OS=Mus musculus GN=Bsn PE=1 SV=4	controllerType=0 controllerNumber=1 scan=6587		bd20210216_rb_psd_glcnac_fxn_01.6587.6587.2	hcd	0	0	0	0	2e-15	1.3e-13	FALSE		724.88	19.75	2	0	0.0202	0	1575					2339	2550	Cytoplasm {ECO:0000250|UniProtKB:O88778}. Cell junction, synapse, presynaptic active zone {ECO:0000269|PubMed:12628168, ECO:0000269|PubMed:12628169}. Cytoplasm, cytoskeleton {ECO:0000250|UniProtKB:O88778}. Cytoplasmic vesicle, secretory vesicle, synaptic vesicle membrane {ECO:0000269|PubMed:12628169}; Peripheral membrane protein {ECO:0000250|UniProtKB:O88778}. Note=In retina, is localized in the …
2004 | 1143832	42	657	K.QQQWQQQQQQQQQGVLPQTVPSQPSNGSVPPPPHRPLYQPMQPHPQHLASMGFDPR.W	K.QQQWQQQQQQQQQGVLPQTVPSQPSNGSVPPPPHRPLYQPMQPHPQHLASMGFDPR.W	0	K.QQQWQQQQQQQQQGVLPQTVPSQPSNGSVPPPPHRPLYQPMQPHPQHLASMGFDPR.W_0		1.5e-14	8.6e-13	691.8	691.8	6	1067.53	1.26	>tr|S4R294|S4R294_MOUSE Protein PRRC2C OS=Mus musculus GN=Prrc2c PE=1 SV=1	controllerType=0 controllerNumber=1 scan=21098		bd20210216_rb_psd_glcnac_fxn_01.21098.21098.6	hcd	0	0	0	0	1.8e-15	1.2e-13	TRUE
1272 | 837956	20	351	R.PGSVAHPPHVIPNS[+79.96633]PPSTPVPHSLPPSPSR.I	R.PGSVAHPPHVIPNS[+79.96633]PPSTPVPHSLPPSPSR.I	0	R.PGSVAHPPHVIPNS[+79.96633]PPSTPVPHSLPPSPSR.I_0	S14(Phospho / 79.9663)	2.2e-15	1.3e-13	691.2	82.1	4	781.398	4.13	>tr|E9QAU4|E9QAU4_MOUSE Enhancer trap locus 4 OS=Mus musculus GN=Etl4 PE=1 SV=1	controllerType=0 controllerNumber=1 scan=18167		bd20210216_rb_psd_glcnac_fxn_01.18167.18167.4	hcd	0	0	0	0	2.4e-16	1.5e-14	FALSE		781.399	51.3667	4	0.0005	0.9808	0	8060					14824	164422
2454 | 697372	73	96	R.MVVNEGADGGQSVYHIHLHVLGGR.Q	R.MVVNEGADGGQSVYHIHLHVLGGR.Q	0	R.MVVNEGADGGQSVYHIHLHVLGGR.Q_0		1.9e-15	1.1e-13	691.2	691.2	5	509.862	3.36	>sp|P70349|HINT1_MOUSE Histidine triad nucleotide-binding protein 1 OS=Mus musculus GN=Hint1 PE=1 SV=3	controllerType=0 controllerNumber=1 scan=20161		bd20210216_rb_psd_glcnac_fxn_01.20161.20161.5	hcd	0	0	0	0	2e-16	1.2e-14	FALSE		509.862	56.0333	5	0	0.1682	0	9041						4308	Cytoplasm. Nucleus.
1022 | 788065	10	1392	R.AGTFQAFEQFGQQLLAHGHYASPEIK.E	R.AGTFQAFEQFGQQLLAHGHYASPEIK.E	0	R.AGTFQAFEQFGQQLLAHGHYASPEIK.E_0		2.3e-15	1.3e-13	664.5	664.5	4	719.612	3.07	>tr|A3KGU9|A3KGU9_MOUSE Spectrin alpha chain, non-erythrocytic 1 OS=Mus musculus GN=Sptan1 PE=1 SV=2	controllerType=0 controllerNumber=1 scan=31152		bd20210216_rb_psd_glcnac_fxn_01.31152.31152.4	hcd	0	0	0	0	2.8e-16	1.7e-14	FALSE		719.612	87.9	4	0.0003	0.0714	0	13484							Cytoplasm, cell cortex {ECO:0000256|ARBA:ARBA00004544}. Cytoplasm, cytoskeleton {ECO:0000256|ARBA:ARBA00004245}.
3003 | 425147	99	242	K.AGAGSATLSMAYAGAR.F	K.AGAGSATLSMAYAGAR.F	0	K.AGAGSATLSMAYAGAR.F_0		1.4e-14	8e-13	538.4	538.4	2	727.86	4.26	>sp|P08249|MDHM_MOUSE Malate dehydrogenase, mitochondrial OS=Mus musculus GN=Mdh2 PE=1 SV=3	controllerType=0 controllerNumber=1 scan=16167		bd20210216_rb_psd_glcnac_fxn_01.16167.16167.3	hcd	0	0	0	0	1.6e-15	1e-13	FALSE															Mitochondrion matrix {ECO:0000250|UniProtKB:P04636}.
2326 | 685588	64	142	R.AATATRPPGPPPAPQPPSPAPSPPPR.P	R.AATATRPPGPPPAPQPPSPAPSPPPR.P	0	R.AATATRPPGPPPAPQPPSPAPSPPPR.P_0		1.9e-15	1.1e-13	690.7	690.7	3	837.119	4.32	>tr|E9QKI4|E9QKI4_MOUSE Proline-rich AKT1 substrate 1 OS=Mus musculus GN=Akt1s1 PE=1 SV=1	controllerType=0 controllerNumber=1 scan=14162		bd20210216_rb_psd_glcnac_fxn_01.14162.14162.3	hcd	0	0	0	0	1.9e-16	1.1e-14	FALSE		837.118	39.7333	3	0.0008	0.2544	0	5895		2109	1663		7894	18909
71 | 674539	1	1525	R.SPGPPSPMVAQGT[+203.07937]QTPHRPSTPR.L	R.SPGPPSPMVAQGTQTPHRPSTPR.L	1	R.SPGPPSPMVAQGTQTPHRPSTPR.L_1	T13(HexNAc / 203.0794)	3.2e-15	1.9e-13	647.5	0	4	647.326	4.26	>sp|O88737|BSN_MOUSE Protein bassoon OS=Mus musculus GN=Bsn PE=1 SV=4	controllerType=0 controllerNumber=1 scan=10284		bd20210216_rb_psd_glcnac_fxn_01.10284.10284.4	hcd	0	0	0	0	3.6e-16	2.2e-14	FALSE	4.31417	647.326	29.6333	4	0.0004	0.3619	0	3721	355736	137300	147544	121241	523054	429848	Cytoplasm {ECO:0000250|UniProtKB:O88778}. Cell junction, synapse, presynaptic active zone {ECO:0000269|PubMed:12628168, ECO:0000269|PubMed:12628169}. Cytoplasm, cytoskeleton {ECO:0000250|UniProtKB:O88778}. Cytoplasmic vesicle, secretory vesicle, synaptic vesicle membrane {ECO:0000269|PubMed:12628169}; Peripheral membrane protein {ECO:0000250|UniProtKB:O88778}. Note=In retina, is localized in the …
2045 | 681412	44	746	R.QPGDPSISRPPGGPNVSRPPGGPGVSR.P	R.QPGDPSISRPPGGPNVSRPPGGPGVSR.P	0	R.QPGDPSISRPPGGPNVSRPPGGPGVSR.P_0		2.3e-15	1.3e-13	673.5	673.5	4	656.345	3.01	>tr|A0A140LHU0|A0A140LHU0_MOUSE Disintegrin and metalloproteinase domain-containing protein 9 OS=Mus musculus GN=Adam9 PE=1 SV=1	controllerType=0 controllerNumber=1 scan=12492		bd20210216_rb_psd_glcnac_fxn_01.12492.12492.4	hcd	0	0	0	0	2.7e-16	1.7e-14	TRUE		656.345	34.9167	4	0.0006	0.1521	0	4857					3421	13656
3684 | 466996	178	10	R.RS[+79.96633]PPGPGVPRPPPR.G	R.RS[+79.96633]PPGPGVPRPPPR.G	0	R.RS[+79.96633]PPGPGVPRPPPR.G_0	S2(Phospho / 79.9663)	4.6e-14	2.6e-12	617.1	617.1	3	516.273	3.11	>sp|Q8C996|TM163_MOUSE Transmembrane protein 163 OS=Mus musculus GN=Tmem163 PE=1 SV=1	controllerType=0 controllerNumber=1 scan=8931		bd20210216_rb_psd_glcnac_fxn_01.8931.8931.3	hcd	0	0	0	0	5.2e-15	3.3e-13	FALSE		516.273	25.7833	3	0.0001	0.1113	0	2848						38952	Cytoplasmic vesicle, secretory vesicle, synaptic vesicle membrane {ECO:0000269|PubMed:17623043}; Multi-pass membrane protein {ECO:0000269|PubMed:17623043}. Early endosome membrane {ECO:0000250}. Note=Glutamatergic synaptic vesicles.
1833 | 785394	37	59	R.KPAAGLSAAPVPPAAAPLLDFSSDSVPPAPR.G	R.KPAAGLSAAPVPPAAAPLLDFSSDSVPPAPR.G	0	R.KPAAGLSAAPVPPAAAPLLDFSSDSVPPAPR.G_0		8.3e-16	4.8e-14	689.1	689.1	3	989.874	4.52	>sp|Q99P72|RTN4_MOUSE Reticulon-4 OS=Mus musculus GN=Rtn4 PE=1 SV=2	controllerType=0 controllerNumber=1 scan=29631		bd20210216_rb_psd_glcnac_fxn_01.29631.29631.3	hcd	0	0	0	0	8.7e-17	4.9e-15	FALSE		989.873	82.8	3	0.0005	0.4851	0	12964		5289			6931	54928	[Isoform A]: Endoplasmic reticulum membrane {ECO:0000269|PubMed:27786289}; Multi-pass membrane protein {ECO:0000255}. Cell membrane {ECO:0000250|UniProtKB:Q9NQC3}; Multi-pass membrane protein {ECO:0000255}; Cytoplasmic side {ECO:0000250|UniProtKB:Q9NQC3}. Note=Anchored to the membrane of the endoplasmic reticulum (ER) through 2 putative transmembrane domains. Localizes throughout the ER tubular n…
519 | 622642	3	86	K.QTTAAAAATFSEQVGGGSGGAGR.G	K.QTTAAAAATFSEQVGGGSGGAGR.G	0	K.QTTAAAAATFSEQVGGGSGGAGR.G_0		5e-15	2.9e-13	642.3	642.3	3	684.665	3.2	>sp|O88935|SYN1_MOUSE Synapsin-1 OS=Mus musculus GN=Syn1 PE=1 SV=2	controllerType=0 controllerNumber=1 scan=15719		bd20210216_rb_psd_glcnac_fxn_01.15719.15719.3	hcd	0	0	0	0	5.7e-16	3.5e-14	FALSE	5.209	684.665	43.7167	3	0.0001	0.0586	0	6709	2252		2961	1445	7527	7106	Cell junction, synapse {ECO:0000269|PubMed:11571277}. Golgi apparatus {ECO:0000269|PubMed:11571277}.
4408 | 857175	337	176	R.PVPPRPSVPAPPPPTPPPPPPPPLPPASPIK.A	R.PVPPRPSVPAPPPPTPPPPPPPPLPPASPIK.A	0	R.PVPPRPSVPAPPPPTPPPPPPPPLPPASPIK.A_0		1.5e-15	8.4e-14	689	689	3	1029.26	4.97	>sp|P0C7L0|WIPF3_MOUSE WAS/WASL-interacting protein family member 3 OS=Mus musculus GN=Wipf3 PE=1 SV=1	controllerType=0 controllerNumber=1 scan=25089		bd20210216_rb_psd_glcnac_fxn_01.25089.25089.3	hcd	0	0	0	0	1.5e-16	9.3e-15	FALSE		1029.26	69.7667	3	0.0001	0.0104	0	11243					5449	77304	Cytoplasm {ECO:0000269|PubMed:17573773}. Note=In hippocampal neurons colocalizes with WASL in the cell body, axons and the growth cone (By similarity). Localizes to the actin filaments at the Sertoli cell-spermatid junctions. {ECO:0000250}.
4893 | 561535	445	232	R.TDVLTPAGTTIHGLHALER.G	R.TDVLTPAGTTIHGLHALER.G	0	R.TDVLTPAGTTIHGLHALER.G_0		3.2e-15	1.9e-13	558.1	558.1	4	501.276	4.28	>sp|Q9DCC4|P5CR3_MOUSE Pyrroline-5-carboxylate reductase 3 OS=Mus musculus GN=Pycr3 PE=1 SV=2	controllerType=0 controllerNumber=1 scan=19660		bd20210216_rb_psd_glcnac_fxn_01.19660.19660.4	hcd	0	0	0	0	3.7e-16	2.3e-14	FALSE		501.276	54.4167	4	0.0001	0.0169	0	8800						3861	Cytoplasm {ECO:0000250|UniProtKB:Q53H96}.
2172 | 705471	55	951	K.QHLTGPLPQHQFPPGIPTGFPVPR.T	K.QHLTGPLPQHQFPPGIPTGFPVPR.T	0	K.QHLTGPLPQHQFPPGIPTGFPVPR.T_0		1.9e-15	1.1e-13	668.5	668.5	4	655.357	3.49	>sp|Q6PB44|PTN23_MOUSE Tyrosine-protein phosphatase non-receptor type 23 OS=Mus musculus GN=Ptpn23 PE=1 SV=2	controllerType=0 controllerNumber=1 scan=25153		bd20210216_rb_psd_glcnac_fxn_01.25153.25153.4	hcd	0	0	0	0	2e-16	1.2e-14	FALSE		655.357	69.7333	4	0	0.2341	0	11089					1775	26837	Nucleus {ECO:0000250}. Cytoplasm {ECO:0000250}. Cytoplasmic vesicle {ECO:0000250}. Endosome {ECO:0000250}. Cytoplasm, cytoskeleton, cilium basal body {ECO:0000250}.
1245 | 629001	18	819	R.PGASPDPFGPPPQVPSRPNR.A	R.PGASPDPFGPPPQVPSRPNR.A	0	R.PGASPDPFGPPPQVPSRPNR.A_0		4e-15	2.3e-13	649.3	649.3	3	690.691	3.08	>sp|P39053-4|DYN1_MOUSE Isoform 4 of Dynamin-1 OS=Mus musculus GN=Dnm1	controllerType=0 controllerNumber=1 scan=17968		bd20210216_rb_psd_glcnac_fxn_01.17968.17968.3	hcd	0	0	0	0	4.3e-16	2.6e-14	FALSE		690.691	49.8333	3	0.0002	0.0432	0	8096	3883				7716	15702
4725 | 361575	424	128	R.VHLIVQVSPK.I	R.VHLIVQVSPK.I	0	R.VHLIVQVSPK.I_0		2.5e-13	1.4e-11	602	602	1	1119.69	3.4	>sp|Q99PJ0|NTRI_MOUSE Neurotrimin OS=Mus musculus GN=Ntm PE=1 SV=2	controllerType=0 controllerNumber=1 scan=14960		bd20210216_rb_psd_glcnac_fxn_01.14960.14960.3	hcd	0	0	0	0	2.6e-14	1.5e-12	FALSE															Cell membrane; Lipid-anchor, GPI-anchor.
1686 | 682973	34	1389	R.YDAPPPTLHHHSPHSPHSPHAR.H	R.YDAPPPTLHHHSPHSPHSPHAR.H	0	R.YDAPPPTLHHHSPHSPHSPHAR.H_0		9.2e-15	5.3e-13	671.9	671.9	5	495.844	4.12	>sp|D3YZU1|SHAN1_MOUSE SH3 and multiple ankyrin repeat domains protein 1 OS=Mus musculus GN=Shank1 PE=1 SV=1	controllerType=0 controllerNumber=1 scan=12996		bd20210216_rb_psd_glcnac_fxn_01.12996.12996.5	hcd	0	0	0	0	1.1e-15	6.6e-14	FALSE	2.61074	495.844	36.05	5	0.0001	0.3612	0	5011	3105			1955	5104	50600	Cytoplasm {ECO:0000250}. Cell junction, synapse {ECO:0000250}. Cell junction, synapse, postsynaptic density {ECO:0000250}. Note=Colocalizes with alpha-latrotoxin receptor 1. {ECO:0000250}.
3597 | 669925	170	1193	R.KGGHSSTLPESFENKPSKPIPK.P	R.KGGHSSTLPESFENKPSKPIPK.P	0	R.KGGHSSTLPESFENKPSKPIPK.P_0		2.3e-14	1.3e-12	686.6	686.6	4	592.07	2.96	>sp|Q8BIZ1|ANS1B_MOUSE Ankyrin repeat and sterile alpha motif domain-containing protein 1B OS=Mus musculus GN=Anks1b PE=1 SV=3	controllerType=0 controllerNumber=1 scan=9030		bd20210216_rb_psd_glcnac_fxn_01.9030.9030.4	hcd	0	0	0	0	2.7e-15	1.7e-13	FALSE		592.07	25.5833	4	0.0002	0.3485	0	2917						8507	Cytoplasm {ECO:0000250}.; [Isoform 2]: Nucleus {ECO:0000250}.; [Isoform 4]: Cell junction, synapse, postsynaptic density. Cell projection, dendritic spine. Nucleus.
2939 | 626677	93	362	K.DHVYLQLHHLPPEQLATR.L	K.DHVYLQLHHLPPEQLATR.L	0	K.DHVYLQLHHLPPEQLATR.L_0		3.7e-14	2.1e-12	617.1	617.1	4	542.543	3.56	>sp|Q8K2B3|SDHA_MOUSE Succinate dehydrogenase [ubiquinone] flavoprotein subunit, mitochondrial OS=Mus musculus GN=Sdha PE=1 SV=1	controllerType=0 controllerNumber=1 scan=17406		bd20210216_rb_psd_glcnac_fxn_01.17406.17406.4	hcd	0	0	0	0	4.3e-15	2.8e-13	FALSE		542.542	48.8333	4	0.0003	0.459	0	7495	3243				6350	38043	Mitochondrion inner membrane {ECO:0000250|UniProtKB:Q0QF01}; Peripheral membrane protein {ECO:0000250|UniProtKB:Q0QF01}; Matrix side {ECO:0000250|UniProtKB:Q0QF01}.
3746 | 851073	188	398	K.GHPGPHSPMLDLDNDVRPSVLGHLSQTASLK.R	K.GHPGPHSPMLDLDNDVRPSVLGHLSQTASLK.R	0	K.GHPGPHSPMLDLDNDVRPSVLGHLSQTASLK.R_0		2.2e-15	1.3e-13	686.3	686.3	5	655.94	3.33	>sp|Q9D4H1|EXOC2_MOUSE Exocyst complex component 2 OS=Mus musculus GN=Exoc2 PE=1 SV=1	controllerType=0 controllerNumber=1 scan=22793		bd20210216_rb_psd_glcnac_fxn_01.22793.22793.5	hcd	0	0	0	0	2.5e-16	1.6e-14	FALSE	4.11208	655.94	63.4	5	0.0002	0.1555	0	10218	10966	2769	2544	2400	9869	12098	Midbody, Midbody ring {ECO:0000250|UniProtKB:Q96KP1}. Note=Recruitment to the midbody does not require RALA, nor RALB. Colocalizes with CNTRL/centriolin at the midbody ring. {ECO:0000250|UniProtKB:Q96KP1}.
3909 | 548287	219	410	R.QAPAPTAHAALPHLLHASGR.T	R.QAPAPTAHAALPHLLHASGR.T	0	R.QAPAPTAHAALPHLLHASGR.T_0		1.8e-14	1e-12	656	656	3	672.704	3.85	>sp|P19096|FAS_MOUSE Fatty acid synthase OS=Mus musculus GN=Fasn PE=1 SV=2	controllerType=0 controllerNumber=1 scan=13516		bd20210216_rb_psd_glcnac_fxn_01.13516.13516.3	hcd	0	0	0	0	2.3e-15	1.5e-13	FALSE	6.59619	672.703	38.1167	3	0.001	0.3474	0	5525			6655	2464	16253	11494	Cytoplasm {ECO:0000250}. Melanosome {ECO:0000250}.
3773 | 836155	192	57	R.VSHYIINSSGPRPPVPPSPAQPPPGVSPSR.L	R.VSHYIINSSGPRPPVPPSPAQPPPGVSPSR.L	0	R.VSHYIINSSGPRPPVPPSPAQPPPGVSPSR.L_0		8.3e-16	4.8e-14	685.3	685.3	4	769.413	3.94	>sp|Q64010|CRK_MOUSE Adapter molecule crk OS=Mus musculus GN=Crk PE=1 SV=1	controllerType=0 controllerNumber=1 scan=17798		bd20210216_rb_psd_glcnac_fxn_01.17798.17798.4	hcd	0	0	0	0	8e-17	4.4e-15	TRUE		769.415	49.9833	4	0.0023	0.5758	0	7858					14002	2070000	Cytoplasm {ECO:0000250}. Cell membrane {ECO:0000250}. Note=Translocated to the plasma membrane upon cell adhesion. {ECO:0000250}.
4981 | 705791	479	673	R.GNLEWAPPRPQIIFNVHPAPTR.K	R.GNLEWAPPRPQIIFNVHPAPTR.K	0	R.GNLEWAPPRPQIIFNVHPAPTR.K_0		1.1e-14	6.1e-13	670.8	670.8	3	837.455	3.32	>sp|Q80U62|RUBIC_MOUSE Run domain Beclin-1-interacting and cysteine-rich domain-containing protein OS=Mus musculus GN=Rubcn PE=1 SV=2	controllerType=0 controllerNumber=1 scan=25264		bd20210216_rb_psd_glcnac_fxn_01.25264.25264.3	hcd	0	0	0	0	1.4e-15	8.7e-14	FALSE		837.456	70.2667	3	0.0008	0.019	0	11323	2218				5591	5467	Late endosome {ECO:0000269|PubMed:19270693}. Lysosome {ECO:0000269|PubMed:19270693}. Early endosome {ECO:0000269|PubMed:19270693}. Note=Predominantly located in late endosomes/lysosomes, only partially detected in early endosome and not at all in the Golgi apparatus.
2204 | 480153	59	852	R.TLSDPPSPLPHGPPNK.G	R.TLSDPPSPLPHGPPNK.G	0	R.TLSDPPSPLPHGPPNK.G_0		1.7e-14	1e-12	646.8	646.8	3	551.96	2.64	>sp|Q9QWY8|ASAP1_MOUSE Arf-GAP with SH3 domain, ANK repeat and PH domain-containing protein 1 OS=Mus musculus GN=Asap1 PE=1 SV=2	controllerType=0 controllerNumber=1 scan=13843		bd20210216_rb_psd_glcnac_fxn_01.13843.13843.3	hcd	0	0	0	0	2.1e-15	1.3e-13	FALSE		551.96	38.65	3	0.0004	0.0246	0	5703						26390	Cytoplasm. Membrane. Note=Predominantly cytoplasmic. Partially membrane-associated.
1960 | 522872	41	210	K.PGGGPGMGAPGGHPKPPHR.G	K.PGGGPGMGAPGGHPKPPHR.G	0	K.PGGGPGMGAPGGHPKPPHR.G_0		1.5e-14	8.6e-13	646.7	646.7	4	440.977	5.1	>sp|Q8VIJ6|SFPQ_MOUSE Splicing factor, proline- and glutamine-rich OS=Mus musculus GN=Sfpq PE=1 SV=1	controllerType=0 controllerNumber=1 scan=5663		bd20210216_rb_psd_glcnac_fxn_01.5663.5663.4	hcd	0	0	0	0	1.9e-15	1.2e-13	FALSE		440.978	17.6333	4	0.0008	0.0935	0	788					2851	12220	Nucleus speckle {ECO:0000250|UniProtKB:P23246}. Nucleus matrix {ECO:0000269|PubMed:21680841}. Cytoplasm {ECO:0000250|UniProtKB:P23246}. Note=Predominantly in nuclear matrix. {ECO:0000250|UniProtKB:P23246}.
2160 | 764409	54	778	R.HNGIVLLLPHGMEGMGPEHSSARPER.F	R.HNGIVLLLPHGMEGMGPEHSSARPER.F	0	R.HNGIVLLLPHGMEGMGPEHSSARPER.F_0		6.2e-15	3.5e-13	644.9	644.9	5	565.087	3.31	>tr|E9Q7L0|E9Q7L0_MOUSE Oxoglutarate dehydrogenase-like OS=Mus musculus GN=Ogdhl PE=1 SV=1	controllerType=0 controllerNumber=1 scan=19915		bd20210216_rb_psd_glcnac_fxn_01.19915.19915.5	hcd	0	0	0	0	7.2e-16	4.1e-14	FALSE		565.089	55.5333	5	0.0016	0.3451	0	9125						1738
2168 | 1028850	55	898	R.PNPTPALPQPC[+57.02146]FPVPQPVPQS[+203.07937]VPQPQPLPVPYTYSIGTK.Q	R.PNPTPALPQPC[+57.02146]FPVPQPVPQSVPQPQPLPVPYTYSIGTK.Q	1	R.PNPTPALPQPC[+57.02146]FPVPQPVPQSVPQPQPLPVPYTYSIGTK.Q_1	S21(HexNAc / 203.0794)	1.3e-15	7.7e-14	587.3	9.5	4	1110.08	4.09	>sp|Q6PB44|PTN23_MOUSE Tyrosine-protein phosphatase non-receptor type 23 OS=Mus musculus GN=Ptpn23 PE=1 SV=2	controllerType=0 controllerNumber=1 scan=32693	C11(Carbamidomethyl / 57.0215)	bd20210216_rb_psd_glcnac_fxn_01.32693.32693.4	hcd	0	0	0	0	1.4e-16	8.2e-15	FALSE	5.20806	1110.08	92.05	4	0.0003	0.0281	0	14050	38125	21021	27832	17649	91917	45795	Nucleus {ECO:0000250}. Cytoplasm {ECO:0000250}. Cytoplasmic vesicle {ECO:0000250}. Endosome {ECO:0000250}. Cytoplasm, cytoskeleton, cilium basal body {ECO:0000250}.
72 | 675659	1	1525	R.SPGPPSPMVAQGTQT[+203.07937]PHRPSTPR.L	R.SPGPPSPMVAQGTQTPHRPSTPR.L	1	R.SPGPPSPMVAQGTQTPHRPSTPR.L_1	T15(HexNAc / 203.0794)	3.2e-15	1.9e-13	674.6	0	4	647.326	3.6	>sp|O88737|BSN_MOUSE Protein bassoon OS=Mus musculus GN=Bsn PE=1 SV=4	controllerType=0 controllerNumber=1 scan=10697		bd20210216_rb_psd_glcnac_fxn_01.10697.10697.4	hcd	0	0	0	0	3.6e-16	2.2e-14	FALSE	4.31417	647.326	29.6333	4	0	0.7438	0	3721	355736	137300	147544	121241	523054	429848	Cytoplasm {ECO:0000250|UniProtKB:O88778}. Cell junction, synapse, presynaptic active zone {ECO:0000269|PubMed:12628168, ECO:0000269|PubMed:12628169}. Cytoplasm, cytoskeleton {ECO:0000250|UniProtKB:O88778}. Cytoplasmic vesicle, secretory vesicle, synaptic vesicle membrane {ECO:0000269|PubMed:12628169}; Peripheral membrane protein {ECO:0000250|UniProtKB:O88778}. Note=In retina, is localized in the …
5067 | 674458	500	227	R.QQQHLLQSPVSHHEPESPHLR.Y	R.QQQHLLQSPVSHHEPESPHLR.Y	0	R.QQQHLLQSPVSHHEPESPHLR.Y_0		1.8e-14	1e-12	632.7	632.7	4	621.82	3.31	>sp|G3X9K3|BIG1_MOUSE Brefeldin A-inhibited guanine nucleotide-exchange protein 1 OS=Mus musculus GN=Arfgef1 PE=1 SV=1	controllerType=0 controllerNumber=1 scan=10274		bd20210216_rb_psd_glcnac_fxn_01.10274.10274.4	hcd	0	0	0	0	2.2e-15	1.5e-13	FALSE		621.82	29.4167	4	0.0005	0.1667	0	3714					2313	6662	Cytoplasm {ECO:0000250}. Cytoplasm, perinuclear region {ECO:0000250}. Golgi apparatus {ECO:0000250}. Golgi apparatus, trans-Golgi network {ECO:0000250}. Nucleus {ECO:0000250}. Nucleus, nucleolus {ECO:0000250}. Nucleus matrix {ECO:0000250}. Membrane {ECO:0000250}. Note=Translocates from cytoplasm to membranes and nucleus upon cAMP treatment. {ECO:0000250}.
1460 | 503788	26	158	K.DHGVNSFLVYMAFK.D	K.DHGVNSFLVYMAFK.D	0	K.DHGVNSFLVYMAFK.D_0		1.4e-14	8e-13	633.8	633.8	3	543.271	3.91	>sp|O08553|DPYL2_MOUSE Dihydropyrimidinase-related protein 2 OS=Mus musculus GN=Dpysl2 PE=1 SV=2	controllerType=0 controllerNumber=1 scan=29975		bd20210216_rb_psd_glcnac_fxn_01.29975.29975.3	hcd	0	0	0	0	1.8e-15	1.1e-13	FALSE		543.272	83.6333	3	0.0002	0.682	0	13008	3311						Cytoplasm, cytosol {ECO:0000250}. Cytoplasm, cytoskeleton {ECO:0000250}. Membrane {ECO:0000250}. Note=Tightly but non-covalently associated with membranes. {ECO:0000250}.
932 | 1070068	7	382	R.YPPGVVSVAPTGIPAAVEGIVPSAMSLSHGLPPVAHPPHAPSPGQTVKPEADR.D	R.YPPGVVSVAPTGIPAAVEGIVPSAMSLSHGLPPVAHPPHAPSPGQTVKPEADR.D	0	R.YPPGVVSVAPTGIPAAVEGIVPSAMSLSHGLPPVAHPPHAPSPGQTVKPEADR.D_0		1.3e-14	7.7e-13	682.6	682.6	6	873.963	1.2	>sp|O88712|CTBP1_MOUSE C-terminal-binding protein 1 OS=Mus musculus GN=Ctbp1 PE=1 SV=2	controllerType=0 controllerNumber=1 scan=30094		bd20210216_rb_psd_glcnac_fxn_01.30094.30094.6	hcd	0	0	0	0	1.6e-15	1e-13	FALSE															Cytoplasm {ECO:0000250|UniProtKB:Q13363}. Nucleus {ECO:0000250|UniProtKB:Q13363}.
4592 | 821016	388	74	R.GPSSSATLPRPPHHAPPGPAAGAPPPGC[+57.02146]ATLPR.M	R.GPSSSATLPRPPHHAPPGPAAGAPPPGC[+57.02146]ATLPR.M	0	R.GPSSSATLPRPPHHAPPGPAAGAPPPGC[+57.02146]ATLPR.M_0		4.6e-15	2.7e-13	682.5	682.5	3	1059.55	4.6	>sp|O35449|PRRT1_MOUSE Proline-rich transmembrane protein 1 OS=Mus musculus GN=Prrt1 PE=1 SV=1	controllerType=0 controllerNumber=1 scan=14062	C28(Carbamidomethyl / 57.0215)	bd20210216_rb_psd_glcnac_fxn_01.14062.14062.3	hcd	0	0	0	0	5.1e-16	3.2e-14	FALSE		1059.55	39.35	3	0.0007	0.1224	0	5828						16742	Cell membrane {ECO:0000305|PubMed:22632720}; Single-pass type II membrane protein {ECO:0000250|UniProtKB:Q6MG82}. Cell junction, synapse {ECO:0000305|PubMed:22632720}.
1461 | 503437	26	158	K.DHGVNSFLVYMAFK.D	K.DHGVNSFLVYMAFK.D	0	K.DHGVNSFLVYMAFK.D_0		1.4e-14	8e-13	643.3	643.3	3	543.271	3.79	>sp|O08553|DPYL2_MOUSE Dihydropyrimidinase-related protein 2 OS=Mus musculus GN=Dpysl2 PE=1 SV=2	controllerType=0 controllerNumber=1 scan=29744		bd20210216_rb_psd_glcnac_fxn_01.29744.29744.3	hcd	0	0	0	0	1.8e-15	1.1e-13	FALSE		543.272	83.6333	3	0.0002	0.0135	0	13008	3311						Cytoplasm, cytosol {ECO:0000250}. Cytoplasm, cytoskeleton {ECO:0000250}. Membrane {ECO:0000250}. Note=Tightly but non-covalently associated with membranes. {ECO:0000250}.
1086 | 829846	12	632	R.PAKPQLAQKPSQDVPPPITAAAGGPPHPQLK.A	R.PAKPQLAQKPSQDVPPPITAAAGGPPHPQLK.A	0	R.PAKPQLAQKPSQDVPPPITAAAGGPPHPQLK.A_0		2.2e-15	1.3e-13	682.1	682.1	4	784.94	3.34	>sp|O88935-1|SYN1_MOUSE Isoform Ib of Synapsin-1 OS=Mus musculus GN=Syn1	controllerType=0 controllerNumber=1 scan=16268		bd20210216_rb_psd_glcnac_fxn_01.16268.16268.4	hcd	0	0	0	0	2.3e-16	1.5e-14	FALSE	1.67431	784.94	45.7333	4	0.0002	0.4739	0	6994				1483	2483	163078
1614 | 547848	31	1321	R.HFHAHGPVPGPQHYTLGR.P	R.HFHAHGPVPGPQHYTLGR.P	0	R.HFHAHGPVPGPQHYTLGR.P_0		7.9e-14	4.5e-12	657.7	657.7	4	502.758	3.46	>tr|E9QAD8|E9QAD8_MOUSE IQ motif and SEC7 domain-containing protein 2 OS=Mus musculus GN=Iqsec2 PE=1 SV=1	controllerType=0 controllerNumber=1 scan=13422		bd20210216_rb_psd_glcnac_fxn_01.13422.13422.4	hcd	0	0	0	0	7.8e-15	4.8e-13	FALSE		502.759	37.25	4	0.0003	0.2635	0	5480					3002	3249	Cytoplasm {ECO:0000256|ARBA:ARBA00004496}.
1834 | 785434	37	59	R.KPAAGLSAAPVPPAAAPLLDFSSDSVPPAPR.G	R.KPAAGLSAAPVPPAAAPLLDFSSDSVPPAPR.G	0	R.KPAAGLSAAPVPPAAAPLLDFSSDSVPPAPR.G_0		1.3e-15	7.4e-14	681.5	681.5	4	742.656	3.26	>sp|Q99P72|RTN4_MOUSE Reticulon-4 OS=Mus musculus GN=Rtn4 PE=1 SV=2	controllerType=0 controllerNumber=1 scan=29650		bd20210216_rb_psd_glcnac_fxn_01.29650.29650.4	hcd	0	0	0	0	1.4e-16	8.1e-15	FALSE		742.657	82.8	4	0.0005	0.5416	0	12818					2924	72812	[Isoform A]: Endoplasmic reticulum membrane {ECO:0000269|PubMed:27786289}; Multi-pass membrane protein {ECO:0000255}. Cell membrane {ECO:0000250|UniProtKB:Q9NQC3}; Multi-pass membrane protein {ECO:0000255}; Cytoplasmic side {ECO:0000250|UniProtKB:Q9NQC3}. Note=Anchored to the membrane of the endoplasmic reticulum (ER) through 2 putative transmembrane domains. Localizes throughout the ER tubular n…
3340 | 924600	137	166	K.AEPAAPAAPPPPAAPVLTQMPPVPSPSQPPSSKPVSAIK.P	K.AEPAAPAAPPPPAAPVLTQMPPVPSPSQPPSSKPVSAIK.P	0	K.AEPAAPAAPPPPAAPVLTQMPPVPSPSQPPSSKPVSAIK.P_0		2e-15	1.2e-13	681.4	681.4	4	945.266	5.09	>sp|Q9D2G2|ODO2_MOUSE Dihydrolipoyllysine-residue succinyltransferase component of 2-oxoglutarate dehydrogenase complex, mitochondrial OS=Mus musculus GN=Dlst PE=1 SV=1	controllerType=0 controllerNumber=1 scan=25428		bd20210216_rb_psd_glcnac_fxn_01.25428.25428.4	hcd	0	0	0	0	2.2e-16	1.3e-14	FALSE		945.266	70.7667	4	0.0004	0.0039	0	11395					8504	107112	Mitochondrion matrix {ECO:0000250|UniProtKB:P36957}. Nucleus {ECO:0000250|UniProtKB:P36957}. Note=Mainly localizes in the mitochondrion. A small fraction localizes to the nucleus, where the 2-oxoglutarate dehydrogenase complex is required for histone succinylation. {ECO:0000250|UniProtKB:P36957}.
4574 | 491020	383	27	K.LVRPPVQVYGIEGR.Y	K.LVRPPVQVYGIEGR.Y	0	K.LVRPPVQVYGIEGR.Y_0		4.6e-14	2.6e-12	497.9	497.9	2	791.959	3.11	>sp|Q9DB20|ATPO_MOUSE ATP synthase subunit O, mitochondrial OS=Mus musculus GN=Atp5o PE=1 SV=1	controllerType=0 controllerNumber=1 scan=18721		bd20210216_rb_psd_glcnac_fxn_01.18721.18721.2	hcd	0	0	0	0	5.4e-15	3.5e-13	FALSE		791.96	51.8667	2	0.0005	0.0079	0	8336					2398	7497	Mitochondrion {ECO:0000250}. Mitochondrion inner membrane {ECO:0000250}.
190 | 696972	1	2082	R.GDAVGFQEASLAQYSAT[+203.07937]T[+203.07937]AR.E	R.GDAVGFQEASLAQYSATTAR.E	2	R.GDAVGFQEASLAQYSATTAR.E_2	T17(HexNAc / 203.0794); T18(HexNAc / 203.0794)	4e-15	2.3e-13	640.5	4.8	3	817.053	3.77	>sp|O88737|BSN_MOUSE Protein bassoon OS=Mus musculus GN=Bsn PE=1 SV=4	controllerType=0 controllerNumber=1 scan=20072		bd20210216_rb_psd_glcnac_fxn_01.20072.20072.3	hcd	0	0	0	0	4.7e-16	2.9e-14	FALSE	4.61433	817.054	54.8333	3	0.001	0.7756	0	8679	19900000	7640000	9120000	7260000	33500000	26600000	Cytoplasm {ECO:0000250|UniProtKB:O88778}. Cell junction, synapse, presynaptic active zone {ECO:0000269|PubMed:12628168, ECO:0000269|PubMed:12628169}. Cytoplasm, cytoskeleton {ECO:0000250|UniProtKB:O88778}. Cytoplasmic vesicle, secretory vesicle, synaptic vesicle membrane {ECO:0000269|PubMed:12628169}; Peripheral membrane protein {ECO:0000250|UniProtKB:O88778}. Note=In retina, is localized in the …
5114 | 631402	522	681	R.AIHQHLLPPVQQSLNTLR.Q	R.AIHQHLLPPVQQSLNTLR.Q	0	R.AIHQHLLPPVQQSLNTLR.Q_0		4.6e-14	2.6e-12	612.6	612.6	3	689.062	2.89	>sp|O54990|PROM1_MOUSE Prominin-1 OS=Mus musculus GN=Prom1 PE=1 SV=1	controllerType=0 controllerNumber=1 scan=19282		bd20210216_rb_psd_glcnac_fxn_01.19282.19282.3	hcd	0	0	0	0	5.4e-15	3.5e-13	FALSE		689.063	53.3833	3	0.0003	0.0175	0	8614					1824	10943	Apical cell membrane; Multi-pass membrane protein. Cell projection, microvillus membrane; Multi-pass membrane protein. Cell projection, cilium, photoreceptor outer segment. Endoplasmic reticulum {ECO:0000250}. Endoplasmic reticulum-Golgi intermediate compartment {ECO:0000250}. Note=Found in extracellular membrane particles in various body fluids such as ventricular fluid of the developing brain a…
2455 | 727640	73	96	R.MVVNEGADGGQSVYHIHLHVLGGR.Q	R.MVVNEGADGGQSVYHIHLHVLGGR.Q	0	R.MVVNEGADGGQSVYHIHLHVLGGR.Q_0		2.3e-15	1.3e-13	681	681	5	509.862	2.4	>sp|P70349|HINT1_MOUSE Histidine triad nucleotide-binding protein 1 OS=Mus musculus GN=Hint1 PE=1 SV=3	controllerType=0 controllerNumber=1 scan=37886		bd20210216_rb_psd_glcnac_fxn_01.37886.37886.5	hcd	0	0	0	0	2.9e-16	1.8e-14	FALSE		509.861	106.017	5	0.0004	0.0309	0	15525							Cytoplasm. Nucleus.
5 | 461435	1	1367	K.LHSS[+203.07937]PVSSTLTSK.E	K.LHSSPVSSTLTSK.E	1	K.LHSSPVSSTLTSK.E_1	S4(HexNAc / 203.0794)	5.4e-14	3.1e-12	396.4	6.9	3	516.271	2.71	>sp|O88737|BSN_MOUSE Protein bassoon OS=Mus musculus GN=Bsn PE=1 SV=4	controllerType=0 controllerNumber=1 scan=7041		bd20210216_rb_psd_glcnac_fxn_01.7041.7041.3	hcd	0	0	0	0	6.3e-15	3.9e-13	FALSE	4.46409	516.272	20.8667	3	0.0004	0.0026	0	1913	246542	94561	111399	102175	456118	369170	Cytoplasm {ECO:0000250|UniProtKB:O88778}. Cell junction, synapse, presynaptic active zone {ECO:0000269|PubMed:12628168, ECO:0000269|PubMed:12628169}. Cytoplasm, cytoskeleton {ECO:0000250|UniProtKB:O88778}. Cytoplasmic vesicle, secretory vesicle, synaptic vesicle membrane {ECO:0000269|PubMed:12628169}; Peripheral membrane protein {ECO:0000250|UniProtKB:O88778}. Note=In retina, is localized in the …
4314 | 615396	314	13	R.RPDQHLSPAPC[+57.02146]GASGPPETFR.T	R.RPDQHLSPAPC[+57.02146]GASGPPETFR.T	0	R.RPDQHLSPAPC[+57.02146]GASGPPETFR.T_0		1.1e-14	6.1e-13	680.2	680.2	3	759.701	2.61	>sp|O08919|NUMBL_MOUSE Numb-like protein OS=Mus musculus GN=Numbl PE=1 SV=3	controllerType=0 controllerNumber=1 scan=12612	C11(Carbamidomethyl / 57.0215)	bd20210216_rb_psd_glcnac_fxn_01.12612.12612.3	hcd	0	0	0	0	1.4e-15	8.5e-14	FALSE		759.701	35.4	3	0	0.0085	0	5031			1699		3006	3291	Cytoplasm {ECO:0000269|PubMed:9169836}. Note=Symmetrically distributed throughout the cytoplasm in non dividing neuroblasts of the CNS.
4953 | 676942	468	270	R.GQLATPTGSPHVTTVHRPLPPSR.V	R.GQLATPTGSPHVTTVHRPLPPSR.V	0	R.GQLATPTGSPHVTTVHRPLPPSR.V_0		1.1e-14	6.1e-13	679.8	679.8	4	602.332	3.04	>sp|Q8BYK5-2|PHAR3_MOUSE Isoform 2 of Phosphatase and actin regulator 3 OS=Mus musculus GN=Phactr3	controllerType=0 controllerNumber=1 scan=11139		bd20210216_rb_psd_glcnac_fxn_01.11139.11139.4	hcd	0	0	0	0	1.3e-15	8.4e-14	FALSE		602.332	31.8667	4	0.0001	0.3462	0	4236					2388	8386
1687 | 670806	34	1389	R.YDAPPPTLHHHSPHSPHSPHAR.H	R.YDAPPPTLHHHSPHSPHSPHAR.H	0	R.YDAPPPTLHHHSPHSPHSPHAR.H_0		9.2e-15	5.3e-13	648.9	648.9	5	495.844	4.55	>sp|D3YZU1|SHAN1_MOUSE SH3 and multiple ankyrin repeat domains protein 1 OS=Mus musculus GN=Shank1 PE=1 SV=1	controllerType=0 controllerNumber=1 scan=9225		bd20210216_rb_psd_glcnac_fxn_01.9225.9225.5	hcd	0	0	0	0	1.1e-15	6.4e-14	FALSE		495.844	26.0333	5	0.0004	0.4554	0	3052						77080	Cytoplasm {ECO:0000250}. Cell junction, synapse {ECO:0000250}. Cell junction, synapse, postsynaptic density {ECO:0000250}. Note=Colocalizes with alpha-latrotoxin receptor 1. {ECO:0000250}.
1107 | 697252	13	142	K.RVIISAPSADAPMFVM[+15.99492]GVNHEK.Y	K.RVIISAPSADAPMFVM[+15.99492]GVNHEK.Y	0	K.RVIISAPSADAPMFVM[+15.99492]GVNHEK.Y_0	M16(Oxidation / 15.9949)	3.2e-15	1.9e-13	637	150.9	4	597.059	3.46	>tr|A0A0A0MQF6|A0A0A0MQF6_MOUSE Glyceraldehyde-3-phosphate dehydrogenase OS=Mus musculus GN=Gapdh PE=1 SV=1	controllerType=0 controllerNumber=1 scan=20142		bd20210216_rb_psd_glcnac_fxn_01.20142.20142.4	hcd	0	0	0	0	3.7e-16	2.3e-14	FALSE		597.059	56.35	4	0	0.5381	0	9033					2240	13851
3781 | 750559	193	724	K.LVTSADGKPT[+203.07937]T[+203.07937]IITTTQASGAGTK.P	K.LVTSADGKPTTIITTTQASGAGTK.P	2	K.LVTSADGKPTTIITTTQASGAGTK.P_2	T10(HexNAc / 203.0794); T11(HexNAc / 203.0794)	1.9e-15	1.1e-13	679.3	1.2	3	909.141	3.85	>tr|B1AUX2|B1AUX2_MOUSE Host cell factor 1 OS=Mus musculus GN=Hcfc1 PE=1 SV=1	controllerType=0 controllerNumber=1 scan=13304		bd20210216_rb_psd_glcnac_fxn_01.13304.13304.3	hcd	0	0	0	0	1.9e-16	1.1e-14	FALSE	4.48415	909.141	37.2333	3	0.0002	0.0338	0	5423	209823	93175	97577	89200	399986	283162	Nucleus {ECO:0000256|ARBA:ARBA00004123}.
186 | 490779	1	2052	R.HPTDLLSHPLPLR.R	R.HPTDLLSHPLPLR.R	0	R.HPTDLLSHPLPLR.R_0		1.2e-13	6.6e-12	607.6	607.6	3	499.286	3.93	>sp|O88737|BSN_MOUSE Protein bassoon OS=Mus musculus GN=Bsn PE=1 SV=4	controllerType=0 controllerNumber=1 scan=18662		bd20210216_rb_psd_glcnac_fxn_01.18662.18662.3	hcd	0	0	0	0	1.1e-14	6.8e-13	FALSE		499.286	51.75	3	0.0001	0.0234	0	8296							Cytoplasm {ECO:0000250|UniProtKB:O88778}. Cell junction, synapse, presynaptic active zone {ECO:0000269|PubMed:12628168, ECO:0000269|PubMed:12628169}. Cytoplasm, cytoskeleton {ECO:0000250|UniProtKB:O88778}. Cytoplasmic vesicle, secretory vesicle, synaptic vesicle membrane {ECO:0000269|PubMed:12628169}; Peripheral membrane protein {ECO:0000250|UniProtKB:O88778}. Note=In retina, is localized in the …
4359 | 753920	324	771	R.NRPSVPPPPHPPGTHTVDGGLTSSVPTASR.I	R.NRPSVPPPPHPPGTHTVDGGLTSSVPTASR.I	0	R.NRPSVPPPPHPPGTHTVDGGLTSSVPTASR.I_0		2.7e-15	1.6e-13	678.8	678.8	4	754.643	3.17	>sp|Q3UIA2|RHG17_MOUSE Rho GTPase-activating protein 17 OS=Mus musculus GN=Arhgap17 PE=1 SV=1	controllerType=0 controllerNumber=1 scan=14536		bd20210216_rb_psd_glcnac_fxn_01.14536.14536.4	hcd	0	0	0	0	3.1e-16	1.9e-14	FALSE	5.01464	754.642	40.9667	4	0.0006	0.5362	0	6082	2661		2826	1776	8906	49214	Membrane {ECO:0000250}; Peripheral membrane protein {ECO:0000250}. Cytoplasm {ECO:0000250}. Cell junction, tight junction {ECO:0000250}. Note=Associates with membranes and concentrates at sites of cell-cell contact. {ECO:0000250}.
3460 | 337856	152	89	R.TTHYGSLPQK.S	R.TTHYGSLPQK.S	0	R.TTHYGSLPQK.S_0		2e-13	1.2e-11	471.2	471.2	2	566.296	5.58	>sp|P04370-4|MBP_MOUSE Isoform 4 of Myelin basic protein OS=Mus musculus GN=Mbp	controllerType=0 controllerNumber=1 scan=6411		bd20210216_rb_psd_glcnac_fxn_01.6411.6411.2	hcd	0	0	0	0	2.1e-14	1.3e-12	FALSE		566.296	19.35	2	0	0.0018	0	1469						1751
1688 | 686308	34	1389	R.YDAPPPTLHHHSPHSPHSPHAR.H	R.YDAPPPTLHHHSPHSPHSPHAR.H	0	R.YDAPPPTLHHHSPHSPHSPHAR.H_0		9.2e-15	5.3e-13	639.8	639.8	5	495.844	4.24	>sp|D3YZU1|SHAN1_MOUSE SH3 and multiple ankyrin repeat domains protein 1 OS=Mus musculus GN=Shank1 PE=1 SV=1	controllerType=0 controllerNumber=1 scan=14566		bd20210216_rb_psd_glcnac_fxn_01.14566.14566.5	hcd	0	0	0	0	1.1e-15	6.7e-14	FALSE		495.844	40.6833	5	0.0002	0.1711	0	5971						19607	Cytoplasm {ECO:0000250}. Cell junction, synapse {ECO:0000250}. Cell junction, synapse, postsynaptic density {ECO:0000250}. Note=Colocalizes with alpha-latrotoxin receptor 1. {ECO:0000250}.
4986 | 622882	481	552	R.EALHTTGYEMSFNGS[+203.07937]PR.S	R.EALHTTGYEMSFNGSPR.S	1	R.EALHTTGYEMSFNGSPR.S_1	S15(HexNAc / 203.0794)	1.7e-14	1e-12	637	0	3	700.652	3.19	>sp|Q69ZX8|ABLM3_MOUSE Actin-binding LIM protein 3 OS=Mus musculus GN=Ablim3 PE=1 SV=2	controllerType=0 controllerNumber=1 scan=15803		bd20210216_rb_psd_glcnac_fxn_01.15803.15803.3	hcd	0	0	0	0	2.1e-15	1.3e-13	TRUE	4.81979	700.652	43.8833	3	0.0001	0.0175	0	6755	93704	40740	50235	43111	207786	153957	Cytoplasm {ECO:0000250}.
[truncated: 113,143 more rows]

## Sheet: HighConfidence_HexNAc_PSMs
PID	Prot._x000D_ Rank	Pos.	Sequence_x000D_ (unformatted)	Sequence No HexNAcs	Number HexNAcs	Sequence plus # HexNAcs	Mods (variable) Filter to contain "HexNAc"	PEP 2D, Filter for less or equal to 0.05	PEP_x000D_ 1D	Delta_x000D_ Score	Delta Mod._x000D_ Score	z	Obs._x000D_ m/z	ppm_x000D_ err.	Protein Name (Filter out ">Reverse >" for final list)	Scan #	Mods_x000D_ (fixed)	Comment	Fragment_x000D_ Type	FDR_x000D_ 2D	FDR_x000D_ 1D	FDR uniq._x000D_ 2D	FDR uniq._x000D_ 1D	q-value_x000D_ 2D	q-value_x000D_ 1D	Presence of N-Linked Glycan Motif	GlcRatio_138_144	mgf_PM	mgf_RT	mgf_Charge	Delt_PM	Delt_RT	Delt_Charge	mgf_scan#	204_Intensity	186_Intensity	168_Intensity	144_Intensity	138_Intensity	126_Intensity	Subcellular location [CC]
[truncated: 6,872 more rows]
