# Supplementary material for: Novel Antibodies for the Simple and Efficient Enrichment of Native O-GlcNAc Modified Peptides
Source: Mol Cell Proteomics. 2021 Oct 20;20:100167. doi: 10.1016/j.mcpro.2021.100167 (PMC8605273; doi:10.1016/j.mcpro.2021.100167)
Supplement: Supplemental Table S3 [file mmc3.xlsx]

## Sheet: Title
SUPPLEMENTAL TABLE 3: Anti-O-GlcNAc Antibody Enriched Synaptosome Peptide-Spectrum Matches Using EThcD
Sheet 1: All Petide-Spectrum Matches
Sheet 2: High Confidence, HexNAc Modified Petide-Spectrum Matches
	1. Mods Column Filtered to Include "HexNAc"
	2. PEP2D Column Filtered to be Less than or Equal to 0.05
	3. Protein Name Column Filtered to Remove ">Reverse >"
	*Data shown in this tab was used for downstream analysis
Column Headers
PID: record identifier
Prot. Rank: Rank of Proteins
Pos.: Position of first amino acid in the peptide sequence in the protein
Sequence (unformatted) : The amino acid sequence of PSM
Sequence No HexNAcs: The amino acid sequence of the PSM without HexNAc localization
Number HexNAcs : Total # of HexNAcs identified on the PSM
Sequence plus # HexNAcs: The amino acid sequence of the PSM without HexNAc localization annotated with the number of identified HexNAc modifications
Mods (variable) Filter to contain "HexNAc": The variable modifications identified on the residues observed in the PSM. This column was filtered to contain "HexNAc" modifications for downstream analysis.
PEP 2D, Filter for less or equal to 0.05: A modified scoring of PEP1D that adjusts for proteins ranked above the top decoy protein. This was filtered for less than or equal to 0.05 for downstream analysis
PEP 1D: PEP stands for “posterior error probability”. Byonic collects statistics for “true” and “false” PSMs: score, delta, precursor mass error, digestion specificity, and so forth (10 features in all). “True” PSMs are defined to be high-scoring PSMs from high-scoring proteins, and “false” PSMs are defined to be decoy PSMs. (This is “semi-supervised” statistical learning, because decoys accurate…
Delta Score: The drop in Byonic score from the top-scoring peptide to the next distinct peptide. In this computation, the same peptide with different modifications is not considered distinct.
Delta Mod. Score: The drop in Byonic score from the top-scoring peptide to the next peptide different in any way, including placement of modifications. DeltaMod gives an indication of whether modifications are confidently localized; DeltaMod over 10.0 means that there is high likelihood that all modification placements are correct. A low DeltaMod (often zero) indicates a PSM with uncertain modifi…
z: The precursor charge
Obs. m/z: The observed precursor mass-to-charge ratio
ppm err.: The error between the Obs. m/z and the theoretical m/z for the PSM
Protein Name (Filter out ">Reverse >" for final list): The protein name, including uniprot accession #. This column was filtered to not contain ">Reverse >" to remove false positives for downstream analysis.
Scan #: The byonic reported scan number
Mods (fixed): The fixed modifications identified on the residues observed in the PSM (set to carbidomethylation of cysteines)
Comment: Includes the raw file name where the PSM was detected
Fragment Type: The fragmentation method used to sequence the precursor ion (HCD vs EThcD)
FDR 2D: (# Decoy PSMs) / (# Target PSMs) in full PSM list ranked by PEP2D
FDR 1D: (# Decoy PSMs) / (# Target PSMs) in full PSM list ranked by PEP1D
FDR uniq. 2D: (# Decoy Peptides) / (# Target Peptides) in full PSM list ranked by PEP2D
FDR uniq. 1D: (# Decoy Peptides) / (# Target Peptides) in full PSM list ranked by PEP1D
q-value 2D: Estimated FDR for the full list of PSMs thresholded at this PSM by PEP 2D
q-value 1D: Estimated FDR for the full list of PSMs thresholded at this PSM by PEP 1D
Presence of N-Linked Glycan Motif: Flags for the presence of a NXT or NXS motif, where X cannot be P in the Sequence(unformatted) column. TRUE indicates NXT or NXS motif is present in PSM
Subcellular location [CC]: The uniprot subcellular localization annotation for the PSM

## Sheet: All_PSMs
PID	Prot._x000D_ Rank	Pos.	Sequence_x000D_ (unformatted)	Mods (variable) Filter to contain "HexNAc"	Number HexNAcs	PEP 2D, Filter for less or equal to 0.05	PEP_x000D_ 1D	Delta_x000D_ Score	Delta Mod._x000D_ Score	z	Obs._x000D_ m/z	ppm_x000D_ err.	Protein Name (Filter out ">Reverse >" for final list)	Scan #	Mods_x000D_ (fixed)	Comment	Fragment_x000D_ Type	FDR_x000D_ 2D	FDR_x000D_ 1D	FDR uniq._x000D_ 2D	FDR uniq._x000D_ 1D	q-value_x000D_ 2D	q-value_x000D_ 1D	Presence of N-Linked Glycan Motif	Subcellular location [CC]
2 | 771517	1	1314	K.QNGGPLTPGT[+203.07937]SPTQLAAPVS[+203.07937]FS[+203.07937]TSTSSDSSGGR.V	T10(HexNAc / 203.0794); S20(HexNAc / 203.0794); S22(HexNAc / 203.0794)	3	0.00029	0.0078	133.5	0.4	3	1253.59	7.07	>sp|O88737|BSN_MOUSE Protein bassoon OS=Mus musculus GN=Bsn PE=1 SV=4	controllerType=0 controllerNumber=1 scan=18931		bd20210216_rb_psd_glcnac_ethcd_fxn_01.18931.18931.3	ethcd	0	0.00071	0	0.00081	2.4e-05	0.00079	FALSE	Cytoplasm {ECO:0000250|UniProtKB:O88778}. Cell junction, synapse, presynaptic active zone {ECO:0000269|PubMed:12628168, ECO:0000269|PubMed:12628169}. Cytoplasm, cytoskeleton {ECO:0000250|UniProtKB:O88778}. Cytoplasmic vesicle, secretory vesicle, synaptic vesicle membrane {ECO:0000269|PubMed:12628169}; Peripheral membrane protein {ECO:0000250|UniProtKB:O88778}. Note=In retina, is localized in the …
3 | 704262	1	1314	K.QNGGPLTPGT[+203.07937]SPTQLAAPVS[+203.07937]FSTSTSSDSSGGR.V	T10(HexNAc / 203.0794); S20(HexNAc / 203.0794)	2	9.3e-07	2.6e-05	256.7	14.9	3	1185.9	5.73	>sp|O88737|BSN_MOUSE Protein bassoon OS=Mus musculus GN=Bsn PE=1 SV=4	controllerType=0 controllerNumber=1 scan=19229		bd20210216_rb_psd_glcnac_ethcd_fxn_01.19229.19229.3	ethcd	0	0	0	0	1.4e-07	3.9e-06	FALSE	Cytoplasm {ECO:0000250|UniProtKB:O88778}. Cell junction, synapse, presynaptic active zone {ECO:0000269|PubMed:12628168, ECO:0000269|PubMed:12628169}. Cytoplasm, cytoskeleton {ECO:0000250|UniProtKB:O88778}. Cytoplasmic vesicle, secretory vesicle, synaptic vesicle membrane {ECO:0000269|PubMed:12628169}; Peripheral membrane protein {ECO:0000250|UniProtKB:O88778}. Note=In retina, is localized in the …
4 | 704222	1	1314	K.QNGGPLTPGT[+203.07937]SPTQLAAPVS[+203.07937]FSTSTSSDSSGGR.V	T10(HexNAc / 203.0794); S20(HexNAc / 203.0794)	2	3.2e-05	0.00087	175.1	21.6	3	1185.9	6.24	>sp|O88737|BSN_MOUSE Protein bassoon OS=Mus musculus GN=Bsn PE=1 SV=4	controllerType=0 controllerNumber=1 scan=19214		bd20210216_rb_psd_glcnac_ethcd_fxn_01.19214.19214.3	ethcd	0	0	0	0	3.4e-06	9e-05	FALSE	Cytoplasm {ECO:0000250|UniProtKB:O88778}. Cell junction, synapse, presynaptic active zone {ECO:0000269|PubMed:12628168, ECO:0000269|PubMed:12628169}. Cytoplasm, cytoskeleton {ECO:0000250|UniProtKB:O88778}. Cytoplasmic vesicle, secretory vesicle, synaptic vesicle membrane {ECO:0000269|PubMed:12628169}; Peripheral membrane protein {ECO:0000250|UniProtKB:O88778}. Note=In retina, is localized in the …
5 | 261950	1	1367	K.LHSSPVSST[+203.07937]LTSK.E	T9(HexNAc / 203.0794)	1	4e-07	1.1e-05	288.2	25.1	3	516.273	4.72	>sp|O88737|BSN_MOUSE Protein bassoon OS=Mus musculus GN=Bsn PE=1 SV=4	controllerType=0 controllerNumber=1 scan=6083		bd20210216_rb_psd_glcnac_ethcd_fxn_01.6083.6083.3	ethcd	0	0	0	0	6.1e-08	1.7e-06	FALSE	Cytoplasm {ECO:0000250|UniProtKB:O88778}. Cell junction, synapse, presynaptic active zone {ECO:0000269|PubMed:12628168, ECO:0000269|PubMed:12628169}. Cytoplasm, cytoskeleton {ECO:0000250|UniProtKB:O88778}. Cytoplasmic vesicle, secretory vesicle, synaptic vesicle membrane {ECO:0000269|PubMed:12628169}; Peripheral membrane protein {ECO:0000250|UniProtKB:O88778}. Note=In retina, is localized in the …
7 | 546722	1	1380	K.EVGMTFSQGPGSPATT[+203.07937]ASPT[+203.07937]R.G	T16(HexNAc / 203.0794); T20(HexNAc / 203.0794)	2	2.7e-07	7.3e-06	338.5	5.7	3	829.056	5.16	>sp|O88737|BSN_MOUSE Protein bassoon OS=Mus musculus GN=Bsn PE=1 SV=4	controllerType=0 controllerNumber=1 scan=13490		bd20210216_rb_psd_glcnac_ethcd_fxn_01.13490.13490.3	ethcd	0	0	0	0	4e-08	1.2e-06	FALSE	Cytoplasm {ECO:0000250|UniProtKB:O88778}. Cell junction, synapse, presynaptic active zone {ECO:0000269|PubMed:12628168, ECO:0000269|PubMed:12628169}. Cytoplasm, cytoskeleton {ECO:0000250|UniProtKB:O88778}. Cytoplasmic vesicle, secretory vesicle, synaptic vesicle membrane {ECO:0000269|PubMed:12628169}; Peripheral membrane protein {ECO:0000250|UniProtKB:O88778}. Note=In retina, is localized in the …
8 | 828077	1	1414	R.S[+203.07937]PSTS[+203.07937]STIHSYGQPPTT[+203.07937]ANYGSQTEELPHAPSGPPGSGR.A	S1(HexNAc / 203.0794); S5(HexNAc / 203.0794); T17(HexNAc / 203.0794)	3	6.2e-10	1.7e-08	514.7	0	4	1137.53	6.42	>sp|O88737|BSN_MOUSE Protein bassoon OS=Mus musculus GN=Bsn PE=1 SV=4	controllerType=0 controllerNumber=1 scan=13400		bd20210216_rb_psd_glcnac_ethcd_fxn_01.13400.13400.4	ethcd	0	0	0	0	9.2e-11	2.7e-09	FALSE	Cytoplasm {ECO:0000250|UniProtKB:O88778}. Cell junction, synapse, presynaptic active zone {ECO:0000269|PubMed:12628168, ECO:0000269|PubMed:12628169}. Cytoplasm, cytoskeleton {ECO:0000250|UniProtKB:O88778}. Cytoplasmic vesicle, secretory vesicle, synaptic vesicle membrane {ECO:0000269|PubMed:12628169}; Peripheral membrane protein {ECO:0000250|UniProtKB:O88778}. Note=In retina, is localized in the …
9 | 758701	1	1414	R.SPS[+203.07937]TS[+203.07937]STIHSYGQPPTTANYGSQTEELPHAPSGPPGSGR.A	S3(HexNAc / 203.0794); S5(HexNAc / 203.0794)	2	0.0067	0.08	43.8	0	5	869.606	4.89	>sp|O88737|BSN_MOUSE Protein bassoon OS=Mus musculus GN=Bsn PE=1 SV=4	controllerType=0 controllerNumber=1 scan=13473		bd20210216_rb_psd_glcnac_ethcd_fxn_01.13473.13473.5	ethcd	0.0027	0.0032	0.003	0.0027	0.0027	0.0032	FALSE	Cytoplasm {ECO:0000250|UniProtKB:O88778}. Cell junction, synapse, presynaptic active zone {ECO:0000269|PubMed:12628168, ECO:0000269|PubMed:12628169}. Cytoplasm, cytoskeleton {ECO:0000250|UniProtKB:O88778}. Cytoplasmic vesicle, secretory vesicle, synaptic vesicle membrane {ECO:0000269|PubMed:12628169}; Peripheral membrane protein {ECO:0000250|UniProtKB:O88778}. Note=In retina, is localized in the …
10 | 759261	1	1414	R.SPST[+203.07937]SSTIHSYGQPPTTANYGSQTEELPHAPSGPPGSGR.A	T4(HexNAc / 203.0794)	1	9e-17	2.5e-15	880.1	0.6	4	1035.99	6.71	>sp|O88737|BSN_MOUSE Protein bassoon OS=Mus musculus GN=Bsn PE=1 SV=4	controllerType=0 controllerNumber=1 scan=13603		bd20210216_rb_psd_glcnac_ethcd_fxn_01.13603.13603.4	ethcd	0	0	0	0	1.1e-17	3e-16	FALSE	Cytoplasm {ECO:0000250|UniProtKB:O88778}. Cell junction, synapse, presynaptic active zone {ECO:0000269|PubMed:12628168, ECO:0000269|PubMed:12628169}. Cytoplasm, cytoskeleton {ECO:0000250|UniProtKB:O88778}. Cytoplasmic vesicle, secretory vesicle, synaptic vesicle membrane {ECO:0000269|PubMed:12628169}; Peripheral membrane protein {ECO:0000250|UniProtKB:O88778}. Note=In retina, is localized in the …
11 | 758341	1	1414	R.SPSTSST[+203.07937]IHSYGQPPTTANYGSQTEELPHAPSGPPGSGR.A	T7(HexNAc / 203.0794)	1	8.9e-12	2.5e-10	635	189.2	4	1035.99	5.77	>sp|O88737|BSN_MOUSE Protein bassoon OS=Mus musculus GN=Bsn PE=1 SV=4	controllerType=0 controllerNumber=1 scan=13346		bd20210216_rb_psd_glcnac_ethcd_fxn_01.13346.13346.4	ethcd	0	0	0	0	7.7e-13	2.4e-11	FALSE	Cytoplasm {ECO:0000250|UniProtKB:O88778}. Cell junction, synapse, presynaptic active zone {ECO:0000269|PubMed:12628168, ECO:0000269|PubMed:12628169}. Cytoplasm, cytoskeleton {ECO:0000250|UniProtKB:O88778}. Cytoplasmic vesicle, secretory vesicle, synaptic vesicle membrane {ECO:0000269|PubMed:12628169}; Peripheral membrane protein {ECO:0000250|UniProtKB:O88778}. Note=In retina, is localized in the …
12 | 759141	1	1414	R.SPSTSSTIHSYGQPPT[+203.07937]TANYGSQTEELPHAPSGPPGSGR.A	T16(HexNAc / 203.0794)	1	4.7e-10	1.3e-08	553.6	21.5	4	1035.99	6.48	>sp|O88737|BSN_MOUSE Protein bassoon OS=Mus musculus GN=Bsn PE=1 SV=4	controllerType=0 controllerNumber=1 scan=13574		bd20210216_rb_psd_glcnac_ethcd_fxn_01.13574.13574.4	ethcd	0	0	0	0	6.4e-11	1.8e-09	FALSE	Cytoplasm {ECO:0000250|UniProtKB:O88778}. Cell junction, synapse, presynaptic active zone {ECO:0000269|PubMed:12628168, ECO:0000269|PubMed:12628169}. Cytoplasm, cytoskeleton {ECO:0000250|UniProtKB:O88778}. Cytoplasmic vesicle, secretory vesicle, synaptic vesicle membrane {ECO:0000269|PubMed:12628169}; Peripheral membrane protein {ECO:0000250|UniProtKB:O88778}. Note=In retina, is localized in the …
13 | 533977	1	1525	R.SPGPPSPM[+15.99492]VAQGT[+203.07937]QTPHRPSTPR.L	M8(Oxidation / 15.9949); T13(HexNAc / 203.0794)	1	0.00012	0.0033	157.4	87.5	4	651.326	4.78	>sp|O88737|BSN_MOUSE Protein bassoon OS=Mus musculus GN=Bsn PE=1 SV=4	controllerType=0 controllerNumber=1 scan=7917		bd20210216_rb_psd_glcnac_ethcd_fxn_01.7917.7917.4	ethcd	0	0.00078	0	0.00088	1.1e-05	0.00079	FALSE	Cytoplasm {ECO:0000250|UniProtKB:O88778}. Cell junction, synapse, presynaptic active zone {ECO:0000269|PubMed:12628168, ECO:0000269|PubMed:12628169}. Cytoplasm, cytoskeleton {ECO:0000250|UniProtKB:O88778}. Cytoplasmic vesicle, secretory vesicle, synaptic vesicle membrane {ECO:0000269|PubMed:12628169}; Peripheral membrane protein {ECO:0000250|UniProtKB:O88778}. Note=In retina, is localized in the …
14 | 532697	1	1525	R.SPGPPSPM[+15.99492]VAQGTQT[+203.07937]PHRPSTPR.L	M8(Oxidation / 15.9949); T15(HexNAc / 203.0794)	1	0.00035	0.0095	72.3	72.3	4	651.326	6.09	>sp|O88737|BSN_MOUSE Protein bassoon OS=Mus musculus GN=Bsn PE=1 SV=4	controllerType=0 controllerNumber=1 scan=7421		bd20210216_rb_psd_glcnac_ethcd_fxn_01.7421.7421.4	ethcd	0	0.00069	0	0.00079	3e-05	0.00079	FALSE	Cytoplasm {ECO:0000250|UniProtKB:O88778}. Cell junction, synapse, presynaptic active zone {ECO:0000269|PubMed:12628168, ECO:0000269|PubMed:12628169}. Cytoplasm, cytoskeleton {ECO:0000250|UniProtKB:O88778}. Cytoplasmic vesicle, secretory vesicle, synaptic vesicle membrane {ECO:0000269|PubMed:12628169}; Peripheral membrane protein {ECO:0000250|UniProtKB:O88778}. Note=In retina, is localized in the …
15 | 535978	1	1525	R.S[+203.07937]PGPPSPMVAQGTQTPHRPSTPR.L	S1(HexNAc / 203.0794)	1	1.9e-10	5.2e-09	553.6	78.7	4	647.327	5.2	>sp|O88737|BSN_MOUSE Protein bassoon OS=Mus musculus GN=Bsn PE=1 SV=4	controllerType=0 controllerNumber=1 scan=8836		bd20210216_rb_psd_glcnac_ethcd_fxn_01.8836.8836.4	ethcd	0	0	0	0	1.8e-11	5.1e-10	FALSE	Cytoplasm {ECO:0000250|UniProtKB:O88778}. Cell junction, synapse, presynaptic active zone {ECO:0000269|PubMed:12628168, ECO:0000269|PubMed:12628169}. Cytoplasm, cytoskeleton {ECO:0000250|UniProtKB:O88778}. Cytoplasmic vesicle, secretory vesicle, synaptic vesicle membrane {ECO:0000269|PubMed:12628169}; Peripheral membrane protein {ECO:0000250|UniProtKB:O88778}. Note=In retina, is localized in the …
16 | 535417	1	1525	R.SPGPPSPMVAQGT[+203.07937]QTPHRPSTPR.L	T13(HexNAc / 203.0794)	1	4.9e-06	0.00013	162.8	141.7	4	647.327	4.92	>sp|O88737|BSN_MOUSE Protein bassoon OS=Mus musculus GN=Bsn PE=1 SV=4	controllerType=0 controllerNumber=1 scan=8596		bd20210216_rb_psd_glcnac_ethcd_fxn_01.8596.8596.4	ethcd	0	0	0	0	6.4e-07	1.7e-05	FALSE	Cytoplasm {ECO:0000250|UniProtKB:O88778}. Cell junction, synapse, presynaptic active zone {ECO:0000269|PubMed:12628168, ECO:0000269|PubMed:12628169}. Cytoplasm, cytoskeleton {ECO:0000250|UniProtKB:O88778}. Cytoplasmic vesicle, secretory vesicle, synaptic vesicle membrane {ECO:0000269|PubMed:12628169}; Peripheral membrane protein {ECO:0000250|UniProtKB:O88778}. Note=In retina, is localized in the …
18 | 396973	1	1525	R.SPGPPSPM[+15.99492]VAQGT[+203.07937]QTPHR.P	M8(Oxidation / 15.9949); T13(HexNAc / 203.0794)	1	1.5e-05	0.00042	202.6	28.8	3	688.669	5.54	>sp|O88737|BSN_MOUSE Protein bassoon OS=Mus musculus GN=Bsn PE=1 SV=4	controllerType=0 controllerNumber=1 scan=7364		bd20210216_rb_psd_glcnac_ethcd_fxn_01.7364.7364.3	ethcd	0	0	0	0	1.8e-06	4.6e-05	FALSE	Cytoplasm {ECO:0000250|UniProtKB:O88778}. Cell junction, synapse, presynaptic active zone {ECO:0000269|PubMed:12628168, ECO:0000269|PubMed:12628169}. Cytoplasm, cytoskeleton {ECO:0000250|UniProtKB:O88778}. Cytoplasmic vesicle, secretory vesicle, synaptic vesicle membrane {ECO:0000269|PubMed:12628169}; Peripheral membrane protein {ECO:0000250|UniProtKB:O88778}. Note=In retina, is localized in the …
19 | 402720	1	1525	R.SPGPPSPMVAQGT[+203.07937]QTPHR.P	T13(HexNAc / 203.0794)	1	2.6e-05	0.0007	175.3	36.3	3	683.338	6.17	>sp|O88737|BSN_MOUSE Protein bassoon OS=Mus musculus GN=Bsn PE=1 SV=4	controllerType=0 controllerNumber=1 scan=8934		bd20210216_rb_psd_glcnac_ethcd_fxn_01.8934.8934.3	ethcd	0	0	0	0	2.8e-06	7.4e-05	FALSE	Cytoplasm {ECO:0000250|UniProtKB:O88778}. Cell junction, synapse, presynaptic active zone {ECO:0000269|PubMed:12628168, ECO:0000269|PubMed:12628169}. Cytoplasm, cytoskeleton {ECO:0000250|UniProtKB:O88778}. Cytoplasmic vesicle, secretory vesicle, synaptic vesicle membrane {ECO:0000269|PubMed:12628169}; Peripheral membrane protein {ECO:0000250|UniProtKB:O88778}. Note=In retina, is localized in the …
20 | 711926	1	1548	R.LVWQQSSQEAPIM[+15.99492]VIT[+203.07937]LAS[+203.07937]DASSQTR.M	M13(Oxidation / 15.9949); T16(HexNAc / 203.0794); S19(HexNAc / 203.0794)	2	6.2e-07	1.7e-05	217.4	16	3	1090.21	5.97	>sp|O88737|BSN_MOUSE Protein bassoon OS=Mus musculus GN=Bsn PE=1 SV=4	controllerType=0 controllerNumber=1 scan=21551		bd20210216_rb_psd_glcnac_ethcd_fxn_01.21551.21551.3	ethcd	0	0	0	0	9.1e-08	2.6e-06	FALSE	Cytoplasm {ECO:0000250|UniProtKB:O88778}. Cell junction, synapse, presynaptic active zone {ECO:0000269|PubMed:12628168, ECO:0000269|PubMed:12628169}. Cytoplasm, cytoskeleton {ECO:0000250|UniProtKB:O88778}. Cytoplasmic vesicle, secretory vesicle, synaptic vesicle membrane {ECO:0000269|PubMed:12628169}; Peripheral membrane protein {ECO:0000250|UniProtKB:O88778}. Note=In retina, is localized in the …
21 | 719637	1	1548	R.LVWQQSSQEAPIMVIT[+203.07937]LAS[+203.07937]DASSQTR.M	T16(HexNAc / 203.0794); S19(HexNAc / 203.0794)	2	6.7e-10	1.9e-08	547	24.8	3	1084.88	5.64	>sp|O88737|BSN_MOUSE Protein bassoon OS=Mus musculus GN=Bsn PE=1 SV=4	controllerType=0 controllerNumber=1 scan=23955		bd20210216_rb_psd_glcnac_ethcd_fxn_01.23955.23955.3	ethcd	0	0	0	0	1.2e-10	3.6e-09	FALSE	Cytoplasm {ECO:0000250|UniProtKB:O88778}. Cell junction, synapse, presynaptic active zone {ECO:0000269|PubMed:12628168, ECO:0000269|PubMed:12628169}. Cytoplasm, cytoskeleton {ECO:0000250|UniProtKB:O88778}. Cytoplasmic vesicle, secretory vesicle, synaptic vesicle membrane {ECO:0000269|PubMed:12628169}; Peripheral membrane protein {ECO:0000250|UniProtKB:O88778}. Note=In retina, is localized in the …
22 | 722268	1	1548	R.LVWQQSS[+203.07937]QEAPIMVIT[+203.07937]LASDASSQTR.M	S7(HexNAc / 203.0794); T16(HexNAc / 203.0794)	2	9.7e-07	2.7e-05	178.5	18.7	3	1084.88	5.52	>sp|O88737|BSN_MOUSE Protein bassoon OS=Mus musculus GN=Bsn PE=1 SV=4	controllerType=0 controllerNumber=1 scan=24572		bd20210216_rb_psd_glcnac_ethcd_fxn_01.24572.24572.3	ethcd	0	0	0	0	1.4e-07	4e-06	FALSE	Cytoplasm {ECO:0000250|UniProtKB:O88778}. Cell junction, synapse, presynaptic active zone {ECO:0000269|PubMed:12628168, ECO:0000269|PubMed:12628169}. Cytoplasm, cytoskeleton {ECO:0000250|UniProtKB:O88778}. Cytoplasmic vesicle, secretory vesicle, synaptic vesicle membrane {ECO:0000269|PubMed:12628169}; Peripheral membrane protein {ECO:0000250|UniProtKB:O88778}. Note=In retina, is localized in the …
23 | 741629	1	1548	R.LVWQQSSQEAPIMVITLASDAS[+203.07937]S[+203.07937]QTR.M	S22(HexNAc / 203.0794); S23(HexNAc / 203.0794)	2	0.00056	0.015	51	4.6	3	1084.88	8.11	>sp|O88737|BSN_MOUSE Protein bassoon OS=Mus musculus GN=Bsn PE=1 SV=4	controllerType=0 controllerNumber=1 scan=31592		bd20210216_rb_psd_glcnac_ethcd_fxn_01.31592.31592.4	ethcd	0	0.0018	0	0.0021	6.8e-05	0.0018	FALSE	Cytoplasm {ECO:0000250|UniProtKB:O88778}. Cell junction, synapse, presynaptic active zone {ECO:0000269|PubMed:12628168, ECO:0000269|PubMed:12628169}. Cytoplasm, cytoskeleton {ECO:0000250|UniProtKB:O88778}. Cytoplasmic vesicle, secretory vesicle, synaptic vesicle membrane {ECO:0000269|PubMed:12628169}; Peripheral membrane protein {ECO:0000250|UniProtKB:O88778}. Note=In retina, is localized in the …
24 | 651438	1	1548	R.LVWQQSSQEAPIMVIT[+203.07937]LASDASSQTR.M	T16(HexNAc / 203.0794)	1	1.2e-09	3.3e-08	410.3	17.5	3	1017.18	6.02	>sp|O88737|BSN_MOUSE Protein bassoon OS=Mus musculus GN=Bsn PE=1 SV=4	controllerType=0 controllerNumber=1 scan=25122		bd20210216_rb_psd_glcnac_ethcd_fxn_01.25122.25122.3	ethcd	0	0	0	0	2.2e-10	6.5e-09	FALSE	Cytoplasm {ECO:0000250|UniProtKB:O88778}. Cell junction, synapse, presynaptic active zone {ECO:0000269|PubMed:12628168, ECO:0000269|PubMed:12628169}. Cytoplasm, cytoskeleton {ECO:0000250|UniProtKB:O88778}. Cytoplasmic vesicle, secretory vesicle, synaptic vesicle membrane {ECO:0000269|PubMed:12628169}; Peripheral membrane protein {ECO:0000250|UniProtKB:O88778}. Note=In retina, is localized in the …
25 | 646994	1	1548	R.LVWQQS[+203.07937]SQEAPIMVITLASDASSQTR.M	S6(HexNAc / 203.0794)	1	2.8e-05	0.00078	91.9	1.8	2	1525.27	5.73	>sp|O88737|BSN_MOUSE Protein bassoon OS=Mus musculus GN=Bsn PE=1 SV=4	controllerType=0 controllerNumber=1 scan=23979		bd20210216_rb_psd_glcnac_ethcd_fxn_01.23979.23979.2	ethcd	0	0	0	0	3.1e-06	8.2e-05	FALSE	Cytoplasm {ECO:0000250|UniProtKB:O88778}. Cell junction, synapse, presynaptic active zone {ECO:0000269|PubMed:12628168, ECO:0000269|PubMed:12628169}. Cytoplasm, cytoskeleton {ECO:0000250|UniProtKB:O88778}. Cytoplasmic vesicle, secretory vesicle, synaptic vesicle membrane {ECO:0000269|PubMed:12628169}; Peripheral membrane protein {ECO:0000250|UniProtKB:O88778}. Note=In retina, is localized in the …
26 | 639936	1	1673	R.TAVKPTPIILT[+203.07937]DQGM[+15.99492]DLTSLAVEAR.K	T11(HexNAc / 203.0794); M15(Oxidation / 15.9949)	1	2.7e-07	7.5e-06	167	54.3	3	953.845	6.46	>sp|O88737|BSN_MOUSE Protein bassoon OS=Mus musculus GN=Bsn PE=1 SV=4	controllerType=0 controllerNumber=1 scan=21515		bd20210216_rb_psd_glcnac_ethcd_fxn_01.21515.21515.3	ethcd	0	0	0	0	4.2e-08	1.2e-06	FALSE	Cytoplasm {ECO:0000250|UniProtKB:O88778}. Cell junction, synapse, presynaptic active zone {ECO:0000269|PubMed:12628168, ECO:0000269|PubMed:12628169}. Cytoplasm, cytoskeleton {ECO:0000250|UniProtKB:O88778}. Cytoplasmic vesicle, secretory vesicle, synaptic vesicle membrane {ECO:0000269|PubMed:12628169}; Peripheral membrane protein {ECO:0000250|UniProtKB:O88778}. Note=In retina, is localized in the …
27 | 896136	1	1710	R.QSTAVQPLVINLNAQEQTHTFLATAT[+203.07937]T[+203.07937]VSIT[+203.07937]MASSVLM[+15.99492]AQQK.Q	T26(HexNAc / 203.0794); T27(HexNAc / 203.0794); T31(HexNAc / 203.0794); M38(Oxidation / 15.9949)	3	3.2e-16	8.8e-15	866.8	17.7	4	1275.15	5.76	>sp|O88737|BSN_MOUSE Protein bassoon OS=Mus musculus GN=Bsn PE=1 SV=4	controllerType=0 controllerNumber=1 scan=27134		bd20210216_rb_psd_glcnac_ethcd_fxn_01.27134.27134.4	ethcd	0	0	0	0	3.7e-17	7e-16	FALSE	Cytoplasm {ECO:0000250|UniProtKB:O88778}. Cell junction, synapse, presynaptic active zone {ECO:0000269|PubMed:12628168, ECO:0000269|PubMed:12628169}. Cytoplasm, cytoskeleton {ECO:0000250|UniProtKB:O88778}. Cytoplasmic vesicle, secretory vesicle, synaptic vesicle membrane {ECO:0000269|PubMed:12628169}; Peripheral membrane protein {ECO:0000250|UniProtKB:O88778}. Note=In retina, is localized in the …
28 | 895536	1	1710	R.QSTAVQPLVINLNAQEQTHTFLATAT[+203.07937]T[+203.07937]VSIT[+203.07937]M[+15.99492]ASSVLMAQQK.Q	T26(HexNAc / 203.0794); T27(HexNAc / 203.0794); T31(HexNAc / 203.0794); M32(Oxidation / 15.9949)	3	3.2e-11	8.9e-10	616.5	26.2	4	1275.15	6.34	>sp|O88737|BSN_MOUSE Protein bassoon OS=Mus musculus GN=Bsn PE=1 SV=4	controllerType=0 controllerNumber=1 scan=26872		bd20210216_rb_psd_glcnac_ethcd_fxn_01.26872.26872.4	ethcd	0	0	0	0	3.1e-12	8.5e-11	FALSE	Cytoplasm {ECO:0000250|UniProtKB:O88778}. Cell junction, synapse, presynaptic active zone {ECO:0000269|PubMed:12628168, ECO:0000269|PubMed:12628169}. Cytoplasm, cytoskeleton {ECO:0000250|UniProtKB:O88778}. Cytoplasmic vesicle, secretory vesicle, synaptic vesicle membrane {ECO:0000269|PubMed:12628169}; Peripheral membrane protein {ECO:0000250|UniProtKB:O88778}. Note=In retina, is localized in the …
29 | 898016	1	1710	R.QSTAVQPLVINLNAQEQTHTFLATAT[+203.07937]T[+203.07937]VSIT[+203.07937]MASSVLM[+15.99492]AQQK.Q	T26(HexNAc / 203.0794); T27(HexNAc / 203.0794); T31(HexNAc / 203.0794); M38(Oxidation / 15.9949)	3	9e-07	2.5e-05	248.7	5.7	4	1275.15	7.97	>sp|O88737|BSN_MOUSE Protein bassoon OS=Mus musculus GN=Bsn PE=1 SV=4	controllerType=0 controllerNumber=1 scan=27952		bd20210216_rb_psd_glcnac_ethcd_fxn_01.27952.27952.4	ethcd	0	0	0	0	1.4e-07	3.7e-06	FALSE	Cytoplasm {ECO:0000250|UniProtKB:O88778}. Cell junction, synapse, presynaptic active zone {ECO:0000269|PubMed:12628168, ECO:0000269|PubMed:12628169}. Cytoplasm, cytoskeleton {ECO:0000250|UniProtKB:O88778}. Cytoplasmic vesicle, secretory vesicle, synaptic vesicle membrane {ECO:0000269|PubMed:12628169}; Peripheral membrane protein {ECO:0000250|UniProtKB:O88778}. Note=In retina, is localized in the …
30 | 897016	1	1710	R.QSTAVQPLVINLNAQEQTHTFLATAT[+203.07937]T[+203.07937]VSIT[+203.07937]MASSVLM[+15.99492]AQQK.Q	T26(HexNAc / 203.0794); T27(HexNAc / 203.0794); T31(HexNAc / 203.0794); M38(Oxidation / 15.9949)	3	3.3e-06	9e-05	120.6	0	4	1275.15	6.15	>sp|O88737|BSN_MOUSE Protein bassoon OS=Mus musculus GN=Bsn PE=1 SV=4	controllerType=0 controllerNumber=1 scan=27404		bd20210216_rb_psd_glcnac_ethcd_fxn_01.27404.27404.4	ethcd	0	0	0	0	4.3e-07	1.2e-05	FALSE	Cytoplasm {ECO:0000250|UniProtKB:O88778}. Cell junction, synapse, presynaptic active zone {ECO:0000269|PubMed:12628168, ECO:0000269|PubMed:12628169}. Cytoplasm, cytoskeleton {ECO:0000250|UniProtKB:O88778}. Cytoplasmic vesicle, secretory vesicle, synaptic vesicle membrane {ECO:0000269|PubMed:12628169}; Peripheral membrane protein {ECO:0000250|UniProtKB:O88778}. Note=In retina, is localized in the …
31 | 868618	1	1710	R.QSTAVQPLVINLNAQEQTHTFLATAT[+203.07937]T[+203.07937]VSIT[+203.07937]MASSVLMAQQK.Q	T26(HexNAc / 203.0794); T27(HexNAc / 203.0794); T31(HexNAc / 203.0794)	3	2.9e-09	7.9e-08	461.2	17.5	4	1271.15	6.61	>sp|O88737|BSN_MOUSE Protein bassoon OS=Mus musculus GN=Bsn PE=1 SV=4	controllerType=0 controllerNumber=1 scan=28218		bd20210216_rb_psd_glcnac_ethcd_fxn_01.28218.28218.4	ethcd	0	0	0	0	3.7e-10	1.1e-08	FALSE	Cytoplasm {ECO:0000250|UniProtKB:O88778}. Cell junction, synapse, presynaptic active zone {ECO:0000269|PubMed:12628168, ECO:0000269|PubMed:12628169}. Cytoplasm, cytoskeleton {ECO:0000250|UniProtKB:O88778}. Cytoplasmic vesicle, secretory vesicle, synaptic vesicle membrane {ECO:0000269|PubMed:12628169}; Peripheral membrane protein {ECO:0000250|UniProtKB:O88778}. Note=In retina, is localized in the …
32 | 869378	1	1710	R.QSTAVQPLVINLNAQEQTHTFLATAT[+203.07937]T[+203.07937]VSIT[+203.07937]MASSVLMAQQK.Q	T26(HexNAc / 203.0794); T27(HexNAc / 203.0794); T31(HexNAc / 203.0794)	3	1.1e-05	0.00031	156.8	10	4	1271.15	7.18	>sp|O88737|BSN_MOUSE Protein bassoon OS=Mus musculus GN=Bsn PE=1 SV=4	controllerType=0 controllerNumber=1 scan=28473		bd20210216_rb_psd_glcnac_ethcd_fxn_01.28473.28473.4	ethcd	0	0	0	0	1.3e-06	3.5e-05	FALSE	Cytoplasm {ECO:0000250|UniProtKB:O88778}. Cell junction, synapse, presynaptic active zone {ECO:0000269|PubMed:12628168, ECO:0000269|PubMed:12628169}. Cytoplasm, cytoskeleton {ECO:0000250|UniProtKB:O88778}. Cytoplasmic vesicle, secretory vesicle, synaptic vesicle membrane {ECO:0000269|PubMed:12628169}; Peripheral membrane protein {ECO:0000250|UniProtKB:O88778}. Note=In retina, is localized in the …
33 | 867778	1	1710	R.QSTAVQPLVINLNAQEQTHT[+203.07937]FLATAT[+203.07937]TVSIT[+203.07937]MASSVLMAQQK.Q	T20(HexNAc / 203.0794); T26(HexNAc / 203.0794); T31(HexNAc / 203.0794)	3	3.2e-06	8.9e-05	133.6	0.3	4	1271.15	5.74	>sp|O88737|BSN_MOUSE Protein bassoon OS=Mus musculus GN=Bsn PE=1 SV=4	controllerType=0 controllerNumber=1 scan=27966		bd20210216_rb_psd_glcnac_ethcd_fxn_01.27966.27966.4	ethcd	0	0	0	0	4.2e-07	1.1e-05	FALSE	Cytoplasm {ECO:0000250|UniProtKB:O88778}. Cell junction, synapse, presynaptic active zone {ECO:0000269|PubMed:12628168, ECO:0000269|PubMed:12628169}. Cytoplasm, cytoskeleton {ECO:0000250|UniProtKB:O88778}. Cytoplasmic vesicle, secretory vesicle, synaptic vesicle membrane {ECO:0000269|PubMed:12628169}; Peripheral membrane protein {ECO:0000250|UniProtKB:O88778}. Note=In retina, is localized in the …
34 | 862419	1	1710	R.QSTAVQPLVINLNAQEQTHTFLATATTVS[+203.07937]IT[+203.07937]M[+15.99492]ASSVLM[+15.99492]AQQK.Q	S29(HexNAc / 203.0794); T31(HexNAc / 203.0794); M32(Oxidation / 15.9949); M38(Oxidation / 15.9949)	2	0.00058	0.016	57.5	15.4	4	1228.38	7.7	>sp|O88737|BSN_MOUSE Protein bassoon OS=Mus musculus GN=Bsn PE=1 SV=4	controllerType=0 controllerNumber=1 scan=25741		bd20210216_rb_psd_glcnac_ethcd_fxn_01.25741.25741.4	ethcd	0	0.0018	0	0.002	7.4e-05	0.0018	FALSE	Cytoplasm {ECO:0000250|UniProtKB:O88778}. Cell junction, synapse, presynaptic active zone {ECO:0000269|PubMed:12628168, ECO:0000269|PubMed:12628169}. Cytoplasm, cytoskeleton {ECO:0000250|UniProtKB:O88778}. Cytoplasmic vesicle, secretory vesicle, synaptic vesicle membrane {ECO:0000269|PubMed:12628169}; Peripheral membrane protein {ECO:0000250|UniProtKB:O88778}. Note=In retina, is localized in the …
35 | 868538	1	1710	R.QSTAVQPLVINLNAQEQTHTFLATAT[+203.07937]T[+203.07937]VSITMASSVLMAQQK.Q	T26(HexNAc / 203.0794); T27(HexNAc / 203.0794)	2	7.1e-06	0.0002	158.4	1.2	3	1626.85	9.31	>sp|O88737|BSN_MOUSE Protein bassoon OS=Mus musculus GN=Bsn PE=1 SV=4	controllerType=0 controllerNumber=1 scan=28203		bd20210216_rb_psd_glcnac_ethcd_fxn_01.28203.28203.3	ethcd	0	0	0	0	8.7e-07	2.4e-05	FALSE	Cytoplasm {ECO:0000250|UniProtKB:O88778}. Cell junction, synapse, presynaptic active zone {ECO:0000269|PubMed:12628168, ECO:0000269|PubMed:12628169}. Cytoplasm, cytoskeleton {ECO:0000250|UniProtKB:O88778}. Cytoplasmic vesicle, secretory vesicle, synaptic vesicle membrane {ECO:0000269|PubMed:12628169}; Peripheral membrane protein {ECO:0000250|UniProtKB:O88778}. Note=In retina, is localized in the …
36 | 695143	1	1819	R.RDILIT[+203.07937]QMGT[+203.07937]AQGVGLKPGPVPEPGAEPHR.A	T6(HexNAc / 203.0794); T10(HexNAc / 203.0794)	2	3.9e-09	1.1e-07	349.6	349.6	5	706.373	5.23	>sp|O88737|BSN_MOUSE Protein bassoon OS=Mus musculus GN=Bsn PE=1 SV=4	controllerType=0 controllerNumber=1 scan=15936		bd20210216_rb_psd_glcnac_ethcd_fxn_01.15936.15936.5	ethcd	0	0	0	0	4.7e-10	1.4e-08	FALSE	Cytoplasm {ECO:0000250|UniProtKB:O88778}. Cell junction, synapse, presynaptic active zone {ECO:0000269|PubMed:12628168, ECO:0000269|PubMed:12628169}. Cytoplasm, cytoskeleton {ECO:0000250|UniProtKB:O88778}. Cytoplasmic vesicle, secretory vesicle, synaptic vesicle membrane {ECO:0000269|PubMed:12628169}; Peripheral membrane protein {ECO:0000250|UniProtKB:O88778}. Note=In retina, is localized in the …
37 | 703982	1	1820	R.DILIT[+203.07937]QMGTAQGVGLKPGPVPEPGAEPHR.A	T5(HexNAc / 203.0794)	1	3.5e-18	9.6e-17	850	28.7	4	792.919	5.46	>sp|O88737|BSN_MOUSE Protein bassoon OS=Mus musculus GN=Bsn PE=1 SV=4	controllerType=0 controllerNumber=1 scan=19185		bd20210216_rb_psd_glcnac_ethcd_fxn_01.19185.19185.4	ethcd	0	0	0	0	5e-19	1.3e-17	FALSE	Cytoplasm {ECO:0000250|UniProtKB:O88778}. Cell junction, synapse, presynaptic active zone {ECO:0000269|PubMed:12628168, ECO:0000269|PubMed:12628169}. Cytoplasm, cytoskeleton {ECO:0000250|UniProtKB:O88778}. Cytoplasmic vesicle, secretory vesicle, synaptic vesicle membrane {ECO:0000269|PubMed:12628169}; Peripheral membrane protein {ECO:0000250|UniProtKB:O88778}. Note=In retina, is localized in the …
38 | 540058	1	1962	R.T[+203.07937]QGVVGPGPHEEQRPYPQGLPGR.L	T1(HexNAc / 203.0794)	1	3.6e-17	9.9e-16	800.3	800.3	4	665.59	5.4	>sp|O88737|BSN_MOUSE Protein bassoon OS=Mus musculus GN=Bsn PE=1 SV=4	controllerType=0 controllerNumber=1 scan=10464		bd20210216_rb_psd_glcnac_ethcd_fxn_01.10464.10464.4	ethcd	0	0	0	0	5.1e-18	1.3e-16	FALSE	Cytoplasm {ECO:0000250|UniProtKB:O88778}. Cell junction, synapse, presynaptic active zone {ECO:0000269|PubMed:12628168, ECO:0000269|PubMed:12628169}. Cytoplasm, cytoskeleton {ECO:0000250|UniProtKB:O88778}. Cytoplasmic vesicle, secretory vesicle, synaptic vesicle membrane {ECO:0000269|PubMed:12628169}; Peripheral membrane protein {ECO:0000250|UniProtKB:O88778}. Note=In retina, is localized in the …
42 | 217077	1	2016	R.DSAVDLSS[+203.07937]LK.H	S8(HexNAc / 203.0794)	1	1.7e-05	0.00047	121.6	35.8	2	619.315	5.89	>sp|O88737|BSN_MOUSE Protein bassoon OS=Mus musculus GN=Bsn PE=1 SV=4	controllerType=0 controllerNumber=1 scan=12238		bd20210216_rb_psd_glcnac_ethcd_fxn_01.12238.12238.2	ethcd	0	0	0	0	2e-06	5.4e-05	FALSE	Cytoplasm {ECO:0000250|UniProtKB:O88778}. Cell junction, synapse, presynaptic active zone {ECO:0000269|PubMed:12628168, ECO:0000269|PubMed:12628169}. Cytoplasm, cytoskeleton {ECO:0000250|UniProtKB:O88778}. Cytoplasmic vesicle, secretory vesicle, synaptic vesicle membrane {ECO:0000269|PubMed:12628169}; Peripheral membrane protein {ECO:0000250|UniProtKB:O88778}. Note=In retina, is localized in the …
43 | 210621	1	2026	K.HSYS[+203.07937]LGFADGR.Y	S4(HexNAc / 203.0794)	1	1.2e-05	0.00033	224.9	7	3	471.556	7.02	>sp|O88737|BSN_MOUSE Protein bassoon OS=Mus musculus GN=Bsn PE=1 SV=4	controllerType=0 controllerNumber=1 scan=10301		bd20210216_rb_psd_glcnac_ethcd_fxn_01.10301.10301.3	ethcd	0	0	0	0	1.4e-06	3.7e-05	FALSE	Cytoplasm {ECO:0000250|UniProtKB:O88778}. Cell junction, synapse, presynaptic active zone {ECO:0000269|PubMed:12628168, ECO:0000269|PubMed:12628169}. Cytoplasm, cytoskeleton {ECO:0000250|UniProtKB:O88778}. Cytoplasmic vesicle, secretory vesicle, synaptic vesicle membrane {ECO:0000269|PubMed:12628169}; Peripheral membrane protein {ECO:0000250|UniProtKB:O88778}. Note=In retina, is localized in the …
47 | 491851	1	2082	R.GDAVGFQEASLAQYSAT[+203.07937]T[+203.07937]AR.E	T17(HexNAc / 203.0794); T18(HexNAc / 203.0794)	2	6.8e-07	1.9e-05	307	55	3	817.054	5.04	>sp|O88737|BSN_MOUSE Protein bassoon OS=Mus musculus GN=Bsn PE=1 SV=4	controllerType=0 controllerNumber=1 scan=17454		bd20210216_rb_psd_glcnac_ethcd_fxn_01.17454.17454.3	ethcd	0	0	0	0	1e-07	2.9e-06	FALSE	Cytoplasm {ECO:0000250|UniProtKB:O88778}. Cell junction, synapse, presynaptic active zone {ECO:0000269|PubMed:12628168, ECO:0000269|PubMed:12628169}. Cytoplasm, cytoskeleton {ECO:0000250|UniProtKB:O88778}. Cytoplasmic vesicle, secretory vesicle, synaptic vesicle membrane {ECO:0000269|PubMed:12628169}; Peripheral membrane protein {ECO:0000250|UniProtKB:O88778}. Note=In retina, is localized in the …
48 | 492464	1	2082	R.GDAVGFQEASLAQYSAT[+203.07937]T[+203.07937]AR.E	T17(HexNAc / 203.0794); T18(HexNAc / 203.0794)	2	1.1e-06	3.1e-05	271.3	43.8	3	817.054	5.11	>sp|O88737|BSN_MOUSE Protein bassoon OS=Mus musculus GN=Bsn PE=1 SV=4	controllerType=0 controllerNumber=1 scan=17718		bd20210216_rb_psd_glcnac_ethcd_fxn_01.17718.17718.3	ethcd	0	0	0	0	1.7e-07	4.6e-06	FALSE	Cytoplasm {ECO:0000250|UniProtKB:O88778}. Cell junction, synapse, presynaptic active zone {ECO:0000269|PubMed:12628168, ECO:0000269|PubMed:12628169}. Cytoplasm, cytoskeleton {ECO:0000250|UniProtKB:O88778}. Cytoplasmic vesicle, secretory vesicle, synaptic vesicle membrane {ECO:0000269|PubMed:12628169}; Peripheral membrane protein {ECO:0000250|UniProtKB:O88778}. Note=In retina, is localized in the …
49 | 491308	1	2082	R.GDAVGFQEASLAQYSAT[+203.07937]T[+203.07937]AR.E	T17(HexNAc / 203.0794); T18(HexNAc / 203.0794)	2	8.9e-06	0.00024	225.1	25.9	3	817.054	4.74	>sp|O88737|BSN_MOUSE Protein bassoon OS=Mus musculus GN=Bsn PE=1 SV=4	controllerType=0 controllerNumber=1 scan=17216		bd20210216_rb_psd_glcnac_ethcd_fxn_01.17216.17216.3	ethcd	0	0	0	0	1.1e-06	2.9e-05	FALSE	Cytoplasm {ECO:0000250|UniProtKB:O88778}. Cell junction, synapse, presynaptic active zone {ECO:0000269|PubMed:12628168, ECO:0000269|PubMed:12628169}. Cytoplasm, cytoskeleton {ECO:0000250|UniProtKB:O88778}. Cytoplasmic vesicle, secretory vesicle, synaptic vesicle membrane {ECO:0000269|PubMed:12628169}; Peripheral membrane protein {ECO:0000250|UniProtKB:O88778}. Note=In retina, is localized in the …
50 | 490794	1	2082	R.GDAVGFQEASLAQYSAT[+203.07937]T[+203.07937]AR.E	T17(HexNAc / 203.0794); T18(HexNAc / 203.0794)	2	4.9e-05	0.0014	192.7	22.8	3	817.055	5.26	>sp|O88737|BSN_MOUSE Protein bassoon OS=Mus musculus GN=Bsn PE=1 SV=4	controllerType=0 controllerNumber=1 scan=16958		bd20210216_rb_psd_glcnac_ethcd_fxn_01.16958.16958.3	ethcd	0	0	0	0	5e-06	0.00013	FALSE	Cytoplasm {ECO:0000250|UniProtKB:O88778}. Cell junction, synapse, presynaptic active zone {ECO:0000269|PubMed:12628168, ECO:0000269|PubMed:12628169}. Cytoplasm, cytoskeleton {ECO:0000250|UniProtKB:O88778}. Cytoplasmic vesicle, secretory vesicle, synaptic vesicle membrane {ECO:0000269|PubMed:12628169}; Peripheral membrane protein {ECO:0000250|UniProtKB:O88778}. Note=In retina, is localized in the …
51 | 494371	1	2082	R.GDAVGFQEASLAQYSAT[+203.07937]T[+203.07937]AR.E	T17(HexNAc / 203.0794); T18(HexNAc / 203.0794)	2	5.7e-05	0.0016	135.6	13.5	3	817.056	6.53	>sp|O88737|BSN_MOUSE Protein bassoon OS=Mus musculus GN=Bsn PE=1 SV=4	controllerType=0 controllerNumber=1 scan=18771		bd20210216_rb_psd_glcnac_ethcd_fxn_01.18771.18771.3	ethcd	0	0	0	0	5.9e-06	0.00016	FALSE	Cytoplasm {ECO:0000250|UniProtKB:O88778}. Cell junction, synapse, presynaptic active zone {ECO:0000269|PubMed:12628168, ECO:0000269|PubMed:12628169}. Cytoplasm, cytoskeleton {ECO:0000250|UniProtKB:O88778}. Cytoplasmic vesicle, secretory vesicle, synaptic vesicle membrane {ECO:0000269|PubMed:12628169}; Peripheral membrane protein {ECO:0000250|UniProtKB:O88778}. Note=In retina, is localized in the …
52 | 496949	1	2082	R.GDAVGFQEASLAQYSAT[+203.07937]T[+203.07937]AR.E	T17(HexNAc / 203.0794); T18(HexNAc / 203.0794)	2	5.7e-05	0.0016	125.1	20.8	3	817.055	6.01	>sp|O88737|BSN_MOUSE Protein bassoon OS=Mus musculus GN=Bsn PE=1 SV=4	controllerType=0 controllerNumber=1 scan=19595		bd20210216_rb_psd_glcnac_ethcd_fxn_01.19595.19595.3	ethcd	0	0	0	0	5.9e-06	0.00016	FALSE	Cytoplasm {ECO:0000250|UniProtKB:O88778}. Cell junction, synapse, presynaptic active zone {ECO:0000269|PubMed:12628168, ECO:0000269|PubMed:12628169}. Cytoplasm, cytoskeleton {ECO:0000250|UniProtKB:O88778}. Cytoplasmic vesicle, secretory vesicle, synaptic vesicle membrane {ECO:0000269|PubMed:12628169}; Peripheral membrane protein {ECO:0000250|UniProtKB:O88778}. Note=In retina, is localized in the …
53 | 493376	1	2082	R.GDAVGFQEASLAQYSAT[+203.07937]T[+203.07937]AR.E	T17(HexNAc / 203.0794); T18(HexNAc / 203.0794)	2	0.00048	0.013	77.9	24.6	3	817.056	6.68	>sp|O88737|BSN_MOUSE Protein bassoon OS=Mus musculus GN=Bsn PE=1 SV=4	controllerType=0 controllerNumber=1 scan=18240		bd20210216_rb_psd_glcnac_ethcd_fxn_01.18240.18240.3	ethcd	0	0.00065	0	0	4.8e-05	0.00079	FALSE	Cytoplasm {ECO:0000250|UniProtKB:O88778}. Cell junction, synapse, presynaptic active zone {ECO:0000269|PubMed:12628168, ECO:0000269|PubMed:12628169}. Cytoplasm, cytoskeleton {ECO:0000250|UniProtKB:O88778}. Cytoplasmic vesicle, secretory vesicle, synaptic vesicle membrane {ECO:0000269|PubMed:12628169}; Peripheral membrane protein {ECO:0000250|UniProtKB:O88778}. Note=In retina, is localized in the …
54 | 495427	1	2082	R.GDAVGFQEASLAQYSAT[+203.07937]T[+203.07937]AR.E	T17(HexNAc / 203.0794); T18(HexNAc / 203.0794)	2	0.017	0.18	39.9	13.9	3	817.056	7.28	>sp|O88737|BSN_MOUSE Protein bassoon OS=Mus musculus GN=Bsn PE=1 SV=4	controllerType=0 controllerNumber=1 scan=19046		bd20210216_rb_psd_glcnac_ethcd_fxn_01.19046.19046.3	ethcd	0.003	0.0099	0	0	0.003	0.0099	FALSE	Cytoplasm {ECO:0000250|UniProtKB:O88778}. Cell junction, synapse, presynaptic active zone {ECO:0000269|PubMed:12628168, ECO:0000269|PubMed:12628169}. Cytoplasm, cytoskeleton {ECO:0000250|UniProtKB:O88778}. Cytoplasmic vesicle, secretory vesicle, synaptic vesicle membrane {ECO:0000269|PubMed:12628169}; Peripheral membrane protein {ECO:0000250|UniProtKB:O88778}. Note=In retina, is localized in the …
55 | 492916	1	2082	R.GDAVGFQEASLAQYSAT[+203.07937]T[+203.07937]AR.E	T17(HexNAc / 203.0794); T18(HexNAc / 203.0794)	2	0.00057	0.016	69	21.3	3	817.056	7.28	>sp|O88737|BSN_MOUSE Protein bassoon OS=Mus musculus GN=Bsn PE=1 SV=4	controllerType=0 controllerNumber=1 scan=17973		bd20210216_rb_psd_glcnac_ethcd_fxn_01.17973.17973.3	ethcd	0	0.0018	0	0	7.3e-05	0.0018	FALSE	Cytoplasm {ECO:0000250|UniProtKB:O88778}. Cell junction, synapse, presynaptic active zone {ECO:0000269|PubMed:12628168, ECO:0000269|PubMed:12628169}. Cytoplasm, cytoskeleton {ECO:0000250|UniProtKB:O88778}. Cytoplasmic vesicle, secretory vesicle, synaptic vesicle membrane {ECO:0000269|PubMed:12628169}; Peripheral membrane protein {ECO:0000250|UniProtKB:O88778}. Note=In retina, is localized in the …
56 | 498920	1	2082	R.GDAVGFQEASLAQYS[+203.07937]AT[+203.07937]TAR.E	S15(HexNAc / 203.0794); T17(HexNAc / 203.0794)	2	0.00049	0.013	54.5	1.2	3	817.055	5.86	>sp|O88737|BSN_MOUSE Protein bassoon OS=Mus musculus GN=Bsn PE=1 SV=4	controllerType=0 controllerNumber=1 scan=20382		bd20210216_rb_psd_glcnac_ethcd_fxn_01.20382.20382.3	ethcd	0	0.00064	0	0.00073	5e-05	0.00079	FALSE	Cytoplasm {ECO:0000250|UniProtKB:O88778}. Cell junction, synapse, presynaptic active zone {ECO:0000269|PubMed:12628168, ECO:0000269|PubMed:12628169}. Cytoplasm, cytoskeleton {ECO:0000250|UniProtKB:O88778}. Cytoplasmic vesicle, secretory vesicle, synaptic vesicle membrane {ECO:0000269|PubMed:12628169}; Peripheral membrane protein {ECO:0000250|UniProtKB:O88778}. Note=In retina, is localized in the …
57 | 498333	1	2082	R.GDAVGFQEASLAQYSAT[+203.07937]T[+203.07937]AR.E	T17(HexNAc / 203.0794); T18(HexNAc / 203.0794)	2	0.00057	0.016	65.4	3.8	3	817.054	4.96	>sp|O88737|BSN_MOUSE Protein bassoon OS=Mus musculus GN=Bsn PE=1 SV=4	controllerType=0 controllerNumber=1 scan=20120		bd20210216_rb_psd_glcnac_ethcd_fxn_01.20120.20120.3	ethcd	0	0.0018	0	0	7e-05	0.0018	FALSE	Cytoplasm {ECO:0000250|UniProtKB:O88778}. Cell junction, synapse, presynaptic active zone {ECO:0000269|PubMed:12628168, ECO:0000269|PubMed:12628169}. Cytoplasm, cytoskeleton {ECO:0000250|UniProtKB:O88778}. Cytoplasmic vesicle, secretory vesicle, synaptic vesicle membrane {ECO:0000269|PubMed:12628169}; Peripheral membrane protein {ECO:0000250|UniProtKB:O88778}. Note=In retina, is localized in the …
58 | 499759	1	2082	R.GDAVGFQEASLAQYSAT[+203.07937]T[+203.07937]AR.E	T17(HexNAc / 203.0794); T18(HexNAc / 203.0794)	2	0.012	0.13	10.5	10.2	3	817.055	5.56	>sp|O88737|BSN_MOUSE Protein bassoon OS=Mus musculus GN=Bsn PE=1 SV=4	controllerType=0 controllerNumber=1 scan=20924		bd20210216_rb_psd_glcnac_ethcd_fxn_01.20924.20924.3	ethcd	0.0026	0.0064	0	0	0.0027	0.0065	FALSE	Cytoplasm {ECO:0000250|UniProtKB:O88778}. Cell junction, synapse, presynaptic active zone {ECO:0000269|PubMed:12628168, ECO:0000269|PubMed:12628169}. Cytoplasm, cytoskeleton {ECO:0000250|UniProtKB:O88778}. Cytoplasmic vesicle, secretory vesicle, synaptic vesicle membrane {ECO:0000269|PubMed:12628169}; Peripheral membrane protein {ECO:0000250|UniProtKB:O88778}. Note=In retina, is localized in the …
59 | 493807	1	2082	R.GDAVGFQEASLAQYSAT[+203.07937]T[+203.07937]AR.E	T17(HexNAc / 203.0794); T18(HexNAc / 203.0794)	2	0.031	0.27	23.4	14.8	3	817.057	8.1	>sp|O88737|BSN_MOUSE Protein bassoon OS=Mus musculus GN=Bsn PE=1 SV=4	controllerType=0 controllerNumber=1 scan=18512		bd20210216_rb_psd_glcnac_ethcd_fxn_01.18512.18512.3	ethcd	0.0036	0.013	0	0	0.0036	0.013	FALSE	Cytoplasm {ECO:0000250|UniProtKB:O88778}. Cell junction, synapse, presynaptic active zone {ECO:0000269|PubMed:12628168, ECO:0000269|PubMed:12628169}. Cytoplasm, cytoskeleton {ECO:0000250|UniProtKB:O88778}. Cytoplasmic vesicle, secretory vesicle, synaptic vesicle membrane {ECO:0000269|PubMed:12628169}; Peripheral membrane protein {ECO:0000250|UniProtKB:O88778}. Note=In retina, is localized in the …
60 | 499400	1	2082	R.GDAVGFQEASLAQYS[+203.07937]AT[+203.07937]TAR.E	S15(HexNAc / 203.0794); T17(HexNAc / 203.0794)	2	0.013	0.13	5.1	1.2	3	817.055	6.24	>sp|O88737|BSN_MOUSE Protein bassoon OS=Mus musculus GN=Bsn PE=1 SV=4	controllerType=0 controllerNumber=1 scan=20666		bd20210216_rb_psd_glcnac_ethcd_fxn_01.20666.20666.3	ethcd	0.0026	0.0064	0	0.00073	0.0027	0.0065	FALSE	Cytoplasm {ECO:0000250|UniProtKB:O88778}. Cell junction, synapse, presynaptic active zone {ECO:0000269|PubMed:12628168, ECO:0000269|PubMed:12628169}. Cytoplasm, cytoskeleton {ECO:0000250|UniProtKB:O88778}. Cytoplasmic vesicle, secretory vesicle, synaptic vesicle membrane {ECO:0000269|PubMed:12628169}; Peripheral membrane protein {ECO:0000250|UniProtKB:O88778}. Note=In retina, is localized in the …
61 | 489735	1	2082	R.GDAVGFQEASLAQYS[+203.07937]ATTAR.E	S15(HexNAc / 203.0794)	1	9.4e-13	2.6e-11	643.3	7.7	2	1123.54	5.7	>sp|O88737|BSN_MOUSE Protein bassoon OS=Mus musculus GN=Bsn PE=1 SV=4	controllerType=0 controllerNumber=1 scan=16514		bd20210216_rb_psd_glcnac_ethcd_fxn_01.16514.16514.2	ethcd	0	0	0	0	9.4e-14	2.8e-12	FALSE	Cytoplasm {ECO:0000250|UniProtKB:O88778}. Cell junction, synapse, presynaptic active zone {ECO:0000269|PubMed:12628168, ECO:0000269|PubMed:12628169}. Cytoplasm, cytoskeleton {ECO:0000250|UniProtKB:O88778}. Cytoplasmic vesicle, secretory vesicle, synaptic vesicle membrane {ECO:0000269|PubMed:12628169}; Peripheral membrane protein {ECO:0000250|UniProtKB:O88778}. Note=In retina, is localized in the …
62 | 491348	1	2082	R.GDAVGFQEAS[+203.07937]LAQYSATTAR.E	S10(HexNAc / 203.0794)	1	1.6e-08	4.5e-07	410.5	82	3	749.363	7.87	>sp|O88737|BSN_MOUSE Protein bassoon OS=Mus musculus GN=Bsn PE=1 SV=4	controllerType=0 controllerNumber=1 scan=17220		bd20210216_rb_psd_glcnac_ethcd_fxn_01.17220.17220.3	ethcd	0	0	0	0	2.4e-09	6.5e-08	FALSE	Cytoplasm {ECO:0000250|UniProtKB:O88778}. Cell junction, synapse, presynaptic active zone {ECO:0000269|PubMed:12628168, ECO:0000269|PubMed:12628169}. Cytoplasm, cytoskeleton {ECO:0000250|UniProtKB:O88778}. Cytoplasmic vesicle, secretory vesicle, synaptic vesicle membrane {ECO:0000269|PubMed:12628169}; Peripheral membrane protein {ECO:0000250|UniProtKB:O88778}. Note=In retina, is localized in the …
63 | 490948	1	2082	R.GDAVGFQEASLAQYS[+203.07937]ATTAR.E	S15(HexNAc / 203.0794)	1	2.4e-08	6.6e-07	285.3	7.7	2	1123.54	6.14	>sp|O88737|BSN_MOUSE Protein bassoon OS=Mus musculus GN=Bsn PE=1 SV=4	controllerType=0 controllerNumber=1 scan=17028		bd20210216_rb_psd_glcnac_ethcd_fxn_01.17028.17028.2	ethcd	0	0	0	0	3.4e-09	8.4e-08	FALSE	Cytoplasm {ECO:0000250|UniProtKB:O88778}. Cell junction, synapse, presynaptic active zone {ECO:0000269|PubMed:12628168, ECO:0000269|PubMed:12628169}. Cytoplasm, cytoskeleton {ECO:0000250|UniProtKB:O88778}. Cytoplasmic vesicle, secretory vesicle, synaptic vesicle membrane {ECO:0000269|PubMed:12628169}; Peripheral membrane protein {ECO:0000250|UniProtKB:O88778}. Note=In retina, is localized in the …
64 | 491571	1	2082	R.GDAVGFQEASLAQYS[+203.07937]ATTAR.E	S15(HexNAc / 203.0794)	1	1.5e-06	4.3e-05	236.8	7.7	2	1123.54	7.33	>sp|O88737|BSN_MOUSE Protein bassoon OS=Mus musculus GN=Bsn PE=1 SV=4	controllerType=0 controllerNumber=1 scan=17298		bd20210216_rb_psd_glcnac_ethcd_fxn_01.17298.17298.2	ethcd	0	0	0	0	2.3e-07	6.3e-06	FALSE	Cytoplasm {ECO:0000250|UniProtKB:O88778}. Cell junction, synapse, presynaptic active zone {ECO:0000269|PubMed:12628168, ECO:0000269|PubMed:12628169}. Cytoplasm, cytoskeleton {ECO:0000250|UniProtKB:O88778}. Cytoplasmic vesicle, secretory vesicle, synaptic vesicle membrane {ECO:0000269|PubMed:12628169}; Peripheral membrane protein {ECO:0000250|UniProtKB:O88778}. Note=In retina, is localized in the …
65 | 490395	1	2082	R.GDAVGFQEAS[+203.07937]LAQYSATTAR.E	S10(HexNAc / 203.0794)	1	0.00012	0.0033	93.3	6.7	2	1123.54	6.68	>sp|O88737|BSN_MOUSE Protein bassoon OS=Mus musculus GN=Bsn PE=1 SV=4	controllerType=0 controllerNumber=1 scan=16770		bd20210216_rb_psd_glcnac_ethcd_fxn_01.16770.16770.2	ethcd	0	0.00077	0	0	1.2e-05	0.00079	FALSE	Cytoplasm {ECO:0000250|UniProtKB:O88778}. Cell junction, synapse, presynaptic active zone {ECO:0000269|PubMed:12628168, ECO:0000269|PubMed:12628169}. Cytoplasm, cytoskeleton {ECO:0000250|UniProtKB:O88778}. Cytoplasmic vesicle, secretory vesicle, synaptic vesicle membrane {ECO:0000269|PubMed:12628169}; Peripheral membrane protein {ECO:0000250|UniProtKB:O88778}. Note=In retina, is localized in the …
70 | 774036	1	2151	R.SGLLGNPT[+203.07937]YPEGQPSPGNLAQYGPAAS[+203.07937]QAT[+203.07937]AVR.Q	T8(HexNAc / 203.0794); S27(HexNAc / 203.0794); T30(HexNAc / 203.0794)	3	4.4e-05	0.0012	125	6.1	3	1293.63	5.65	>sp|O88737|BSN_MOUSE Protein bassoon OS=Mus musculus GN=Bsn PE=1 SV=4	controllerType=0 controllerNumber=1 scan=19537		bd20210216_rb_psd_glcnac_ethcd_fxn_01.19537.19537.3	ethcd	0	0	0	0	4.6e-06	0.00012	FALSE	Cytoplasm {ECO:0000250|UniProtKB:O88778}. Cell junction, synapse, presynaptic active zone {ECO:0000269|PubMed:12628168, ECO:0000269|PubMed:12628169}. Cytoplasm, cytoskeleton {ECO:0000250|UniProtKB:O88778}. Cytoplasmic vesicle, secretory vesicle, synaptic vesicle membrane {ECO:0000269|PubMed:12628169}; Peripheral membrane protein {ECO:0000250|UniProtKB:O88778}. Note=In retina, is localized in the …
71 | 801194	1	2194	R.AADGMIYS[+203.07937]TINTPIAATLPIT[+203.07937]T[+203.07937]QPASVLRPMVR.G	S8(HexNAc / 203.0794); T21(HexNAc / 203.0794); T22(HexNAc / 203.0794)	3	3.2e-08	8.7e-07	283.3	22.8	4	1020.53	5.61	>sp|O88737|BSN_MOUSE Protein bassoon OS=Mus musculus GN=Bsn PE=1 SV=4	controllerType=0 controllerNumber=1 scan=26210		bd20210216_rb_psd_glcnac_ethcd_fxn_01.26210.26210.4	ethcd	0	0	0	0	4.3e-09	1.1e-07	FALSE	Cytoplasm {ECO:0000250|UniProtKB:O88778}. Cell junction, synapse, presynaptic active zone {ECO:0000269|PubMed:12628168, ECO:0000269|PubMed:12628169}. Cytoplasm, cytoskeleton {ECO:0000250|UniProtKB:O88778}. Cytoplasmic vesicle, secretory vesicle, synaptic vesicle membrane {ECO:0000269|PubMed:12628169}; Peripheral membrane protein {ECO:0000250|UniProtKB:O88778}. Note=In retina, is localized in the …
72 | 719313	1	2194	R.AADGM[+15.99492]IYSTINTPIAAT[+203.07937]LPIT[+203.07937]T[+203.07937]QPASVLR.P	M5(Oxidation / 15.9949); T17(HexNAc / 203.0794); T21(HexNAc / 203.0794); T22(HexNAc / 203.0794)	3	3.2e-08	8.7e-07	309.8	21.1	3	1204.62	5.55	>sp|O88737|BSN_MOUSE Protein bassoon OS=Mus musculus GN=Bsn PE=1 SV=4	controllerType=0 controllerNumber=1 scan=23866		bd20210216_rb_psd_glcnac_ethcd_fxn_01.23866.23866.3	ethcd	0	0	0	0	4.2e-09	1.1e-07	FALSE	Cytoplasm {ECO:0000250|UniProtKB:O88778}. Cell junction, synapse, presynaptic active zone {ECO:0000269|PubMed:12628168, ECO:0000269|PubMed:12628169}. Cytoplasm, cytoskeleton {ECO:0000250|UniProtKB:O88778}. Cytoplasmic vesicle, secretory vesicle, synaptic vesicle membrane {ECO:0000269|PubMed:12628169}; Peripheral membrane protein {ECO:0000250|UniProtKB:O88778}. Note=In retina, is localized in the …
73 | 724979	1	2194	R.AADGMIYSTINTPIAAT[+203.07937]LPIT[+203.07937]T[+203.07937]QPASVLR.P	T17(HexNAc / 203.0794); T21(HexNAc / 203.0794); T22(HexNAc / 203.0794)	3	1.3e-10	3.5e-09	596.4	44	3	1199.29	5.55	>sp|O88737|BSN_MOUSE Protein bassoon OS=Mus musculus GN=Bsn PE=1 SV=4	controllerType=0 controllerNumber=1 scan=25496		bd20210216_rb_psd_glcnac_ethcd_fxn_01.25496.25496.3	ethcd	0	0	0	0	1.3e-11	3.7e-10	FALSE	Cytoplasm {ECO:0000250|UniProtKB:O88778}. Cell junction, synapse, presynaptic active zone {ECO:0000269|PubMed:12628168, ECO:0000269|PubMed:12628169}. Cytoplasm, cytoskeleton {ECO:0000250|UniProtKB:O88778}. Cytoplasmic vesicle, secretory vesicle, synaptic vesicle membrane {ECO:0000269|PubMed:12628169}; Peripheral membrane protein {ECO:0000250|UniProtKB:O88778}. Note=In retina, is localized in the …
74 | 726475	1	2194	R.AADGMIYS[+203.07937]TINTPIAAT[+203.07937]LPIT[+203.07937]TQPASVLR.P	S8(HexNAc / 203.0794); T17(HexNAc / 203.0794); T21(HexNAc / 203.0794)	3	9.5e-07	2.6e-05	190.9	2.2	3	1199.29	5.96	>sp|O88737|BSN_MOUSE Protein bassoon OS=Mus musculus GN=Bsn PE=1 SV=4	controllerType=0 controllerNumber=1 scan=25986		bd20210216_rb_psd_glcnac_ethcd_fxn_01.25986.25986.3	ethcd	0	0	0	0	1.4e-07	3.9e-06	FALSE	Cytoplasm {ECO:0000250|UniProtKB:O88778}. Cell junction, synapse, presynaptic active zone {ECO:0000269|PubMed:12628168, ECO:0000269|PubMed:12628169}. Cytoplasm, cytoskeleton {ECO:0000250|UniProtKB:O88778}. Cytoplasmic vesicle, secretory vesicle, synaptic vesicle membrane {ECO:0000269|PubMed:12628169}; Peripheral membrane protein {ECO:0000250|UniProtKB:O88778}. Note=In retina, is localized in the …
75 | 719438	1	2194	R.AADGM[+15.99492]IYSTINTPIAAT[+203.07937]LPIT[+203.07937]TQPASVLR.P	M5(Oxidation / 15.9949); T17(HexNAc / 203.0794); T21(HexNAc / 203.0794)	2	0.005	0.063	24.7	2.2	3	1136.92	4.04	>sp|O88737|BSN_MOUSE Protein bassoon OS=Mus musculus GN=Bsn PE=1 SV=4	controllerType=0 controllerNumber=1 scan=23902		bd20210216_rb_psd_glcnac_ethcd_fxn_01.23902.23902.3	ethcd	0.0025	0.0032	0.0027	0.0027	0.0025	0.0032	FALSE	Cytoplasm {ECO:0000250|UniProtKB:O88778}. Cell junction, synapse, presynaptic active zone {ECO:0000269|PubMed:12628168, ECO:0000269|PubMed:12628169}. Cytoplasm, cytoskeleton {ECO:0000250|UniProtKB:O88778}. Cytoplasmic vesicle, secretory vesicle, synaptic vesicle membrane {ECO:0000269|PubMed:12628169}; Peripheral membrane protein {ECO:0000250|UniProtKB:O88778}. Note=In retina, is localized in the …
76 | 725059	1	2194	R.AADGMIYSTINTPIAAT[+203.07937]LPIT[+203.07937]TQPASVLR.P	T17(HexNAc / 203.0794); T21(HexNAc / 203.0794)	2	1.4e-09	3.9e-08	364.2	2.2	3	1131.59	5.11	>sp|O88737|BSN_MOUSE Protein bassoon OS=Mus musculus GN=Bsn PE=1 SV=4	controllerType=0 controllerNumber=1 scan=25505		bd20210216_rb_psd_glcnac_ethcd_fxn_01.25505.25505.3	ethcd	0	0	0	0	2.4e-10	6.8e-09	FALSE	Cytoplasm {ECO:0000250|UniProtKB:O88778}. Cell junction, synapse, presynaptic active zone {ECO:0000269|PubMed:12628168, ECO:0000269|PubMed:12628169}. Cytoplasm, cytoskeleton {ECO:0000250|UniProtKB:O88778}. Cytoplasmic vesicle, secretory vesicle, synaptic vesicle membrane {ECO:0000269|PubMed:12628169}; Peripheral membrane protein {ECO:0000250|UniProtKB:O88778}. Note=In retina, is localized in the …
77 | 725020	1	2194	R.AADGMIYSTINTPIAAT[+203.07937]LPIT[+203.07937]TQPASVLR.P	T17(HexNAc / 203.0794); T21(HexNAc / 203.0794)	2	5.1e-08	1.4e-06	243	2.2	3	1131.6	6.19	>sp|O88737|BSN_MOUSE Protein bassoon OS=Mus musculus GN=Bsn PE=1 SV=4	controllerType=0 controllerNumber=1 scan=25499		bd20210216_rb_psd_glcnac_ethcd_fxn_01.25499.25499.3	ethcd	0	0	0	0	6.9e-09	1.9e-07	FALSE	Cytoplasm {ECO:0000250|UniProtKB:O88778}. Cell junction, synapse, presynaptic active zone {ECO:0000269|PubMed:12628168, ECO:0000269|PubMed:12628169}. Cytoplasm, cytoskeleton {ECO:0000250|UniProtKB:O88778}. Cytoplasmic vesicle, secretory vesicle, synaptic vesicle membrane {ECO:0000269|PubMed:12628169}; Peripheral membrane protein {ECO:0000250|UniProtKB:O88778}. Note=In retina, is localized in the …
78 | 688209	1	2325	K.EAPVAPAPGPAPAPPPGQKPAGEAVAGS[+203.07937]GSGVLSR.P	S28(HexNAc / 203.0794)	1	6.5e-06	0.00018	157.8	13.1	3	1116.59	5.86	>sp|O88737|BSN_MOUSE Protein bassoon OS=Mus musculus GN=Bsn PE=1 SV=4	controllerType=0 controllerNumber=1 scan=14061		bd20210216_rb_psd_glcnac_ethcd_fxn_01.14061.14061.3	ethcd	0	0	0	0	8e-07	2.2e-05	FALSE	Cytoplasm {ECO:0000250|UniProtKB:O88778}. Cell junction, synapse, presynaptic active zone {ECO:0000269|PubMed:12628168, ECO:0000269|PubMed:12628169}. Cytoplasm, cytoskeleton {ECO:0000250|UniProtKB:O88778}. Cytoplasmic vesicle, secretory vesicle, synaptic vesicle membrane {ECO:0000269|PubMed:12628169}; Peripheral membrane protein {ECO:0000250|UniProtKB:O88778}. Note=In retina, is localized in the …
79 | 792976	1	2495	R.GPPPAAT[+203.07937]ELAQNGQYWPPLT[+203.07937]HAAFIAVAGTEGPGQPR.E	T7(HexNAc / 203.0794); T20(HexNAc / 203.0794)	2	1.3e-05	0.00037	345.1	127.8	4	1044.52	1.06	>sp|O88737|BSN_MOUSE Protein bassoon OS=Mus musculus GN=Bsn PE=1 SV=4	controllerType=0 controllerNumber=1 scan=24934		bd20210216_rb_psd_glcnac_ethcd_fxn_01.24934.24934.4	ethcd	0	0	0	0	1.6e-06	4.1e-05	FALSE	Cytoplasm {ECO:0000250|UniProtKB:O88778}. Cell junction, synapse, presynaptic active zone {ECO:0000269|PubMed:12628168, ECO:0000269|PubMed:12628169}. Cytoplasm, cytoskeleton {ECO:0000250|UniProtKB:O88778}. Cytoplasmic vesicle, secretory vesicle, synaptic vesicle membrane {ECO:0000269|PubMed:12628169}; Peripheral membrane protein {ECO:0000250|UniProtKB:O88778}. Note=In retina, is localized in the …
80 | 796936	1	2495	R.GPPPAATELAQNGQYWPPLT[+203.07937]HAAFIAVAGT[+203.07937]EGPGQPR.E	T20(HexNAc / 203.0794); T30(HexNAc / 203.0794)	2	0.014	0.14	133.7	133.7	4	1044.52	1.53	>sp|O88737|BSN_MOUSE Protein bassoon OS=Mus musculus GN=Bsn PE=1 SV=4	controllerType=0 controllerNumber=1 scan=25478		bd20210216_rb_psd_glcnac_ethcd_fxn_01.25478.25478.4	ethcd	0.0026	0.0075	0.0029	0.007	0.0027	0.0075	FALSE	Cytoplasm {ECO:0000250|UniProtKB:O88778}. Cell junction, synapse, presynaptic active zone {ECO:0000269|PubMed:12628168, ECO:0000269|PubMed:12628169}. Cytoplasm, cytoskeleton {ECO:0000250|UniProtKB:O88778}. Cytoplasmic vesicle, secretory vesicle, synaptic vesicle membrane {ECO:0000269|PubMed:12628169}; Peripheral membrane protein {ECO:0000250|UniProtKB:O88778}. Note=In retina, is localized in the …
81 | 794695	1	2495	R.GPPPAATELAQNGQYWPPLT[+203.07937]HAAFIAVAGT[+203.07937]EGPGQPR.E	T20(HexNAc / 203.0794); T30(HexNAc / 203.0794)	2	0.41	0.89	20.1	20.1	4	1044.52	1.76	>sp|O88737|BSN_MOUSE Protein bassoon OS=Mus musculus GN=Bsn PE=1 SV=4	controllerType=0 controllerNumber=1 scan=25192		bd20210216_rb_psd_glcnac_ethcd_fxn_01.25192.25192.4	ethcd	0.02	0.059	0.0029	0.007	0.02	0.059	FALSE	Cytoplasm {ECO:0000250|UniProtKB:O88778}. Cell junction, synapse, presynaptic active zone {ECO:0000269|PubMed:12628168, ECO:0000269|PubMed:12628169}. Cytoplasm, cytoskeleton {ECO:0000250|UniProtKB:O88778}. Cytoplasmic vesicle, secretory vesicle, synaptic vesicle membrane {ECO:0000269|PubMed:12628169}; Peripheral membrane protein {ECO:0000250|UniProtKB:O88778}. Note=In retina, is localized in the …
82 | 406944	1	2693	R.VS[+203.07937]PAIHIT[+203.07937]AAT[+203.07937]DPK.V	S2(HexNAc / 203.0794); T8(HexNAc / 203.0794); T11(HexNAc / 203.0794)	3	0.0018	0.029	31.7	31.7	3	677.347	4.75	>sp|O88737|BSN_MOUSE Protein bassoon OS=Mus musculus GN=Bsn PE=1 SV=4	controllerType=0 controllerNumber=1 scan=10256		bd20210216_rb_psd_glcnac_ethcd_fxn_01.10256.10256.3	ethcd	0.00053	0.0029	0.00072	0.0027	0.00056	0.003	FALSE	Cytoplasm {ECO:0000250|UniProtKB:O88778}. Cell junction, synapse, presynaptic active zone {ECO:0000269|PubMed:12628168, ECO:0000269|PubMed:12628169}. Cytoplasm, cytoskeleton {ECO:0000250|UniProtKB:O88778}. Cytoplasmic vesicle, secretory vesicle, synaptic vesicle membrane {ECO:0000269|PubMed:12628169}; Peripheral membrane protein {ECO:0000250|UniProtKB:O88778}. Note=In retina, is localized in the …
87 | 404487	1	2858	R.SLSDPKPLS[+203.07937]PTAEESAK.E	S9(HexNAc / 203.0794)	1	7.2e-06	0.0002	233.6	3.9	3	654	5.67	>sp|O88737|BSN_MOUSE Protein bassoon OS=Mus musculus GN=Bsn PE=1 SV=4	controllerType=0 controllerNumber=1 scan=9532		bd20210216_rb_psd_glcnac_ethcd_fxn_01.9532.9532.3	ethcd	0	0	0	0	8.9e-07	2.4e-05	FALSE	Cytoplasm {ECO:0000250|UniProtKB:O88778}. Cell junction, synapse, presynaptic active zone {ECO:0000269|PubMed:12628168, ECO:0000269|PubMed:12628169}. Cytoplasm, cytoskeleton {ECO:0000250|UniProtKB:O88778}. Cytoplasmic vesicle, secretory vesicle, synaptic vesicle membrane {ECO:0000269|PubMed:12628169}; Peripheral membrane protein {ECO:0000250|UniProtKB:O88778}. Note=In retina, is localized in the …
90 | 965376	1	3065	R.FPPAAPQYT[+203.07937]AGSSGPTQNGFPAHQAPT[+203.07937]YTGPSTYPAPTYPPGTGYPAEPGLPSQPAFHPTGHYAAPT[+203.07937]PMPTTQSAPFPVQADSR.A	T9(HexNAc / 203.0794); T27(HexNAc / 203.0794); T67(HexNAc / 203.0794)	3	0.23	0.78	31.4	0	6	1536.39	3.58	>sp|O88737|BSN_MOUSE Protein bassoon OS=Mus musculus GN=Bsn PE=1 SV=4	controllerType=0 controllerNumber=1 scan=23146		bd20210216_rb_psd_glcnac_ethcd_fxn_01.23146.23146.6	ethcd	0.013	0.042	0.015	0.047	0.013	0.042	FALSE	Cytoplasm {ECO:0000250|UniProtKB:O88778}. Cell junction, synapse, presynaptic active zone {ECO:0000269|PubMed:12628168, ECO:0000269|PubMed:12628169}. Cytoplasm, cytoskeleton {ECO:0000250|UniProtKB:O88778}. Cytoplasmic vesicle, secretory vesicle, synaptic vesicle membrane {ECO:0000269|PubMed:12628169}; Peripheral membrane protein {ECO:0000250|UniProtKB:O88778}. Note=In retina, is localized in the …
91 | 962376	1	3065	R.FPPAAPQYT[+203.07937]AGSSGPTQNGFPAHQAPTYTGPSTYPAPTYPPGTGYPAEPGLPSQPAFHPTGHYAAPTPM[+15.99492]PT[+203.07937]TQSAPFPVQADSR.A	T9(HexNAc / 203.0794); M69(Oxidation / 15.9949); T71(HexNAc / 203.0794)	2	0.00051	0.014	100.3	0.1	6	1505.22	5.58	>sp|O88737|BSN_MOUSE Protein bassoon OS=Mus musculus GN=Bsn PE=1 SV=4	controllerType=0 controllerNumber=1 scan=22696		bd20210216_rb_psd_glcnac_ethcd_fxn_01.22696.22696.6	ethcd	0	0.0013	0	0.0014	5.5e-05	0.0013	FALSE	Cytoplasm {ECO:0000250|UniProtKB:O88778}. Cell junction, synapse, presynaptic active zone {ECO:0000269|PubMed:12628168, ECO:0000269|PubMed:12628169}. Cytoplasm, cytoskeleton {ECO:0000250|UniProtKB:O88778}. Cytoplasmic vesicle, secretory vesicle, synaptic vesicle membrane {ECO:0000269|PubMed:12628169}; Peripheral membrane protein {ECO:0000250|UniProtKB:O88778}. Note=In retina, is localized in the …
92 | 963096	1	3065	R.FPPAAPQYT[+203.07937]AGSSGPTQNGFPAHQAPTYTGPSTYPAPTYPPGTGYPAEPGLPSQPAFHPTGHYAAPTPM[+15.99492]PT[+203.07937]TQSAPFPVQADSR.A	T9(HexNAc / 203.0794); M69(Oxidation / 15.9949); T71(HexNAc / 203.0794)	2	0.017	0.17	7.6	0.1	6	1505.38	4.93	>sp|O88737|BSN_MOUSE Protein bassoon OS=Mus musculus GN=Bsn PE=1 SV=4	controllerType=0 controllerNumber=1 scan=23319		bd20210216_rb_psd_glcnac_ethcd_fxn_01.23319.23319.6	ethcd	0.003	0.0099	0	0.0014	0.003	0.0099	FALSE	Cytoplasm {ECO:0000250|UniProtKB:O88778}. Cell junction, synapse, presynaptic active zone {ECO:0000269|PubMed:12628168, ECO:0000269|PubMed:12628169}. Cytoplasm, cytoskeleton {ECO:0000250|UniProtKB:O88778}. Cytoplasmic vesicle, secretory vesicle, synaptic vesicle membrane {ECO:0000269|PubMed:12628169}; Peripheral membrane protein {ECO:0000250|UniProtKB:O88778}. Note=In retina, is localized in the …
93 | 963056	1	3065	R.FPPAAPQYT[+203.07937]AGSSGPTQNGFPAHQAPTYTGPSTYPAPTYPPGTGYPAEPGLPSQPAFHPTGHYAAPT[+203.07937]PMPTTQSAPFPVQADSR.A	T9(HexNAc / 203.0794); T67(HexNAc / 203.0794)	2	1.2e-06	3.2e-05	511.1	11.2	6	1502.54	2.2	>sp|O88737|BSN_MOUSE Protein bassoon OS=Mus musculus GN=Bsn PE=1 SV=4	controllerType=0 controllerNumber=1 scan=23318		bd20210216_rb_psd_glcnac_ethcd_fxn_01.23318.23318.6	ethcd	0	0	0	0	1.7e-07	4.8e-06	FALSE	Cytoplasm {ECO:0000250|UniProtKB:O88778}. Cell junction, synapse, presynaptic active zone {ECO:0000269|PubMed:12628168, ECO:0000269|PubMed:12628169}. Cytoplasm, cytoskeleton {ECO:0000250|UniProtKB:O88778}. Cytoplasmic vesicle, secretory vesicle, synaptic vesicle membrane {ECO:0000269|PubMed:12628169}; Peripheral membrane protein {ECO:0000250|UniProtKB:O88778}. Note=In retina, is localized in the …
94 | 963216	1	3065	R.FPPAAPQYTAGSSGPTQNGFPAHQAPTYTGPSTYPAPTYPPGTGYPAEPGLPSQPAFHPTGHYAAPTPMPT[+203.07937]TQSAPFPVQADSR.A	T71(HexNAc / 203.0794)	1	0.00023	0.0062	215.7	0.1	6	1468.7	6.08	>sp|O88737|BSN_MOUSE Protein bassoon OS=Mus musculus GN=Bsn PE=1 SV=4	controllerType=0 controllerNumber=1 scan=23599		bd20210216_rb_psd_glcnac_ethcd_fxn_01.23599.23599.6	ethcd	0	0.00072	0	0.00082	1.9e-05	0.00079	FALSE	Cytoplasm {ECO:0000250|UniProtKB:O88778}. Cell junction, synapse, presynaptic active zone {ECO:0000269|PubMed:12628168, ECO:0000269|PubMed:12628169}. Cytoplasm, cytoskeleton {ECO:0000250|UniProtKB:O88778}. Cytoplasmic vesicle, secretory vesicle, synaptic vesicle membrane {ECO:0000269|PubMed:12628169}; Peripheral membrane protein {ECO:0000250|UniProtKB:O88778}. Note=In retina, is localized in the …
95 | 618693	1	3213	R.SSVSQSPAPT[+203.07937]YPSDSHYTSLEQNVPR.N	T10(HexNAc / 203.0794)	1	1.1e-05	0.00029	208.7	0	3	1013.15	6.92	>sp|O88737|BSN_MOUSE Protein bassoon OS=Mus musculus GN=Bsn PE=1 SV=4	controllerType=0 controllerNumber=1 scan=14223		bd20210216_rb_psd_glcnac_ethcd_fxn_01.14223.14223.3	ethcd	0	0	0	0	1.3e-06	3.5e-05	FALSE	Cytoplasm {ECO:0000250|UniProtKB:O88778}. Cell junction, synapse, presynaptic active zone {ECO:0000269|PubMed:12628168, ECO:0000269|PubMed:12628169}. Cytoplasm, cytoskeleton {ECO:0000250|UniProtKB:O88778}. Cytoplasmic vesicle, secretory vesicle, synaptic vesicle membrane {ECO:0000269|PubMed:12628169}; Peripheral membrane protein {ECO:0000250|UniProtKB:O88778}. Note=In retina, is localized in the …
115 | 265930	2	2306	R.SPSGGLPVS[+203.07937]THPSK.S	S9(HexNAc / 203.0794)	1	0.0045	0.058	57	2.2	3	518.601	5.09	>sp|Q9QYX7|PCLO_MOUSE Protein piccolo OS=Mus musculus GN=Pclo PE=1 SV=4	controllerType=0 controllerNumber=1 scan=7531		bd20210216_rb_psd_glcnac_ethcd_fxn_01.7531.7531.3	ethcd	0.0018	0.0032	0.0017	0.0027	0.0018	0.0032	FALSE	Cell junction, synapse, presynaptic active zone {ECO:0000269|PubMed:10508862}. Note=Colocalizes with BSN in developing axons. {ECO:0000250|UniProtKB:Q9JKS6}.
116 | 634008	2	2373	K.LAAAAPVAPTAIVT[+203.07937]AHADAIPT[+203.07937]VEATAAR.R	T14(HexNAc / 203.0794); T22(HexNAc / 203.0794)	2	3.8e-09	1.1e-07	309	56.7	3	1049.56	5.14	>sp|Q9QYX7|PCLO_MOUSE Protein piccolo OS=Mus musculus GN=Pclo PE=1 SV=4	controllerType=0 controllerNumber=1 scan=19154		bd20210216_rb_psd_glcnac_ethcd_fxn_01.19154.19154.3	ethcd	0	0	0	0	4.5e-10	1.3e-08	FALSE	Cell junction, synapse, presynaptic active zone {ECO:0000269|PubMed:10508862}. Note=Colocalizes with BSN in developing axons. {ECO:0000250|UniProtKB:Q9JKS6}.
117 | 635169	2	2373	K.LAAAAPVAPT[+203.07937]AIVT[+203.07937]AHADAIPTVEATAAR.R	T10(HexNAc / 203.0794); T14(HexNAc / 203.0794)	2	1.5e-08	4.1e-07	205.2	111.4	3	1049.56	5.61	>sp|Q9QYX7|PCLO_MOUSE Protein piccolo OS=Mus musculus GN=Pclo PE=1 SV=4	controllerType=0 controllerNumber=1 scan=19577		bd20210216_rb_psd_glcnac_ethcd_fxn_01.19577.19577.3	ethcd	0	0	0	0	2.2e-09	5.9e-08	FALSE	Cell junction, synapse, presynaptic active zone {ECO:0000269|PubMed:10508862}. Note=Colocalizes with BSN in developing axons. {ECO:0000250|UniProtKB:Q9JKS6}.
118 | 634975	2	2373	K.LAAAAPVAPT[+203.07937]AIVT[+203.07937]AHADAIPTVEATAAR.R	T10(HexNAc / 203.0794); T14(HexNAc / 203.0794)	2	0.00056	0.015	28.8	28.8	3	1049.57	8.28	>sp|Q9QYX7|PCLO_MOUSE Protein piccolo OS=Mus musculus GN=Pclo PE=1 SV=4	controllerType=0 controllerNumber=1 scan=19512		bd20210216_rb_psd_glcnac_ethcd_fxn_01.19512.19512.3	ethcd	0	0.0018	0	0	6.9e-05	0.0018	FALSE	Cell junction, synapse, presynaptic active zone {ECO:0000269|PubMed:10508862}. Note=Colocalizes with BSN in developing axons. {ECO:0000250|UniProtKB:Q9JKS6}.
119 | 634175	2	2373	K.LAAAAPVAPTAIVT[+203.07937]AHADAIPTVEATAAR.R	T14(HexNAc / 203.0794)	1	3.5e-12	9.8e-11	576.9	106.4	3	981.871	6.38	>sp|Q9QYX7|PCLO_MOUSE Protein piccolo OS=Mus musculus GN=Pclo PE=1 SV=4	controllerType=0 controllerNumber=1 scan=19189		bd20210216_rb_psd_glcnac_ethcd_fxn_01.19189.19189.3	ethcd	0	0	0	0	3.2e-13	9.2e-12	FALSE	Cell junction, synapse, presynaptic active zone {ECO:0000269|PubMed:10508862}. Note=Colocalizes with BSN in developing axons. {ECO:0000250|UniProtKB:Q9JKS6}.
120 | 635369	2	2373	K.LAAAAPVAPTAIVT[+203.07937]AHADAIPTVEATAAR.R	T14(HexNAc / 203.0794)	1	8.4e-10	2.3e-08	511.6	65.9	3	981.871	6.87	>sp|Q9QYX7|PCLO_MOUSE Protein piccolo OS=Mus musculus GN=Pclo PE=1 SV=4	controllerType=0 controllerNumber=1 scan=19633		bd20210216_rb_psd_glcnac_ethcd_fxn_01.19633.19633.3	ethcd	0	0	0	0	1.8e-10	5.2e-09	FALSE	Cell junction, synapse, presynaptic active zone {ECO:0000269|PubMed:10508862}. Note=Colocalizes with BSN in developing axons. {ECO:0000250|UniProtKB:Q9JKS6}.
122 | 642713	2	2695	R.QISAVQPSIINLSAASS[+203.07937]LGTPVT[+203.07937]M[+15.99492]DSK.T	S17(HexNAc / 203.0794); T23(HexNAc / 203.0794); M24(Oxidation / 15.9949)	2	9.1e-06	0.00025	140.4	1.2	3	1046.54	7.74	>sp|Q9QYX7|PCLO_MOUSE Protein piccolo OS=Mus musculus GN=Pclo PE=1 SV=4	controllerType=0 controllerNumber=1 scan=22680		bd20210216_rb_psd_glcnac_ethcd_fxn_01.22680.22680.3	ethcd	0	0	0	0	1.1e-06	3e-05	TRUE	Cell junction, synapse, presynaptic active zone {ECO:0000269|PubMed:10508862}. Note=Colocalizes with BSN in developing axons. {ECO:0000250|UniProtKB:Q9JKS6}.
123 | 642674	2	2695	R.QISAVQPSIINLSAASS[+203.07937]LGTPVT[+203.07937]M[+15.99492]DSK.T	S17(HexNAc / 203.0794); T23(HexNAc / 203.0794); M24(Oxidation / 15.9949)	2	0.00044	0.012	66.9	0.2	3	1046.54	7.39	>sp|Q9QYX7|PCLO_MOUSE Protein piccolo OS=Mus musculus GN=Pclo PE=1 SV=4	controllerType=0 controllerNumber=1 scan=22669		bd20210216_rb_psd_glcnac_ethcd_fxn_01.22669.22669.3	ethcd	0	0.00066	0	0	4.2e-05	0.00079	TRUE	Cell junction, synapse, presynaptic active zone {ECO:0000269|PubMed:10508862}. Note=Colocalizes with BSN in developing axons. {ECO:0000250|UniProtKB:Q9JKS6}.
124 | 645523	2	2695	R.QISAVQPSIINLS[+203.07937]AASSLGT[+203.07937]PVTM[+15.99492]DSK.T	S13(HexNAc / 203.0794); T20(HexNAc / 203.0794); M24(Oxidation / 15.9949)	2	0.00053	0.015	7.3	5.4	3	1046.54	5.28	>sp|Q9QYX7|PCLO_MOUSE Protein piccolo OS=Mus musculus GN=Pclo PE=1 SV=4	controllerType=0 controllerNumber=1 scan=23474		bd20210216_rb_psd_glcnac_ethcd_fxn_01.23474.23474.3	ethcd	0	0.0012	0	0.0014	5.9e-05	0.0013	TRUE	Cell junction, synapse, presynaptic active zone {ECO:0000269|PubMed:10508862}. Note=Colocalizes with BSN in developing axons. {ECO:0000250|UniProtKB:Q9JKS6}.
125 | 646133	2	2695	R.QISAVQPSIINLSAASS[+203.07937]LGTPVT[+203.07937]MDSK.T	S17(HexNAc / 203.0794); T23(HexNAc / 203.0794)	2	1.1e-07	3.1e-06	283.6	6.3	3	1041.21	6.81	>sp|Q9QYX7|PCLO_MOUSE Protein piccolo OS=Mus musculus GN=Pclo PE=1 SV=4	controllerType=0 controllerNumber=1 scan=23737		bd20210216_rb_psd_glcnac_ethcd_fxn_01.23737.23737.3	ethcd	0	0	0	0	1.6e-08	4.6e-07	TRUE	Cell junction, synapse, presynaptic active zone {ECO:0000269|PubMed:10508862}. Note=Colocalizes with BSN in developing axons. {ECO:0000250|UniProtKB:Q9JKS6}.
126 | 647035	2	2695	R.QISAVQPSIINLSAAS[+203.07937]SLGT[+203.07937]PVTMDSK.T	S16(HexNAc / 203.0794); T20(HexNAc / 203.0794)	2	0.00035	0.0097	44.3	6.5	3	1041.21	6.22	>sp|Q9QYX7|PCLO_MOUSE Protein piccolo OS=Mus musculus GN=Pclo PE=1 SV=4	controllerType=0 controllerNumber=1 scan=23989		bd20210216_rb_psd_glcnac_ethcd_fxn_01.23989.23989.3	ethcd	0	0.00069	0	0.00078	3.1e-05	0.00079	TRUE	Cell junction, synapse, presynaptic active zone {ECO:0000269|PubMed:10508862}. Note=Colocalizes with BSN in developing axons. {ECO:0000250|UniProtKB:Q9JKS6}.
127 | 647674	2	2695	R.QISAVQPSIINLS[+203.07937]AASSLGTPVTMDSK.T	S13(HexNAc / 203.0794)	1	4.1e-09	1.1e-07	325.3	6.5	2	1459.76	6.32	>sp|Q9QYX7|PCLO_MOUSE Protein piccolo OS=Mus musculus GN=Pclo PE=1 SV=4	controllerType=0 controllerNumber=1 scan=24109		bd20210216_rb_psd_glcnac_ethcd_fxn_01.24109.24109.2	ethcd	0	0	0	0	5.5e-10	1.6e-08	TRUE	Cell junction, synapse, presynaptic active zone {ECO:0000269|PubMed:10508862}. Note=Colocalizes with BSN in developing axons. {ECO:0000250|UniProtKB:Q9JKS6}.
128 | 505011	2	2777	R.DEAPINLSLGPSTQAVT[+203.07937]LAVTK.P	T17(HexNAc / 203.0794)	1	0.00051	0.014	66.2	66.2	3	810.103	4.78	>sp|Q9QYX7|PCLO_MOUSE Protein piccolo OS=Mus musculus GN=Pclo PE=1 SV=4	controllerType=0 controllerNumber=1 scan=23320		bd20210216_rb_psd_glcnac_ethcd_fxn_01.23320.23320.3	ethcd	0	0.0013	0	0.0015	5.3e-05	0.0013	TRUE	Cell junction, synapse, presynaptic active zone {ECO:0000269|PubMed:10508862}. Note=Colocalizes with BSN in developing axons. {ECO:0000250|UniProtKB:Q9JKS6}.
129 | 398453	2	2836	R.TVVT[+203.07937]M[+15.99492]DEST[+203.07937]SNVVTK.I	T4(HexNAc / 203.0794); M5(Oxidation / 15.9949); T9(HexNAc / 203.0794)	2	0.00011	0.003	125.5	2.2	3	678.325	6.26	>sp|Q9QYX7|PCLO_MOUSE Protein piccolo OS=Mus musculus GN=Pclo PE=1 SV=4	controllerType=0 controllerNumber=1 scan=7837		bd20210216_rb_psd_glcnac_ethcd_fxn_01.7837.7837.3	ethcd	0	0.00078	0	0.00089	1.1e-05	0.00079	FALSE	Cell junction, synapse, presynaptic active zone {ECO:0000269|PubMed:10508862}. Note=Colocalizes with BSN in developing axons. {ECO:0000250|UniProtKB:Q9JKS6}.
130 | 407105	2	2836	R.TVVT[+203.07937]MDEST[+203.07937]SNVVTK.I	T4(HexNAc / 203.0794); T9(HexNAc / 203.0794)	2	2e-05	0.00054	129	2.2	2	1008.99	5.61	>sp|Q9QYX7|PCLO_MOUSE Protein piccolo OS=Mus musculus GN=Pclo PE=1 SV=4	controllerType=0 controllerNumber=1 scan=10337		bd20210216_rb_psd_glcnac_ethcd_fxn_01.10337.10337.2	ethcd	0	0	0	0	2.3e-06	6e-05	FALSE	Cell junction, synapse, presynaptic active zone {ECO:0000269|PubMed:10508862}. Note=Colocalizes with BSN in developing axons. {ECO:0000250|UniProtKB:Q9JKS6}.
131 | 339249	2	2836	R.TVVT[+203.07937]MDESTSNVVTK.I	T4(HexNAc / 203.0794)	1	2e-07	5.6e-06	338.6	34.6	2	907.446	5.87	>sp|Q9QYX7|PCLO_MOUSE Protein piccolo OS=Mus musculus GN=Pclo PE=1 SV=4	controllerType=0 controllerNumber=1 scan=10314		bd20210216_rb_psd_glcnac_ethcd_fxn_01.10314.10314.2	ethcd	0	0	0	0	3e-08	8.6e-07	FALSE	Cell junction, synapse, presynaptic active zone {ECO:0000269|PubMed:10508862}. Note=Colocalizes with BSN in developing axons. {ECO:0000250|UniProtKB:Q9JKS6}.
132 | 340513	2	2836	R.TVVT[+203.07937]MDESTSNVVTK.I	T4(HexNAc / 203.0794)	1	9.7e-05	0.0027	144.3	144.3	2	907.446	6.01	>sp|Q9QYX7|PCLO_MOUSE Protein piccolo OS=Mus musculus GN=Pclo PE=1 SV=4	controllerType=0 controllerNumber=1 scan=10682		bd20210216_rb_psd_glcnac_ethcd_fxn_01.10682.10682.2	ethcd	0	0	0	0	9.6e-06	0.00026	FALSE	Cell junction, synapse, presynaptic active zone {ECO:0000269|PubMed:10508862}. Note=Colocalizes with BSN in developing axons. {ECO:0000250|UniProtKB:Q9JKS6}.
134 | 418194	2	2980	R.QVISGVGIST[+203.07937]PQYSTAR.M	T10(HexNAc / 203.0794)	1	0.027	0.24	51.7	51.7	2	984.015	7.41	>sp|Q9QYX7|PCLO_MOUSE Protein piccolo OS=Mus musculus GN=Pclo PE=1 SV=4	controllerType=0 controllerNumber=1 scan=15034		bd20210216_rb_psd_glcnac_ethcd_fxn_01.15034.15034.2	ethcd	0.0029	0.012	0.0028	0.012	0.003	0.012	FALSE	Cell junction, synapse, presynaptic active zone {ECO:0000269|PubMed:10508862}. Note=Colocalizes with BSN in developing axons. {ECO:0000250|UniProtKB:Q9JKS6}.
135 | 794335	2	3013	R.S[+203.07937]S[+203.07937]NGVVYSSVATPIPST[+203.07937]FAITTQPGSIFSTT[+203.07937]VR.D	S1(HexNAc / 203.0794); S2(HexNAc / 203.0794); T17(HexNAc / 203.0794); T31(HexNAc / 203.0794)	4	0.013	0.14	104.9	4.4	3	1396.02	1.13	>sp|Q9QYX7|PCLO_MOUSE Protein piccolo OS=Mus musculus GN=Pclo PE=1 SV=4	controllerType=0 controllerNumber=1 scan=25147		bd20210216_rb_psd_glcnac_ethcd_fxn_01.25147.25147.3	ethcd	0.0026	0.0069	0.0029	0.0067	0.0027	0.007	FALSE	Cell junction, synapse, presynaptic active zone {ECO:0000269|PubMed:10508862}. Note=Colocalizes with BSN in developing axons. {ECO:0000250|UniProtKB:Q9JKS6}.
136 | 692565	2	3046	R.DLSGIHT[+203.07937]T[+203.07937]DAITS[+203.07937]LSALHQSQPM[+15.99492]PR.S	T7(HexNAc / 203.0794); T8(HexNAc / 203.0794); S13(HexNAc / 203.0794); M23(Oxidation / 15.9949)	3	1.6e-08	4.4e-07	508.5	12.6	4	826.155	7.01	>sp|Q9QYX7|PCLO_MOUSE Protein piccolo OS=Mus musculus GN=Pclo PE=1 SV=4	controllerType=0 controllerNumber=1 scan=15339		bd20210216_rb_psd_glcnac_ethcd_fxn_01.15339.15339.4	ethcd	0	0	0	0	2.4e-09	6.4e-08	FALSE	Cell junction, synapse, presynaptic active zone {ECO:0000269|PubMed:10508862}. Note=Colocalizes with BSN in developing axons. {ECO:0000250|UniProtKB:Q9JKS6}.
137 | 697463	2	3046	R.DLSGIHT[+203.07937]T[+203.07937]DAITS[+203.07937]LSALHQSQPMPR.S	T7(HexNAc / 203.0794); T8(HexNAc / 203.0794); S13(HexNAc / 203.0794)	3	6.6e-11	1.8e-09	620.6	21.4	4	822.155	5.79	>sp|Q9QYX7|PCLO_MOUSE Protein piccolo OS=Mus musculus GN=Pclo PE=1 SV=4	controllerType=0 controllerNumber=1 scan=16536		bd20210216_rb_psd_glcnac_ethcd_fxn_01.16536.16536.4	ethcd	0	0	0	0	4.8e-12	1.3e-10	FALSE	Cell junction, synapse, presynaptic active zone {ECO:0000269|PubMed:10508862}. Note=Colocalizes with BSN in developing axons. {ECO:0000250|UniProtKB:Q9JKS6}.
138 | 699719	2	3046	R.DLSGIHTT[+203.07937]DAITS[+203.07937]LSALHQS[+203.07937]QPMPR.S	T8(HexNAc / 203.0794); S13(HexNAc / 203.0794); S20(HexNAc / 203.0794)	3	3.2e-07	8.9e-06	319.5	0	4	822.155	6.16	>sp|Q9QYX7|PCLO_MOUSE Protein piccolo OS=Mus musculus GN=Pclo PE=1 SV=4	controllerType=0 controllerNumber=1 scan=17173		bd20210216_rb_psd_glcnac_ethcd_fxn_01.17173.17173.4	ethcd	0	0	0	0	5e-08	1.4e-06	FALSE	Cell junction, synapse, presynaptic active zone {ECO:0000269|PubMed:10508862}. Note=Colocalizes with BSN in developing axons. {ECO:0000250|UniProtKB:Q9JKS6}.
139 | 627800	2	3046	R.DLSGIHT[+203.07937]TDAITS[+203.07937]LSALHQSQPMPR.S	T7(HexNAc / 203.0794); S13(HexNAc / 203.0794)	2	8.5e-10	2.4e-08	510.3	0	4	771.384	4.83	>sp|Q9QYX7|PCLO_MOUSE Protein piccolo OS=Mus musculus GN=Pclo PE=1 SV=4	controllerType=0 controllerNumber=1 scan=16904		bd20210216_rb_psd_glcnac_ethcd_fxn_01.16904.16904.4	ethcd	0	0	0	0	1.8e-10	5.4e-09	FALSE	Cell junction, synapse, presynaptic active zone {ECO:0000269|PubMed:10508862}. Note=Colocalizes with BSN in developing axons. {ECO:0000250|UniProtKB:Q9JKS6}.
140 | 627117	2	3046	R.DLSGIHT[+203.07937]TDAITS[+203.07937]LSALHQSQPMPR.S	T7(HexNAc / 203.0794); S13(HexNAc / 203.0794)	2	0.014	0.15	22.3	0	3	1028.18	6.28	>sp|Q9QYX7|PCLO_MOUSE Protein piccolo OS=Mus musculus GN=Pclo PE=1 SV=4	controllerType=0 controllerNumber=1 scan=16541		bd20210216_rb_psd_glcnac_ethcd_fxn_01.16541.16541.3	ethcd	0.0026	0.0075	0	0	0.0027	0.0075	FALSE	Cell junction, synapse, presynaptic active zone {ECO:0000269|PubMed:10508862}. Note=Colocalizes with BSN in developing axons. {ECO:0000250|UniProtKB:Q9JKS6}.
141 | 213750	2	3902	K.ITS[+203.07937]TYEVIR.N	S3(HexNAc / 203.0794)	1	2.9e-06	8e-05	188	2	2	642.841	5.67	>sp|Q9QYX7|PCLO_MOUSE Protein piccolo OS=Mus musculus GN=Pclo PE=1 SV=4	controllerType=0 controllerNumber=1 scan=11097		bd20210216_rb_psd_glcnac_ethcd_fxn_01.11097.11097.2	ethcd	0	0	0	0	3.9e-07	1.1e-05	FALSE	Cell junction, synapse, presynaptic active zone {ECO:0000269|PubMed:10508862}. Note=Colocalizes with BSN in developing axons. {ECO:0000250|UniProtKB:Q9JKS6}.
142 | 214798	2	3902	K.IT[+203.07937]STYEVIR.N	T2(HexNAc / 203.0794)	1	0.00041	0.011	92.6	44.9	2	642.841	5.58	>sp|Q9QYX7|PCLO_MOUSE Protein piccolo OS=Mus musculus GN=Pclo PE=1 SV=4	controllerType=0 controllerNumber=1 scan=11343		bd20210216_rb_psd_glcnac_ethcd_fxn_01.11343.11343.2	ethcd	0	0.00067	0	0.00076	3.7e-05	0.00079	FALSE	Cell junction, synapse, presynaptic active zone {ECO:0000269|PubMed:10508862}. Note=Colocalizes with BSN in developing axons. {ECO:0000250|UniProtKB:Q9JKS6}.
143 | 215384	2	3902	K.IT[+203.07937]STYEVIR.N	T2(HexNAc / 203.0794)	1	0.00055	0.015	78	44.7	2	642.842	6.43	>sp|Q9QYX7|PCLO_MOUSE Protein piccolo OS=Mus musculus GN=Pclo PE=1 SV=4	controllerType=0 controllerNumber=1 scan=11615		bd20210216_rb_psd_glcnac_ethcd_fxn_01.11615.11615.2	ethcd	0	0.0018	0	0.00076	6.6e-05	0.0018	FALSE	Cell junction, synapse, presynaptic active zone {ECO:0000269|PubMed:10508862}. Note=Colocalizes with BSN in developing axons. {ECO:0000250|UniProtKB:Q9JKS6}.
166 | 684950	3	632	R.PAKPQLAQKPSQDVPPPIT[+203.07937]AAAGGPPHPQLK.A	T19(HexNAc / 203.0794)	1	1.2e-17	3.4e-16	938.6	211.7	5	668.771	6.76	>sp|O88935-1|SYN1_MOUSE Isoform Ib of Synapsin-1 OS=Mus musculus GN=Syn1	controllerType=0 controllerNumber=1 scan=13001		bd20210216_rb_psd_glcnac_ethcd_fxn_01.13001.13001.5	ethcd	0	0	0	0	2e-18	5.8e-17	FALSE
167 | 686351	3	632	R.PAKPQLAQKPSQDVPPPIT[+203.07937]AAAGGPPHPQLK.A	T19(HexNAc / 203.0794)	1	3.5e-15	9.6e-14	765.5	196.9	5	668.771	5.66	>sp|O88935-1|SYN1_MOUSE Isoform Ib of Synapsin-1 OS=Mus musculus GN=Syn1	controllerType=0 controllerNumber=1 scan=13523		bd20210216_rb_psd_glcnac_ethcd_fxn_01.13523.13523.5	ethcd	0	0	0	0	3.3e-16	8.7e-15	FALSE
168 | 685585	3	632	R.PAKPQLAQKPSQDVPPPIT[+203.07937]AAAGGPPHPQLK.A	T19(HexNAc / 203.0794)	1	3.5e-12	9.6e-11	646.1	173.3	5	668.771	5.66	>sp|O88935-1|SYN1_MOUSE Isoform Ib of Synapsin-1 OS=Mus musculus GN=Syn1	controllerType=0 controllerNumber=1 scan=13262		bd20210216_rb_psd_glcnac_ethcd_fxn_01.13262.13262.5	ethcd	0	0	0	0	3e-13	8.3e-12	FALSE
175 | 618493	3	635	K.PQLAQKPSQDVPPPIT[+203.07937]AAAGGPPHPQLK.A	T16(HexNAc / 203.0794)	1	3.6e-19	9.9e-18	960.9	265.6	4	761.665	5.68	>sp|O88935-1|SYN1_MOUSE Isoform Ib of Synapsin-1 OS=Mus musculus GN=Syn1	controllerType=0 controllerNumber=1 scan=14162		bd20210216_rb_psd_glcnac_ethcd_fxn_01.14162.14162.4	ethcd	0	0	0	0	5.5e-20	1.2e-18	FALSE
176 | 619265	3	635	K.PQLAQKPSQDVPPPIT[+203.07937]AAAGGPPHPQLK.A	T16(HexNAc / 203.0794)	1	3.6e-16	1e-14	843	247.9	4	761.665	5.92	>sp|O88935-1|SYN1_MOUSE Isoform Ib of Synapsin-1 OS=Mus musculus GN=Syn1	controllerType=0 controllerNumber=1 scan=14418		bd20210216_rb_psd_glcnac_ethcd_fxn_01.14418.14418.4	ethcd	0	0	0	0	5.6e-17	1.3e-15	FALSE
177 | 620410	3	635	K.PQLAQKPSQDVPPPIT[+203.07937]AAAGGPPHPQLK.A	T16(HexNAc / 203.0794)	1	1.5e-07	4.2e-06	374	374	4	761.662	1.91	>sp|O88935-1|SYN1_MOUSE Isoform Ib of Synapsin-1 OS=Mus musculus GN=Syn1	controllerType=0 controllerNumber=1 scan=14679		bd20210216_rb_psd_glcnac_ethcd_fxn_01.14679.14679.4	ethcd	0	0	0	0	2.1e-08	6e-07	FALSE
217 | 933576	6	632	R.PAKPQLAQKPSQDVPPPIT[+203.07937]AAAGGPPHPQLNKSQSLTNAFNLPEPAPPRPSLSQDEVK.A	T19(HexNAc / 203.0794)	1	2.2e-12	6.2e-11	823.7	98.6	6	1043.89	3.79	>sp|O88935|SYN1_MOUSE Synapsin-1 OS=Mus musculus GN=Syn1 PE=1 SV=2	controllerType=0 controllerNumber=1 scan=19559		bd20210216_rb_psd_glcnac_ethcd_fxn_01.19559.19559.6	ethcd	0	0	0	0	1.5e-13	4.7e-12	TRUE	Cell junction, synapse {ECO:0000269|PubMed:11571277}. Golgi apparatus {ECO:0000269|PubMed:11571277}.
218 | 933376	6	632	R.PAKPQLAQKPSQDVPPPIT[+203.07937]AAAGGPPHPQLNKSQSLTNAFNLPEPAPPRPSLSQDEVK.A	T19(HexNAc / 203.0794)	1	2.4e-05	0.00067	335.3	52.7	6	1043.89	3.68	>sp|O88935|SYN1_MOUSE Synapsin-1 OS=Mus musculus GN=Syn1 PE=1 SV=2	controllerType=0 controllerNumber=1 scan=19440		bd20210216_rb_psd_glcnac_ethcd_fxn_01.19440.19440.6	ethcd	0	0	0	0	2.7e-06	7.1e-05	TRUE	Cell junction, synapse {ECO:0000269|PubMed:11571277}. Golgi apparatus {ECO:0000269|PubMed:11571277}.
219 | 684286	6	632	R.PAKPQLAQKPSQDVPPPIT[+203.07937]AAAGGPPHPQLNK.S	T19(HexNAc / 203.0794)	1	3.5e-16	9.8e-15	842.3	198.3	5	691.58	5.9	>sp|O88935|SYN1_MOUSE Synapsin-1 OS=Mus musculus GN=Syn1 PE=1 SV=2	controllerType=0 controllerNumber=1 scan=12744		bd20210216_rb_psd_glcnac_ethcd_fxn_01.12744.12744.5	ethcd	0	0	0	0	4.7e-17	9.3e-16	FALSE	Cell junction, synapse {ECO:0000269|PubMed:11571277}. Golgi apparatus {ECO:0000269|PubMed:11571277}.
220 | 685705	6	632	R.PAKPQLAQKPSQDVPPPIT[+203.07937]AAAGGPPHPQLNK.S	T19(HexNAc / 203.0794)	1	1.6e-14	4.3e-13	822.6	208.5	5	691.578	2.98	>sp|O88935|SYN1_MOUSE Synapsin-1 OS=Mus musculus GN=Syn1 PE=1 SV=2	controllerType=0 controllerNumber=1 scan=13281		bd20210216_rb_psd_glcnac_ethcd_fxn_01.13281.13281.5	ethcd	0	0	0	0	1.8e-15	4.9e-14	FALSE	Cell junction, synapse {ECO:0000269|PubMed:11571277}. Golgi apparatus {ECO:0000269|PubMed:11571277}.
221 | 684911	6	632	R.PAKPQLAQKPSQDVPPPIT[+203.07937]AAAGGPPHPQLNK.S	T19(HexNAc / 203.0794)	1	1.8e-10	5.1e-09	525.9	187.7	5	691.58	6.25	>sp|O88935|SYN1_MOUSE Synapsin-1 OS=Mus musculus GN=Syn1 PE=1 SV=2	controllerType=0 controllerNumber=1 scan=12998		bd20210216_rb_psd_glcnac_ethcd_fxn_01.12998.12998.5	ethcd	0	0	0	0	1.6e-11	4.5e-10	FALSE	Cell junction, synapse {ECO:0000269|PubMed:11571277}. Golgi apparatus {ECO:0000269|PubMed:11571277}.
225 | 618094	6	635	K.PQLAQKPSQDVPPPIT[+203.07937]AAAGGPPHPQLNK.S	T16(HexNAc / 203.0794)	1	3.5e-17	9.6e-16	838.2	219.5	4	790.176	5.26	>sp|O88935|SYN1_MOUSE Synapsin-1 OS=Mus musculus GN=Syn1 PE=1 SV=2	controllerType=0 controllerNumber=1 scan=14081		bd20210216_rb_psd_glcnac_ethcd_fxn_01.14081.14081.4	ethcd	0	0	0	0	4.7e-18	1.2e-16	FALSE	Cell junction, synapse {ECO:0000269|PubMed:11571277}. Golgi apparatus {ECO:0000269|PubMed:11571277}.
226 | 618945	6	635	K.PQLAQKPSQDVPPPIT[+203.07937]AAAGGPPHPQLNK.S	T16(HexNAc / 203.0794)	1	3.5e-14	9.8e-13	739.7	208.1	4	790.177	6.34	>sp|O88935|SYN1_MOUSE Synapsin-1 OS=Mus musculus GN=Syn1 PE=1 SV=2	controllerType=0 controllerNumber=1 scan=14331		bd20210216_rb_psd_glcnac_ethcd_fxn_01.14331.14331.4	ethcd	0	0	0	0	3.2e-15	8.7e-14	FALSE	Cell junction, synapse {ECO:0000269|PubMed:11571277}. Golgi apparatus {ECO:0000269|PubMed:11571277}.
227 | 617147	6	635	K.PQLAQKPSQDVPPPIT[+203.07937]AAAGGPPHPQLNK.S	T16(HexNAc / 203.0794)	1	3.9e-10	1.1e-08	397.5	185.4	4	790.176	5.72	>sp|O88935|SYN1_MOUSE Synapsin-1 OS=Mus musculus GN=Syn1 PE=1 SV=2	controllerType=0 controllerNumber=1 scan=13818		bd20210216_rb_psd_glcnac_ethcd_fxn_01.13818.13818.4	ethcd	0	0	0	0	5.2e-11	1.4e-09	FALSE	Cell junction, synapse {ECO:0000269|PubMed:11571277}. Golgi apparatus {ECO:0000269|PubMed:11571277}.
569 | 861458	32	404	R.GPQLPPLSVTVPS[+203.07937]TLPQSPTENPGQSPM[+15.99492]GIDATSAPALQYR.T	S13(HexNAc / 203.0794); M28(Oxidation / 15.9949)	1	4.9e-13	1.3e-11	721.4	17.5	4	1105.56	6.08	>sp|Q68ED7|CRTC1_MOUSE CREB-regulated transcription coactivator 1 OS=Mus musculus GN=Crtc1 PE=1 SV=1	controllerType=0 controllerNumber=1 scan=25530		bd20210216_rb_psd_glcnac_ethcd_fxn_01.25530.25530.4	ethcd	0	0	0	0	4e-14	1.1e-12	FALSE	Cytoplasm {ECO:0000269|PubMed:17360587, ECO:0000269|PubMed:23993098}. Nucleus {ECO:0000269|PubMed:17360587, ECO:0000269|PubMed:23699513, ECO:0000269|PubMed:23993098}. Note=Cytoplasmic when phosphorylated by SIK or AMPK and when sequestered by 14-3-3 proteins (By similarity). Translocated to the nucleus on Ser-151 dephosphorylation, instigated by a number of factors including calcium ion and cAMP …
570 | 862538	32	404	R.GPQLPPLSVTVPST[+203.07937]LPQSPTENPGQSPM[+15.99492]GIDATSAPALQYR.T	T14(HexNAc / 203.0794); M28(Oxidation / 15.9949)	1	1.2e-07	3.3e-06	290.2	3.3	4	1105.56	5.42	>sp|Q68ED7|CRTC1_MOUSE CREB-regulated transcription coactivator 1 OS=Mus musculus GN=Crtc1 PE=1 SV=1	controllerType=0 controllerNumber=1 scan=25790		bd20210216_rb_psd_glcnac_ethcd_fxn_01.25790.25790.4	ethcd	0	0	0	0	1.7e-08	4.9e-07	FALSE	Cytoplasm {ECO:0000269|PubMed:17360587, ECO:0000269|PubMed:23993098}. Nucleus {ECO:0000269|PubMed:17360587, ECO:0000269|PubMed:23699513, ECO:0000269|PubMed:23993098}. Note=Cytoplasmic when phosphorylated by SIK or AMPK and when sequestered by 14-3-3 proteins (By similarity). Translocated to the nucleus on Ser-151 dephosphorylation, instigated by a number of factors including calcium ion and cAMP …
571 | 861498	32	404	R.GPQLPPLSVTVPS[+203.07937]TLPQSPTENPGQSPM[+15.99492]GIDATSAPALQYR.T	S13(HexNAc / 203.0794); M28(Oxidation / 15.9949)	1	9.6e-05	0.0027	185.6	0	3	1473.74	2.95	>sp|Q68ED7|CRTC1_MOUSE CREB-regulated transcription coactivator 1 OS=Mus musculus GN=Crtc1 PE=1 SV=1	controllerType=0 controllerNumber=1 scan=25544		bd20210216_rb_psd_glcnac_ethcd_fxn_01.25544.25544.3	ethcd	0	0	0	0	9.5e-06	0.00026	FALSE	Cytoplasm {ECO:0000269|PubMed:17360587, ECO:0000269|PubMed:23993098}. Nucleus {ECO:0000269|PubMed:17360587, ECO:0000269|PubMed:23699513, ECO:0000269|PubMed:23993098}. Note=Cytoplasmic when phosphorylated by SIK or AMPK and when sequestered by 14-3-3 proteins (By similarity). Translocated to the nucleus on Ser-151 dephosphorylation, instigated by a number of factors including calcium ion and cAMP …
572 | 863098	32	404	R.GPQLPPLSVTVPSTLPQSPTENPGQSPM[+15.99492]GIDATS[+203.07937]APALQYR.T	M28(Oxidation / 15.9949); S34(HexNAc / 203.0794)	1	0.012	0.13	6.8	6.8	4	1105.56	4.65	>sp|Q68ED7|CRTC1_MOUSE CREB-regulated transcription coactivator 1 OS=Mus musculus GN=Crtc1 PE=1 SV=1	controllerType=0 controllerNumber=1 scan=26072		bd20210216_rb_psd_glcnac_ethcd_fxn_01.26072.26072.4	ethcd	0.0026	0.0056	0.003	0.0052	0.0027	0.0057	FALSE	Cytoplasm {ECO:0000269|PubMed:17360587, ECO:0000269|PubMed:23993098}. Nucleus {ECO:0000269|PubMed:17360587, ECO:0000269|PubMed:23699513, ECO:0000269|PubMed:23993098}. Note=Cytoplasmic when phosphorylated by SIK or AMPK and when sequestered by 14-3-3 proteins (By similarity). Translocated to the nucleus on Ser-151 dephosphorylation, instigated by a number of factors including calcium ion and cAMP …
573 | 864898	32	404	R.GPQLPPLSVTVPS[+203.07937]TLPQSPTENPGQSPMGIDATSAPALQYR.T	S13(HexNAc / 203.0794)	1	4.9e-21	1.3e-19	1133	0.1	4	1101.56	6.06	>sp|Q68ED7|CRTC1_MOUSE CREB-regulated transcription coactivator 1 OS=Mus musculus GN=Crtc1 PE=1 SV=1	controllerType=0 controllerNumber=1 scan=27005		bd20210216_rb_psd_glcnac_ethcd_fxn_01.27005.27005.4	ethcd	0	0	0	0	9.3e-22	2.3e-20	FALSE	Cytoplasm {ECO:0000269|PubMed:17360587, ECO:0000269|PubMed:23993098}. Nucleus {ECO:0000269|PubMed:17360587, ECO:0000269|PubMed:23699513, ECO:0000269|PubMed:23993098}. Note=Cytoplasmic when phosphorylated by SIK or AMPK and when sequestered by 14-3-3 proteins (By similarity). Translocated to the nucleus on Ser-151 dephosphorylation, instigated by a number of factors including calcium ion and cAMP …
574 | 864858	32	404	R.GPQLPPLSVTVPST[+203.07937]LPQSPTENPGQSPMGIDATSAPALQYR.T	T14(HexNAc / 203.0794)	1	4.9e-15	1.3e-13	838.6	14	4	1101.56	5.84	>sp|Q68ED7|CRTC1_MOUSE CREB-regulated transcription coactivator 1 OS=Mus musculus GN=Crtc1 PE=1 SV=1	controllerType=0 controllerNumber=1 scan=26994		bd20210216_rb_psd_glcnac_ethcd_fxn_01.26994.26994.4	ethcd	0	0	0	0	4.9e-16	1.4e-14	FALSE	Cytoplasm {ECO:0000269|PubMed:17360587, ECO:0000269|PubMed:23993098}. Nucleus {ECO:0000269|PubMed:17360587, ECO:0000269|PubMed:23699513, ECO:0000269|PubMed:23993098}. Note=Cytoplasmic when phosphorylated by SIK or AMPK and when sequestered by 14-3-3 proteins (By similarity). Translocated to the nucleus on Ser-151 dephosphorylation, instigated by a number of factors including calcium ion and cAMP …
592 | 464347	34	1133	K.QHSQTPST[+203.07937]LNPTM[+15.99492]PASER.T	T8(HexNAc / 203.0794); M13(Oxidation / 15.9949)	1	1.9e-08	5.4e-07	362.8	17.5	3	734.347	5.47	>sp|F6SEU4|SYGP1_MOUSE Ras/Rap GTPase-activating protein SynGAP OS=Mus musculus GN=Syngap1 PE=1 SV=2	controllerType=0 controllerNumber=1 scan=6709		bd20210216_rb_psd_glcnac_ethcd_fxn_01.6709.6709.3	ethcd	0	0	0	0	2.8e-09	7.2e-08	FALSE	Membrane {ECO:0000250}; Peripheral membrane protein {ECO:0000250}. Cell junction, synapse {ECO:0000250}. Note=Mostly in excitatory glutamatergic synapses (By similarity). receptor activation or SYNGAP1/MPDZ complex disruption. Phosphorylation by PLK2 promotes its activity (By similarity). {ECO:0000250}.
780 | 916456	58	382	R.YPPGVVS[+203.07937]VAPTGIPAAVEGIVPSAMSLS[+203.07937]HGLPPVAHPPHAPSPGQTVKPEADR.D	S7(HexNAc / 203.0794); S28(HexNAc / 203.0794)	2	0.0026	0.038	14.3	14.3	5	1129.99	5.8	>sp|O88712|CTBP1_MOUSE C-terminal-binding protein 1 OS=Mus musculus GN=Ctbp1 PE=1 SV=2	controllerType=0 controllerNumber=1 scan=26551		bd20210216_rb_psd_glcnac_ethcd_fxn_01.26551.26551.5	ethcd	0.00052	0.0029	0.0007	0.0027	0.00056	0.003	FALSE	Cytoplasm {ECO:0000250|UniProtKB:Q13363}. Nucleus {ECO:0000250|UniProtKB:Q13363}.
781 | 890896	58	382	R.YPPGVVS[+203.07937]VAPTGIPAAVEGIVPSAM[+15.99492]SLSHGLPPVAHPPHAPSPGQTVKPEADR.D	S7(HexNAc / 203.0794); M25(Oxidation / 15.9949)	1	2.4e-11	6.7e-10	634.2	95.6	6	910.646	5.66	>sp|O88712|CTBP1_MOUSE C-terminal-binding protein 1 OS=Mus musculus GN=Ctbp1 PE=1 SV=2	controllerType=0 controllerNumber=1 scan=24765		bd20210216_rb_psd_glcnac_ethcd_fxn_01.24765.24765.6	ethcd	0	0	0	0	2.3e-12	6.8e-11	FALSE	Cytoplasm {ECO:0000250|UniProtKB:Q13363}. Nucleus {ECO:0000250|UniProtKB:Q13363}.
782 | 890417	58	382	R.YPPGVVSVAPTGIPAAVEGIVPSAM[+15.99492]SLS[+203.07937]HGLPPVAHPPHAPSPGQTVKPEADR.D	M25(Oxidation / 15.9949); S28(HexNAc / 203.0794)	1	2.5e-06	6.9e-05	126.7	1.7	6	910.646	5.8	>sp|O88712|CTBP1_MOUSE C-terminal-binding protein 1 OS=Mus musculus GN=Ctbp1 PE=1 SV=2	controllerType=0 controllerNumber=1 scan=24500		bd20210216_rb_psd_glcnac_ethcd_fxn_01.24500.24500.6	ethcd	0	0	0	0	3.3e-07	9e-06	FALSE	Cytoplasm {ECO:0000250|UniProtKB:Q13363}. Nucleus {ECO:0000250|UniProtKB:Q13363}.
783 | 893936	58	382	R.YPPGVVSVAPTGIPAAVEGIVPS[+203.07937]AMSLSHGLPPVAHPPHAPSPGQTVKPEADR.D	S23(HexNAc / 203.0794)	1	4.4e-09	1.2e-07	523.5	4.8	6	907.979	4.32	>sp|O88712|CTBP1_MOUSE C-terminal-binding protein 1 OS=Mus musculus GN=Ctbp1 PE=1 SV=2	controllerType=0 controllerNumber=1 scan=26417		bd20210216_rb_psd_glcnac_ethcd_fxn_01.26417.26417.6	ethcd	0	0	0	0	5.6e-10	1.6e-08	FALSE	Cytoplasm {ECO:0000250|UniProtKB:Q13363}. Nucleus {ECO:0000250|UniProtKB:Q13363}.
784 | 895016	58	382	R.YPPGVVS[+203.07937]VAPTGIPAAVEGIVPSAMSLSHGLPPVAHPPHAPSPGQTVKPEADR.D	S7(HexNAc / 203.0794)	1	2.5e-07	6.8e-06	241.6	148.1	5	1089.38	5.81	>sp|O88712|CTBP1_MOUSE C-terminal-binding protein 1 OS=Mus musculus GN=Ctbp1 PE=1 SV=2	controllerType=0 controllerNumber=1 scan=26676		bd20210216_rb_psd_glcnac_ethcd_fxn_01.26676.26676.5	ethcd	0	0	0	0	3.6e-08	1e-06	FALSE	Cytoplasm {ECO:0000250|UniProtKB:Q13363}. Nucleus {ECO:0000250|UniProtKB:Q13363}.
785 | 895738	58	382	R.YPPGVVS[+203.07937]VAPTGIPAAVEGIVPSAMSLSHGLPPVAHPPHAPSPGQTVKPEADR.D	S7(HexNAc / 203.0794)	1	0.00053	0.014	14.9	14.9	6	907.981	6.34	>sp|O88712|CTBP1_MOUSE C-terminal-binding protein 1 OS=Mus musculus GN=Ctbp1 PE=1 SV=2	controllerType=0 controllerNumber=1 scan=26932		bd20210216_rb_psd_glcnac_ethcd_fxn_01.26932.26932.6	ethcd	0	0.0013	0	0	5.7e-05	0.0013	FALSE	Cytoplasm {ECO:0000250|UniProtKB:Q13363}. Nucleus {ECO:0000250|UniProtKB:Q13363}.
792 | 623485	59	2016	R.QSSMT[+203.07937]VVSQYDNLEDYHSLPQHQR.G	T5(HexNAc / 203.0794)	1	3.6e-14	1e-12	702.7	0.6	4	767.108	6.32	>sp|Q811P8|RHG32_MOUSE Rho GTPase-activating protein 32 OS=Mus musculus GN=Arhgap32 PE=1 SV=2	controllerType=0 controllerNumber=1 scan=15635		bd20210216_rb_psd_glcnac_ethcd_fxn_01.15635.15635.4	ethcd	0	0	0	0	4.4e-15	1.3e-13	FALSE	Cell junction, synapse, postsynaptic density {ECO:0000269|PubMed:12531901, ECO:0000269|PubMed:27609886}. Cell projection, dendritic spine {ECO:0000269|PubMed:12531901}. Cytoplasm, cell cortex {ECO:0000250|UniProtKB:A7KAX9}. Endosome membrane {ECO:0000269|PubMed:17663722}. Golgi apparatus membrane {ECO:0000269|PubMed:17663722}. Endoplasmic reticulum membrane {ECO:0000269|PubMed:17663722}. Membrane…
893 | 552031	77	2901	K.IQTDT[+203.07937]C[+57.02146]HSTVVHSPEVYSVIIR.S	T5(HexNAc / 203.0794)	1	3.6e-13	9.9e-12	658.3	39.3	4	686.848	5.24	>sp|Q8C8R3-4|ANK2_MOUSE Isoform 4 of Ankyrin-2 OS=Mus musculus GN=Ank2	controllerType=0 controllerNumber=1 scan=15974	C6(Carbamidomethyl / 57.0215)	bd20210216_rb_psd_glcnac_ethcd_fxn_01.15974.15974.4	ethcd	0	0	0	0	3.4e-14	9.2e-13	FALSE
894 | 356884	77	3310	R.T[+203.07937]EWQPSPTDIPLQK.T	T1(HexNAc / 203.0794)	1	5.5e-07	1.5e-05	266.1	101.5	2	921.966	6.58	>sp|Q8C8R3-4|ANK2_MOUSE Isoform 4 of Ankyrin-2 OS=Mus musculus GN=Ank2	controllerType=0 controllerNumber=1 scan=17663		bd20210216_rb_psd_glcnac_ethcd_fxn_01.17663.17663.2	ethcd	0	0	0	0	8.3e-08	2.4e-06	FALSE
922 | 837718	82	349	K.KPHTSLTT[+203.07937]AASPVST[+203.07937]S[+203.07937]AGGIM[+15.99492]TAPAIDIFSTPSSSNSTSK.L	T8(HexNAc / 203.0794); T15(HexNAc / 203.0794); S16(HexNAc / 203.0794); M21(Oxidation / 15.9949)	3	3.5e-09	9.7e-08	387	23.7	4	1133.56	6.97	>sp|Q7M6Y3-5|PICAL_MOUSE Isoform 5 of Phosphatidylinositol-binding clathrin assembly protein OS=Mus musculus GN=Picalm	controllerType=0 controllerNumber=1 scan=18714		bd20210216_rb_psd_glcnac_ethcd_fxn_01.18714.18714.4	ethcd	0	0	0	0	4.1e-10	1.2e-08	TRUE
923 | 847341	82	349	K.KPHTSLTT[+203.07937]AASPVST[+203.07937]S[+203.07937]AGGIMTAPAIDIFSTPSSSNSTSK.L	T8(HexNAc / 203.0794); T15(HexNAc / 203.0794); S16(HexNAc / 203.0794)	3	4.2e-12	1.2e-10	718.4	25	4	1129.8	2.64	>sp|Q7M6Y3-5|PICAL_MOUSE Isoform 5 of Phosphatidylinositol-binding clathrin assembly protein OS=Mus musculus GN=Picalm	controllerType=0 controllerNumber=1 scan=21327		bd20210216_rb_psd_glcnac_ethcd_fxn_01.21327.21327.4	ethcd	0	0	0	0	4.2e-13	1.2e-11	TRUE
924 | 625598	82	497	K.STNVAVDSGGGLLKPT[+203.07937]VASQNQSLPVAK.L	T16(HexNAc / 203.0794)	1	1.9e-10	5.2e-09	519.5	75	3	981.194	6.35	>sp|Q7M6Y3-5|PICAL_MOUSE Isoform 5 of Phosphatidylinositol-binding clathrin assembly protein OS=Mus musculus GN=Picalm	controllerType=0 controllerNumber=1 scan=16192		bd20210216_rb_psd_glcnac_ethcd_fxn_01.16192.16192.3	ethcd	0	0	0	0	2e-11	5.9e-10	TRUE
1092 | 423970	109	266	K.TT[+203.07937]YDSSLSSYTVPLEK.D	T2(HexNAc / 203.0794)	1	5.5e-07	1.5e-05	277.2	21.7	2	997.484	5.77	>tr|A0A0U1RPL0|A0A0U1RPL0_MOUSE Ataxin-2-like protein OS=Mus musculus GN=Atxn2l PE=1 SV=1	controllerType=0 controllerNumber=1 scan=17911		bd20210216_rb_psd_glcnac_ethcd_fxn_01.17911.17911.2	ethcd	0	0	0	0	8.5e-08	2.4e-06	FALSE
1137 | 354348	115	356	R.GSSAGFLT[+203.07937]LHNAFPK.E	T8(HexNAc / 203.0794)	1	3.7e-06	0.0001	205.5	68.3	3	583.968	4.86	>sp|Q8VHW2|CCG8_MOUSE Voltage-dependent calcium channel gamma-8 subunit OS=Mus musculus GN=Cacng8 PE=1 SV=1	controllerType=0 controllerNumber=1 scan=16267		bd20210216_rb_psd_glcnac_ethcd_fxn_01.16267.16267.3	ethcd	0	0	0	0	5e-07	1.4e-05	FALSE	Cell membrane {ECO:0000305|PubMed:21127204, ECO:0000305|PubMed:21172611}; Multi-pass membrane protein {ECO:0000250}. Cell junction, synapse, postsynaptic density membrane {ECO:0000269|PubMed:21172611}.
1194 | 870497	129	898	R.PNPTPALPQPC[+57.02146]FPVPQPVPQSVPQPQPLPVPYTYSIGT[+203.07937]K.Q	T38(HexNAc / 203.0794)	1	1.2e-07	3.4e-06	312.4	0.9	4	1110.08	5.96	>sp|Q6PB44|PTN23_MOUSE Tyrosine-protein phosphatase non-receptor type 23 OS=Mus musculus GN=Ptpn23 PE=1 SV=2	controllerType=0 controllerNumber=1 scan=28818	C11(Carbamidomethyl / 57.0215)	bd20210216_rb_psd_glcnac_ethcd_fxn_01.28818.28818.4	ethcd	0	0	0	0	1.7e-08	4.9e-07	FALSE	Nucleus {ECO:0000250}. Cytoplasm {ECO:0000250}. Cytoplasmic vesicle {ECO:0000250}. Endosome {ECO:0000250}. Cytoplasm, cytoskeleton, cilium basal body {ECO:0000250}.
1204 | 566345	130	2179	K.RETIQQSSSLTSVPPT[+203.07937]TFSLTFK.M	T16(HexNAc / 203.0794)	1	9.1e-09	2.5e-07	314.5	4.5	3	920.148	5.45	>sp|Q3TLH4|PRC2C_MOUSE Protein PRRC2C OS=Mus musculus GN=Prrc2c PE=1 SV=3	controllerType=0 controllerNumber=1 scan=20866		bd20210216_rb_psd_glcnac_ethcd_fxn_01.20866.20866.3	ethcd	0	0	0	0	1.1e-09	3e-08	FALSE	Cytoplasm, Stress granule {ECO:0000250|UniProtKB:Q9Y520}.
1205 | 567149	130	2179	K.RETIQQSSSLTSVPPT[+203.07937]TFSLTFK.M	T16(HexNAc / 203.0794)	1	9.2e-09	2.5e-07	281.6	4.5	3	920.149	6.58	>sp|Q3TLH4|PRC2C_MOUSE Protein PRRC2C OS=Mus musculus GN=Prrc2c PE=1 SV=3	controllerType=0 controllerNumber=1 scan=21122		bd20210216_rb_psd_glcnac_ethcd_fxn_01.21122.21122.3	ethcd	0	0	0	0	1.2e-09	3.2e-08	FALSE	Cytoplasm, Stress granule {ECO:0000250|UniProtKB:Q9Y520}.
1206 | 565435	130	2179	K.RETIQQSSSLTSVPPT[+203.07937]TFSLTFK.M	T16(HexNAc / 203.0794)	1	2.6e-05	0.00071	159.3	4.5	3	920.149	6.91	>sp|Q3TLH4|PRC2C_MOUSE Protein PRRC2C OS=Mus musculus GN=Prrc2c PE=1 SV=3	controllerType=0 controllerNumber=1 scan=20596		bd20210216_rb_psd_glcnac_ethcd_fxn_01.20596.20596.3	ethcd	0	0	0	0	2.9e-06	7.7e-05	FALSE	Cytoplasm, Stress granule {ECO:0000250|UniProtKB:Q9Y520}.
1207 | 567941	130	2179	K.RETIQQSSSLTSVPPT[+203.07937]TFSLTFK.M	T16(HexNAc / 203.0794)	1	2.8e-05	0.00078	104.4	2.9	3	920.148	5.18	>sp|Q3TLH4|PRC2C_MOUSE Protein PRRC2C OS=Mus musculus GN=Prrc2c PE=1 SV=3	controllerType=0 controllerNumber=1 scan=21388		bd20210216_rb_psd_glcnac_ethcd_fxn_01.21388.21388.3	ethcd	0	0	0	0	3.1e-06	8.1e-05	FALSE	Cytoplasm, Stress granule {ECO:0000250|UniProtKB:Q9Y520}.
1420 | 558156	176	570	K.RPASTAGLPTT[+203.07937]LGPAM[+15.99492]VTPGVATIR.R	T11(HexNAc / 203.0794); M16(Oxidation / 15.9949)	1	4.1e-10	1.1e-08	389.2	26.7	3	885.482	5.37	>sp|Q8R1S4|MTSS1_MOUSE Metastasis suppressor protein 1 OS=Mus musculus GN=Mtss1 PE=1 SV=1	controllerType=0 controllerNumber=1 scan=17997		bd20210216_rb_psd_glcnac_ethcd_fxn_01.17997.17997.3	ethcd	0	0	0	0	5.6e-11	1.6e-09	FALSE	Cytoplasm, cytoskeleton.
1421 | 564819	176	570	K.RPASTAGLPTT[+203.07937]LGPAMVTPGVATIR.R	T11(HexNAc / 203.0794)	1	1.9e-10	5.2e-09	463.8	24	3	880.151	5.72	>sp|Q8R1S4|MTSS1_MOUSE Metastasis suppressor protein 1 OS=Mus musculus GN=Mtss1 PE=1 SV=1	controllerType=0 controllerNumber=1 scan=20379		bd20210216_rb_psd_glcnac_ethcd_fxn_01.20379.20379.3	ethcd	0	0	0	0	1.9e-11	5.5e-10	FALSE	Cytoplasm, cytoskeleton.
1422 | 564738	176	570	K.RPASTAGLPTT[+203.07937]LGPAMVTPGVATIR.R	T11(HexNAc / 203.0794)	1	3.3e-10	9.1e-09	390	19.7	3	880.151	6	>sp|Q8R1S4|MTSS1_MOUSE Metastasis suppressor protein 1 OS=Mus musculus GN=Mtss1 PE=1 SV=1	controllerType=0 controllerNumber=1 scan=20362		bd20210216_rb_psd_glcnac_ethcd_fxn_01.20362.20362.3	ethcd	0	0	0	0	4.8e-11	1.3e-09	FALSE	Cytoplasm, cytoskeleton.
1448 | 557717	185	433	K.IELDRT[+203.07937]IM[+15.99492]PDGTVVTTVTTVQSR.P	T6(HexNAc / 203.0794); M8(Oxidation / 15.9949)	1	0.00045	0.012	89.3	57.7	3	917.814	7.17	>sp|Q80X80|C2C2L_MOUSE Phospholipid transfer protein C2CD2L OS=Mus musculus GN=C2cd2l PE=1 SV=3	controllerType=0 controllerNumber=1 scan=17806		bd20210216_rb_psd_glcnac_ethcd_fxn_01.17806.17806.3	ethcd	0	0.00065	0	0.00075	4.4e-05	0.00079	FALSE	Endoplasmic reticulum membrane {ECO:0000250|UniProtKB:O14523}; Single-pass membrane protein {ECO:0000250|UniProtKB:O14523}. Cell membrane {ECO:0000250|UniProtKB:O14523}; Peripheral membrane protein {ECO:0000250|UniProtKB:O14523}. Note=Localizes to sites of contact between the endoplasmic reticulum and the cell membrane. Embedded into the endoplasmic reticulum membrane via its N-terminal transmemb…
1449 | 563099	185	433	K.IELDRT[+203.07937]IMPDGTVVTTVTTVQSR.P	T6(HexNAc / 203.0794)	1	1.6e-09	4.4e-08	450.7	118.7	3	912.482	6.65	>sp|Q80X80|C2C2L_MOUSE Phospholipid transfer protein C2CD2L OS=Mus musculus GN=C2cd2l PE=1 SV=3	controllerType=0 controllerNumber=1 scan=19795		bd20210216_rb_psd_glcnac_ethcd_fxn_01.19795.19795.3	ethcd	0	0	0	0	2.5e-10	7.3e-09	FALSE	Endoplasmic reticulum membrane {ECO:0000250|UniProtKB:O14523}; Single-pass membrane protein {ECO:0000250|UniProtKB:O14523}. Cell membrane {ECO:0000250|UniProtKB:O14523}; Peripheral membrane protein {ECO:0000250|UniProtKB:O14523}. Note=Localizes to sites of contact between the endoplasmic reticulum and the cell membrane. Embedded into the endoplasmic reticulum membrane via its N-terminal transmemb…
1452 | 614665	186	549	K.VSTM[+15.99492]PLSASSHSLQQGQQPTSLHT[+203.07937]TVA.-	M4(Oxidation / 15.9949); T24(HexNAc / 203.0794)	1	1.3e-05	0.00035	144.7	2.2	3	1004.83	6.49	>sp|Q8BT14|CNOT4_MOUSE CCR4-NOT transcription complex subunit 4 OS=Mus musculus GN=Cnot4 PE=1 SV=2	controllerType=0 controllerNumber=1 scan=12865		bd20210216_rb_psd_glcnac_ethcd_fxn_01.12865.12865.3	ethcd	0	0	0	0	1.5e-06	3.9e-05	FALSE	Cytoplasm {ECO:0000305}. Nucleus {ECO:0000305}.
1453 | 619811	186	549	K.VSTMPLSASSHSLQQGQQPTSLHT[+203.07937]TVA.-	T24(HexNAc / 203.0794)	1	8.2e-08	2.3e-06	299.4	2.2	3	999.498	5.27	>sp|Q8BT14|CNOT4_MOUSE CCR4-NOT transcription complex subunit 4 OS=Mus musculus GN=Cnot4 PE=1 SV=2	controllerType=0 controllerNumber=1 scan=14551		bd20210216_rb_psd_glcnac_ethcd_fxn_01.14551.14551.3	ethcd	0	0	0	0	1.1e-08	3.2e-07	FALSE	Cytoplasm {ECO:0000305}. Nucleus {ECO:0000305}.
1501 | 771877	201	570	R.VIQT[+203.07937]VASQMAPGVPGHTVTILQPATPVT[+203.07937]IGQHHLPVR.A	T4(HexNAc / 203.0794); T28(HexNAc / 203.0794)	2	9e-18	2.5e-16	914.8	77.6	5	852.265	6.2	>sp|P42128|FOXK1_MOUSE Forkhead box protein K1 OS=Mus musculus GN=Foxk1 PE=1 SV=2	controllerType=0 controllerNumber=1 scan=18979		bd20210216_rb_psd_glcnac_ethcd_fxn_01.18979.18979.5	ethcd	0	0	0	0	1.7e-18	5e-17	FALSE	Nucleus {ECO:0000269|PubMed:20013826, ECO:0000269|PubMed:25402684, ECO:0000269|PubMed:29861159}. Cytoplasm {ECO:0000269|PubMed:25402684, ECO:0000269|PubMed:29861159}. Note=Translocation to the nucleus is regulated by phosphorylation: phosphorylation by GSK3 (GSK3A or GSK3B) promotes interaction with 14-3-3 proteins and sequestration in the cytoplasm (PubMed:29861159). Dephosphorylation promotes t…
1502 | 771757	201	570	R.VIQT[+203.07937]VASQMAPGVPGHTVTILQPATPVT[+203.07937]IGQHHLPVR.A	T4(HexNAc / 203.0794); T28(HexNAc / 203.0794)	2	4.7e-10	1.3e-08	548.7	38.3	5	852.265	5.98	>sp|P42128|FOXK1_MOUSE Forkhead box protein K1 OS=Mus musculus GN=Foxk1 PE=1 SV=2	controllerType=0 controllerNumber=1 scan=18963		bd20210216_rb_psd_glcnac_ethcd_fxn_01.18963.18963.5	ethcd	0	0	0	0	6.5e-11	1.8e-09	FALSE	Nucleus {ECO:0000269|PubMed:20013826, ECO:0000269|PubMed:25402684, ECO:0000269|PubMed:29861159}. Cytoplasm {ECO:0000269|PubMed:25402684, ECO:0000269|PubMed:29861159}. Note=Translocation to the nucleus is regulated by phosphorylation: phosphorylation by GSK3 (GSK3A or GSK3B) promotes interaction with 14-3-3 proteins and sequestration in the cytoplasm (PubMed:29861159). Dephosphorylation promotes t…
1550 | 913336	215	447	R.ISHQSVEPVVMMHM[+15.99492]NIQDSGAQPGGVPSAPTGPLGPPGHGQT[+203.07937]LGQQVPGFPTAPTR.V	M14(Oxidation / 15.9949); T42(HexNAc / 203.0794)	1	2.4e-17	6.7e-16	906.8	29.2	5	1174.58	5.7	>sp|Q9Z1R2|BAG6_MOUSE Large proline-rich protein BAG6 OS=Mus musculus GN=Bag6 PE=1 SV=1	controllerType=0 controllerNumber=1 scan=20867		bd20210216_rb_psd_glcnac_ethcd_fxn_01.20867.20867.5	ethcd	0	0	0	0	3.1e-18	8.3e-17	FALSE	Cytoplasm, cytosol {ECO:0000269|PubMed:18056262}. Nucleus {ECO:0000250|UniProtKB:P46379}. Secreted, extracellular exosome {ECO:0000250|UniProtKB:P46379}. Note=Normally localized in cytosol and nucleus, it can also be released extracellularly, in exosomes, by tumor and myeloid dendritic cells. {ECO:0000250|UniProtKB:P46379}.
1551 | 913616	215	447	R.ISHQSVEPVVM[+15.99492]MHMNIQDSGAQPGGVPSAPTGPLGPPGHGQT[+203.07937]LGQQVPGFPTAPTR.V	M11(Oxidation / 15.9949); T42(HexNAc / 203.0794)	1	2.5e-16	6.8e-15	854.5	13.5	5	1174.58	6.64	>sp|Q9Z1R2|BAG6_MOUSE Large proline-rich protein BAG6 OS=Mus musculus GN=Bag6 PE=1 SV=1	controllerType=0 controllerNumber=1 scan=21306		bd20210216_rb_psd_glcnac_ethcd_fxn_01.21306.21306.5	ethcd	0	0	0	0	2.9e-17	5.1e-16	FALSE	Cytoplasm, cytosol {ECO:0000269|PubMed:18056262}. Nucleus {ECO:0000250|UniProtKB:P46379}. Secreted, extracellular exosome {ECO:0000250|UniProtKB:P46379}. Note=Normally localized in cytosol and nucleus, it can also be released extracellularly, in exosomes, by tumor and myeloid dendritic cells. {ECO:0000250|UniProtKB:P46379}.
1552 | 913256	215	447	R.ISHQSVEPVVM[+15.99492]MHMNIQDSGAQPGGVPSAPTGPLGPPGHGQT[+203.07937]LGQQVPGFPTAPTR.V	M11(Oxidation / 15.9949); T42(HexNAc / 203.0794)	1	2.8e-08	7.7e-07	343.6	0	5	1174.58	5.91	>sp|Q9Z1R2|BAG6_MOUSE Large proline-rich protein BAG6 OS=Mus musculus GN=Bag6 PE=1 SV=1	controllerType=0 controllerNumber=1 scan=20846		bd20210216_rb_psd_glcnac_ethcd_fxn_01.20846.20846.5	ethcd	0	0	0	0	3.8e-09	9.6e-08	FALSE	Cytoplasm, cytosol {ECO:0000269|PubMed:18056262}. Nucleus {ECO:0000250|UniProtKB:P46379}. Secreted, extracellular exosome {ECO:0000250|UniProtKB:P46379}. Note=Normally localized in cytosol and nucleus, it can also be released extracellularly, in exosomes, by tumor and myeloid dendritic cells. {ECO:0000250|UniProtKB:P46379}.
1614 | 265449	231	1651	R.SPEVMS[+203.07937]T[+203.07937]VSGTR.S	S6(HexNAc / 203.0794); T7(HexNAc / 203.0794)	2	0.12	0.62	28.8	4.3	2	828.89	5.43	>tr|D3Z5K8|D3Z5K8_MOUSE SH3 and multiple ankyrin repeat domains protein 2 OS=Mus musculus GN=Shank2 PE=1 SV=1	controllerType=0 controllerNumber=1 scan=7380		bd20210216_rb_psd_glcnac_ethcd_fxn_01.7380.7380.2	ethcd	0.0094	0.031	0.0098	0.034	0.0094	0.031	FALSE	Cell junction, synapse, postsynaptic density {ECO:0000256|ARBA:ARBA00004320}. Cytoplasm {ECO:0000256|ARBA:ARBA00004496}.
1615 | 261757	231	1651	R.SPEVM[+15.99492]ST[+203.07937]VSGTR.S	M5(Oxidation / 15.9949); T7(HexNAc / 203.0794)	1	0.017	0.17	58.8	4.3	2	735.347	5.53	>tr|D3Z5K8|D3Z5K8_MOUSE SH3 and multiple ankyrin repeat domains protein 2 OS=Mus musculus GN=Shank2 PE=1 SV=1	controllerType=0 controllerNumber=1 scan=5980		bd20210216_rb_psd_glcnac_ethcd_fxn_01.5980.5980.2	ethcd	0.003	0.0089	0.0029	0.0084	0.003	0.0089	FALSE	Cell junction, synapse, postsynaptic density {ECO:0000256|ARBA:ARBA00004320}. Cytoplasm {ECO:0000256|ARBA:ARBA00004496}.
1616 | 262472	231	1651	R.SPEVM[+15.99492]ST[+203.07937]VSGTR.S	M5(Oxidation / 15.9949); T7(HexNAc / 203.0794)	1	0.042	0.34	20.9	4.3	2	735.347	5.19	>tr|D3Z5K8|D3Z5K8_MOUSE SH3 and multiple ankyrin repeat domains protein 2 OS=Mus musculus GN=Shank2 PE=1 SV=1	controllerType=0 controllerNumber=1 scan=6227		bd20210216_rb_psd_glcnac_ethcd_fxn_01.6227.6227.2	ethcd	0.0038	0.016	0.0029	0.0084	0.0038	0.016	FALSE	Cell junction, synapse, postsynaptic density {ECO:0000256|ARBA:ARBA00004320}. Cytoplasm {ECO:0000256|ARBA:ARBA00004496}.
1617 | 263918	231	1651	R.SPEVM[+15.99492]ST[+203.07937]VSGTR.S	M5(Oxidation / 15.9949); T7(HexNAc / 203.0794)	1	0.017	0.17	40.1	4.3	2	735.347	5.78	>tr|D3Z5K8|D3Z5K8_MOUSE SH3 and multiple ankyrin repeat domains protein 2 OS=Mus musculus GN=Shank2 PE=1 SV=1	controllerType=0 controllerNumber=1 scan=6785		bd20210216_rb_psd_glcnac_ethcd_fxn_01.6785.6785.2	ethcd	0.003	0.0089	0.0029	0.0084	0.003	0.0089	FALSE	Cell junction, synapse, postsynaptic density {ECO:0000256|ARBA:ARBA00004320}. Cytoplasm {ECO:0000256|ARBA:ARBA00004496}.
1618 | 263030	231	1651	R.SPEVM[+15.99492]ST[+203.07937]VSGTR.S	M5(Oxidation / 15.9949); T7(HexNAc / 203.0794)	1	0.042	0.34	24.1	4.3	2	735.347	5.69	>tr|D3Z5K8|D3Z5K8_MOUSE SH3 and multiple ankyrin repeat domains protein 2 OS=Mus musculus GN=Shank2 PE=1 SV=1	controllerType=0 controllerNumber=1 scan=6461		bd20210216_rb_psd_glcnac_ethcd_fxn_01.6461.6461.2	ethcd	0.0038	0.016	0.0029	0.0084	0.0038	0.016	FALSE	Cell junction, synapse, postsynaptic density {ECO:0000256|ARBA:ARBA00004320}. Cytoplasm {ECO:0000256|ARBA:ARBA00004496}.
1619 | 264435	231	1651	R.SPEVM[+15.99492]S[+203.07937]TVSGTR.S	M5(Oxidation / 15.9949); S6(HexNAc / 203.0794)	1	0.12	0.62	34.1	3.9	2	735.347	5.69	>tr|D3Z5K8|D3Z5K8_MOUSE SH3 and multiple ankyrin repeat domains protein 2 OS=Mus musculus GN=Shank2 PE=1 SV=1	controllerType=0 controllerNumber=1 scan=7033		bd20210216_rb_psd_glcnac_ethcd_fxn_01.7033.7033.2	ethcd	0.0094	0.031	0.0099	0.034	0.0094	0.031	FALSE	Cell junction, synapse, postsynaptic density {ECO:0000256|ARBA:ARBA00004320}. Cytoplasm {ECO:0000256|ARBA:ARBA00004496}.
1620 | 265529	231	1651	R.SPEVMST[+203.07937]VSGTR.S	T7(HexNAc / 203.0794)	1	0.012	0.13	115.2	4.3	2	727.349	4.27	>tr|D3Z5K8|D3Z5K8_MOUSE SH3 and multiple ankyrin repeat domains protein 2 OS=Mus musculus GN=Shank2 PE=1 SV=1	controllerType=0 controllerNumber=1 scan=7416		bd20210216_rb_psd_glcnac_ethcd_fxn_01.7416.7416.2	ethcd	0.0027	0.0057	0.003	0.0052	0.0027	0.0057	FALSE	Cell junction, synapse, postsynaptic density {ECO:0000256|ARBA:ARBA00004320}. Cytoplasm {ECO:0000256|ARBA:ARBA00004496}.
1621 | 266569	231	1651	R.SPEVMS[+203.07937]TVSGTR.S	S6(HexNAc / 203.0794)	1	0.12	0.62	36.3	2.2	2	727.35	5.45	>tr|D3Z5K8|D3Z5K8_MOUSE SH3 and multiple ankyrin repeat domains protein 2 OS=Mus musculus GN=Shank2 PE=1 SV=1	controllerType=0 controllerNumber=1 scan=7662		bd20210216_rb_psd_glcnac_ethcd_fxn_01.7662.7662.2	ethcd	0.0094	0.031	0.0098	0.034	0.0094	0.031	FALSE	Cell junction, synapse, postsynaptic density {ECO:0000256|ARBA:ARBA00004320}. Cytoplasm {ECO:0000256|ARBA:ARBA00004496}.
1649 | 541699	239	724	K.LVT[+203.07937]SADGKPTTIITT[+203.07937]TQASGAGTK.P	T3(HexNAc / 203.0794); T15(HexNAc / 203.0794)	2	0.00017	0.0046	67.4	1.8	3	909.143	5.73	>tr|B1AUX2|B1AUX2_MOUSE Host cell factor 1 OS=Mus musculus GN=Hcfc1 PE=1 SV=1	controllerType=0 controllerNumber=1 scan=11065		bd20210216_rb_psd_glcnac_ethcd_fxn_01.11065.11065.3	ethcd	0	0.00074	0	0.00084	1.6e-05	0.00079	FALSE	Nucleus {ECO:0000256|ARBA:ARBA00004123}.
1650 | 563939	239	771	K.TIPMSAIIT[+203.07937]QAGATGVT[+203.07937]SSPGIK.S	T9(HexNAc / 203.0794); T17(HexNAc / 203.0794)	2	1.2e-09	3.2e-08	420.9	10.2	3	869.79	4.93	>tr|B1AUX2|B1AUX2_MOUSE Host cell factor 1 OS=Mus musculus GN=Hcfc1 PE=1 SV=1	controllerType=0 controllerNumber=1 scan=20061		bd20210216_rb_psd_glcnac_ethcd_fxn_01.20061.20061.3	ethcd	0	0	0	0	2.2e-10	6.4e-09	FALSE	Nucleus {ECO:0000256|ARBA:ARBA00004123}.
1651 | 155885	239	794	K.SPITIITT[+203.07937]K.V	T8(HexNAc / 203.0794)	1	2.8e-06	7.8e-05	92.6	35.9	2	588.843	5.27	>tr|B1AUX2|B1AUX2_MOUSE Host cell factor 1 OS=Mus musculus GN=Hcfc1 PE=1 SV=1	controllerType=0 controllerNumber=1 scan=13231		bd20210216_rb_psd_glcnac_ethcd_fxn_01.13231.13231.2	ethcd	0	0	0	0	3.7e-07	1e-05	FALSE	Nucleus {ECO:0000256|ARBA:ARBA00004123}.
1868 | 841420	304	754	K.IHQVQHLPQTAPPTPPPAPPIT[+203.07937]ATVPPQAPPKPLVTIPPSASTK.T	T22(HexNAc / 203.0794)	1	1e-09	2.8e-08	360.7	0	5	944.53	5.92	>tr|F2Z3U3|F2Z3U3_MOUSE Ras association (RalGDS/AF-6) and pleckstrin homology domains 1 OS=Mus musculus GN=Raph1 PE=1 SV=2	controllerType=0 controllerNumber=1 scan=20017		bd20210216_rb_psd_glcnac_ethcd_fxn_01.20017.20017.5	ethcd	0	0	0	0	2e-10	5.7e-09	FALSE
2002 | 550874	355	467	R.NNYALNTAAT[+203.07937]YAEPYRPVQYR.V	T10(HexNAc / 203.0794)	1	5.8e-05	0.0016	176.8	9.5	3	893.439	6.41	>sp|Q68FH0|PKP4_MOUSE Plakophilin-4 OS=Mus musculus GN=Pkp4 PE=1 SV=1	controllerType=0 controllerNumber=1 scan=15341		bd20210216_rb_psd_glcnac_ethcd_fxn_01.15341.15341.3	ethcd	0	0	0	0	6e-06	0.00016	FALSE	Cell junction, desmosome {ECO:0000250}. Cytoplasm, cytoskeleton, spindle {ECO:0000250}. Cytoplasm, cytoskeleton, spindle pole {ECO:0000250}. Midbody {ECO:0000250}. Cell membrane {ECO:0000250}; Peripheral membrane protein {ECO:0000250}. Note=Associated with the pericentrosomal region in interphase and with spindle poles during mitosis. In anaphase, during chromosome segregation, is recruited to th…
2004 | 417394	355	1146	R.VHFPAS[+203.07937]TDYSTQYGLK.S	S6(HexNAc / 203.0794)	1	0.00012	0.0033	90.2	4	3	672.994	5.65	>sp|Q68FH0|PKP4_MOUSE Plakophilin-4 OS=Mus musculus GN=Pkp4 PE=1 SV=1	controllerType=0 controllerNumber=1 scan=14795		bd20210216_rb_psd_glcnac_ethcd_fxn_01.14795.14795.3	ethcd	0	0.00078	0	0.00088	1.1e-05	0.00079	FALSE	Cell junction, desmosome {ECO:0000250}. Cytoplasm, cytoskeleton, spindle {ECO:0000250}. Cytoplasm, cytoskeleton, spindle pole {ECO:0000250}. Midbody {ECO:0000250}. Cell membrane {ECO:0000250}; Peripheral membrane protein {ECO:0000250}. Note=Associated with the pericentrosomal region in interphase and with spindle poles during mitosis. In anaphase, during chromosome segregation, is recruited to th…
2081 | 206007	386	4663	R.FKPYC[+57.02146]S[+203.07937]FEK.Y	S6(HexNAc / 203.0794)	1	0.45	0.91	8.3	8.3	2	704.831	6.92	>sp|A2AN08-5|UBR4_MOUSE Isoform 5 of E3 ubiquitin-protein ligase UBR4 OS=Mus musculus GN=Ubr4	controllerType=0 controllerNumber=1 scan=9053	C5(Carbamidomethyl / 57.0215)	bd20210216_rb_psd_glcnac_ethcd_fxn_01.9053.9053.2	ethcd	0.02	0.064	0.025	0.071	0.021	0.064	FALSE
2140 | 853218	407	380	K.LKPPGLSPFPAASSAQQNDT[+203.07937]AS[+79.96633]PPATTAAWDLKPSAPQPSVLSR.L	T20(HexNAc / 203.0794); S22(Phospho / 79.9663)	1	6.2e-12	1.7e-10	680.4	0	4	1185.35	7.97	>sp|Q91VX2|UBAP2_MOUSE Ubiquitin-associated protein 2 OS=Mus musculus GN=Ubap2 PE=1 SV=1	controllerType=0 controllerNumber=1 scan=23174		bd20210216_rb_psd_glcnac_ethcd_fxn_01.23174.23174.4	ethcd	0	0	0	0	4.6e-13	1.4e-11	TRUE
2151 | 571800	413	168	K.EVGWVQQVPNTTT[+79.96633]PPAT[+203.07937]LPSSGP.-	T13(Phospho / 79.9663); T17(HexNAc / 203.0794)	1	3.4e-07	9.5e-06	318.1	1.1	3	882.756	7.7	>sp|Q9CX80|CYGB_MOUSE Cytoglobin OS=Mus musculus GN=Cygb PE=1 SV=1	controllerType=0 controllerNumber=1 scan=22931		bd20210216_rb_psd_glcnac_ethcd_fxn_01.22931.22931.3	ethcd	0	0	0	0	5.4e-08	1.5e-06	TRUE	Cytoplasm {ECO:0000250}.
2762 | 506878	715	242	K.VIIVT[+203.07937]T[+203.07937]SPSSTFVPNILSK.S	T5(HexNAc / 203.0794); T6(HexNAc / 203.0794)	2	3.8e-08	1.1e-06	341.5	32.1	3	803.776	5.33	>sp|Q8BMB0|EMSY_MOUSE BRCA2-interacting transcriptional repressor EMSY OS=Mus musculus GN=Emsy PE=1 SV=2	controllerType=0 controllerNumber=1 scan=24073		bd20210216_rb_psd_glcnac_ethcd_fxn_01.24073.24073.3	ethcd	0	0	0	0	5.2e-09	1.4e-07	FALSE	Nucleus {ECO:0000269|PubMed:14651845}. Note=Localizes to DNA damage markers in irradiated cells, suggesting that it participates in DNA repair process.
3086 | 413903	941	552	R.EALHT[+203.07937]TGYEMSFNGSPR.S	T5(HexNAc / 203.0794)	1	1e-06	2.9e-05	245.5	17	3	700.653	5.28	>sp|Q69ZX8|ABLM3_MOUSE Actin-binding LIM protein 3 OS=Mus musculus GN=Ablim3 PE=1 SV=2	controllerType=0 controllerNumber=1 scan=13016		bd20210216_rb_psd_glcnac_ethcd_fxn_01.13016.13016.3	ethcd	0	0	0	0	1.5e-07	4.3e-06	TRUE	Cytoplasm {ECO:0000250}.
3087 | 414490	941	552	R.EALHTT[+203.07937]GYEMSFNGSPR.S	T6(HexNAc / 203.0794)	1	1.5e-05	0.00043	206.7	12.6	3	700.654	6.24	>sp|Q69ZX8|ABLM3_MOUSE Actin-binding LIM protein 3 OS=Mus musculus GN=Ablim3 PE=1 SV=2	controllerType=0 controllerNumber=1 scan=13282		bd20210216_rb_psd_glcnac_ethcd_fxn_01.13282.13282.3	ethcd	0	0	0	0	1.8e-06	4.7e-05	TRUE	Cytoplasm {ECO:0000250}.
3202 | 348367	1038	373	K.MPVC[+57.02146]S[+203.07937]FNGSTPITK.S	S5(HexNAc / 203.0794)	1	3.7e-06	0.0001	200.7	84.7	2	871.415	5.67	>sp|Q9ES97|RTN3_MOUSE Reticulon-3 OS=Mus musculus GN=Rtn3 PE=1 SV=2	controllerType=0 controllerNumber=1 scan=13874	C4(Carbamidomethyl / 57.0215)	bd20210216_rb_psd_glcnac_ethcd_fxn_01.13874.13874.2	ethcd	0	0	0	0	4.9e-07	1.3e-05	TRUE	Endoplasmic reticulum membrane {ECO:0000269|PubMed:15350194}; Multi-pass membrane protein {ECO:0000269|PubMed:15350194}. Golgi apparatus membrane {ECO:0000250|UniProtKB:O95197}; Multi-pass membrane protein {ECO:0000255}.
3333 | 546522	1135	792	R.ESPATPVS[+203.07937]FQAATTSTMSDHAK.L	S8(HexNAc / 203.0794)	1	1e-05	0.00028	163.3	19.5	3	823.053	5.84	>tr|A0A1L1M1J8|A0A1L1M1J8_MOUSE Potassium voltage-gated channel subfamily H member 1 OS=Mus musculus GN=Kcnh1 PE=1 SV=1	controllerType=0 controllerNumber=1 scan=13431		bd20210216_rb_psd_glcnac_ethcd_fxn_01.13431.13431.3	ethcd	0	0	0	0	1.2e-06	3.2e-05	FALSE	Membrane {ECO:0000256|ARBA:ARBA00004141}; Multi-pass membrane protein {ECO:0000256|ARBA:ARBA00004141}.
3363 | 629044	1158	1591	R.NSGSSSSLNTT[+203.07937]LPST[+203.07937]S[+203.07937]AWSSIR.A	T11(HexNAc / 203.0794); T15(HexNAc / 203.0794); S16(HexNAc / 203.0794)	3	2.1e-05	0.00057	236.1	1.7	3	950.449	5.6	>sp|Q3UHK8|TNR6A_MOUSE Trinucleotide repeat-containing gene 6A protein OS=Mus musculus GN=Tnrc6a PE=2 SV=1	controllerType=0 controllerNumber=1 scan=17481		bd20210216_rb_psd_glcnac_ethcd_fxn_01.17481.17481.3	ethcd	0	0	0	0	2.4e-06	6.3e-05	TRUE	Cytoplasm, P-body {ECO:0000250|UniProtKB:Q8NDV7}. Note=Mammalian P-bodies are also known as GW bodies (GWBs). {ECO:0000250|UniProtKB:Q8NDV7}.
3423 | 471742	1211	413	R.IEQNLIST[+203.07937]ASSGTNPHGSPR.S	T8(HexNAc / 203.0794)	1	3.2e-05	0.00087	149.9	23.2	3	757.044	5.07	>sp|Q9QY01|ULK2_MOUSE Serine/threonine-protein kinase ULK2 OS=Mus musculus GN=Ulk2 PE=1 SV=1	controllerType=0 controllerNumber=1 scan=9363		bd20210216_rb_psd_glcnac_ethcd_fxn_01.9363.9363.3	ethcd	0	0	0	0	3.4e-06	8.9e-05	FALSE	Cytoplasmic vesicle membrane {ECO:0000269|PubMed:18443221}; Peripheral membrane protein {ECO:0000269|PubMed:18443221}. Note=Localizes to pre-autophagosomal membrane.
3426 | 712653	1214	1315	R.MGEEPLRPEPPT[+203.07937]TLPTSGILPPAPGNAAVPER.L	T12(HexNAc / 203.0794)	1	3.2e-05	0.00089	97.1	0.7	3	1165.61	6.12	>tr|A0A1L1SR84|A0A1L1SR84_MOUSE Protein turtle homolog B OS=Mus musculus GN=Igsf9b PE=1 SV=1	controllerType=0 controllerNumber=1 scan=21863		bd20210216_rb_psd_glcnac_ethcd_fxn_01.21863.21863.3	ethcd	0	0	0	0	3.5e-06	9.3e-05	FALSE
3463 | 171635	1244	709	K.DLFFVT[+203.07937]R.S	T6(HexNAc / 203.0794)	1	0.043	0.34	26.6	26.6	2	550.788	5.92	>sp|Q3UHC7|DAB2P_MOUSE Disabled homolog 2-interacting protein OS=Mus musculus GN=Dab2ip PE=1 SV=1	controllerType=0 controllerNumber=1 scan=20553		bd20210216_rb_psd_glcnac_ethcd_fxn_01.20553.20553.2	ethcd	0.0038	0.017	0.0031	0.017	0.0038	0.017	FALSE	Cytoplasm. Cell membrane {ECO:0000305}; Peripheral membrane protein {ECO:0000305}. Cell projection, dendrite. Note=Colocalizes with TIRAP at the plasma membrane. Colocalizes with ARF6 at the plasma membrane and endocytic vesicles. Translocates from the plasma membrane to the cytoplasm in response to TNF-alpha. Phosphatidylinositol 4-phosphate (PtdIns4P) binding is essential for plasma membrane lo…
3516 | 641074	1285	455	K.GVLQQPSVNTSIGQPLPS[+203.07937]T[+203.07937]QLYLR.Q	S18(HexNAc / 203.0794); T19(HexNAc / 203.0794)	2	0.0001	0.0029	91.6	9.1	3	1001.53	6.54	>sp|Q8K0L9|ZBT20_MOUSE Zinc finger and BTB domain-containing protein 20 OS=Mus musculus GN=Zbtb20 PE=1 SV=1	controllerType=0 controllerNumber=1 scan=21975		bd20210216_rb_psd_glcnac_ethcd_fxn_01.21975.21975.3	ethcd	0	0.00078	0	0.00089	1e-05	0.00079	TRUE	Nucleus {ECO:0000305|PubMed:11744704}.
3533 | 623525	1298	1415	K.GDPEQGDIVSYS[+203.07937]TAC[+57.02146]ETSVSSVATEK.N	S12(HexNAc / 203.0794)	1	7.4e-05	0.002	131.7	2.2	3	974.108	7.01	>tr|V9GWU7|V9GWU7_MOUSE Serine/threonine-protein kinase WNK3 OS=Mus musculus GN=Wnk3 PE=1 SV=1	controllerType=0 controllerNumber=1 scan=15637	C15(Carbamidomethyl / 57.0215)	bd20210216_rb_psd_glcnac_ethcd_fxn_01.15637.15637.3	ethcd	0	0	0	0	7.5e-06	0.0002	FALSE
3538 | 549909	1303	107	K.KTPTT[+203.07937]VVPLIS[+203.07937]T[+203.07937]IAGDSSR.T	T5(HexNAc / 203.0794); S11(HexNAc / 203.0794); T12(HexNAc / 203.0794)	3	0.00012	0.0033	104.5	18.1	3	851.45	6.32	>tr|Q5SXC4|Q5SXC4_MOUSE Vascular endothelial zinc finger 1 OS=Mus musculus GN=Vezf1 PE=1 SV=1	controllerType=0 controllerNumber=1 scan=15039		bd20210216_rb_psd_glcnac_ethcd_fxn_01.15039.15039.3	ethcd	0	0.00077	0	0.00087	1.2e-05	0.00079	FALSE
3653 | 881216	1397	154	R.RPTEQQQPQPHHIPTS[+203.07937]APVYQQPQQQQMTSSYGGYKEPAAPVSIQR.S	S16(HexNAc / 203.0794)	1	0.0014	0.006	218.7	12.2	5	1081.34	8.18	>sp|Q61792|LASP1_MOUSE LIM and SH3 domain protein 1 OS=Mus musculus GN=Lasp1 PE=1 SV=1	controllerType=0 controllerNumber=1 scan=13609		bd20210216_rb_psd_glcnac_ethcd_fxn_01.13609.13609.5	ethcd	0.00054	0.00073	0.00072	0.00082	0.00056	0.00079	FALSE	Cytoplasm, cell cortex {ECO:0000250}. Cytoplasm, cytoskeleton {ECO:0000250}. Note=Associated with the F-actin rich cortical cytoskeleton. {ECO:0000250}.
3662 | 755581	1405	2001	K.TS[+203.07937]NAT[+203.07937]TTTVT[+203.07937]T[+203.07937]TASNNSTAPTNATYPMPTAK.E	S2(HexNAc / 203.0794); T5(HexNAc / 203.0794); T10(HexNAc / 203.0794); T11(HexNAc / 203.0794)	4	0.001	0.0044	105.5	0	3	1310.28	6.3	>sp|Q99NH0|ANR17_MOUSE Ankyrin repeat domain-containing protein 17 OS=Mus musculus GN=Ankrd17 PE=1 SV=2	controllerType=0 controllerNumber=1 scan=12144		bd20210216_rb_psd_glcnac_ethcd_fxn_01.12144.12144.3	ethcd	0.00055	0.00075	0.00073	0.00085	0.00056	0.00079	TRUE	Cytoplasm {ECO:0000250|UniProtKB:O75179}. Nucleus {ECO:0000250|UniProtKB:O75179}. Note=Detected around the nucleolus. {ECO:0000250|UniProtKB:O75179}.
3699 | 773876	1435	159	K.QYYQQPTATAAAVAAAAQPQPSVAET[+203.07937]YYQTAPK.A	T26(HexNAc / 203.0794)	1	0.0021	0.009	102.2	0.9	3	1229.94	6.74	>sp|O88532|ZFR_MOUSE Zinc finger RNA-binding protein OS=Mus musculus GN=Zfr PE=1 SV=2	controllerType=0 controllerNumber=1 scan=19506		bd20210216_rb_psd_glcnac_ethcd_fxn_01.19506.19506.3	ethcd	0.00053	0.00069	0.00071	0.00079	0.00056	0.00079	FALSE	Nucleus. Cytoplasm. Cytoplasmic granule {ECO:0000250}. Chromosome {ECO:0000250}. Note=Associated with chromosome foci in meiotic cells. Localizes in somatodendritic compartment of primary hippocampal neurons (By similarity). Colocalizes with STAU2 in several cytosolic RNA granules (By similarity). Associated with chromosomes. {ECO:0000250}.
3700 | 773956	1435	159	K.QYYQQPTATAAAVAAAAQPQPS[+203.07937]VAETYYQTAPK.A	S22(HexNAc / 203.0794)	1	0.00057	0.0025	94.4	8.6	3	1229.94	6.64	>sp|O88532|ZFR_MOUSE Zinc finger RNA-binding protein OS=Mus musculus GN=Zfr PE=1 SV=2	controllerType=0 controllerNumber=1 scan=19529		bd20210216_rb_psd_glcnac_ethcd_fxn_01.19529.19529.3	ethcd	0	0	0	0	7e-05	0.00024	FALSE	Nucleus. Cytoplasm. Cytoplasmic granule {ECO:0000250}. Chromosome {ECO:0000250}. Note=Associated with chromosome foci in meiotic cells. Localizes in somatodendritic compartment of primary hippocampal neurons (By similarity). Colocalizes with STAU2 in several cytosolic RNA granules (By similarity). Associated with chromosomes. {ECO:0000250}.
3733 | 573588	1466	241	K.QNEMNELISDSGQNAIT[+203.07937]SFPS.-	T17(HexNAc / 203.0794)	1	0.0026	0.011	61	2.2	3	829.045	6.32	>sp|P70689|CXB6_MOUSE Gap junction beta-6 protein OS=Mus musculus GN=Gjb6 PE=1 SV=1	controllerType=0 controllerNumber=1 scan=23713		bd20210216_rb_psd_glcnac_ethcd_fxn_01.23713.23713.3	ethcd	0.00052	0.00066	0.0007	0.00076	0.00056	0.00079	FALSE	Cell membrane; Multi-pass membrane protein. Cell junction, gap junction.
3767 | 490213	1498	136	R.AALYYQSQPT[+203.07937]S[+203.07937]C[+57.02146]VVYHR.I	T10(HexNAc / 203.0794); S11(HexNAc / 203.0794)	2	0.0044	0.019	34.1	7.5	3	817.055	6.73	>Reverse >tr|A2BDW0|A2BDW0_MOUSE Tyrosine-protein kinase OS=Mus musculus GN=Btk PE=1 SV=1	controllerType=0 controllerNumber=1 scan=16704	C12(Carbamidomethyl / 57.0215)	bd20210216_rb_psd_glcnac_ethcd_fxn_01.16704.16704.3	ethcd	0.0015	0.003	0.0014	0.0027	0.0015	0.003	FALSE
3768 | 500958	1498	136	R.AALYYQSQPT[+203.07937]S[+203.07937]C[+57.02146]VVYHR.I	T10(HexNAc / 203.0794); S11(HexNAc / 203.0794)	2	0.069	0.24	27.2	7.5	3	817.056	7.56	>Reverse >tr|A2BDW0|A2BDW0_MOUSE Tyrosine-protein kinase OS=Mus musculus GN=Btk PE=1 SV=1	controllerType=0 controllerNumber=1 scan=21459	C12(Carbamidomethyl / 57.0215)	bd20210216_rb_psd_glcnac_ethcd_fxn_01.21459.21459.3	ethcd	0.0048	0.012	0.0014	0.0027	0.0048	0.012	FALSE
3769 | 489494	1498	136	R.AALYYQSQPT[+203.07937]S[+203.07937]C[+57.02146]VVYHR.I	T10(HexNAc / 203.0794); S11(HexNAc / 203.0794)	2	0.0038	0.016	6.4	6.4	3	817.054	5.84	>Reverse >tr|A2BDW0|A2BDW0_MOUSE Tyrosine-protein kinase OS=Mus musculus GN=Btk PE=1 SV=1	controllerType=0 controllerNumber=1 scan=16419	C12(Carbamidomethyl / 57.0215)	bd20210216_rb_psd_glcnac_ethcd_fxn_01.16419.16419.3	ethcd	0.001	0.0024	0.0014	0.0027	0.001	0.0024	FALSE
3770 | 501956	1498	136	R.AALYYQSQPT[+203.07937]S[+203.07937]C[+57.02146]VVYHR.I	T10(HexNAc / 203.0794); S11(HexNAc / 203.0794)	2	0.0038	0.016	1.7	1.7	3	817.054	5.76	>Reverse >tr|A2BDW0|A2BDW0_MOUSE Tyrosine-protein kinase OS=Mus musculus GN=Btk PE=1 SV=1	controllerType=0 controllerNumber=1 scan=21989	C12(Carbamidomethyl / 57.0215)	bd20210216_rb_psd_glcnac_ethcd_fxn_01.21989.21989.3	ethcd	0.0013	0.0027	0.0014	0.0027	0.0013	0.0027	FALSE
3771 | 503857	1498	136	R.AALYYQSQPT[+203.07937]S[+203.07937]C[+57.02146]VVYHR.I	T10(HexNAc / 203.0794); S11(HexNAc / 203.0794)	2	0.029	0.11	1	1	3	817.054	5.76	>Reverse >tr|A2BDW0|A2BDW0_MOUSE Tyrosine-protein kinase OS=Mus musculus GN=Btk PE=1 SV=1	controllerType=0 controllerNumber=1 scan=22816	C12(Carbamidomethyl / 57.0215)	bd20210216_rb_psd_glcnac_ethcd_fxn_01.22816.22816.3	ethcd	0.0034	0.0046	0.0014	0.0027	0.0034	0.0046	FALSE
3773 | 295582	1500	1132	K.LVPS[+203.07937]SYSAAVASLR.T	S4(HexNAc / 203.0794)	1	0.003	0.013	74.7	74.7	2	812.437	4.95	>tr|E9Q828|E9Q828_MOUSE Calcium-transporting ATPase OS=Mus musculus GN=Atp2b4 PE=1 SV=1	controllerType=0 controllerNumber=1 scan=17860		bd20210216_rb_psd_glcnac_ethcd_fxn_01.17860.17860.2	ethcd	0.00052	0.00065	0.0007	0.00074	0.00056	0.00079	FALSE	Membrane {ECO:0000256|RuleBase:RU361146}; Multi-pass membrane protein {ECO:0000256|RuleBase:RU361146}.
3789 | 711006	1515	2059	R.TLSPETIT[+203.07937]VAPAVGPLST[+203.07937]MSSTTVT[+203.07937]EAGTR.L	T8(HexNAc / 203.0794); T18(HexNAc / 203.0794); T25(HexNAc / 203.0794)	3	0.0032	0.014	79.1	2.3	3	1195.6	7.31	>sp|P83741-3|WNK1_MOUSE Isoform 3 of Serine/threonine-protein kinase WNK1 OS=Mus musculus GN=Wnk1	controllerType=0 controllerNumber=1 scan=21348		bd20210216_rb_psd_glcnac_ethcd_fxn_01.21348.21348.3	ethcd	0.00052	0.0013	0.00069	0.0015	0.00056	0.0013	FALSE
3825 | 797735	1547	630	K.PALPT[+203.07937]PVTGIFLPPMT[+203.07937]S[+203.07937]AGGPGT[+203.07937]VATSNPGK.C	T5(HexNAc / 203.0794); T16(HexNAc / 203.0794); S17(HexNAc / 203.0794); T23(HexNAc / 203.0794)	4	0.0046	0.014	40.7	4.8	3	1249.3	6.94	>tr|Q6P9N8|Q6P9N8_MOUSE Trafficking protein, kinesin-binding 2 OS=Mus musculus GN=Trak2 PE=1 SV=1	controllerType=0 controllerNumber=1 scan=25654		bd20210216_rb_psd_glcnac_ethcd_fxn_01.25654.25654.3	ethcd	0.002	0.0013	0.0021	0.0014	0.002	0.0013	FALSE	Early endosome {ECO:0000256|ARBA:ARBA00004412}. Mitochondrion {ECO:0000256|ARBA:ARBA00004173}.
3911 | 177628	1624	762	R.APPT[+203.07937]LPSIL.-	T4(HexNAc / 203.0794)	1	0.035	0.098	78.4	78.4	2	556.319	5.2	>tr|E9QKI2|E9QKI2_MOUSE Potassium voltage-gated channel subfamily C member 3 OS=Mus musculus GN=Kcnc3 PE=1 SV=1	controllerType=0 controllerNumber=1 scan=23928		bd20210216_rb_psd_glcnac_ethcd_fxn_01.23928.23928.2	ethcd	0.0038	0.0037	0.0031	0.0033	0.0038	0.0037	FALSE	Membrane {ECO:0000256|ARBA:ARBA00004141}; Multi-pass membrane protein {ECO:0000256|ARBA:ARBA00004141}.
3983 | 647074	1690	458	K.FLDRYQVPKLNQDQVDLLNS[+203.07937]PISPK.E	S20(HexNAc / 203.0794)	1	0.11	0.16	2.9	2.9	3	1044.23	6.63	>tr|J3KMP5|J3KMP5_MOUSE Predicted gene, 21897 OS=Mus musculus GN=Gm21897 PE=4 SV=1	controllerType=0 controllerNumber=1 scan=23990		bd20210216_rb_psd_glcnac_ethcd_fxn_01.23990.23990.3	ethcd	0.0078	0.0079	0.0078	0.0076	0.0078	0.0079	FALSE
4029 | 437352	1734	174	K.VFFLPLSNT[+203.07937]ILSC[+57.02146]FK.D	T9(HexNAc / 203.0794)	1	0.14	0.17	43.7	9.9	3	663.69	7.83	>sp|Q6NXY1|TBC31_MOUSE TBC1 domain family member 31 OS=Mus musculus GN=Tbc1d31 PE=1 SV=1	controllerType=0 controllerNumber=1 scan=24639	C13(Carbamidomethyl / 57.0215)	bd20210216_rb_psd_glcnac_ethcd_fxn_01.24639.24639.3	ethcd	0.01	0.0099	0.011	0.0096	0.01	0.0099	FALSE
4057 | 539657	1760	199	R.QPS[+203.07937]TFLYLMQWAAFEFDMQR.F	S3(HexNAc / 203.0794)	1	0.2	0.25	4.2	1.8	3	904.759	5.39	>Reverse >sp|Q9CQ61|UNC50_MOUSE Protein unc-50 homolog OS=Mus musculus GN=Unc50 PE=2 SV=1	controllerType=0 controllerNumber=1 scan=10345		bd20210216_rb_psd_glcnac_ethcd_fxn_01.10345.10345.3	ethcd	0.012	0.013	0.014	0.013	0.012	0.013	FALSE	Nucleus inner membrane {ECO:0000250}; Multi-pass membrane protein {ECO:0000250}. Golgi apparatus membrane {ECO:0000250}; Multi-pass membrane protein {ECO:0000250}.
4060 | 536857	1763	337	R.NVGAT[+203.07937]AADT[+203.07937]EAAKPTDNELSSR.D	T5(HexNAc / 203.0794); T9(HexNAc / 203.0794)	2	0.26	0.32	15.3	9.5	4	656.814	6.07	>Reverse >sp|Q6A0D4|RFTN1_MOUSE Raftlin OS=Mus musculus GN=Rftn1 PE=1 SV=4	controllerType=0 controllerNumber=1 scan=9291		bd20210216_rb_psd_glcnac_ethcd_fxn_01.9291.9291.4	ethcd	0.014	0.015	0.015	0.016	0.014	0.015	FALSE	Cell membrane {ECO:0000269|PubMed:19414744}; Lipid-anchor {ECO:0000250|UniProtKB:Q14699}. Cytoplasm {ECO:0000250|UniProtKB:Q14699}. Membrane raft {ECO:0000250|UniProtKB:Q14699}. Endosome {ECO:0000250|UniProtKB:Q14699}. Early endosome {ECO:0000250|UniProtKB:Q14699}. Note=Translocates from cytoplasm to cell membrane where it colocalizes with poly (I:C) and then moves to endosomes where it colocaliz…
4065 | 216119	1768	365	K.IT[+203.07937]S[+203.07937]HPPLK.K	T2(HexNAc / 203.0794); S3(HexNAc / 203.0794)	2	0.27	0.32	10.5	10.5	2	649.849	5.59	>tr|D3YXK0|D3YXK0_MOUSE Janus kinase and microtubule-interacting protein 2 OS=Mus musculus GN=Jakmip2 PE=1 SV=2	controllerType=0 controllerNumber=1 scan=11873		bd20210216_rb_psd_glcnac_ethcd_fxn_01.11873.11873.2	ethcd	0.014	0.016	0.015	0.016	0.014	0.016	FALSE
4164 | 463065	1861	223	K.LMYGEAC[+57.02146]LYEIVS[+203.07937]GATLPDK.C	S13(HexNAc / 203.0794)	1	0.4	0.4	22.3	13.2	3	811.73	7.54	>Reverse >tr|Q8C0M5|Q8C0M5_MOUSE RIKEN cDNA 4933426M11, isoform CRA_a OS=Mus musculus GN=Susd6 PE=1 SV=1	controllerType=0 controllerNumber=1 scan=6370	C7(Carbamidomethyl / 57.0215)	bd20210216_rb_psd_glcnac_ethcd_fxn_01.6370.6370.3	ethcd	0.02	0.021	0.024	0.022	0.02	0.021	FALSE
4178 | 534777	1875	177	K.LIDS[+203.07937]LEWMDDGLVNDIT[+203.07937]PK.L	S4(HexNAc / 203.0794); T17(HexNAc / 203.0794)	2	0.56	0.56	19.8	19.8	4	645.816	5.67	>sp|Q922J9-4|FACR1_MOUSE Isoform 4 of Fatty acyl-CoA reductase 1 OS=Mus musculus GN=Far1	controllerType=0 controllerNumber=1 scan=8257		bd20210216_rb_psd_glcnac_ethcd_fxn_01.8257.8257.4	ethcd	0.024	0.027	0.03	0.028	0.024	0.027	FALSE
4179 | 220052	1876	352	R.QLPS[+203.07937]PHTFGK.G	S4(HexNAc / 203.0794)	1	0.41	0.41	55.7	55.7	2	657.841	4.11	>Reverse >tr|J3QMA4|J3QMA4_MOUSE Zinc finger protein 870 OS=Mus musculus GN=Zfp870 PE=4 SV=1	controllerType=0 controllerNumber=1 scan=13160		bd20210216_rb_psd_glcnac_ethcd_fxn_01.13160.13160.4	ethcd	0.021	0.021	0.025	0.023	0.021	0.021	FALSE
4180 | 263090	1877	292	K.LYC[+57.02146]EPYM[+15.99492]FT[+203.07937]K.G	M7(Oxidation / 15.9949); T9(HexNAc / 203.0794)	1	0.58	0.58	2.3	2.3	2	785.847	4.71	>Reverse >tr|B8JJZ9|B8JJZ9_MOUSE Zinc finger protein 563 OS=Mus musculus GN=Zfp563 PE=4 SV=1	controllerType=0 controllerNumber=1 scan=6485	C3(Carbamidomethyl / 57.0215)	bd20210216_rb_psd_glcnac_ethcd_fxn_01.6485.6485.4	ethcd	0.025	0.027	0.031	0.029	0.025	0.027	FALSE
4185 | 334806	1882	222	K.PPPEENGDYT[+203.07937]YVER.V	T10(HexNAc / 203.0794)	1	0.49	0.49	1.5	1.5	2	934.918	5.49	>tr|A2AKV6|A2AKV6_MOUSE Alpha-ketoglutarate-dependent dioxygenase alkB homolog 3 OS=Mus musculus GN=Alkbh3 PE=1 SV=1	controllerType=0 controllerNumber=1 scan=8867		bd20210216_rb_psd_glcnac_ethcd_fxn_01.8867.8867.2	ethcd	0.021	0.023	0.026	0.024	0.021	0.023	FALSE
4192 | 329001	1889	431	K.EALPDLPS[+203.07937]PDADHK.L	S8(HexNAc / 203.0794)	1	0.49	0.49	1.5	1.5	3	569.943	4.88	>sp|O54692|ZW10_MOUSE Centromere/kinetochore protein zw10 homolog OS=Mus musculus GN=Zw10 PE=1 SV=3	controllerType=0 controllerNumber=1 scan=6702		bd20210216_rb_psd_glcnac_ethcd_fxn_01.6702.6702.3	ethcd	0.021	0.023	0.026	0.024	0.021	0.023	FALSE	Cytoplasm {ECO:0000250|UniProtKB:O43264}. Endoplasmic reticulum membrane {ECO:0000250|UniProtKB:O43264}; Peripheral membrane protein {ECO:0000250|UniProtKB:O43264}. Chromosome, centromere, kinetochore {ECO:0000250|UniProtKB:O43264}. Cytoplasm, cytoskeleton, spindle {ECO:0000250|UniProtKB:O43264}. Lipid droplet {ECO:0000250|UniProtKB:O43264}. Note=Dynamic pattern of localization during the cell cy…
4199 | 755781	1895	119	R.QQLQSTFEGQEIPMT[+203.07937]GIPMQPVYQY[+79.96633]PPDPK.A	T15(HexNAc / 203.0794); Y25(Phospho / 79.9663)	1	0.64	0.64	5.4	5.4	5	746.951	4.87	>sp|Q8CA71|SHSA4_MOUSE Protein shisa-4 OS=Mus musculus GN=Shisa4 PE=1 SV=1	controllerType=0 controllerNumber=1 scan=12217		bd20210216_rb_psd_glcnac_ethcd_fxn_01.12217.12217.5	ethcd	0.03	0.034	0.038	0.037	0.03	0.034	FALSE	Membrane {ECO:0000305}; Single-pass type I membrane protein {ECO:0000305}.
4216 | 299127	1911	2205	K.YLGIIS[+203.07937]IVS[+203.07937]PR.I	S6(HexNAc / 203.0794); S9(HexNAc / 203.0794)	2	0.62	0.62	7	7	3	541.971	8.47	>Reverse >tr|E9Q1M1|E9Q1M1_MOUSE PDZ domain-containing 2 OS=Mus musculus GN=Pdzd2 PE=1 SV=1	controllerType=0 controllerNumber=1 scan=19387		bd20210216_rb_psd_glcnac_ethcd_fxn_01.19387.19387.3	ethcd	0.029	0.032	0.037	0.035	0.029	0.032	FALSE
4220 | 307963	1915	97	R.VSPDS[+203.07937]ELLETLR.Q	S5(HexNAc / 203.0794)	1	0.58	0.58	40.3	10.8	2	781.407	6.89	>Reverse >sp|Q5IRJ6-2|ZNT9_MOUSE Isoform 2 of Zinc transporter 9 OS=Mus musculus GN=Slc30a9	controllerType=0 controllerNumber=1 scan=23767		bd20210216_rb_psd_glcnac_ethcd_fxn_01.23767.23767.4	ethcd	0.027	0.03	0.034	0.032	0.027	0.03	FALSE
4238 | 474545	1930	819	K.QPEDES[+203.07937]HQAFS[+203.07937]QNGSPR.L	S6(HexNAc / 203.0794); S11(HexNAc / 203.0794)	2	0.68	0.68	27.1	27.1	3	774.006	3.85	>sp|Q9EQJ9|MAGI3_MOUSE Membrane-associated guanylate kinase, WW and PDZ domain-containing protein 3 OS=Mus musculus GN=Magi3 PE=1 SV=2	controllerType=0 controllerNumber=1 scan=10299		bd20210216_rb_psd_glcnac_ethcd_fxn_01.10299.10299.3	ethcd	0.032	0.035	0.04	0.039	0.032	0.035	TRUE	Cell membrane {ECO:0000269|PubMed:15195140}; Peripheral membrane protein {ECO:0000269|PubMed:15195140}. Cell junction, tight junction {ECO:0000269|PubMed:15195140}. Nucleus {ECO:0000250}. Note=Concentrates in specific sites at the plasma membrane and in the nucleus. In epithelial cells, it localizes at tight junctions (By similarity). {ECO:0000250}.
4251 | 214678	1943	179	K.YGMHQNT[+203.07937]LR.I	T7(HexNAc / 203.0794)	1	0.63	0.63	15.1	15.1	3	441.546	6.2	>sp|Q99L48|NMD3_MOUSE 60S ribosomal export protein NMD3 OS=Mus musculus GN=Nmd3 PE=1 SV=1	controllerType=0 controllerNumber=1 scan=11319		bd20210216_rb_psd_glcnac_ethcd_fxn_01.11319.11319.3	ethcd	0.03	0.033	0.037	0.035	0.03	0.033	FALSE	Cytoplasm {ECO:0000250|UniProtKB:Q96D46}. Nucleus {ECO:0000250|UniProtKB:Q96D46}. Note=Shuttles between the nucleus/nucleolus and the cytoplasm in a XPO1/CRM1-dependent manner. {ECO:0000250|UniProtKB:Q96D46}.
4256 | 616880	1948	1086	K.DLAY[+79.96633]ELDT[+203.07937]VLMKQYLDQLAQR.S	Y4(Phospho / 79.9663); T8(HexNAc / 203.0794)	1	0.69	0.69	13.3	13.3	4	703.093	5.51	>Reverse >sp|Q5RJH6-2|SMG7_MOUSE Isoform 2 of Protein SMG7 OS=Mus musculus GN=Smg7	controllerType=0 controllerNumber=1 scan=13732		bd20210216_rb_psd_glcnac_ethcd_fxn_01.13732.13732.4	ethcd	0.032	0.036	0.041	0.04	0.032	0.036	FALSE
4267 | 205647	1959	49	K.IT[+203.07937]VFT[+203.07937]WK.F	T2(HexNAc / 203.0794); T5(HexNAc / 203.0794)	2	0.73	0.73	0.7	0.7	2	650.839	2.2	>sp|P06332|CD4_MOUSE T-cell surface glycoprotein CD4 OS=Mus musculus GN=Cd4 PE=1 SV=1	controllerType=0 controllerNumber=1 scan=8954		bd20210216_rb_psd_glcnac_ethcd_fxn_01.8954.8954.2	ethcd	0.035	0.039	0.044	0.043	0.035	0.039	FALSE	Cell membrane {ECO:0000250|UniProtKB:P01730}; Single-pass type I membrane protein {ECO:0000250|UniProtKB:P01730}.
4274 | 466495	1965	379	R.NPVT[+203.07937]IQDNYYTYC[+57.02146]DSLIK.M	T4(HexNAc / 203.0794)	1	0.65	0.65	21.6	21.4	3	804.05	9.64	>Reverse >tr|A0A0N4SUM5|A0A0N4SUM5_MOUSE MCG120027 OS=Mus musculus GN=Gm12845 PE=4 SV=1	controllerType=0 controllerNumber=1 scan=7629	C13(Carbamidomethyl / 57.0215)	bd20210216_rb_psd_glcnac_ethcd_fxn_01.7629.7629.3	ethcd	0.031	0.034	0.039	0.037	0.031	0.034	FALSE
4325 | 213990	2011	117	K.NLLS[+203.07937]IFY[+79.96633]R.V	S4(HexNAc / 203.0794); Y7(Phospho / 79.9663)	1	0.79	0.79	1.1	1.1	3	436.884	10	>Reverse >sp|Q3UZB0|ARMX5_MOUSE Armadillo repeat-containing X-linked protein 5 OS=Mus musculus GN=Armcx5 PE=2 SV=1	controllerType=0 controllerNumber=1 scan=11150		bd20210216_rb_psd_glcnac_ethcd_fxn_01.11150.11150.3	ethcd	0.039	0.043	0.05	0.048	0.039	0.043	FALSE
4333 | 270118	2019	326	R.LFIYS[+203.07937]SWEVLR.F	S5(HexNAc / 203.0794)	1	0.74	0.74	22.2	4	3	539.288	8.54	>sp|Q9D6Y9|GLGB_MOUSE 1,4-alpha-glucan-branching enzyme OS=Mus musculus GN=Gbe1 PE=1 SV=1	controllerType=0 controllerNumber=1 scan=8749		bd20210216_rb_psd_glcnac_ethcd_fxn_01.8749.8749.3	ethcd	0.035	0.04	0.045	0.044	0.035	0.04	FALSE
4386 | 647554	2072	308	K.LQFLLQQNPFPPET[+203.07937]FGNLLLLYC[+57.02146]K.Y	T14(HexNAc / 203.0794)	1	0.78	0.78	31.8	31.8	3	1032.87	-2.31	>sp|Q99J38|T30A1_MOUSE Tetratricopeptide repeat protein 30A1 OS=Mus musculus GN=Ttc30a1 PE=1 SV=1	controllerType=0 controllerNumber=1 scan=24095	C23(Carbamidomethyl / 57.0215)	bd20210216_rb_psd_glcnac_ethcd_fxn_01.24095.24095.4	ethcd	0.038	0.043	0.049	0.047	0.039	0.043	FALSE	Cell projection, cilium {ECO:0000250}.
4390 | 142814	2076	137	R.T[+203.07937]PPPEGLDGK.G	T1(HexNAc / 203.0794)	1	0.8	0.8	15.3	15.3	2	607.304	4.91	>Reverse >tr|B1ATY8|B1ATY8_MOUSE ADP-ribosylation factor-like 16 OS=Mus musculus GN=Arl16 PE=2 SV=1	controllerType=0 controllerNumber=1 scan=7976		bd20210216_rb_psd_glcnac_ethcd_fxn_01.7976.7976.2	ethcd	0.04	0.045	0.052	0.049	0.04	0.045	FALSE
4395 | 632998	2081	65	R.EISALQEQLLSSEAT[+203.07937]VRSLQAAVDQR.D	T15(HexNAc / 203.0794)	1	0.81	0.81	42.5	10.2	4	762.15	3.27	>sp|Q8BP01|VMAC_MOUSE Vimentin-type intermediate filament-associated coiled-coil protein OS=Mus musculus GN=Vmac PE=1 SV=1	controllerType=0 controllerNumber=1 scan=18693		bd20210216_rb_psd_glcnac_ethcd_fxn_01.18693.18693.4	ethcd	0.042	0.047	0.054	0.052	0.042	0.047	FALSE	Cytoplasm {ECO:0000250}. Note=Colocalizes with vimentin-type intermediate filaments. {ECO:0000250}.
4400 | 220234	2084	70	K.AEVTIT[+203.07937]QGTYK.G	T6(HexNAc / 203.0794)	1	0.8	0.8	14.1	14.1	2	707.362	4.9	>sp|Q18PI6|SLAF5_MOUSE SLAM family member 5 OS=Mus musculus GN=Cd84 PE=1 SV=1	controllerType=0 controllerNumber=1 scan=13212		bd20210216_rb_psd_glcnac_ethcd_fxn_01.13212.13212.2	ethcd	0.041	0.045	0.052	0.05	0.041	0.045	FALSE	Cell membrane {ECO:0000250}; Single-pass type I membrane protein {ECO:0000250}.
4401 | 599917	2085	314	R.WT[+203.07937]FC[+57.02146]DSLLQRQPDAEDFSYPELVK.V	T2(HexNAc / 203.0794)	1	0.83	0.83	25	6.1	3	1049.83	3.58	>sp|Q3UJC8|CE034_MOUSE Uncharacterized protein C5orf34 homolog OS=Mus musculus PE=2 SV=1	controllerType=0 controllerNumber=1 scan=7395	C4(Carbamidomethyl / 57.0215)	bd20210216_rb_psd_glcnac_ethcd_fxn_01.7395.7395.3	ethcd	0.047	0.052	0.061	0.058	0.047	0.052	FALSE
4402 | 599837	2085	314	R.WT[+203.07937]FC[+57.02146]DSLLQRQPDAEDFSYPELVK.V	T2(HexNAc / 203.0794)	1	0.83	0.83	2.6	2.6	3	1049.83	3.93	>sp|Q3UJC8|CE034_MOUSE Uncharacterized protein C5orf34 homolog OS=Mus musculus PE=2 SV=1	controllerType=0 controllerNumber=1 scan=7371	C4(Carbamidomethyl / 57.0215)	bd20210216_rb_psd_glcnac_ethcd_fxn_01.7371.7371.3	ethcd	0.047	0.052	0.061	0.058	0.047	0.052	FALSE
4410 | 145060	2093	323	K.SVFAT[+203.07937]LEE.M	T5(HexNAc / 203.0794)	1	0.81	0.81	11.8	11.8	2	549.767	5.96	>Reverse >sp|P70390|SHOX2_MOUSE Short stature homeobox protein 2 OS=Mus musculus GN=Shox2 PE=2 SV=1	controllerType=0 controllerNumber=1 scan=8936		bd20210216_rb_psd_glcnac_ethcd_fxn_01.8936.8936.2	ethcd	0.043	0.048	0.055	0.053	0.043	0.048	FALSE	Nucleus.
4415 | 291103	2098	45	R.APHALVMT[+203.07937]FLFR.S	T8(HexNAc / 203.0794)	1	0.82	0.82	9.5	9.5	2	803.433	8.2	>sp|Q9JJW0|PXMP4_MOUSE Peroxisomal membrane protein 4 OS=Mus musculus GN=Pxmp4 PE=1 SV=3	controllerType=0 controllerNumber=1 scan=16344		bd20210216_rb_psd_glcnac_ethcd_fxn_01.16344.16344.2	ethcd	0.044	0.049	0.056	0.054	0.044	0.049	FALSE	Peroxisome membrane {ECO:0000250}; Multi-pass membrane protein {ECO:0000250}.
4511 | 637074	2191	1694	K.TVLPEVGQSVPVSES[+203.07937]S[+203.07937]PT[+203.07937]VQK.V	S15(HexNAc / 203.0794); S16(HexNAc / 203.0794); T18(HexNAc / 203.0794)	3	0.86	0.86	7.8	0	3	926.467	1.85	>sp|Q03172|ZEP1_MOUSE Zinc finger protein 40 OS=Mus musculus GN=Hivep1 PE=1 SV=1	controllerType=0 controllerNumber=1 scan=20428		bd20210216_rb_psd_glcnac_ethcd_fxn_01.20428.20428.3	ethcd	0.05	0.056	0.064	0.062	0.05	0.056	FALSE	Nucleus.
4512 | 637232	2191	1694	K.TVLPEVGQSVPVS[+203.07937]ESS[+203.07937]PT[+203.07937]VQK.V	S13(HexNAc / 203.0794); S16(HexNAc / 203.0794); T18(HexNAc / 203.0794)	3	0.86	0.86	19.9	0	3	926.467	1.72	>sp|Q03172|ZEP1_MOUSE Zinc finger protein 40 OS=Mus musculus GN=Hivep1 PE=1 SV=1	controllerType=0 controllerNumber=1 scan=20453		bd20210216_rb_psd_glcnac_ethcd_fxn_01.20453.20453.3	ethcd	0.05	0.056	0.064	0.062	0.05	0.056	FALSE	Nucleus.
4517 | 277133	2196	280	R.QGSLDIYS[+203.07937]TAEGK.T	S8(HexNAc / 203.0794)	1	0.88	0.88	39.8	2.2	2	786.377	2.52	>sp|Q61120|SHC3_MOUSE SHC-transforming protein 3 OS=Mus musculus GN=Shc3 PE=1 SV=2	controllerType=0 controllerNumber=1 scan=11106		bd20210216_rb_psd_glcnac_ethcd_fxn_01.11106.11106.2	ethcd	0.051	0.058	0.066	0.064	0.051	0.058	FALSE
4518 | 345777	2197	225	K.WENQT[+203.07937]LC[+57.02146]YIATR.E	T5(HexNAc / 203.0794)	1	0.89	0.89	14.7	14.7	2	879.419	7.72	>Reverse >sp|Q8BZJ7|DCNL2_MOUSE DCN1-like protein 2 OS=Mus musculus GN=Dcun1d2 PE=1 SV=3	controllerType=0 controllerNumber=1 scan=12769	C7(Carbamidomethyl / 57.0215)	bd20210216_rb_psd_glcnac_ethcd_fxn_01.12769.12769.3	ethcd	0.054	0.061	0.07	0.068	0.054	0.061	TRUE	Cytoplasm {ECO:0000250|UniProtKB:Q6PH85}. Nucleus {ECO:0000250|UniProtKB:Q6PH85}.
4521 | 491148	2200	39	R.C[+57.02146]LLFT[+203.07937]EGMWLSANLTMQGR.E	T5(HexNAc / 203.0794)	1	0.89	0.89	39.8	39.8	3	811.052	-1.16	>sp|Q8BHH9|T179A_MOUSE Transmembrane protein 179 OS=Mus musculus GN=Tmem179 PE=2 SV=1	controllerType=0 controllerNumber=1 scan=17175	C1(Carbamidomethyl / 57.0215)	bd20210216_rb_psd_glcnac_ethcd_fxn_01.17175.17175.3	ethcd	0.054	0.061	0.07	0.068	0.054	0.061	TRUE	Membrane {ECO:0000305}; Multi-pass membrane protein {ECO:0000305}.
4538 | 333916	2215	41	K.WGYLT[+203.07937]T[+203.07937]S[+203.07937]MK.E	T5(HexNAc / 203.0794); T6(HexNAc / 203.0794); S7(HexNAc / 203.0794)	3	0.91	0.91	5.1	5.1	2	848.393	6.87	>sp|Q9DA42|CT085_MOUSE Uncharacterized protein C20orf85 homolog OS=Mus musculus PE=2 SV=2	controllerType=0 controllerNumber=1 scan=8660		bd20210216_rb_psd_glcnac_ethcd_fxn_01.8660.8660.2	ethcd	0.064	0.073	0.084	0.082	0.064	0.073	FALSE
4541 | 217957	2218	104	R.AWIAHT[+203.07937]QQR.H	T6(HexNAc / 203.0794)	1	0.91	0.91	2.9	2.9	2	657.337	4.86	>sp|Q8BH97|RCN3_MOUSE Reticulocalbin-3 OS=Mus musculus GN=Rcn3 PE=1 SV=1	controllerType=0 controllerNumber=1 scan=12547		bd20210216_rb_psd_glcnac_ethcd_fxn_01.12547.12547.2	ethcd	0.056	0.063	0.073	0.071	0.056	0.063	FALSE	Endoplasmic reticulum lumen {ECO:0000269|PubMed:26252542}.
4544 | 195540	2221	177	R.STLIS[+203.07937]WT[+203.07937]K.G	S5(HexNAc / 203.0794); T7(HexNAc / 203.0794)	2	0.91	0.91	21.1	21.1	2	671.344	2.17	>sp|Q3TRM8|HXK3_MOUSE Hexokinase-3 OS=Mus musculus GN=Hk3 PE=1 SV=2	controllerType=0 controllerNumber=1 scan=5964		bd20210216_rb_psd_glcnac_ethcd_fxn_01.5964.5964.2	ethcd	0.059	0.066	0.076	0.074	0.059	0.067	FALSE
4556 | 641216	2234	205	K.LRFLNLSANELQPS[+79.96633]LRHAAT[+203.07937]FVPLR.S	S14(Phospho / 79.9663); T20(HexNAc / 203.0794)	1	0.91	0.91	14.1	14.1	3	1049.56	2.33	>sp|Q9DBY4|TRIL_MOUSE TLR4 interactor with leucine rich repeats OS=Mus musculus GN=Tril PE=2 SV=1	controllerType=0 controllerNumber=1 scan=22127		bd20210216_rb_psd_glcnac_ethcd_fxn_01.22127.22127.3	ethcd	0.06	0.069	0.079	0.076	0.06	0.069	TRUE	Membrane {ECO:0000305}; Single-pass type I membrane protein {ECO:0000305}.
4564 | 532619	2242	178	K.LNLFC[+57.02146]GT[+203.07937]Y[+79.96633]PFSAPEVLLSR.P	T7(HexNAc / 203.0794); Y8(Phospho / 79.9663)	1	0.91	0.91	26.6	26.6	3	823.057	-1.71	>sp|Q9QYZ6|SMK2A_MOUSE Sperm motility kinase 2A OS=Mus musculus GN=Smok2a PE=2 SV=1	controllerType=0 controllerNumber=1 scan=7377	C5(Carbamidomethyl / 57.0215)	bd20210216_rb_psd_glcnac_ethcd_fxn_01.7377.7377.3	ethcd	0.063	0.072	0.082	0.08	0.063	0.072	FALSE
4571 | 494411	2249	146	R.IVQLM[+15.99492]PT[+203.07937]IGT[+203.07937]GGAIM[+15.99492]GVSK.V	M5(Oxidation / 15.9949); T7(HexNAc / 203.0794); T10(HexNAc / 203.0794); M15(Oxidation / 15.9949)	2	0.89	0.89	9.9	9.9	3	771.062	-2.25	>Reverse >tr|F2Z456|F2Z456_MOUSE NADH-cytochrome b5 reductase OS=Mus musculus GN=Cyb5r3 PE=1 SV=1	controllerType=0 controllerNumber=1 scan=18772		bd20210216_rb_psd_glcnac_ethcd_fxn_01.18772.18772.3	ethcd	0.054	0.061	0.07	0.068	0.054	0.061	FALSE
4577 | 405622	2255	80	R.AAC[+57.02146]QQQAVT[+203.07937]VS[+79.96633]LQEDR.A	T9(HexNAc / 203.0794); S11(Phospho / 79.9663)	1	0.91	0.91	18.5	13	3	696.31	2.39	>sp|Q8K0Y7|PAXX_MOUSE Protein PAXX OS=Mus musculus GN=Paxx PE=1 SV=1	controllerType=0 controllerNumber=1 scan=9866	C3(Carbamidomethyl / 57.0215)	bd20210216_rb_psd_glcnac_ethcd_fxn_01.9866.9866.3	ethcd	0.069	0.08	0.09	0.089	0.069	0.08	FALSE	Nucleus {ECO:0000250|UniProtKB:Q9BUH6}. Note=Predominantly localizes to the nucleus. Accumulates at sites of DNA damage generated by laser microirradiation. {ECO:0000250|UniProtKB:Q9BUH6}.
4607 | 419220	2286	468	R.PDLINEEPEWS[+203.07937]NHK.S	S11(HexNAc / 203.0794)	1	0.91	0.91	3.5	3.5	2	955.95	8.27	>Reverse >sp|P30658|CBX2_MOUSE Chromobox protein homolog 2 OS=Mus musculus GN=Cbx2 PE=1 SV=2	controllerType=0 controllerNumber=1 scan=15559		bd20210216_rb_psd_glcnac_ethcd_fxn_01.15559.15559.2	ethcd	0.058	0.065	0.075	0.073	0.058	0.065	FALSE	Nucleus speckle {ECO:0000269|PubMed:9312051}. Chromosome {ECO:0000269|PubMed:16537902}. Note=Localizes to the inactivated X chromosome in females. {ECO:0000269|PubMed:16537902}.
4615 | 537257	2294	50	R.WFYC[+57.02146]NM[+15.99492]VT[+203.07937]QQLLGKETWK.E	M6(Oxidation / 15.9949); T8(HexNAc / 203.0794)	1	0.91	0.91	28.6	28.6	4	638.559	5.68	>tr|Q8BI38|Q8BI38_MOUSE F-box and WD-40 domain protein 21 OS=Mus musculus GN=Fbxw21 PE=2 SV=1	controllerType=0 controllerNumber=1 scan=9454	C4(Carbamidomethyl / 57.0215)	bd20210216_rb_psd_glcnac_ethcd_fxn_01.9454.9454.4	ethcd	0.066	0.076	0.086	0.085	0.066	0.076	FALSE
4618 | 508086	2298	126	R.GQRDIQS[+203.07937]T[+203.07937]VLHINM[+15.99492]PR.G	S7(HexNAc / 203.0794); T8(HexNAc / 203.0794); M14(Oxidation / 15.9949)	2	0.91	0.91	6.4	6.4	4	572.544	9.21	>Reverse >tr|E9PX25|E9PX25_MOUSE Predicted gene 4302 OS=Mus musculus GN=Gm4302 PE=4 SV=1	controllerType=0 controllerNumber=1 scan=24708		bd20210216_rb_psd_glcnac_ethcd_fxn_01.24708.24708.4	ethcd	0.076	0.087	0.099	0.097	0.076	0.087	FALSE
4643 | 611344	2324	310	R.IWLDDVNC[+57.02146]SGKEQS[+203.07937]LEFC[+57.02146]RHR.L	S14(HexNAc / 203.0794)	1	0.92	0.92	32.5	4	4	713.836	4.29	>sp|Q9QWK4|CD5L_MOUSE CD5 antigen-like OS=Mus musculus GN=Cd5l PE=1 SV=3	controllerType=0 controllerNumber=1 scan=11664	C8(Carbamidomethyl / 57.0215); C18(Carbamidomethyl / 57.0215)	bd20210216_rb_psd_glcnac_ethcd_fxn_01.11664.11664.4	ethcd	0.077	0.088	0.1	0.099	0.077	0.088	FALSE	Secreted {ECO:0000269|PubMed:20519120, ECO:0000269|PubMed:23236605, ECO:0000269|PubMed:9892623}. Cytoplasm {ECO:0000269|PubMed:20519120}. Note=Secreted by macrophages and circulates in the blood (PubMed:20519120). Transported in the cytoplasm via CD36-mediated endocytosis (PubMed:20519120). {ECO:0000269|PubMed:20519120}.
4672 | 546841	2353	407	K.EMDKAVELS[+203.07937]QLQDNLDTIEDVK.Q	S9(HexNAc / 203.0794)	1	0.91	0.91	6.9	6.9	4	684.837	4.3	>Reverse >sp|Q0VFX2|CF157_MOUSE Cilia- and flagella-associated protein 157 OS=Mus musculus GN=Cfap157 PE=1 SV=1	controllerType=0 controllerNumber=1 scan=13549		bd20210216_rb_psd_glcnac_ethcd_fxn_01.13549.13549.4	ethcd	0.069	0.079	0.09	0.089	0.069	0.079	FALSE	Cytoplasm, cytoskeleton, cilium basal body {ECO:0000269|PubMed:27965440}.
4675 | 214970	2356	364	K.LELQVES[+203.07937]MR.S	S7(HexNAc / 203.0794)	1	0.91	0.91	6.6	6.6	3	436.558	6.73	>sp|Q8K3K8|OPTN_MOUSE Optineurin OS=Mus musculus GN=Optn PE=1 SV=1	controllerType=0 controllerNumber=1 scan=11398		bd20210216_rb_psd_glcnac_ethcd_fxn_01.11398.11398.3	ethcd	0.065	0.074	0.085	0.083	0.065	0.074	FALSE	Cytoplasm, perinuclear region {ECO:0000269|PubMed:15607428}. Golgi apparatus {ECO:0000250|UniProtKB:Q96CV9}. Golgi apparatus, trans-Golgi network {ECO:0000250}. Cytoplasmic vesicle, autophagosome {ECO:0000250}. Cytoplasmic vesicle {ECO:0000250}. Recycling endosome {ECO:0000250}. Note=Found in the perinuclear region and associates with the Golgi apparatus. Colocalizes with MYO6 and RAB8 at the Gol…
4676 | 204040	2357	329	K.VIS[+203.07937]HPNYDSK.T	S3(HexNAc / 203.0794)	1	0.91	0.91	1.9	1.9	2	681.836	7.54	>sp|Q9JIQ8|TMPS2_MOUSE Transmembrane protease serine 2 OS=Mus musculus GN=Tmprss2 PE=2 SV=3	controllerType=0 controllerNumber=1 scan=8368		bd20210216_rb_psd_glcnac_ethcd_fxn_01.8368.8368.2	ethcd	0.075	0.086	0.098	0.096	0.075	0.086	FALSE	Cell membrane {ECO:0000250|UniProtKB:O15393}; Single-pass type II membrane protein {ECO:0000250|UniProtKB:O15393}.; [Transmembrane protease serine 2 catalytic chain]: Secreted {ECO:0000250|UniProtKB:O15393}. Note=Activated by cleavage and secreted. {ECO:0000250|UniProtKB:O15393}.
4679 | 214722	2360	1128	K.EEIS[+203.07937]NGSVLR.Y	S4(HexNAc / 203.0794)	1	0.81	0.81	11.2	6.5	3	436.223	4.95	>Reverse >sp|Q8CHI8|EP400_MOUSE E1A-binding protein p400 OS=Mus musculus GN=Ep400 PE=1 SV=3	controllerType=0 controllerNumber=1 scan=11331		bd20210216_rb_psd_glcnac_ethcd_fxn_01.11331.11331.3	ethcd	0.043	0.048	0.055	0.053	0.043	0.048	TRUE	Nucleus {ECO:0000255|PROSITE-ProRule:PRU00549}.
4696 | 213870	2382	491	R.T[+203.07937]EEDDWAIR.M	T1(HexNAc / 203.0794)	1	0.91	0.91	0	0	3	446.535	3.93	>Reverse >sp|Q91ZA3|PCCA_MOUSE Propionyl-CoA carboxylase alpha chain, mitochondrial OS=Mus musculus GN=Pcca PE=1 SV=2	controllerType=0 controllerNumber=1 scan=11130		bd20210216_rb_psd_glcnac_ethcd_fxn_01.11130.11130.3	ethcd	0.061	0.07	0.08	0.078	0.061	0.07	FALSE	Mitochondrion matrix {ECO:0000250|UniProtKB:P05165}.
4706 | 218039	2392	625	R.LT[+203.07937]RKLS[+79.96633]QR.P	T2(HexNAc / 203.0794); S6(Phospho / 79.9663)	1	0.91	0.91	5.7	5.7	2	642.841	6.48	>sp|Q501J7-3|PHAR4_MOUSE Isoform 3 of Phosphatase and actin regulator 4 OS=Mus musculus GN=Phactr4	controllerType=0 controllerNumber=1 scan=12575		bd20210216_rb_psd_glcnac_ethcd_fxn_01.12575.12575.2	ethcd	0.071	0.082	0.093	0.091	0.071	0.082	FALSE
4709 | 205094	2395	367	R.NFSAT[+203.07937]FTLC[+57.02146]K.G	T5(HexNAc / 203.0794)	1	0.91	0.91	31.4	4.3	2	696.329	-0.24	>Reverse >sp|Q9Z129|RECQ1_MOUSE ATP-dependent DNA helicase Q1 OS=Mus musculus GN=Recql PE=1 SV=2	controllerType=0 controllerNumber=1 scan=8704	C9(Carbamidomethyl / 57.0215)	bd20210216_rb_psd_glcnac_ethcd_fxn_01.8704.8704.2	ethcd	0.073	0.084	0.095	0.093	0.073	0.084	TRUE	Nucleus {ECO:0000250}.
4713 | 336078	2399	518	K.LC[+57.02146]FVLYS[+203.07937]WGMGEK.S	S7(HexNAc / 203.0794)	1	0.91	0.91	9.1	9.1	2	896.92	2.63	>Reverse >sp|Q9CXF4|TBC15_MOUSE TBC1 domain family member 15 OS=Mus musculus GN=Tbc1d15 PE=1 SV=1	controllerType=0 controllerNumber=1 scan=9250	C2(Carbamidomethyl / 57.0215)	bd20210216_rb_psd_glcnac_ethcd_fxn_01.9250.9250.2	ethcd	0.07	0.081	0.091	0.09	0.07	0.081	FALSE	Cytoplasm {ECO:0000269|PubMed:16055087}.
4728 | 781926	2414	406	R.AQEILMS[+203.07937]VVTEVEEQGTLFALIDGDGET[+203.07937]QHIK.V	S7(HexNAc / 203.0794); T28(HexNAc / 203.0794)	2	0.95	0.95	22.1	3.4	4	977.479	-2.66	>Reverse >tr|A2ACQ1|A2ACQ1_MOUSE DEAH (Asp-Glu-Ala-His) box polypeptide 35 OS=Mus musculus GN=Dhx35 PE=1 SV=1	controllerType=0 controllerNumber=1 scan=21998		bd20210216_rb_psd_glcnac_ethcd_fxn_01.21998.21998.4	ethcd	0.081	0.094	0.11	0.1	0.081	0.094	FALSE
4736 | 507885	2423	696	R.LIS[+203.07937]GLPSLTHPVEPKNSEK.M	S3(HexNAc / 203.0794)	1	0.91	0.91	4.8	4.8	3	750.408	2.65	>sp|Q8BWZ3|NAA25_MOUSE N-alpha-acetyltransferase 25, NatB auxiliary subunit OS=Mus musculus GN=Naa25 PE=1 SV=1	controllerType=0 controllerNumber=1 scan=24645		bd20210216_rb_psd_glcnac_ethcd_fxn_01.24645.24645.3	ethcd	0.059	0.066	0.077	0.074	0.059	0.066	FALSE	Cytoplasm {ECO:0000250}.
4774 | 537577	2463	818	R.FSWNGS[+203.07937]WSDEWPHWPGHLR.A	S6(HexNAc / 203.0794)	1	0.91	0.91	13.9	1.6	3	862.048	-5.41	>tr|A0A1D5RLS3|A0A1D5RLS3_MOUSE Calpain-15 OS=Mus musculus GN=Capn15 PE=1 SV=1	controllerType=0 controllerNumber=1 scan=9523		bd20210216_rb_psd_glcnac_ethcd_fxn_01.9523.9523.3	ethcd	0.071	0.082	0.093	0.091	0.071	0.082	TRUE
4782 | 644251	2472	1108	R.VQGIDGREAHANLLALYT[+203.07937]DPGPEIGAQK.M	T18(HexNAc / 203.0794)	1	0.91	0.91	13.7	13.7	3	1046.2	-0.25	>Reverse >sp|Q6PB66|LPPRC_MOUSE Leucine-rich PPR motif-containing protein, mitochondrial OS=Mus musculus GN=Lrpprc PE=1 SV=2	controllerType=0 controllerNumber=1 scan=23038		bd20210216_rb_psd_glcnac_ethcd_fxn_01.23038.23038.3	ethcd	0.065	0.075	0.085	0.084	0.065	0.075	FALSE	Mitochondrion {ECO:0000250}. Nucleus {ECO:0000269|PubMed:12071956}. Nucleus, nucleoplasm {ECO:0000250}. Nucleus inner membrane {ECO:0000250}. Nucleus outer membrane {ECO:0000250}.
4793 | 325041	2483	1369	R.S[+203.07937]LS[+79.96633]TPNVHNVSSSR.P	S1(HexNAc / 203.0794); S3(Phospho / 79.9663)	1	0.93	0.93	26.1	5.6	3	589.935	-0.16	>sp|Q9EQW7|KI13A_MOUSE Kinesin-like protein KIF13A OS=Mus musculus GN=Kif13a PE=1 SV=1	controllerType=0 controllerNumber=1 scan=5111		bd20210216_rb_psd_glcnac_ethcd_fxn_01.5111.5111.3	ethcd	0.079	0.092	0.1	0.1	0.079	0.092	TRUE	Golgi apparatus membrane {ECO:0000269|PubMed:11106728}. Cytoplasm, cytoskeleton, microtubule organizing center, centrosome {ECO:0000305|PubMed:11106728}. Midbody {ECO:0000250}. Endosome membrane {ECO:0000250}. Note=Recruited to the midbody during cytokinesis. {ECO:0000250}.
4798 | 220542	2488	381	K.LVTT[+203.07937]SETYVK.T	T4(HexNAc / 203.0794)	1	0.91	0.91	27.8	27.8	2	672.349	-2.93	>sp|P21271-3|MYO5B_MOUSE Isoform 3 of Unconventional myosin-Vb OS=Mus musculus GN=Myo5b	controllerType=0 controllerNumber=1 scan=13347		bd20210216_rb_psd_glcnac_ethcd_fxn_01.13347.13347.2	ethcd	0.073	0.084	0.095	0.093	0.073	0.084	FALSE
4802 | 363850	2492	1563	R.SMRGLFVAEPPS[+203.07937]C[+57.02146]SK.E	S12(HexNAc / 203.0794)	1	0.92	0.92	9	9	2	934.952	4.1	>Reverse >tr|H7BX49|H7BX49_MOUSE WD repeat-containing protein 90 OS=Mus musculus GN=Wdr90 PE=1 SV=1	controllerType=0 controllerNumber=1 scan=20270	C13(Carbamidomethyl / 57.0215)	bd20210216_rb_psd_glcnac_ethcd_fxn_01.20270.20270.2	ethcd	0.077	0.088	0.1	0.099	0.077	0.088	FALSE
14 | 620492	1	2373	K.LAAAAPVAPTAIVT[+203.07937]AHADAIPTVEATAAR.R	T14(HexNAc / 203.0794)	1	7e-09	1.5e-07	436.4	75.6	3	981.87	5.2	>sp|Q9QYX7|PCLO_MOUSE Protein piccolo OS=Mus musculus GN=Pclo PE=1 SV=4	controllerType=0 controllerNumber=1 scan=19331		bd20210216_rb_psd_glcnac_ethcd_fxn_03.19331.19331.3	ethcd	0	0	0	0	1.1e-09	2.5e-08	FALSE	Cell junction, synapse, presynaptic active zone {ECO:0000269|PubMed:10508862}. Note=Colocalizes with BSN in developing axons. {ECO:0000250|UniProtKB:Q9JKS6}.
16 | 347712	1	2447	K.PAVPEIPVT[+203.07937]T[+203.07937]QK.T	T9(HexNAc / 203.0794); T10(HexNAc / 203.0794)	2	1.3e-06	2.8e-05	145.5	145.5	2	843.449	4.1	>sp|Q9QYX7|PCLO_MOUSE Protein piccolo OS=Mus musculus GN=Pclo PE=1 SV=4	controllerType=0 controllerNumber=1 scan=12640		bd20210216_rb_psd_glcnac_ethcd_fxn_03.12640.12640.2	ethcd	0	0	0	0	2.6e-07	5.9e-06	FALSE	Cell junction, synapse, presynaptic active zone {ECO:0000269|PubMed:10508862}. Note=Colocalizes with BSN in developing axons. {ECO:0000250|UniProtKB:Q9JKS6}.
17 | 280256	1	2447	K.PAVPEIPVTT[+203.07937]QK.T	T10(HexNAc / 203.0794)	1	2.8e-08	6e-07	405.5	15.3	2	741.909	4.43	>sp|Q9QYX7|PCLO_MOUSE Protein piccolo OS=Mus musculus GN=Pclo PE=1 SV=4	controllerType=0 controllerNumber=1 scan=12655		bd20210216_rb_psd_glcnac_ethcd_fxn_03.12655.12655.2	ethcd	0	0	0	0	4.3e-09	9.2e-08	FALSE	Cell junction, synapse, presynaptic active zone {ECO:0000269|PubMed:10508862}. Note=Colocalizes with BSN in developing axons. {ECO:0000250|UniProtKB:Q9JKS6}.
18 | 280296	1	2447	K.PAVPEIPVT[+203.07937]TQK.T	T9(HexNAc / 203.0794)	1	9e-07	1.9e-05	239.9	1.7	2	741.909	4.18	>sp|Q9QYX7|PCLO_MOUSE Protein piccolo OS=Mus musculus GN=Pclo PE=1 SV=4	controllerType=0 controllerNumber=1 scan=12685		bd20210216_rb_psd_glcnac_ethcd_fxn_03.12685.12685.2	ethcd	0	0	0	0	1.8e-07	4.1e-06	FALSE	Cell junction, synapse, presynaptic active zone {ECO:0000269|PubMed:10508862}. Note=Colocalizes with BSN in developing axons. {ECO:0000250|UniProtKB:Q9JKS6}.
20 | 563662	1	2466	K.PTGLPLTSNMSLNLVT[+203.07937]S[+203.07937]ADYK.L	T16(HexNAc / 203.0794); S17(HexNAc / 203.0794)	2	8.9e-05	0.0019	117.4	58.5	3	876.775	4.98	>sp|Q9QYX7|PCLO_MOUSE Protein piccolo OS=Mus musculus GN=Pclo PE=1 SV=4	controllerType=0 controllerNumber=1 scan=22175		bd20210216_rb_psd_glcnac_ethcd_fxn_03.22175.22175.3	ethcd	0	0.0006	0	0.00065	1.3e-05	0.00061	TRUE	Cell junction, synapse, presynaptic active zone {ECO:0000269|PubMed:10508862}. Note=Colocalizes with BSN in developing axons. {ECO:0000250|UniProtKB:Q9JKS6}.
21 | 628796	1	2695	R.QISAVQPSIINLSAASSLGTPVT[+203.07937]M[+15.99492]DSK.T	T23(HexNAc / 203.0794); M24(Oxidation / 15.9949)	1	1.1e-08	2.4e-07	521.3	6.5	3	978.842	5.16	>sp|Q9QYX7|PCLO_MOUSE Protein piccolo OS=Mus musculus GN=Pclo PE=1 SV=4	controllerType=0 controllerNumber=1 scan=22607		bd20210216_rb_psd_glcnac_ethcd_fxn_03.22607.22607.3	ethcd	0	0	0	0	1.9e-09	4.2e-08	TRUE	Cell junction, synapse, presynaptic active zone {ECO:0000269|PubMed:10508862}. Note=Colocalizes with BSN in developing axons. {ECO:0000250|UniProtKB:Q9JKS6}.
22 | 632334	1	2695	R.QISAVQPSIINLSAASSLGTPVT[+203.07937]M[+15.99492]DSK.T	T23(HexNAc / 203.0794); M24(Oxidation / 15.9949)	1	2.7e-07	5.7e-06	326.6	6.5	3	978.843	6.1	>sp|Q9QYX7|PCLO_MOUSE Protein piccolo OS=Mus musculus GN=Pclo PE=1 SV=4	controllerType=0 controllerNumber=1 scan=23354		bd20210216_rb_psd_glcnac_ethcd_fxn_03.23354.23354.3	ethcd	0	0	0	0	4.6e-08	1e-06	TRUE	Cell junction, synapse, presynaptic active zone {ECO:0000269|PubMed:10508862}. Note=Colocalizes with BSN in developing axons. {ECO:0000250|UniProtKB:Q9JKS6}.
23 | 631335	1	2695	R.QISAVQPSIINLSAASSLGTPVT[+203.07937]M[+15.99492]DSK.T	T23(HexNAc / 203.0794); M24(Oxidation / 15.9949)	1	4.1e-07	8.8e-06	304.6	6.5	3	978.843	5.78	>sp|Q9QYX7|PCLO_MOUSE Protein piccolo OS=Mus musculus GN=Pclo PE=1 SV=4	controllerType=0 controllerNumber=1 scan=23108		bd20210216_rb_psd_glcnac_ethcd_fxn_03.23108.23108.3	ethcd	0	0	0	0	8.3e-08	1.9e-06	TRUE	Cell junction, synapse, presynaptic active zone {ECO:0000269|PubMed:10508862}. Note=Colocalizes with BSN in developing axons. {ECO:0000250|UniProtKB:Q9JKS6}.
24 | 630356	1	2695	R.QISAVQPSIINLSAASSLGTPVT[+203.07937]M[+15.99492]DSK.T	T23(HexNAc / 203.0794); M24(Oxidation / 15.9949)	1	5.6e-06	0.00012	230.2	6.5	3	978.842	5.04	>sp|Q9QYX7|PCLO_MOUSE Protein piccolo OS=Mus musculus GN=Pclo PE=1 SV=4	controllerType=0 controllerNumber=1 scan=22857		bd20210216_rb_psd_glcnac_ethcd_fxn_03.22857.22857.3	ethcd	0	0	0	0	1.1e-06	2.5e-05	TRUE	Cell junction, synapse, presynaptic active zone {ECO:0000269|PubMed:10508862}. Note=Colocalizes with BSN in developing axons. {ECO:0000250|UniProtKB:Q9JKS6}.
25 | 633808	1	2695	R.QISAVQPS[+203.07937]IINLSAASSLGTPVTMDSK.T	S8(HexNAc / 203.0794)	1	8.8e-05	0.0019	111.2	16.3	2	1459.76	4.64	>sp|Q9QYX7|PCLO_MOUSE Protein piccolo OS=Mus musculus GN=Pclo PE=1 SV=4	controllerType=0 controllerNumber=1 scan=23653		bd20210216_rb_psd_glcnac_ethcd_fxn_03.23653.23653.2	ethcd	0	0.0006	0	0.00065	1.2e-05	0.00061	TRUE	Cell junction, synapse, presynaptic active zone {ECO:0000269|PubMed:10508862}. Note=Colocalizes with BSN in developing axons. {ECO:0000250|UniProtKB:Q9JKS6}.
26 | 629197	1	2695	R.QISAVQPSIINLSAASSLGT[+203.07937]PVTMDSK.T	T20(HexNAc / 203.0794)	1	0.0061	0.091	84.2	6.5	3	973.506	0.46	>sp|Q9QYX7|PCLO_MOUSE Protein piccolo OS=Mus musculus GN=Pclo PE=1 SV=4	controllerType=0 controllerNumber=1 scan=22651		bd20210216_rb_psd_glcnac_ethcd_fxn_03.22651.22651.3	ethcd	0.0025	0.0075	0.0024	0.0041	0.0026	0.0075	TRUE	Cell junction, synapse, presynaptic active zone {ECO:0000269|PubMed:10508862}. Note=Colocalizes with BSN in developing axons. {ECO:0000250|UniProtKB:Q9JKS6}.
27 | 635012	1	2695	R.QISAVQPSIINLSAASSLGT[+203.07937]PVTMDSK.T	T20(HexNAc / 203.0794)	1	0.0016	0.029	57.2	6.5	3	973.512	6.23	>sp|Q9QYX7|PCLO_MOUSE Protein piccolo OS=Mus musculus GN=Pclo PE=1 SV=4	controllerType=0 controllerNumber=1 scan=23857		bd20210216_rb_psd_glcnac_ethcd_fxn_03.23857.23857.3	ethcd	0.0019	0.0038	0.0024	0.0041	0.0019	0.0038	TRUE	Cell junction, synapse, presynaptic active zone {ECO:0000269|PubMed:10508862}. Note=Colocalizes with BSN in developing axons. {ECO:0000250|UniProtKB:Q9JKS6}.
30 | 763182	1	2722	K.T[+203.07937]VAVVT[+203.07937]C[+57.02146]TDTTIYTT[+203.07937]GTESQVGIEHAVTSPLQLTTSK.H	T1(HexNAc / 203.0794); T6(HexNAc / 203.0794); T15(HexNAc / 203.0794)	3	8.1e-12	1.7e-10	744.9	13.8	4	1130.56	4.88	>sp|Q9QYX7|PCLO_MOUSE Protein piccolo OS=Mus musculus GN=Pclo PE=1 SV=4	controllerType=0 controllerNumber=1 scan=20607	C7(Carbamidomethyl / 57.0215)	bd20210216_rb_psd_glcnac_ethcd_fxn_03.20607.20607.4	ethcd	0	0	0	0	7e-13	1.5e-11	FALSE	Cell junction, synapse, presynaptic active zone {ECO:0000269|PubMed:10508862}. Note=Colocalizes with BSN in developing axons. {ECO:0000250|UniProtKB:Q9JKS6}.
31 | 763383	1	2722	K.T[+203.07937]VAVVT[+203.07937]C[+57.02146]TDTTIYTTGTESQVGIEHAVTSPLQLTTSK.H	T1(HexNAc / 203.0794); T6(HexNAc / 203.0794)	2	0.0005	0.011	93.4	30.3	3	1439.39	6.15	>sp|Q9QYX7|PCLO_MOUSE Protein piccolo OS=Mus musculus GN=Pclo PE=1 SV=4	controllerType=0 controllerNumber=1 scan=20629	C7(Carbamidomethyl / 57.0215)	bd20210216_rb_psd_glcnac_ethcd_fxn_03.20629.20629.3	ethcd	0.00084	0.0028	0.0011	0.0031	0.00091	0.0031	FALSE	Cell junction, synapse, presynaptic active zone {ECO:0000269|PubMed:10508862}. Note=Colocalizes with BSN in developing axons. {ECO:0000250|UniProtKB:Q9JKS6}.
32 | 399759	1	2836	R.TVVT[+203.07937]M[+15.99492]DESTSNVVTK.I	T4(HexNAc / 203.0794); M5(Oxidation / 15.9949)	1	1.6e-06	3.5e-05	317.7	29.7	3	610.631	5.32	>sp|Q9QYX7|PCLO_MOUSE Protein piccolo OS=Mus musculus GN=Pclo PE=1 SV=4	controllerType=0 controllerNumber=1 scan=8401		bd20210216_rb_psd_glcnac_ethcd_fxn_03.8401.8401.3	ethcd	0	0	0	0	3.1e-07	6.8e-06	FALSE	Cell junction, synapse, presynaptic active zone {ECO:0000269|PubMed:10508862}. Note=Colocalizes with BSN in developing axons. {ECO:0000250|UniProtKB:Q9JKS6}.
33 | 402866	1	2836	R.TVVT[+203.07937]M[+15.99492]DESTSNVVTK.I	T4(HexNAc / 203.0794); M5(Oxidation / 15.9949)	1	1.2e-06	2.6e-05	225.4	22.8	2	915.443	5.33	>sp|Q9QYX7|PCLO_MOUSE Protein piccolo OS=Mus musculus GN=Pclo PE=1 SV=4	controllerType=0 controllerNumber=1 scan=9602		bd20210216_rb_psd_glcnac_ethcd_fxn_03.9602.9602.2	ethcd	0	0	0	0	2.5e-07	5.5e-06	FALSE	Cell junction, synapse, presynaptic active zone {ECO:0000269|PubMed:10508862}. Note=Colocalizes with BSN in developing axons. {ECO:0000250|UniProtKB:Q9JKS6}.
34 | 401186	1	2836	R.TVVT[+203.07937]M[+15.99492]DESTSNVVTK.I	T4(HexNAc / 203.0794); M5(Oxidation / 15.9949)	1	8.1e-06	0.00017	170.5	12.4	2	915.442	4.46	>sp|Q9QYX7|PCLO_MOUSE Protein piccolo OS=Mus musculus GN=Pclo PE=1 SV=4	controllerType=0 controllerNumber=1 scan=8872		bd20210216_rb_psd_glcnac_ethcd_fxn_03.8872.8872.2	ethcd	0	0	0	0	1.6e-06	3.5e-05	FALSE	Cell junction, synapse, presynaptic active zone {ECO:0000269|PubMed:10508862}. Note=Colocalizes with BSN in developing axons. {ECO:0000250|UniProtKB:Q9JKS6}.
35 | 401706	1	2836	R.TVVT[+203.07937]M[+15.99492]DESTSNVVTK.I	T4(HexNAc / 203.0794); M5(Oxidation / 15.9949)	1	1.4e-05	0.0003	137.8	6.1	2	915.442	5.06	>sp|Q9QYX7|PCLO_MOUSE Protein piccolo OS=Mus musculus GN=Pclo PE=1 SV=4	controllerType=0 controllerNumber=1 scan=9112		bd20210216_rb_psd_glcnac_ethcd_fxn_03.9112.9112.2	ethcd	0	0	0	0	2.5e-06	5.3e-05	FALSE	Cell junction, synapse, presynaptic active zone {ECO:0000269|PubMed:10508862}. Note=Colocalizes with BSN in developing axons. {ECO:0000250|UniProtKB:Q9JKS6}.
36 | 398211	1	2836	R.T[+203.07937]VVTM[+15.99492]DESTSNVVTK.I	T1(HexNAc / 203.0794); M5(Oxidation / 15.9949)	1	0.00012	0.0025	201.5	3.9	2	915.441	3	>sp|Q9QYX7|PCLO_MOUSE Protein piccolo OS=Mus musculus GN=Pclo PE=1 SV=4	controllerType=0 controllerNumber=1 scan=7648		bd20210216_rb_psd_glcnac_ethcd_fxn_03.7648.7648.2	ethcd	0	0.0012	0	0	1.5e-05	0.0012	FALSE	Cell junction, synapse, presynaptic active zone {ECO:0000269|PubMed:10508862}. Note=Colocalizes with BSN in developing axons. {ECO:0000250|UniProtKB:Q9JKS6}.
37 | 402385	1	2836	R.TVVT[+203.07937]M[+15.99492]DESTSNVVTK.I	T4(HexNAc / 203.0794); M5(Oxidation / 15.9949)	1	2e-05	0.00044	138.2	14.1	2	915.442	4.73	>sp|Q9QYX7|PCLO_MOUSE Protein piccolo OS=Mus musculus GN=Pclo PE=1 SV=4	controllerType=0 controllerNumber=1 scan=9355		bd20210216_rb_psd_glcnac_ethcd_fxn_03.9355.9355.2	ethcd	0	0	0	0	3.5e-06	7.4e-05	FALSE	Cell junction, synapse, presynaptic active zone {ECO:0000269|PubMed:10508862}. Note=Colocalizes with BSN in developing axons. {ECO:0000250|UniProtKB:Q9JKS6}.
38 | 400359	1	2836	R.T[+203.07937]VVTM[+15.99492]DESTSNVVTK.I	T1(HexNAc / 203.0794); M5(Oxidation / 15.9949)	1	6e-05	0.0013	136.5	0.4	2	915.442	4.06	>sp|Q9QYX7|PCLO_MOUSE Protein piccolo OS=Mus musculus GN=Pclo PE=1 SV=4	controllerType=0 controllerNumber=1 scan=8642		bd20210216_rb_psd_glcnac_ethcd_fxn_03.8642.8642.2	ethcd	0	0	0	0	9e-06	0.00019	FALSE	Cell junction, synapse, presynaptic active zone {ECO:0000269|PubMed:10508862}. Note=Colocalizes with BSN in developing axons. {ECO:0000250|UniProtKB:Q9JKS6}.
39 | 398291	1	2836	R.TVVT[+203.07937]M[+15.99492]DESTSNVVTK.I	T4(HexNAc / 203.0794); M5(Oxidation / 15.9949)	1	0.003	0.05	52.7	10.7	2	915.442	4.86	>sp|Q9QYX7|PCLO_MOUSE Protein piccolo OS=Mus musculus GN=Pclo PE=1 SV=4	controllerType=0 controllerNumber=1 scan=7659		bd20210216_rb_psd_glcnac_ethcd_fxn_03.7659.7659.2	ethcd	0.0024	0.005	0	0	0.0026	0.0051	FALSE	Cell junction, synapse, presynaptic active zone {ECO:0000269|PubMed:10508862}. Note=Colocalizes with BSN in developing axons. {ECO:0000250|UniProtKB:Q9JKS6}.
40 | 403505	1	2836	R.TVVT[+203.07937]M[+15.99492]DESTSNVVTK.I	T4(HexNAc / 203.0794); M5(Oxidation / 15.9949)	1	0.003	0.05	46.3	46.3	2	915.443	5.33	>sp|Q9QYX7|PCLO_MOUSE Protein piccolo OS=Mus musculus GN=Pclo PE=1 SV=4	controllerType=0 controllerNumber=1 scan=9841		bd20210216_rb_psd_glcnac_ethcd_fxn_03.9841.9841.2	ethcd	0.0024	0.005	0	0	0.0026	0.0051	FALSE	Cell junction, synapse, presynaptic active zone {ECO:0000269|PubMed:10508862}. Note=Colocalizes with BSN in developing axons. {ECO:0000250|UniProtKB:Q9JKS6}.
41 | 405859	1	2836	R.T[+203.07937]VVTMDESTSNVVTK.I	T1(HexNAc / 203.0794)	1	0.00051	0.011	103	2	2	907.446	5.74	>sp|Q9QYX7|PCLO_MOUSE Protein piccolo OS=Mus musculus GN=Pclo PE=1 SV=4	controllerType=0 controllerNumber=1 scan=10415		bd20210216_rb_psd_glcnac_ethcd_fxn_03.10415.10415.2	ethcd	0.00084	0.0028	0.0011	0.003	0.00091	0.0031	FALSE	Cell junction, synapse, presynaptic active zone {ECO:0000269|PubMed:10508862}. Note=Colocalizes with BSN in developing axons. {ECO:0000250|UniProtKB:Q9JKS6}.
42 | 404779	1	2836	R.TVVT[+203.07937]MDESTSNVVTK.I	T4(HexNAc / 203.0794)	1	0.00051	0.011	101	101	2	907.445	4.93	>sp|Q9QYX7|PCLO_MOUSE Protein piccolo OS=Mus musculus GN=Pclo PE=1 SV=4	controllerType=0 controllerNumber=1 scan=10168		bd20210216_rb_psd_glcnac_ethcd_fxn_03.10168.10168.2	ethcd	0.00084	0.0028	0.0011	0.0031	0.00091	0.0031	FALSE	Cell junction, synapse, presynaptic active zone {ECO:0000269|PubMed:10508862}. Note=Colocalizes with BSN in developing axons. {ECO:0000250|UniProtKB:Q9JKS6}.
43 | 406179	1	2836	R.TVVT[+203.07937]MDESTSNVVTK.I	T4(HexNAc / 203.0794)	1	0.003	0.05	75.3	75.3	2	907.445	5	>sp|Q9QYX7|PCLO_MOUSE Protein piccolo OS=Mus musculus GN=Pclo PE=1 SV=4	controllerType=0 controllerNumber=1 scan=10662		bd20210216_rb_psd_glcnac_ethcd_fxn_03.10662.10662.2	ethcd	0.0024	0.0049	0.0011	0.0031	0.0026	0.0051	FALSE	Cell junction, synapse, presynaptic active zone {ECO:0000269|PubMed:10508862}. Note=Colocalizes with BSN in developing axons. {ECO:0000250|UniProtKB:Q9JKS6}.
51 | 681528	1	3046	R.DLSGIHTT[+203.07937]DAITS[+203.07937]LSALHQS[+203.07937]QPM[+15.99492]PR.S	T8(HexNAc / 203.0794); S13(HexNAc / 203.0794); S20(HexNAc / 203.0794); M23(Oxidation / 15.9949)	3	1.1e-07	2.4e-06	424.8	0	4	826.153	4.79	>sp|Q9QYX7|PCLO_MOUSE Protein piccolo OS=Mus musculus GN=Pclo PE=1 SV=4	controllerType=0 controllerNumber=1 scan=15114		bd20210216_rb_psd_glcnac_ethcd_fxn_03.15114.15114.4	ethcd	0	0	0	0	1.6e-08	3.6e-07	FALSE	Cell junction, synapse, presynaptic active zone {ECO:0000269|PubMed:10508862}. Note=Colocalizes with BSN in developing axons. {ECO:0000250|UniProtKB:Q9JKS6}.
52 | 682058	1	3046	R.DLSGIHTT[+203.07937]DAITS[+203.07937]LSALHQSQPM[+15.99492]PR.S	T8(HexNAc / 203.0794); S13(HexNAc / 203.0794); M23(Oxidation / 15.9949)	2	9.1e-05	0.002	195	0	4	775.382	3.93	>sp|Q9QYX7|PCLO_MOUSE Protein piccolo OS=Mus musculus GN=Pclo PE=1 SV=4	controllerType=0 controllerNumber=1 scan=15339		bd20210216_rb_psd_glcnac_ethcd_fxn_03.15339.15339.4	ethcd	0	0.0006	0	0.00064	1.3e-05	0.00061	FALSE	Cell junction, synapse, presynaptic active zone {ECO:0000269|PubMed:10508862}. Note=Colocalizes with BSN in developing axons. {ECO:0000250|UniProtKB:Q9JKS6}.
53 | 612472	1	3046	R.DLSGIHTT[+203.07937]DAITS[+203.07937]LSALHQSQPMPR.S	T8(HexNAc / 203.0794); S13(HexNAc / 203.0794)	2	1.1e-15	2.4e-14	885	16.7	4	771.384	4.67	>sp|Q9QYX7|PCLO_MOUSE Protein piccolo OS=Mus musculus GN=Pclo PE=1 SV=4	controllerType=0 controllerNumber=1 scan=16376		bd20210216_rb_psd_glcnac_ethcd_fxn_03.16376.16376.4	ethcd	0	0	0	0	1.1e-16	2.7e-15	FALSE	Cell junction, synapse, presynaptic active zone {ECO:0000269|PubMed:10508862}. Note=Colocalizes with BSN in developing axons. {ECO:0000250|UniProtKB:Q9JKS6}.
54 | 556985	1	3893	R.QTTLYLEPKIT[+203.07937]STYEVIR.N	T11(HexNAc / 203.0794)	1	0.00012	0.0027	239.9	23.8	3	786.757	5.31	>sp|Q9QYX7|PCLO_MOUSE Protein piccolo OS=Mus musculus GN=Pclo PE=1 SV=4	controllerType=0 controllerNumber=1 scan=18644		bd20210216_rb_psd_glcnac_ethcd_fxn_03.18644.18644.3	ethcd	0	0.0011	0	0.0012	1.6e-05	0.0012	FALSE	Cell junction, synapse, presynaptic active zone {ECO:0000269|PubMed:10508862}. Note=Colocalizes with BSN in developing axons. {ECO:0000250|UniProtKB:Q9JKS6}.
55 | 272434	1	3902	K.IT[+203.07937]S[+203.07937]TYEVIR.N	T2(HexNAc / 203.0794); S3(HexNAc / 203.0794)	2	0.026	0.29	17.1	17.1	2	744.38	4.06	>sp|Q9QYX7|PCLO_MOUSE Protein piccolo OS=Mus musculus GN=Pclo PE=1 SV=4	controllerType=0 controllerNumber=1 scan=10013		bd20210216_rb_psd_glcnac_ethcd_fxn_03.10013.10013.2	ethcd	0.0051	0.016	0.0062	0.016	0.0051	0.016	FALSE	Cell junction, synapse, presynaptic active zone {ECO:0000269|PubMed:10508862}. Note=Colocalizes with BSN in developing axons. {ECO:0000250|UniProtKB:Q9JKS6}.
56 | 213633	1	3902	K.IT[+203.07937]STYEVIR.N	T2(HexNAc / 203.0794)	1	6.8e-06	0.00015	160.9	45.3	2	642.841	4.63	>sp|Q9QYX7|PCLO_MOUSE Protein piccolo OS=Mus musculus GN=Pclo PE=1 SV=4	controllerType=0 controllerNumber=1 scan=10787		bd20210216_rb_psd_glcnac_ethcd_fxn_03.10787.10787.2	ethcd	0	0	0	0	1.3e-06	2.8e-05	FALSE	Cell junction, synapse, presynaptic active zone {ECO:0000269|PubMed:10508862}. Note=Colocalizes with BSN in developing axons. {ECO:0000250|UniProtKB:Q9JKS6}.
57 | 212713	1	3902	K.ITS[+203.07937]TYEVIR.N	S3(HexNAc / 203.0794)	1	0.0027	0.045	56	8.3	2	642.841	4.34	>sp|Q9QYX7|PCLO_MOUSE Protein piccolo OS=Mus musculus GN=Pclo PE=1 SV=4	controllerType=0 controllerNumber=1 scan=10538		bd20210216_rb_psd_glcnac_ethcd_fxn_03.10538.10538.2	ethcd	0.0024	0.005	0.0027	0.0055	0.0026	0.0051	FALSE	Cell junction, synapse, presynaptic active zone {ECO:0000269|PubMed:10508862}. Note=Colocalizes with BSN in developing axons. {ECO:0000250|UniProtKB:Q9JKS6}.
58 | 614203	1	3911	R.NQPLMIAPVS[+203.07937]TDNT[+203.07937]YAVSHLGSK.Y	S10(HexNAc / 203.0794); T14(HexNAc / 203.0794)	2	2.2e-07	4.6e-06	271.5	20.6	3	950.471	4.45	>sp|Q9QYX7|PCLO_MOUSE Protein piccolo OS=Mus musculus GN=Pclo PE=1 SV=4	controllerType=0 controllerNumber=1 scan=16892		bd20210216_rb_psd_glcnac_ethcd_fxn_03.16892.16892.3	ethcd	0	0	0	0	3.4e-08	7.6e-07	FALSE	Cell junction, synapse, presynaptic active zone {ECO:0000269|PubMed:10508862}. Note=Colocalizes with BSN in developing axons. {ECO:0000250|UniProtKB:Q9JKS6}.
59 | 472967	1	4246	K.AQEAEALDVS[+203.07937]FGHSSSSAR.T	S10(HexNAc / 203.0794)	1	0.00011	0.0024	104.9	67.6	3	718.001	4.96	>sp|Q9QYX7|PCLO_MOUSE Protein piccolo OS=Mus musculus GN=Pclo PE=1 SV=4	controllerType=0 controllerNumber=1 scan=11562		bd20210216_rb_psd_glcnac_ethcd_fxn_03.11562.11562.3	ethcd	0	0.0012	0	0.0012	1.5e-05	0.0012	FALSE	Cell junction, synapse, presynaptic active zone {ECO:0000269|PubMed:10508862}. Note=Colocalizes with BSN in developing axons. {ECO:0000250|UniProtKB:Q9JKS6}.
64 | 693875	2	907	R.LPHNAT[+203.07937]TGYEELLSEAGPAEPTDSSGALQGGLR.R	T6(HexNAc / 203.0794)	1	1.3e-07	2.8e-06	302.3	1.8	3	1181.24	5.96	>sp|O88737|BSN_MOUSE Protein bassoon OS=Mus musculus GN=Bsn PE=1 SV=4	controllerType=0 controllerNumber=1 scan=19220		bd20210216_rb_psd_glcnac_ethcd_fxn_03.19220.19220.3	ethcd	0	0	0	0	2e-08	4.4e-07	TRUE	Cytoplasm {ECO:0000250|UniProtKB:O88778}. Cell junction, synapse, presynaptic active zone {ECO:0000269|PubMed:12628168, ECO:0000269|PubMed:12628169}. Cytoplasm, cytoskeleton {ECO:0000250|UniProtKB:O88778}. Cytoplasmic vesicle, secretory vesicle, synaptic vesicle membrane {ECO:0000269|PubMed:12628169}; Peripheral membrane protein {ECO:0000250|UniProtKB:O88778}. Note=In retina, is localized in the …
65 | 753838	2	1314	K.QNGGPLTPGTSPTQLAAPVS[+203.07937]FST[+203.07937]STSSDSSGGR.V	S20(HexNAc / 203.0794); T23(HexNAc / 203.0794)	2	0.00081	0.016	57.4	1.9	3	1185.9	5.32	>sp|O88737|BSN_MOUSE Protein bassoon OS=Mus musculus GN=Bsn PE=1 SV=4	controllerType=0 controllerNumber=1 scan=18270		bd20210216_rb_psd_glcnac_ethcd_fxn_03.18270.18270.3	ethcd	0.00079	0.0031	0.001	0.0033	0.00091	0.0031	FALSE	Cytoplasm {ECO:0000250|UniProtKB:O88778}. Cell junction, synapse, presynaptic active zone {ECO:0000269|PubMed:12628168, ECO:0000269|PubMed:12628169}. Cytoplasm, cytoskeleton {ECO:0000250|UniProtKB:O88778}. Cytoplasmic vesicle, secretory vesicle, synaptic vesicle membrane {ECO:0000269|PubMed:12628169}; Peripheral membrane protein {ECO:0000250|UniProtKB:O88778}. Note=In retina, is localized in the …
66 | 691636	2	1314	K.QNGGPLTPGTSPTQLAAPVS[+203.07937]FSTSTSSDSSGGR.V	S20(HexNAc / 203.0794)	1	3.2e-10	7e-09	602.3	31.7	3	1118.2	3.87	>sp|O88737|BSN_MOUSE Protein bassoon OS=Mus musculus GN=Bsn PE=1 SV=4	controllerType=0 controllerNumber=1 scan=18664		bd20210216_rb_psd_glcnac_ethcd_fxn_03.18664.18664.3	ethcd	0	0	0	0	2.6e-11	5.8e-10	FALSE	Cytoplasm {ECO:0000250|UniProtKB:O88778}. Cell junction, synapse, presynaptic active zone {ECO:0000269|PubMed:12628168, ECO:0000269|PubMed:12628169}. Cytoplasm, cytoskeleton {ECO:0000250|UniProtKB:O88778}. Cytoplasmic vesicle, secretory vesicle, synaptic vesicle membrane {ECO:0000269|PubMed:12628169}; Peripheral membrane protein {ECO:0000250|UniProtKB:O88778}. Note=In retina, is localized in the …
67 | 328289	2	1367	K.LHSSPVSST[+203.07937]LTSK.E	T9(HexNAc / 203.0794)	1	1.3e-05	0.00027	248.1	26.8	3	516.273	4.72	>sp|O88737|BSN_MOUSE Protein bassoon OS=Mus musculus GN=Bsn PE=1 SV=4	controllerType=0 controllerNumber=1 scan=5807		bd20210216_rb_psd_glcnac_ethcd_fxn_03.5807.5807.3	ethcd	0	0	0	0	2.3e-06	4.9e-05	FALSE	Cytoplasm {ECO:0000250|UniProtKB:O88778}. Cell junction, synapse, presynaptic active zone {ECO:0000269|PubMed:12628168, ECO:0000269|PubMed:12628169}. Cytoplasm, cytoskeleton {ECO:0000250|UniProtKB:O88778}. Cytoplasmic vesicle, secretory vesicle, synaptic vesicle membrane {ECO:0000269|PubMed:12628169}; Peripheral membrane protein {ECO:0000250|UniProtKB:O88778}. Note=In retina, is localized in the …
68 | 604680	2	1380	K.EVGMTFS[+203.07937]QGPGS[+79.96633]PAT[+203.07937]T[+203.07937]ASPTR.G	S7(HexNAc / 203.0794); S12(Phospho / 79.9663); T15(HexNAc / 203.0794); T16(HexNAc / 203.0794)	3	0.00028	0.0059	107.6	1.9	3	923.405	5.23	>sp|O88737|BSN_MOUSE Protein bassoon OS=Mus musculus GN=Bsn PE=1 SV=4	controllerType=0 controllerNumber=1 scan=12844		bd20210216_rb_psd_glcnac_ethcd_fxn_03.12844.12844.3	ethcd	0.00046	0.0031	0.00058	0.0033	0.00047	0.0031	FALSE	Cytoplasm {ECO:0000250|UniProtKB:O88778}. Cell junction, synapse, presynaptic active zone {ECO:0000269|PubMed:12628168, ECO:0000269|PubMed:12628169}. Cytoplasm, cytoskeleton {ECO:0000250|UniProtKB:O88778}. Cytoplasmic vesicle, secretory vesicle, synaptic vesicle membrane {ECO:0000269|PubMed:12628169}; Peripheral membrane protein {ECO:0000250|UniProtKB:O88778}. Note=In retina, is localized in the …
69 | 531083	2	1380	K.EVGM[+15.99492]T[+203.07937]FSQGPGSPAT[+203.07937]T[+203.07937]ASPTR.G	M4(Oxidation / 15.9949); T5(HexNAc / 203.0794); T15(HexNAc / 203.0794); T16(HexNAc / 203.0794)	3	0.00072	0.015	48.7	10.5	3	902.081	5.77	>sp|O88737|BSN_MOUSE Protein bassoon OS=Mus musculus GN=Bsn PE=1 SV=4	controllerType=0 controllerNumber=1 scan=8760		bd20210216_rb_psd_glcnac_ethcd_fxn_03.8760.8760.3	ethcd	0.0008	0.0031	0.001	0.0034	0.00091	0.0031	FALSE	Cytoplasm {ECO:0000250|UniProtKB:O88778}. Cell junction, synapse, presynaptic active zone {ECO:0000269|PubMed:12628168, ECO:0000269|PubMed:12628169}. Cytoplasm, cytoskeleton {ECO:0000250|UniProtKB:O88778}. Cytoplasmic vesicle, secretory vesicle, synaptic vesicle membrane {ECO:0000269|PubMed:12628169}; Peripheral membrane protein {ECO:0000250|UniProtKB:O88778}. Note=In retina, is localized in the …
70 | 529363	2	1525	R.SPGPPSPMVAQGT[+203.07937]QTPHRPSTPR.L	T13(HexNAc / 203.0794)	1	3.3e-07	7e-06	328.6	89.4	4	647.327	4.92	>sp|O88737|BSN_MOUSE Protein bassoon OS=Mus musculus GN=Bsn PE=1 SV=4	controllerType=0 controllerNumber=1 scan=8263		bd20210216_rb_psd_glcnac_ethcd_fxn_03.8263.8263.4	ethcd	0	0	0	0	6.4e-08	1.4e-06	FALSE	Cytoplasm {ECO:0000250|UniProtKB:O88778}. Cell junction, synapse, presynaptic active zone {ECO:0000269|PubMed:12628168, ECO:0000269|PubMed:12628169}. Cytoplasm, cytoskeleton {ECO:0000250|UniProtKB:O88778}. Cytoplasmic vesicle, secretory vesicle, synaptic vesicle membrane {ECO:0000269|PubMed:12628169}; Peripheral membrane protein {ECO:0000250|UniProtKB:O88778}. Note=In retina, is localized in the …
72 | 625276	2	1548	R.LVWQQSSQEAPIM[+15.99492]VIT[+203.07937]LASDASSQTR.M	M13(Oxidation / 15.9949); T16(HexNAc / 203.0794)	1	2.3e-09	4.9e-08	501.8	23.5	3	1022.51	5.96	>sp|O88737|BSN_MOUSE Protein bassoon OS=Mus musculus GN=Bsn PE=1 SV=4	controllerType=0 controllerNumber=1 scan=21237		bd20210216_rb_psd_glcnac_ethcd_fxn_03.21237.21237.3	ethcd	0	0	0	0	3.1e-10	7.3e-09	FALSE	Cytoplasm {ECO:0000250|UniProtKB:O88778}. Cell junction, synapse, presynaptic active zone {ECO:0000269|PubMed:12628168, ECO:0000269|PubMed:12628169}. Cytoplasm, cytoskeleton {ECO:0000250|UniProtKB:O88778}. Cytoplasmic vesicle, secretory vesicle, synaptic vesicle membrane {ECO:0000269|PubMed:12628169}; Peripheral membrane protein {ECO:0000250|UniProtKB:O88778}. Note=In retina, is localized in the …
73 | 632455	2	1548	R.LVWQQSSQEAPIMVIT[+203.07937]LASDASSQTR.M	T16(HexNAc / 203.0794)	1	8.8e-07	1.9e-05	279.9	15.4	3	1017.18	5.3	>sp|O88737|BSN_MOUSE Protein bassoon OS=Mus musculus GN=Bsn PE=1 SV=4	controllerType=0 controllerNumber=1 scan=23376		bd20210216_rb_psd_glcnac_ethcd_fxn_03.23376.23376.3	ethcd	0	0	0	0	1.7e-07	3.9e-06	FALSE	Cytoplasm {ECO:0000250|UniProtKB:O88778}. Cell junction, synapse, presynaptic active zone {ECO:0000269|PubMed:12628168, ECO:0000269|PubMed:12628169}. Cytoplasm, cytoskeleton {ECO:0000250|UniProtKB:O88778}. Cytoplasmic vesicle, secretory vesicle, synaptic vesicle membrane {ECO:0000269|PubMed:12628169}; Peripheral membrane protein {ECO:0000250|UniProtKB:O88778}. Note=In retina, is localized in the …
76 | 674720	2	1819	R.RDILIT[+203.07937]QM[+15.99492]GTAQGVGLKPGPVPEPGAEPHR.A	T6(HexNAc / 203.0794); M8(Oxidation / 15.9949)	1	1e-07	2.2e-06	444.2	149.8	5	668.954	2.3	>sp|O88737|BSN_MOUSE Protein bassoon OS=Mus musculus GN=Bsn PE=1 SV=4	controllerType=0 controllerNumber=1 scan=13255		bd20210216_rb_psd_glcnac_ethcd_fxn_03.13255.13255.5	ethcd	0	0	0	0	1.5e-08	3.3e-07	FALSE	Cytoplasm {ECO:0000250|UniProtKB:O88778}. Cell junction, synapse, presynaptic active zone {ECO:0000269|PubMed:12628168, ECO:0000269|PubMed:12628169}. Cytoplasm, cytoskeleton {ECO:0000250|UniProtKB:O88778}. Cytoplasmic vesicle, secretory vesicle, synaptic vesicle membrane {ECO:0000269|PubMed:12628169}; Peripheral membrane protein {ECO:0000250|UniProtKB:O88778}. Note=In retina, is localized in the …
77 | 682378	2	1819	R.RDILIT[+203.07937]QMGTAQGVGLKPGPVPEPGAEPHR.A	T6(HexNAc / 203.0794)	1	7.3e-24	1.6e-22	1048.4	189.7	5	665.757	5.07	>sp|O88737|BSN_MOUSE Protein bassoon OS=Mus musculus GN=Bsn PE=1 SV=4	controllerType=0 controllerNumber=1 scan=15519		bd20210216_rb_psd_glcnac_ethcd_fxn_03.15519.15519.5	ethcd	0	0	0	0	7.3e-24	1.6e-22	FALSE	Cytoplasm {ECO:0000250|UniProtKB:O88778}. Cell junction, synapse, presynaptic active zone {ECO:0000269|PubMed:12628168, ECO:0000269|PubMed:12628169}. Cytoplasm, cytoskeleton {ECO:0000250|UniProtKB:O88778}. Cytoplasmic vesicle, secretory vesicle, synaptic vesicle membrane {ECO:0000269|PubMed:12628169}; Peripheral membrane protein {ECO:0000250|UniProtKB:O88778}. Note=In retina, is localized in the …
80 | 273035	2	2026	K.HS[+203.07937]YSLGFADGR.Y	S2(HexNAc / 203.0794)	1	0.19	0.78	3.7	3.7	2	706.829	5.02	>sp|O88737|BSN_MOUSE Protein bassoon OS=Mus musculus GN=Bsn PE=1 SV=4	controllerType=0 controllerNumber=1 scan=10282		bd20210216_rb_psd_glcnac_ethcd_fxn_03.10282.10282.2	ethcd	0.014	0.053	0.017	0.056	0.014	0.053	FALSE	Cytoplasm {ECO:0000250|UniProtKB:O88778}. Cell junction, synapse, presynaptic active zone {ECO:0000269|PubMed:12628168, ECO:0000269|PubMed:12628169}. Cytoplasm, cytoskeleton {ECO:0000250|UniProtKB:O88778}. Cytoplasmic vesicle, secretory vesicle, synaptic vesicle membrane {ECO:0000269|PubMed:12628169}; Peripheral membrane protein {ECO:0000250|UniProtKB:O88778}. Note=In retina, is localized in the …
82 | 550515	2	2082	R.GDAVGFQEASLAQYSAT[+203.07937]T[+203.07937]AR.E	T17(HexNAc / 203.0794); T18(HexNAc / 203.0794)	2	7.3e-05	0.0016	120.4	17.8	3	817.055	5.86	>sp|O88737|BSN_MOUSE Protein bassoon OS=Mus musculus GN=Bsn PE=1 SV=4	controllerType=0 controllerNumber=1 scan=15866		bd20210216_rb_psd_glcnac_ethcd_fxn_03.15866.15866.3	ethcd	0	0	0	0	1.1e-05	0.00022	FALSE	Cytoplasm {ECO:0000250|UniProtKB:O88778}. Cell junction, synapse, presynaptic active zone {ECO:0000269|PubMed:12628168, ECO:0000269|PubMed:12628169}. Cytoplasm, cytoskeleton {ECO:0000250|UniProtKB:O88778}. Cytoplasmic vesicle, secretory vesicle, synaptic vesicle membrane {ECO:0000269|PubMed:12628169}; Peripheral membrane protein {ECO:0000250|UniProtKB:O88778}. Note=In retina, is localized in the …
83 | 482345	2	2082	R.GDAVGFQEAS[+203.07937]LAQYSATTAR.E	S10(HexNAc / 203.0794)	1	0.00051	0.011	67.6	67.6	2	1123.54	6.68	>sp|O88737|BSN_MOUSE Protein bassoon OS=Mus musculus GN=Bsn PE=1 SV=4	controllerType=0 controllerNumber=1 scan=15858		bd20210216_rb_psd_glcnac_ethcd_fxn_03.15858.15858.4	ethcd	0.00084	0.0028	0.0011	0.003	0.00091	0.0031	FALSE	Cytoplasm {ECO:0000250|UniProtKB:O88778}. Cell junction, synapse, presynaptic active zone {ECO:0000269|PubMed:12628168, ECO:0000269|PubMed:12628169}. Cytoplasm, cytoskeleton {ECO:0000250|UniProtKB:O88778}. Cytoplasmic vesicle, secretory vesicle, synaptic vesicle membrane {ECO:0000269|PubMed:12628169}; Peripheral membrane protein {ECO:0000250|UniProtKB:O88778}. Note=In retina, is localized in the …
84 | 756396	2	2151	R.SGLLGNPTYPEGQPSPGNLAQYGPAAS[+203.07937]QAT[+203.07937]AVR.Q	S27(HexNAc / 203.0794); T30(HexNAc / 203.0794)	2	4.9e-05	0.001	184.2	97.3	3	1225.94	5.47	>sp|O88737|BSN_MOUSE Protein bassoon OS=Mus musculus GN=Bsn PE=1 SV=4	controllerType=0 controllerNumber=1 scan=18939		bd20210216_rb_psd_glcnac_ethcd_fxn_03.18939.18939.3	ethcd	0	0	0	0	7.4e-06	0.00015	FALSE	Cytoplasm {ECO:0000250|UniProtKB:O88778}. Cell junction, synapse, presynaptic active zone {ECO:0000269|PubMed:12628168, ECO:0000269|PubMed:12628169}. Cytoplasm, cytoskeleton {ECO:0000250|UniProtKB:O88778}. Cytoplasmic vesicle, secretory vesicle, synaptic vesicle membrane {ECO:0000269|PubMed:12628169}; Peripheral membrane protein {ECO:0000250|UniProtKB:O88778}. Note=In retina, is localized in the …
85 | 695044	2	2151	R.SGLLGNPT[+203.07937]YPEGQPSPGNLAQYGPAASQATAVR.Q	T8(HexNAc / 203.0794)	1	0.00021	0.0044	134.3	30.9	3	1158.25	7.27	>sp|O88737|BSN_MOUSE Protein bassoon OS=Mus musculus GN=Bsn PE=1 SV=4	controllerType=0 controllerNumber=1 scan=19684		bd20210216_rb_psd_glcnac_ethcd_fxn_03.19684.19684.3	ethcd	0	0.0027	0	0.0029	2.4e-05	0.0027	FALSE	Cytoplasm {ECO:0000250|UniProtKB:O88778}. Cell junction, synapse, presynaptic active zone {ECO:0000269|PubMed:12628168, ECO:0000269|PubMed:12628169}. Cytoplasm, cytoskeleton {ECO:0000250|UniProtKB:O88778}. Cytoplasmic vesicle, secretory vesicle, synaptic vesicle membrane {ECO:0000269|PubMed:12628169}; Peripheral membrane protein {ECO:0000250|UniProtKB:O88778}. Note=In retina, is localized in the …
86 | 784341	2	2194	R.AADGMIYS[+203.07937]TINTPIAATLPIT[+203.07937]T[+203.07937]QPASVLR.P	S8(HexNAc / 203.0794); T21(HexNAc / 203.0794); T22(HexNAc / 203.0794)	3	0.00045	0.0097	56.5	11.2	3	1199.29	4.94	>sp|O88737|BSN_MOUSE Protein bassoon OS=Mus musculus GN=Bsn PE=1 SV=4	controllerType=0 controllerNumber=1 scan=24870		bd20210216_rb_psd_glcnac_ethcd_fxn_03.24870.24870.3	ethcd	0.00085	0.0029	0.0011	0.0031	0.00091	0.0031	FALSE	Cytoplasm {ECO:0000250|UniProtKB:O88778}. Cell junction, synapse, presynaptic active zone {ECO:0000269|PubMed:12628168, ECO:0000269|PubMed:12628169}. Cytoplasm, cytoskeleton {ECO:0000250|UniProtKB:O88778}. Cytoplasmic vesicle, secretory vesicle, synaptic vesicle membrane {ECO:0000269|PubMed:12628169}; Peripheral membrane protein {ECO:0000250|UniProtKB:O88778}. Note=In retina, is localized in the …
87 | 412738	2	2312	R.EEPFST[+203.07937]T[+203.07937]APAVIK.E	T6(HexNAc / 203.0794); T7(HexNAc / 203.0794)	2	0.0025	0.042	99.2	22.9	2	898.45	4.24	>sp|O88737|BSN_MOUSE Protein bassoon OS=Mus musculus GN=Bsn PE=1 SV=4	controllerType=0 controllerNumber=1 scan=13889		bd20210216_rb_psd_glcnac_ethcd_fxn_03.13889.13889.2	ethcd	0.0025	0.0051	0.0028	0.0056	0.0026	0.0051	FALSE	Cytoplasm {ECO:0000250|UniProtKB:O88778}. Cell junction, synapse, presynaptic active zone {ECO:0000269|PubMed:12628168, ECO:0000269|PubMed:12628169}. Cytoplasm, cytoskeleton {ECO:0000250|UniProtKB:O88778}. Cytoplasmic vesicle, secretory vesicle, synaptic vesicle membrane {ECO:0000269|PubMed:12628169}; Peripheral membrane protein {ECO:0000250|UniProtKB:O88778}. Note=In retina, is localized in the …
91 | 403705	2	2693	R.VSPAIHIT[+203.07937]AAT[+203.07937]DPK.V	T8(HexNAc / 203.0794); T11(HexNAc / 203.0794)	2	6.2e-07	1.3e-05	355	132.7	3	609.654	4.65	>sp|O88737|BSN_MOUSE Protein bassoon OS=Mus musculus GN=Bsn PE=1 SV=4	controllerType=0 controllerNumber=1 scan=9887		bd20210216_rb_psd_glcnac_ethcd_fxn_03.9887.9887.3	ethcd	0	0	0	0	1.3e-07	3e-06	FALSE	Cytoplasm {ECO:0000250|UniProtKB:O88778}. Cell junction, synapse, presynaptic active zone {ECO:0000269|PubMed:12628168, ECO:0000269|PubMed:12628169}. Cytoplasm, cytoskeleton {ECO:0000250|UniProtKB:O88778}. Cytoplasmic vesicle, secretory vesicle, synaptic vesicle membrane {ECO:0000269|PubMed:12628169}; Peripheral membrane protein {ECO:0000250|UniProtKB:O88778}. Note=In retina, is localized in the …
92 | 340165	2	2693	R.VSPAIHIT[+203.07937]AATDPK.V	T8(HexNAc / 203.0794)	1	7.1e-09	1.5e-07	360	70.7	3	541.96	4.91	>sp|O88737|BSN_MOUSE Protein bassoon OS=Mus musculus GN=Bsn PE=1 SV=4	controllerType=0 controllerNumber=1 scan=10371		bd20210216_rb_psd_glcnac_ethcd_fxn_03.10371.10371.3	ethcd	0	0	0	0	1.1e-09	2.6e-08	FALSE	Cytoplasm {ECO:0000250|UniProtKB:O88778}. Cell junction, synapse, presynaptic active zone {ECO:0000269|PubMed:12628168, ECO:0000269|PubMed:12628169}. Cytoplasm, cytoskeleton {ECO:0000250|UniProtKB:O88778}. Cytoplasmic vesicle, secretory vesicle, synaptic vesicle membrane {ECO:0000269|PubMed:12628169}; Peripheral membrane protein {ECO:0000250|UniProtKB:O88778}. Note=In retina, is localized in the …
93 | 338445	2	2693	R.VSPAIHIT[+203.07937]AATDPK.V	T8(HexNAc / 203.0794)	1	1.5e-05	0.00033	164.9	30.4	2	812.436	3.75	>sp|O88737|BSN_MOUSE Protein bassoon OS=Mus musculus GN=Bsn PE=1 SV=4	controllerType=0 controllerNumber=1 scan=9908		bd20210216_rb_psd_glcnac_ethcd_fxn_03.9908.9908.2	ethcd	0	0	0	0	2.7e-06	5.9e-05	FALSE	Cytoplasm {ECO:0000250|UniProtKB:O88778}. Cell junction, synapse, presynaptic active zone {ECO:0000269|PubMed:12628168, ECO:0000269|PubMed:12628169}. Cytoplasm, cytoskeleton {ECO:0000250|UniProtKB:O88778}. Cytoplasmic vesicle, secretory vesicle, synaptic vesicle membrane {ECO:0000269|PubMed:12628169}; Peripheral membrane protein {ECO:0000250|UniProtKB:O88778}. Note=In retina, is localized in the …
95 | 277786	2	2815	R.LLDTS[+203.07937]FASSER.L	S5(HexNAc / 203.0794)	1	0.0025	0.042	104.6	21	2	714.85	4.49	>sp|O88737|BSN_MOUSE Protein bassoon OS=Mus musculus GN=Bsn PE=1 SV=4	controllerType=0 controllerNumber=1 scan=11888		bd20210216_rb_psd_glcnac_ethcd_fxn_03.11888.11888.2	ethcd	0.0025	0.0051	0.0028	0.0056	0.0026	0.0051	FALSE	Cytoplasm {ECO:0000250|UniProtKB:O88778}. Cell junction, synapse, presynaptic active zone {ECO:0000269|PubMed:12628168, ECO:0000269|PubMed:12628169}. Cytoplasm, cytoskeleton {ECO:0000250|UniProtKB:O88778}. Cytoplasmic vesicle, secretory vesicle, synaptic vesicle membrane {ECO:0000269|PubMed:12628169}; Peripheral membrane protein {ECO:0000250|UniProtKB:O88778}. Note=In retina, is localized in the …
115 | 534956	3	508	R.LPSPTAAPQQSASQAT[+203.07937]PVTQGQGR.Q	T16(HexNAc / 203.0794)	1	0.00017	0.0036	93.2	11.1	3	861.104	5.12	>sp|O88935-1|SYN1_MOUSE Isoform Ib of Synapsin-1 OS=Mus musculus GN=Syn1	controllerType=0 controllerNumber=1 scan=10106		bd20210216_rb_psd_glcnac_ethcd_fxn_03.10106.10106.3	ethcd	0	0.0017	0	0.0018	2e-05	0.0017	FALSE
119 | 672310	3	632	R.PAKPQLAQKPSQDVPPPIT[+203.07937]AAAGGPPHPQLK.A	T19(HexNAc / 203.0794)	1	1.2e-17	2.5e-16	1041.4	243.4	5	668.769	3.38	>sp|O88935-1|SYN1_MOUSE Isoform Ib of Synapsin-1 OS=Mus musculus GN=Syn1	controllerType=0 controllerNumber=1 scan=12635		bd20210216_rb_psd_glcnac_ethcd_fxn_03.12635.12635.5	ethcd	0	0	0	0	3.1e-18	7.6e-17	FALSE
120 | 671859	3	632	R.PAKPQLAQKPSQDVPPPIT[+203.07937]AAAGGPPHPQLK.A	T19(HexNAc / 203.0794)	1	7.3e-17	1.6e-15	904.6	171.4	5	668.771	5.75	>sp|O88935-1|SYN1_MOUSE Isoform Ib of Synapsin-1 OS=Mus musculus GN=Syn1	controllerType=0 controllerNumber=1 scan=12391		bd20210216_rb_psd_glcnac_ethcd_fxn_03.12391.12391.5	ethcd	0	0	0	0	6.8e-18	1.5e-16	FALSE
121 | 670336	3	632	R.PAKPQLAQKPSQDVPPPIT[+203.07937]AAAGGPPHPQLK.A	T19(HexNAc / 203.0794)	1	2.7e-06	5.7e-05	237.7	99.3	5	668.77	4.11	>sp|O88935-1|SYN1_MOUSE Isoform Ib of Synapsin-1 OS=Mus musculus GN=Syn1	controllerType=0 controllerNumber=1 scan=12139		bd20210216_rb_psd_glcnac_ethcd_fxn_03.12139.12139.5	ethcd	0	0	0	0	5.3e-07	1.2e-05	FALSE
127 | 606152	3	635	K.PQLAQKPSQDVPPPIT[+203.07937]AAAGGPPHPQLK.A	T16(HexNAc / 203.0794)	1	1.1e-17	2.4e-16	997.8	282.8	4	761.664	4.64	>sp|O88935-1|SYN1_MOUSE Isoform Ib of Synapsin-1 OS=Mus musculus GN=Syn1	controllerType=0 controllerNumber=1 scan=13398		bd20210216_rb_psd_glcnac_ethcd_fxn_03.13398.13398.4	ethcd	0	0	0	0	2.7e-18	6.9e-17	FALSE
128 | 606552	3	635	K.PQLAQKPSQDVPPPIT[+203.07937]AAAGGPPHPQLK.A	T16(HexNAc / 203.0794)	1	7.5e-18	1.6e-16	992	255.5	4	761.665	5.04	>sp|O88935-1|SYN1_MOUSE Isoform Ib of Synapsin-1 OS=Mus musculus GN=Syn1	controllerType=0 controllerNumber=1 scan=13667		bd20210216_rb_psd_glcnac_ethcd_fxn_03.13667.13667.4	ethcd	0	0	0	0	1.7e-18	4.4e-17	FALSE
129 | 605584	3	635	K.PQLAQKPSQDVPPPIT[+203.07937]AAAGGPPHPQLK.A	T16(HexNAc / 203.0794)	1	1.1e-11	2.4e-10	660.9	190.8	4	761.664	4.24	>sp|O88935-1|SYN1_MOUSE Isoform Ib of Synapsin-1 OS=Mus musculus GN=Syn1	controllerType=0 controllerNumber=1 scan=13140		bd20210216_rb_psd_glcnac_ethcd_fxn_03.13140.13140.4	ethcd	0	0	0	0	1.2e-12	2.6e-11	FALSE
186 | 670296	7	632	R.PAKPQLAQKPSQDVPPPIT[+203.07937]AAAGGPPHPQLNK.S	T19(HexNAc / 203.0794)	1	1.3e-08	2.7e-07	524.8	123.7	4	864.222	4.9	>sp|O88935|SYN1_MOUSE Synapsin-1 OS=Mus musculus GN=Syn1 PE=1 SV=2	controllerType=0 controllerNumber=1 scan=12114		bd20210216_rb_psd_glcnac_ethcd_fxn_03.12114.12114.4	ethcd	0	0	0	0	2.1e-09	4.7e-08	FALSE	Cell junction, synapse {ECO:0000269|PubMed:11571277}. Golgi apparatus {ECO:0000269|PubMed:11571277}.
191 | 674400	7	635	K.PQLAQKPSQDVPPPIT[+203.07937]AAAGGPPHPQLNK.S	T16(HexNAc / 203.0794)	1	1.1e-13	2.3e-12	779.1	214.5	4	790.175	4.18	>sp|O88935|SYN1_MOUSE Synapsin-1 OS=Mus musculus GN=Syn1 PE=1 SV=2	controllerType=0 controllerNumber=1 scan=13185		bd20210216_rb_psd_glcnac_ethcd_fxn_03.13185.13185.4	ethcd	0	0	0	0	1.3e-14	3e-13	FALSE	Cell junction, synapse {ECO:0000269|PubMed:11571277}. Golgi apparatus {ECO:0000269|PubMed:11571277}.
192 | 673231	7	635	K.PQLAQKPSQDVPPPIT[+203.07937]AAAGGPPHPQLNK.S	T16(HexNAc / 203.0794)	1	3.6e-09	7.6e-08	533.6	147.3	4	790.175	5.03	>sp|O88935|SYN1_MOUSE Synapsin-1 OS=Mus musculus GN=Syn1 PE=1 SV=2	controllerType=0 controllerNumber=1 scan=12928		bd20210216_rb_psd_glcnac_ethcd_fxn_03.12928.12928.4	ethcd	0	0	0	0	4.7e-10	1.1e-08	FALSE	Cell junction, synapse {ECO:0000269|PubMed:11571277}. Golgi apparatus {ECO:0000269|PubMed:11571277}.
368 | 771516	21	59	R.RPPPAQAPAPQPAPQPAPTPS[+203.07937]VGSSFFSSLSQAVK.Q	S21(HexNAc / 203.0794)	1	8.1e-13	1.7e-11	778.9	38.2	4	925.984	4.97	>sp|Q64332|SYN2_MOUSE Synapsin-2 OS=Mus musculus GN=Syn2 PE=1 SV=2	controllerType=0 controllerNumber=1 scan=22223		bd20210216_rb_psd_glcnac_ethcd_fxn_03.22223.22223.4	ethcd	0	0	0	0	7.8e-14	2e-12	FALSE	Cell junction, synapse.
401 | 541433	24	319	R.QTTAPAT[+203.07937]MSTAASGTTM[+15.99492]GLVEQAK.S	T7(HexNAc / 203.0794); M17(Oxidation / 15.9949)	1	4.1e-07	8.8e-06	285.6	22.3	3	858.08	5.48	>tr|Q5SVJ0|Q5SVJ0_MOUSE Calcium/calmodulin-dependent protein kinase II, beta, isoform CRA_b OS=Mus musculus GN=Camk2b PE=1 SV=1	controllerType=0 controllerNumber=1 scan=12376		bd20210216_rb_psd_glcnac_ethcd_fxn_03.12376.12376.3	ethcd	0	0	0	0	8.3e-08	1.8e-06	FALSE
402 | 548052	24	319	R.QTTAPAT[+203.07937]MSTAASGTTMGLVEQAK.S	T7(HexNAc / 203.0794)	1	2.2e-08	4.7e-07	407.3	50	3	852.748	5.41	>tr|Q5SVJ0|Q5SVJ0_MOUSE Calcium/calmodulin-dependent protein kinase II, beta, isoform CRA_b OS=Mus musculus GN=Camk2b PE=1 SV=1	controllerType=0 controllerNumber=1 scan=15045		bd20210216_rb_psd_glcnac_ethcd_fxn_03.15045.15045.3	ethcd	0	0	0	0	3.4e-09	7.4e-08	FALSE
403 | 549015	24	319	R.QTTAPATMST[+203.07937]AASGTTMGLVEQAK.S	T10(HexNAc / 203.0794)	1	3.9e-07	8.4e-06	345.7	22.9	3	852.748	4.48	>tr|Q5SVJ0|Q5SVJ0_MOUSE Calcium/calmodulin-dependent protein kinase II, beta, isoform CRA_b OS=Mus musculus GN=Camk2b PE=1 SV=1	controllerType=0 controllerNumber=1 scan=15348		bd20210216_rb_psd_glcnac_ethcd_fxn_03.15348.15348.3	ethcd	0	0	0	0	8e-08	1.8e-06	FALSE
420 | 92522	26	566	R.ANITS[+203.07937]LG.-	S5(HexNAc / 203.0794)	1	1.9e-05	0.00042	128.1	17.2	2	439.73	6.28	>sp|O08553|DPYL2_MOUSE Dihydropyrimidinase-related protein 2 OS=Mus musculus GN=Dpysl2 PE=1 SV=2	controllerType=0 controllerNumber=1 scan=10027		bd20210216_rb_psd_glcnac_ethcd_fxn_03.10027.10027.2	ethcd	0	0	0	0	3.4e-06	7.2e-05	TRUE	Cytoplasm, cytosol {ECO:0000250}. Cytoplasm, cytoskeleton {ECO:0000250}. Membrane {ECO:0000250}. Note=Tightly but non-covalently associated with membranes. {ECO:0000250}.
644 | 264386	56	1651	R.SPEVMST[+203.07937]VSGTR.S	T7(HexNAc / 203.0794)	1	0.028	0.31	26.9	4.3	2	727.348	3.77	>tr|D3Z5K8|D3Z5K8_MOUSE SH3 and multiple ankyrin repeat domains protein 2 OS=Mus musculus GN=Shank2 PE=1 SV=1	controllerType=0 controllerNumber=1 scan=7220		bd20210216_rb_psd_glcnac_ethcd_fxn_03.7220.7220.2	ethcd	0.0053	0.02	0.0065	0.021	0.0054	0.02	FALSE	Cell junction, synapse, postsynaptic density {ECO:0000256|ARBA:ARBA00004320}. Cytoplasm {ECO:0000256|ARBA:ARBA00004496}.
646 | 213240	56	1663	R.STTVT[+203.07937]FTVR.P	T5(HexNAc / 203.0794)	1	4.3e-05	0.00092	148	38.1	2	607.819	4.19	>tr|D3Z5K8|D3Z5K8_MOUSE SH3 and multiple ankyrin repeat domains protein 2 OS=Mus musculus GN=Shank2 PE=1 SV=1	controllerType=0 controllerNumber=1 scan=10663		bd20210216_rb_psd_glcnac_ethcd_fxn_03.10663.10663.2	ethcd	0	0	0	0	6.6e-06	0.00014	FALSE	Cell junction, synapse, postsynaptic density {ECO:0000256|ARBA:ARBA00004320}. Cytoplasm {ECO:0000256|ARBA:ARBA00004496}.
670 | 774362	60	27	R.HSEEGLGPVQVVAEIPDQPEALQPGPGIT[+203.07937]AAPVDSGPK.A	T29(HexNAc / 203.0794)	1	9.4e-07	2e-05	359.7	359.7	4	998.26	5.27	>sp|E9PUL5|PRRT2_MOUSE Proline-rich transmembrane protein 2 OS=Mus musculus GN=Prrt2 PE=1 SV=1	controllerType=0 controllerNumber=1 scan=22858		bd20210216_rb_psd_glcnac_ethcd_fxn_03.22858.22858.4	ethcd	0	0	0	0	1.9e-07	4.3e-06	FALSE	Cell membrane {ECO:0000269|PubMed:26797119, ECO:0000269|PubMed:27172900}; Single-pass membrane protein {ECO:0000305|PubMed:26797119}. Cell junction, synapse, presynaptic cell membrane {ECO:0000269|PubMed:27052163, ECO:0000269|PubMed:29056747}; Single-pass membrane protein {ECO:0000305|PubMed:26797119}. Cell junction, synapse {ECO:0000269|PubMed:27052163, ECO:0000269|PubMed:29056747, ECO:0000305|P…
758 | 105878	71	1254	K.YETT[+203.07937]IF.-	T4(HexNAc / 203.0794)	1	0.029	0.31	36.5	25.1	2	488.732	6.01	>sp|Q8BIZ1|ANS1B_MOUSE Ankyrin repeat and sterile alpha motif domain-containing protein 1B OS=Mus musculus GN=Anks1b PE=1 SV=3	controllerType=0 controllerNumber=1 scan=15605		bd20210216_rb_psd_glcnac_ethcd_fxn_03.15605.15605.2	ethcd	0.0053	0.021	0.0064	0.023	0.0054	0.021	FALSE	Cytoplasm {ECO:0000250}.; [Isoform 2]: Nucleus {ECO:0000250}.; [Isoform 4]: Cell junction, synapse, postsynaptic density. Cell projection, dendritic spine. Nucleus.
763 | 549993	73	1299	R.SSIVSNSSFDSVPVS[+203.07937]LHDER.R	S15(HexNAc / 203.0794)	1	3.8e-12	8.1e-11	602	66.9	3	789.047	4.86	>tr|A0A0A6YWG7|A0A0A6YWG7_MOUSE Rap guanine nucleotide exchange factor 2 OS=Mus musculus GN=Rapgef2 PE=1 SV=1	controllerType=0 controllerNumber=1 scan=15685		bd20210216_rb_psd_glcnac_ethcd_fxn_03.15685.15685.3	ethcd	0	0	0	0	3.7e-13	7.3e-12	TRUE	Cell junction {ECO:0000256|ARBA:ARBA00004282}. Cytoplasm, perinuclear region {ECO:0000256|ARBA:ARBA00004556}. Endosome {ECO:0000256|ARBA:ARBA00004177}. Late endosome {ECO:0000256|ARBA:ARBA00004603}.
764 | 749292	73	1498	K.DVSAEAESSSMVPVT[+203.07937]T[+203.07937]EEAKPVPMPAHIAVTPSTTK.G	T15(HexNAc / 203.0794); T16(HexNAc / 203.0794)	2	2.7e-12	5.7e-11	723	92.9	4	1026.01	5.38	>tr|A0A0A6YWG7|A0A0A6YWG7_MOUSE Rap guanine nucleotide exchange factor 2 OS=Mus musculus GN=Rapgef2 PE=1 SV=1	controllerType=0 controllerNumber=1 scan=16680		bd20210216_rb_psd_glcnac_ethcd_fxn_03.16680.16680.4	ethcd	0	0	0	0	2.3e-13	4.1e-12	FALSE	Cell junction {ECO:0000256|ARBA:ARBA00004282}. Cytoplasm, perinuclear region {ECO:0000256|ARBA:ARBA00004556}. Endosome {ECO:0000256|ARBA:ARBA00004177}. Late endosome {ECO:0000256|ARBA:ARBA00004603}.
782 | 771036	78	328	R.VT[+203.07937]SPPTVQST[+203.07937]ISSSPIHQLSSTIGTYATLSPTK.R	T2(HexNAc / 203.0794); T10(HexNAc / 203.0794)	2	2.2e-13	4.7e-12	784.8	59.6	4	948.992	4.85	>sp|O35927|CTND2_MOUSE Catenin delta-2 OS=Mus musculus GN=Ctnnd2 PE=1 SV=1	controllerType=0 controllerNumber=1 scan=22170		bd20210216_rb_psd_glcnac_ethcd_fxn_03.22170.22170.4	ethcd	0	0	0	0	2.5e-14	6.4e-13	FALSE	Nucleus {ECO:0000269|PubMed:15282317}. Cell junction, adherens junction {ECO:0000269|PubMed:10753311}. Cell projection, dendrite {ECO:0000250|UniProtKB:O35116}. Perikaryon {ECO:0000250|UniProtKB:O35116}.
861 | 473780	93	579	K.T[+203.07937]VAVTPGTT[+203.07937]T[+203.07937]LPATVK.V	T1(HexNAc / 203.0794); T9(HexNAc / 203.0794); T10(HexNAc / 203.0794)	3	3.1e-08	6.7e-07	456.3	29.5	3	722.717	4.47	>tr|B1AUX2|B1AUX2_MOUSE Host cell factor 1 OS=Mus musculus GN=Hcfc1 PE=1 SV=1	controllerType=0 controllerNumber=1 scan=12116		bd20210216_rb_psd_glcnac_ethcd_fxn_03.12116.12116.3	ethcd	0	0	0	0	4.8e-09	1e-07	FALSE	Nucleus {ECO:0000256|ARBA:ARBA00004123}.
862 | 409564	93	579	K.T[+203.07937]VAVTPGTT[+203.07937]TLPATVK.V	T1(HexNAc / 203.0794); T9(HexNAc / 203.0794)	2	1.9e-06	4.1e-05	296.3	12.3	2	982.033	5.27	>tr|B1AUX2|B1AUX2_MOUSE Host cell factor 1 OS=Mus musculus GN=Hcfc1 PE=1 SV=1	controllerType=0 controllerNumber=1 scan=12118		bd20210216_rb_psd_glcnac_ethcd_fxn_03.12118.12118.2	ethcd	0	0	0	0	3.6e-07	7.8e-06	FALSE	Nucleus {ECO:0000256|ARBA:ARBA00004123}.
863 | 409644	93	579	K.TVAVTPGTT[+203.07937]TLPATVK.V	T9(HexNAc / 203.0794)	1	5.8e-09	1.2e-07	368.4	3.8	2	880.492	4.31	>tr|B1AUX2|B1AUX2_MOUSE Host cell factor 1 OS=Mus musculus GN=Hcfc1 PE=1 SV=1	controllerType=0 controllerNumber=1 scan=12137		bd20210216_rb_psd_glcnac_ethcd_fxn_03.12137.12137.2	ethcd	0	0	0	0	8.6e-10	2.1e-08	FALSE	Nucleus {ECO:0000256|ARBA:ARBA00004123}.
864 | 524444	93	1232	R.QPETYHT[+203.07937]YTTNT[+203.07937]PTTTR.S	T7(HexNAc / 203.0794); T12(HexNAc / 203.0794)	2	0.032	0.33	27.5	0.5	3	806.707	4.48	>tr|B1AUX2|B1AUX2_MOUSE Host cell factor 1 OS=Mus musculus GN=Hcfc1 PE=1 SV=1	controllerType=0 controllerNumber=1 scan=6357		bd20210216_rb_psd_glcnac_ethcd_fxn_03.6357.6357.3	ethcd	0.0056	0.024	0.0068	0.026	0.0056	0.024	FALSE	Nucleus {ECO:0000256|ARBA:ARBA00004123}.
953 | 610060	113	432	K.KIELDRT[+203.07937]IM[+15.99492]PDGTVVTTVTTVQSR.P	T7(HexNAc / 203.0794); M9(Oxidation / 15.9949)	1	0.012	0.16	9.1	9.1	4	720.634	4.37	>sp|Q80X80|C2C2L_MOUSE Phospholipid transfer protein C2CD2L OS=Mus musculus GN=C2cd2l PE=1 SV=3	controllerType=0 controllerNumber=1 scan=15221		bd20210216_rb_psd_glcnac_ethcd_fxn_03.15221.15221.4	ethcd	0.0033	0.013	0.004	0.013	0.0033	0.013	FALSE	Endoplasmic reticulum membrane {ECO:0000250|UniProtKB:O14523}; Single-pass membrane protein {ECO:0000250|UniProtKB:O14523}. Cell membrane {ECO:0000250|UniProtKB:O14523}; Peripheral membrane protein {ECO:0000250|UniProtKB:O14523}. Note=Localizes to sites of contact between the endoplasmic reticulum and the cell membrane. Embedded into the endoplasmic reticulum membrane via its N-terminal transmemb…
954 | 614335	113	432	K.KIELDRT[+203.07937]IMPDGTVVTTVTTVQSR.P	T7(HexNAc / 203.0794)	1	1e-13	2.2e-12	791.5	227.5	4	716.636	4.41	>sp|Q80X80|C2C2L_MOUSE Phospholipid transfer protein C2CD2L OS=Mus musculus GN=C2cd2l PE=1 SV=3	controllerType=0 controllerNumber=1 scan=16948		bd20210216_rb_psd_glcnac_ethcd_fxn_03.16948.16948.4	ethcd	0	0	0	0	9.9e-15	2.2e-13	FALSE	Endoplasmic reticulum membrane {ECO:0000250|UniProtKB:O14523}; Single-pass membrane protein {ECO:0000250|UniProtKB:O14523}. Cell membrane {ECO:0000250|UniProtKB:O14523}; Peripheral membrane protein {ECO:0000250|UniProtKB:O14523}. Note=Localizes to sites of contact between the endoplasmic reticulum and the cell membrane. Embedded into the endoplasmic reticulum membrane via its N-terminal transmemb…
1063 | 529883	138	449	R.STPSLSVHSDSRPPSS[+203.07937]TYQQAPR.H	S16(HexNAc / 203.0794)	1	3.8e-13	8.1e-12	737.9	46.1	4	672.831	5.5	>tr|E9Q4K0|E9Q4K0_MOUSE Actin-binding LIM protein 2 OS=Mus musculus GN=Ablim2 PE=1 SV=1	controllerType=0 controllerNumber=1 scan=8390		bd20210216_rb_psd_glcnac_ethcd_fxn_03.8390.8390.4	ethcd	0	0	0	0	5.8e-14	1.4e-12	FALSE	Cytoplasm {ECO:0000256|ARBA:ARBA00004496}.
1142 | 394610	156	1031	R.TDDDAPSLHSET[+203.07937]AAR.S	T12(HexNAc / 203.0794)	1	2.4e-05	0.00052	194.3	68.6	3	596.937	4.2	>sp|Q3UVX5|GRM5_MOUSE Metabotropic glutamate receptor 5 OS=Mus musculus GN=Grm5 PE=1 SV=2	controllerType=0 controllerNumber=1 scan=5864		bd20210216_rb_psd_glcnac_ethcd_fxn_03.5864.5864.3	ethcd	0	0	0	0	4.1e-06	8.5e-05	FALSE	Cell membrane {ECO:0000250}; Multi-pass membrane protein {ECO:0000250}.
1177 | 536874	166	221	K.DSGVASTEDSSSSHIT[+203.07937]AAALAAK.K	T16(HexNAc / 203.0794)	1	2.3e-09	4.8e-08	468.8	34.6	3	793.714	4.92	>tr|A0JNY3|A0JNY3_MOUSE Gephyrin OS=Mus musculus GN=Gphn PE=1 SV=1	controllerType=0 controllerNumber=1 scan=10706		bd20210216_rb_psd_glcnac_ethcd_fxn_03.10706.10706.3	ethcd	0	0	0	0	2.8e-10	6.6e-09	FALSE
1192 | 540153	174	123	K.ELVSST[+203.07937]VSGAQEM[+15.99492]VSSSVSSAK.E	T6(HexNAc / 203.0794); M13(Oxidation / 15.9949)	1	0.00037	0.0079	111.2	32.1	3	797.051	3.48	>sp|Q9DBG5|PLIN3_MOUSE Perilipin-3 OS=Mus musculus GN=Plin3 PE=1 SV=1	controllerType=0 controllerNumber=1 scan=11873		bd20210216_rb_psd_glcnac_ethcd_fxn_03.11873.11873.3	ethcd	0.00087	0.0029	0.0011	0.0032	0.00091	0.0031	FALSE	Cytoplasm {ECO:0000250}. Endosome membrane {ECO:0000250}; Peripheral membrane protein {ECO:0000250}; Cytoplasmic side {ECO:0000250}. Lipid droplet {ECO:0000250}. Note=Membrane associated on endosomes. Detected in the envelope and the core of lipid bodies and in lipid sails (By similarity). {ECO:0000250}.
1193 | 548695	174	123	K.ELVSST[+203.07937]VSGAQEMVSSSVSSAK.E	T6(HexNAc / 203.0794)	1	1.1e-11	2.4e-10	636.6	37.5	3	791.72	4.85	>sp|Q9DBG5|PLIN3_MOUSE Perilipin-3 OS=Mus musculus GN=Plin3 PE=1 SV=1	controllerType=0 controllerNumber=1 scan=15239		bd20210216_rb_psd_glcnac_ethcd_fxn_03.15239.15239.3	ethcd	0	0	0	0	1.3e-12	2.9e-11	FALSE	Cytoplasm {ECO:0000250}. Endosome membrane {ECO:0000250}; Peripheral membrane protein {ECO:0000250}; Cytoplasmic side {ECO:0000250}. Lipid droplet {ECO:0000250}. Note=Membrane associated on endosomes. Detected in the envelope and the core of lipid bodies and in lipid sails (By similarity). {ECO:0000250}.
1481 | 758652	258	1787	K.KPPPGSLAVTT[+203.07937]VGATAAGSGLPTGSTSSIFAAPGATPK.S	T11(HexNAc / 203.0794)	1	8.1e-09	1.7e-07	574.6	23.1	4	907.235	5.82	>sp|Q9EPN1|NBEA_MOUSE Neurobeachin OS=Mus musculus GN=Nbea PE=1 SV=1	controllerType=0 controllerNumber=1 scan=19347		bd20210216_rb_psd_glcnac_ethcd_fxn_03.19347.19347.4	ethcd	0	0	0	0	1.3e-09	3e-08	FALSE	Membrane {ECO:0000269|PubMed:11102458}; Peripheral membrane protein {ECO:0000269|PubMed:11102458}. Endomembrane system {ECO:0000269|PubMed:11102458}; Peripheral membrane protein {ECO:0000269|PubMed:11102458}. Cell junction, synapse, postsynaptic cell membrane {ECO:0000269|PubMed:11102458}; Peripheral membrane protein {ECO:0000269|PubMed:11102458}. Note=Associated with pleomorphic tubulovesicular …
1482 | 758571	258	1787	K.KPPPGSLAVTT[+203.07937]VGATAAGSGLPTGSTSSIFAAPGATPK.S	T11(HexNAc / 203.0794)	1	0.00026	0.0057	224.5	36.3	4	907.233	3.47	>sp|Q9EPN1|NBEA_MOUSE Neurobeachin OS=Mus musculus GN=Nbea PE=1 SV=1	controllerType=0 controllerNumber=1 scan=19333		bd20210216_rb_psd_glcnac_ethcd_fxn_03.19333.19333.4	ethcd	0.00046	0.0026	0	0	0.00047	0.0027	FALSE	Membrane {ECO:0000269|PubMed:11102458}; Peripheral membrane protein {ECO:0000269|PubMed:11102458}. Endomembrane system {ECO:0000269|PubMed:11102458}; Peripheral membrane protein {ECO:0000269|PubMed:11102458}. Cell junction, synapse, postsynaptic cell membrane {ECO:0000269|PubMed:11102458}; Peripheral membrane protein {ECO:0000269|PubMed:11102458}. Note=Associated with pleomorphic tubulovesicular …
1618 | 565778	300	2160	K.M[+15.99492]EDTLVNNVPLPNT[+203.07937]LPLPK.R	M1(Oxidation / 15.9949); T14(HexNAc / 203.0794)	1	0.00048	0.01	57.9	57.9	3	775.411	5.35	>sp|Q3TLH4|PRC2C_MOUSE Protein PRRC2C OS=Mus musculus GN=Prrc2c PE=1 SV=3	controllerType=0 controllerNumber=1 scan=22949		bd20210216_rb_psd_glcnac_ethcd_fxn_03.22949.22949.3	ethcd	0.00085	0.0028	0.0011	0.0031	0.00091	0.0031	FALSE	Cytoplasm, Stress granule {ECO:0000250|UniProtKB:Q9Y520}.
1619 | 621902	300	2179	K.RETIQQSSSLTSVPPT[+203.07937]TFSLTFK.M	T16(HexNAc / 203.0794)	1	1.2e-05	0.00026	129.3	4.5	3	920.148	5.78	>sp|Q3TLH4|PRC2C_MOUSE Protein PRRC2C OS=Mus musculus GN=Prrc2c PE=1 SV=3	controllerType=0 controllerNumber=1 scan=19661		bd20210216_rb_psd_glcnac_ethcd_fxn_03.19661.19661.3	ethcd	0	0	0	0	2.2e-06	4.7e-05	FALSE	Cytoplasm, Stress granule {ECO:0000250|UniProtKB:Q9Y520}.
1697 | 349990	330	401	R.VAAT[+203.07937]YEAGALSLK.K	T4(HexNAc / 203.0794)	1	2.9e-05	0.00063	143.6	143.6	2	748.9	5.93	>sp|Q920R0|ALS2_MOUSE Alsin OS=Mus musculus GN=Als2 PE=1 SV=3	controllerType=0 controllerNumber=1 scan=13411		bd20210216_rb_psd_glcnac_ethcd_fxn_03.13411.13411.2	ethcd	0	0	0	0	4.9e-06	0.0001	FALSE
1764 | 612698	360	409	K.ALDYVQDHSSGVSNEVS[+203.07937]IYQSSIDR.S	S17(HexNAc / 203.0794)	1	0.00052	0.011	75.9	28.1	3	991.469	5.76	>sp|Q3UTJ2-2|SRBS2_MOUSE Isoform 2 of Sorbin and SH3 domain-containing protein 2 OS=Mus musculus GN=Sorbs2	controllerType=0 controllerNumber=1 scan=16505		bd20210216_rb_psd_glcnac_ethcd_fxn_03.16505.16505.3	ethcd	0.00084	0.0028	0.0011	0.003	0.00091	0.0031	FALSE
1779 | 467803	366	272	K.ENVDIWS[+203.07937]VGC[+57.02146]IMGEMVR.H	S7(HexNAc / 203.0794)	1	0.58	0.95	13.1	13.1	3	733.337	2.15	>tr|E9QN59|E9QN59_MOUSE Mitogen-activated protein kinase OS=Mus musculus GN=Mapk10 PE=1 SV=1	controllerType=0 controllerNumber=1 scan=9203	C10(Carbamidomethyl / 57.0215)	bd20210216_rb_psd_glcnac_ethcd_fxn_03.9203.9203.3	ethcd	0.038	0.1	0.048	0.11	0.038	0.1	FALSE
1781 | 404359	367	228	R.VDENMAAS[+203.07937]TYSLNK.I	S8(HexNAc / 203.0794)	1	0.00059	0.013	137.6	2.9	2	873.402	4.28	>sp|A2A690-2|TANC2_MOUSE Isoform 2 of Protein TANC2 OS=Mus musculus GN=Tanc2	controllerType=0 controllerNumber=1 scan=10033		bd20210216_rb_psd_glcnac_ethcd_fxn_03.10033.10033.2	ethcd	0.00082	0.0027	0.001	0.003	0.00091	0.0031	FALSE
1806 | 465730	377	1133	K.QHS[+203.07937]QTPSTLNPTMPASER.T	S3(HexNAc / 203.0794)	1	0.0088	0.12	25	5.2	3	729.014	4.38	>sp|F6SEU4|SYGP1_MOUSE Ras/Rap GTPase-activating protein SynGAP OS=Mus musculus GN=Syngap1 PE=1 SV=2	controllerType=0 controllerNumber=1 scan=8319		bd20210216_rb_psd_glcnac_ethcd_fxn_03.8319.8319.3	ethcd	0.0028	0.01	0.0032	0.011	0.0028	0.01	FALSE	Membrane {ECO:0000250}; Peripheral membrane protein {ECO:0000250}. Cell junction, synapse {ECO:0000250}. Note=Mostly in excitatory glutamatergic synapses (By similarity). receptor activation or SYNGAP1/MPDZ complex disruption. Phosphorylation by PLK2 promotes its activity (By similarity). {ECO:0000250}.
1846 | 692355	395	414	K.ADNPHLLTIQPDLSTTTT[+203.07937]TYQGSLC[+57.02146]PR.Q	T18(HexNAc / 203.0794)	1	4.5e-09	9.7e-08	485.9	13	3	1068.53	5.62	>sp|Q8K1S4|UNC5A_MOUSE Netrin receptor UNC5A OS=Mus musculus GN=Unc5a PE=1 SV=1	controllerType=0 controllerNumber=1 scan=18835	C25(Carbamidomethyl / 57.0215)	bd20210216_rb_psd_glcnac_ethcd_fxn_03.18835.18835.3	ethcd	0	0	0	0	6e-10	1.4e-08	FALSE	Cell membrane {ECO:0000250|UniProtKB:O08721}; Single-pass type I membrane protein {ECO:0000250|UniProtKB:O08721}. Membrane raft {ECO:0000250|UniProtKB:O08721}. Cell projection, neuron projection {ECO:0000250|UniProtKB:O08721}. Note=The interaction with PRKCABP regulates its surface expression and leads to its removal from the surface of neurons and growth cones. {ECO:0000250|UniProtKB:O08721}.
1914 | 679355	430	30	K.EFDVDT[+203.07937]LS[+79.96633]KSELRMLLSVMEGELEAR.D	T6(HexNAc / 203.0794); S8(Phospho / 79.9663)	1	0.2	0.79	52.9	2.4	4	820.893	3.92	>sp|B9EJA2|CTTB2_MOUSE Cortactin-binding protein 2 OS=Mus musculus GN=Cttnbp2 PE=1 SV=2	controllerType=0 controllerNumber=1 scan=14368		bd20210216_rb_psd_glcnac_ethcd_fxn_03.14368.14368.4	ethcd	0.014	0.054	0.016	0.058	0.014	0.054	FALSE	Cytoplasm, cell cortex. Cell projection, dendritic spine. Note=Remains associated with dendritic spines even after glutamate stimulation. {ECO:0000250}.
1973 | 538993	458	414	K.SPLIHVT[+203.07937]SSQNTETEEDLR.L	T7(HexNAc / 203.0794)	1	3.9e-08	8.4e-07	353.6	28.2	3	787.05	4.51	>sp|Q8BWS5|GRIN3_MOUSE G protein-regulated inducer of neurite outgrowth 3 OS=Mus musculus GN=Gprin3 PE=1 SV=1	controllerType=0 controllerNumber=1 scan=11522		bd20210216_rb_psd_glcnac_ethcd_fxn_03.11522.11522.3	ethcd	0	0	0	0	5.7e-09	1.3e-07	FALSE
2079 | 599279	513	1030	K.APLAGQVNT[+203.07937]MVT[+203.07937]TS[+203.07937]T[+203.07937]TTTVAK.T	T9(HexNAc / 203.0794); T12(HexNAc / 203.0794); S14(HexNAc / 203.0794); T15(HexNAc / 203.0794)	4	0.00028	0.0059	73	2.2	3	968.815	5.62	>sp|Q6ZQ08-4|CNOT1_MOUSE Isoform 4 of CCR4-NOT transcription complex subunit 1 OS=Mus musculus GN=Cnot1	controllerType=0 controllerNumber=1 scan=10829		bd20210216_rb_psd_glcnac_ethcd_fxn_03.10829.10829.3	ethcd	0.00046	0.0031	0.00058	0.0033	0.00047	0.0031	FALSE
2111 | 863798	529	1439	R.SSSDPHLETT[+203.07937]S[+203.07937]TISTVSSMSTLSSESGELTDTHTSFADGHTFLLEKPPVPPKPK.L	T10(HexNAc / 203.0794); S11(HexNAc / 203.0794)	2	4.1e-07	8.7e-06	381.2	0	6	1018.33	5.15	>tr|A0A0A0MQD5|A0A0A0MQD5_MOUSE SH3 and multiple ankyrin repeat domains protein 3 OS=Mus musculus GN=Shank3 PE=1 SV=1	controllerType=0 controllerNumber=1 scan=20055		bd20210216_rb_psd_glcnac_ethcd_fxn_03.20055.20055.6	ethcd	0	0	0	0	8.2e-08	1.8e-06	FALSE
2168 | 435918	574	111	K.VT[+203.07937]SYASLFAQALPR.D	T2(HexNAc / 203.0794)	1	0.00044	0.0093	85.5	85.5	3	576.308	4.1	>sp|P58854|GCP3_MOUSE Gamma-tubulin complex component 3 OS=Mus musculus GN=Tubgcp3 PE=1 SV=2	controllerType=0 controllerNumber=1 scan=23191		bd20210216_rb_psd_glcnac_ethcd_fxn_03.23191.23191.3	ethcd	0.00086	0.0029	0.0011	0.0031	0.00091	0.0031	FALSE	Cytoplasm, cytoskeleton, microtubule organizing center, centrosome {ECO:0000250}.
2233 | 604280	613	463	K.LVT[+203.07937]TPTGT[+203.07937]QATYTRPTVSPSLGR.V	T3(HexNAc / 203.0794); T8(HexNAc / 203.0794)	2	1.2e-05	0.00027	193.9	1.8	3	937.49	4.42	>sp|Q8BMB0|EMSY_MOUSE BRCA2-interacting transcriptional repressor EMSY OS=Mus musculus GN=Emsy PE=1 SV=2	controllerType=0 controllerNumber=1 scan=12720		bd20210216_rb_psd_glcnac_ethcd_fxn_03.12720.12720.3	ethcd	0	0	0	0	2.3e-06	4.8e-05	FALSE	Nucleus {ECO:0000269|PubMed:14651845}. Note=Localizes to DNA damage markers in irradiated cells, suggesting that it participates in DNA repair process.
2263 | 86647	633	326	R.T[+203.07937]FTLDK.N	T1(HexNAc / 203.0794)	1	1.3e-06	2.7e-05	171.1	52.2	2	464.24	6.07	>tr|Q3ZB57|Q3ZB57_MOUSE GRB2-associated-binding protein 2 OS=Mus musculus GN=Gab2 PE=1 SV=1	controllerType=0 controllerNumber=1 scan=8809		bd20210216_rb_psd_glcnac_ethcd_fxn_03.8809.8809.2	ethcd	0	0	0	0	2.5e-07	5.7e-06	FALSE
2280 | 160356	646	1993	R.QLFVT[+203.07937]VVK.T	T5(HexNAc / 203.0794)	1	1.3e-06	2.7e-05	184.9	184.9	2	568.835	4.96	>sp|Q99NH0|ANR17_MOUSE Ankyrin repeat domain-containing protein 17 OS=Mus musculus GN=Ankrd17 PE=1 SV=2	controllerType=0 controllerNumber=1 scan=14083		bd20210216_rb_psd_glcnac_ethcd_fxn_03.14083.14083.2	ethcd	0	0	0	0	2.6e-07	5.7e-06	FALSE	Cytoplasm {ECO:0000250|UniProtKB:O75179}. Nucleus {ECO:0000250|UniProtKB:O75179}. Note=Detected around the nucleolus. {ECO:0000250|UniProtKB:O75179}.
2319 | 668497	671	244	K.AEAAAAPAVAPGPAQPGHVSPT[+203.07937]PAT[+79.96633]TSPGEK.G	T22(HexNAc / 203.0794); T25(Phospho / 79.9663)	1	3.1e-06	6.6e-05	252.1	1.1	3	1040.17	4.49	>sp|O08919|NUMBL_MOUSE Numb-like protein OS=Mus musculus GN=Numbl PE=1 SV=3	controllerType=0 controllerNumber=1 scan=11464		bd20210216_rb_psd_glcnac_ethcd_fxn_03.11464.11464.3	ethcd	0	0	0	0	6.1e-07	1.3e-05	FALSE	Cytoplasm {ECO:0000269|PubMed:9169836}. Note=Symmetrically distributed throughout the cytoplasm in non dividing neuroblasts of the CNS.
2352 | 400865	692	259	R.VMPS[+203.07937]FVS[+203.07937]STWEVK.R	S4(HexNAc / 203.0794); S7(HexNAc / 203.0794)	2	0.38	0.9	60.9	60.9	2	951.955	-1.12	>sp|Q6P5G0|MK04_MOUSE Mitogen-activated protein kinase 4 OS=Mus musculus GN=Mapk4 PE=1 SV=1	controllerType=0 controllerNumber=1 scan=8794		bd20210216_rb_psd_glcnac_ethcd_fxn_03.8794.8794.2	ethcd	0.024	0.087	0.029	0.093	0.024	0.087	FALSE	Cytoplasm {ECO:0000269|PubMed:16973613}. Nucleus {ECO:0000269|PubMed:16973613}. Note=Translocates to the cytoplasm following interaction with MAPKAPK5.
2367 | 691915	702	468	K.LISPASAPGSMGGPVPGNNSSSS[+203.07937]FSAAIPTR.T	S23(HexNAc / 203.0794)	1	2.9e-06	6.2e-05	245.2	3.2	3	1039.85	6.21	>tr|A0A286YDB3|A0A286YDB3_MOUSE TBC1 domain family member 5 OS=Mus musculus GN=Tbc1d5 PE=1 SV=1	controllerType=0 controllerNumber=1 scan=18720		bd20210216_rb_psd_glcnac_ethcd_fxn_03.18720.18720.3	ethcd	0	0	0	0	5.8e-07	1.3e-05	TRUE
2452 | 544057	771	492	R.AQPAPKPEPSFS[+203.07937]EYASVQVQR.K	S12(HexNAc / 203.0794)	1	6.8e-06	0.00015	236.7	20.2	3	840.423	4.87	>sp|P97797|SHPS1_MOUSE Tyrosine-protein phosphatase non-receptor type substrate 1 OS=Mus musculus GN=Sirpa PE=1 SV=1	controllerType=0 controllerNumber=1 scan=13527		bd20210216_rb_psd_glcnac_ethcd_fxn_03.13527.13527.3	ethcd	0	0	0	0	1.3e-06	2.8e-05	FALSE	Membrane; Single-pass type I membrane protein.
2453 | 544016	771	492	R.AQPAPKPEPSFS[+203.07937]EYASVQVQR.K	S12(HexNAc / 203.0794)	1	8.5e-06	0.00018	185.8	17.9	3	840.424	5.89	>sp|P97797|SHPS1_MOUSE Tyrosine-protein phosphatase non-receptor type substrate 1 OS=Mus musculus GN=Sirpa PE=1 SV=1	controllerType=0 controllerNumber=1 scan=13524		bd20210216_rb_psd_glcnac_ethcd_fxn_03.13524.13524.3	ethcd	0	0	0	0	1.7e-06	3.6e-05	FALSE	Membrane; Single-pass type I membrane protein.
2554 | 333341	856	100	K.AALPQTT[+203.07937]IHGAPAR.S	T7(HexNAc / 203.0794)	1	1.8e-05	0.00039	165.6	13.8	3	536.293	5.18	>tr|E9PV26|E9PV26_MOUSE Proline-rich 36 OS=Mus musculus GN=Prr36 PE=1 SV=1	controllerType=0 controllerNumber=1 scan=7986		bd20210216_rb_psd_glcnac_ethcd_fxn_03.7986.7986.3	ethcd	0	0	0	0	3.2e-06	6.8e-05	FALSE
2644 | 623341	930	808	K.ALRPVPQLAAEGDAVVFS[+203.07937]APQEVQVAK.M	S18(HexNAc / 203.0794)	1	0.0045	0.069	26	26	3	998.542	6.2	>sp|Q9JIL5|TULP4_MOUSE Tubby-related protein 4 OS=Mus musculus GN=Tulp4 PE=1 SV=1	controllerType=0 controllerNumber=1 scan=20358		bd20210216_rb_psd_glcnac_ethcd_fxn_03.20358.20358.3	ethcd	0.0023	0.0056	0.0026	0.0062	0.0026	0.0057	FALSE	Cytoplasm.
2661 | 484540	942	278	R.VPENNLQTPNPT[+203.07937]ASEFIPK.G	T12(HexNAc / 203.0794)	1	5.2e-05	0.0011	121.8	4.3	3	767.057	4.76	>tr|H3BKF3|H3BKF3_MOUSE PAN2-PAN3 deadenylation complex subunit PAN3 OS=Mus musculus GN=Pan3 PE=1 SV=1	controllerType=0 controllerNumber=1 scan=16436		bd20210216_rb_psd_glcnac_ethcd_fxn_03.16436.16436.3	ethcd	0	0	0	0	7.7e-06	0.00016	FALSE	Cytoplasm, P-body {ECO:0000256|HAMAP-Rule:MF_03181}.
2668 | 158186	949	951	K.QT[+203.07937]TFSQF.-	T2(HexNAc / 203.0794)	1	5.7e-05	0.0012	238.9	2.9	2	531.245	4.01	>sp|Q810B7|SLIK5_MOUSE SLIT and NTRK-like protein 5 OS=Mus musculus GN=Slitrk5 PE=2 SV=1	controllerType=0 controllerNumber=1 scan=13110		bd20210216_rb_psd_glcnac_ethcd_fxn_03.13110.13110.3	ethcd	0	0	0	0	8.3e-06	0.00017	FALSE	Membrane {ECO:0000250}; Single-pass type I membrane protein {ECO:0000250}.
2721 | 616411	989	586	R.PAEPQVQWS[+203.07937]HLASLKNNVSPVSR.S	S9(HexNAc / 203.0794)	1	0.63	0.96	16.9	12.4	3	916.472	-3.57	>tr|A0A0A6YW53|A0A0A6YW53_MOUSE Mitogen-activated protein kinase kinase kinase kinase 4 OS=Mus musculus GN=Map4k4 PE=1 SV=1	controllerType=0 controllerNumber=1 scan=17701		bd20210216_rb_psd_glcnac_ethcd_fxn_03.17701.17701.3	ethcd	0.04	0.11	0.051	0.12	0.04	0.11	TRUE
2768 | 696271	1027	1482	K.QPIAVSS[+203.07937]MPQQIGVPTS[+203.07937]SLTQVVHSAGR.R	S7(HexNAc / 203.0794); S17(HexNAc / 203.0794)	2	0.00063	0.0044	102	19.6	3	1094.57	5.04	>sp|P83741-3|WNK1_MOUSE Isoform 3 of Serine/threonine-protein kinase WNK1 OS=Mus musculus GN=Wnk1	controllerType=0 controllerNumber=1 scan=20144		bd20210216_rb_psd_glcnac_ethcd_fxn_03.20144.20144.3	ethcd	0.00082	0.0027	0.001	0.0029	0.00091	0.0027	FALSE
2775 | 716478	1033	90	R.VAVSQTPAINVSVPT[+203.07937]TLPSATQVPMEVLK.V	T15(HexNAc / 203.0794)	1	0.0005	0.0035	90.9	2.2	3	1060.91	5.53	>sp|Q08874|MITF_MOUSE Microphthalmia-associated transcription factor OS=Mus musculus GN=Mitf PE=1 SV=4	controllerType=0 controllerNumber=1 scan=25644		bd20210216_rb_psd_glcnac_ethcd_fxn_03.25644.25644.3	ethcd	0.00084	0.0011	0.0011	0.0012	0.00091	0.0012	TRUE	Nucleus {ECO:0000255|PROSITE-ProRule:PRU00981, ECO:0000269|PubMed:8622664}. Cytoplasm {ECO:0000250|UniProtKB:O75030}. Note=Found exclusively in the nucleus upon phosphorylation. {ECO:0000250|UniProtKB:O75030}.
2780 | 92402	1035	1939	R.AS[+203.07937]S[+79.96633]MPR.L	S2(HexNAc / 203.0794); S3(Phospho / 79.9663)	1	0.055	0.3	3.3	1.4	2	466.185	4.04	>tr|A0A1D5RLU3|A0A1D5RLU3_MOUSE Voltage-dependent R-type calcium channel subunit alpha OS=Mus musculus GN=Cacna1e PE=1 SV=1	controllerType=0 controllerNumber=1 scan=10011		bd20210216_rb_psd_glcnac_ethcd_fxn_03.10011.10011.2	ethcd	0.0095	0.018	0.011	0.018	0.0095	0.018	FALSE	Membrane {ECO:0000256|ARBA:ARBA00004141, ECO:0000256|RuleBase:RU003808}; Multi-pass membrane protein {ECO:0000256|ARBA:ARBA00004141, ECO:0000256|RuleBase:RU003808}.
2797 | 560204	1050	375	K.KPDSFAS[+203.07937]LPITPLMPYDPSPR.S	S7(HexNAc / 203.0794)	1	0.0014	0.0043	43.6	33.8	3	844.766	6.07	>Reverse >tr|Q9ERL0|Q9ERL0_MOUSE Btk-PH-domain binding protein OS=Mus musculus GN=Mllt1 PE=1 SV=1	controllerType=0 controllerNumber=1 scan=20083		bd20210216_rb_psd_glcnac_ethcd_fxn_03.20083.20083.3	ethcd	0.0019	0.0027	0.0024	0.0029	0.0019	0.0027	FALSE	Nucleus {ECO:0000256|PROSITE-ProRule:PRU00376}.
2861 | 821878	1104	984	K.TITYESSQVDPGADLEPGVLMSAQTITSETTST[+203.07937]TTT[+203.07937]T[+203.07937]HITK.T	T33(HexNAc / 203.0794); T36(HexNAc / 203.0794); T37(HexNAc / 203.0794)	3	0.033	0.094	119.3	0.2	4	1231.34	6.54	>sp|Q9WV92-8|E41L3_MOUSE Isoform 8 of Band 4.1-like protein 3 OS=Mus musculus GN=Epb41l3	controllerType=0 controllerNumber=1 scan=19874		bd20210216_rb_psd_glcnac_ethcd_fxn_03.19874.19874.4	ethcd	0.0055	0.0085	0.0067	0.0093	0.0056	0.0085	FALSE
2935 | 344850	1168	932	R.FTPT[+203.07937]TIYPTDR.R	T4(HexNAc / 203.0794)	1	0.0042	0.013	82	1.2	2	757.876	4.94	>sp|A2AJA9|CI172_MOUSE Uncharacterized protein C9orf172 homolog OS=Mus musculus GN=Gm996 PE=1 SV=1	controllerType=0 controllerNumber=1 scan=11745		bd20210216_rb_psd_glcnac_ethcd_fxn_03.11745.11745.2	ethcd	0.0023	0.0027	0.0026	0.0029	0.0026	0.0031	FALSE	Apical cell membrane {ECO:0000250|UniProtKB:A0A1C3NSL9}. Cell projection, cilium {ECO:0000250|UniProtKB:A0A1C3NSL9}. Cell junction, adherens junction {ECO:0000250|UniProtKB:A0A1C3NSL9}.
2962 | 625544	1190	455	K.GVLQQPSVNTSIGQPLPS[+203.07937]TQLYLR.Q	S18(HexNAc / 203.0794)	1	0.0057	0.017	45.3	2.2	3	933.839	5.06	>sp|Q8K0L9|ZBT20_MOUSE Zinc finger and BTB domain-containing protein 20 OS=Mus musculus GN=Zbtb20 PE=1 SV=1	controllerType=0 controllerNumber=1 scan=21326		bd20210216_rb_psd_glcnac_ethcd_fxn_03.21326.21326.3	ethcd	0.0026	0.003	0.003	0.0033	0.0026	0.0031	TRUE	Nucleus {ECO:0000305|PubMed:11744704}.
2984 | 70507	1207	1069	K.T[+203.07937]TVWK.A	T1(HexNAc / 203.0794)	1	0.0067	0.02	42.7	10.7	2	419.224	7.32	>sp|Q8JZR6|S4A8_MOUSE Electroneutral sodium bicarbonate exchanger 1 OS=Mus musculus GN=Slc4a8 PE=2 SV=1	controllerType=0 controllerNumber=1 scan=5392		bd20210216_rb_psd_glcnac_ethcd_fxn_03.5392.5392.2	ethcd	0.0028	0.003	0.0033	0.0033	0.0028	0.0031	FALSE	Membrane {ECO:0000269|PubMed:11260402}; Multi-pass membrane protein {ECO:0000269|PubMed:11260402}.
3001 | 553180	1222	713	R.SNSLPPMDVMHS[+203.07937]SVYQTSLR.E	S12(HexNAc / 203.0794)	1	0.0083	0.025	63.8	2.2	3	818.058	4.72	>sp|P0C090|RC3H2_MOUSE Roquin-2 OS=Mus musculus GN=Rc3h2 PE=1 SV=1	controllerType=0 controllerNumber=1 scan=17026		bd20210216_rb_psd_glcnac_ethcd_fxn_03.17026.17026.3	ethcd	0.0028	0.003	0.0033	0.0032	0.0028	0.0031	FALSE	Cytoplasm, P-body {ECO:0000269|PubMed:23583642}. Note=During stress, such as that induced by arsenite, localizes to cytosolic stress granules. Localization to stress granules, but not to P-bodies, depends upon the RING-type zinc finger.
3035 | 270953	1247	1911	K.TPPPYS[+203.07937]VYER.T	S6(HexNAc / 203.0794)	1	0.039	0.088	40.2	40.2	2	706.344	4.68	>sp|P59764|DOCK4_MOUSE Dedicator of cytokinesis protein 4 OS=Mus musculus GN=Dock4 PE=1 SV=1	controllerType=0 controllerNumber=1 scan=9564		bd20210216_rb_psd_glcnac_ethcd_fxn_03.9564.9564.2	ethcd	0.0065	0.0065	0.0077	0.0071	0.0065	0.0065	FALSE	Cell membrane {ECO:0000250|UniProtKB:Q8N1I0}. Cytoplasm, cytosol {ECO:0000250|UniProtKB:Q8N1I0}. Note=Colocalizes with EPHA2, RHOG and CTTN/cortactin at the tip of protrusions in migrating cells. {ECO:0000250|UniProtKB:Q8N1I0}.
3040 | 287998	1251	1010	R.SPVPTT[+203.07937]LPGLR.H	T6(HexNAc / 203.0794)	1	0.015	0.034	65.8	3	2	670.878	4.45	>sp|Q8CGB6-3|TNS2_MOUSE Isoform 3 of Tensin-2 OS=Mus musculus GN=Tns2	controllerType=0 controllerNumber=1 scan=14973		bd20210216_rb_psd_glcnac_ethcd_fxn_03.14973.14973.2	ethcd	0.0035	0.0037	0.004	0.004	0.0036	0.0038	FALSE
3100 | 372435	1305	1651	R.WHLGPGDPFS[+203.07937]TYV.-	S10(HexNAc / 203.0794)	1	0.27	0.56	32.4	2.9	2	839.895	4.33	>sp|A2CG49-8|KALRN_MOUSE Isoform 8 of Kalirin OS=Mus musculus GN=Kalrn	controllerType=0 controllerNumber=1 scan=22183		bd20210216_rb_psd_glcnac_ethcd_fxn_03.22183.22183.2	ethcd	0.018	0.043	0.022	0.046	0.018	0.043	FALSE
3136 | 546316	1339	1092	R.APANHQVVYT[+203.07937]TLPAPTTQAPLR.G	T10(HexNAc / 203.0794)	1	0.027	0.062	23.9	3.6	3	850.456	6.58	>sp|Q7TT18|MCAF1_MOUSE Activating transcription factor 7-interacting protein 1 OS=Mus musculus GN=Atf7ip PE=1 SV=1	controllerType=0 controllerNumber=1 scan=14325		bd20210216_rb_psd_glcnac_ethcd_fxn_03.14325.14325.3	ethcd	0.0051	0.0053	0.0061	0.0058	0.0051	0.0053	FALSE	Nucleus {ECO:0000269|PubMed:10777215}.
3144 | 546155	1344	346	K.ESLVGLVT[+203.07937]FDSTATIQTNLIR.I	T8(HexNAc / 203.0794)	1	0.034	0.076	1.1	1.1	3	827.778	4.63	>tr|E9PUL3|E9PUL3_MOUSE Chloride channel accessory 3B OS=Mus musculus GN=Clca3b PE=1 SV=1	controllerType=0 controllerNumber=1 scan=14271		bd20210216_rb_psd_glcnac_ethcd_fxn_03.14271.14271.3	ethcd	0.0055	0.0055	0.0067	0.0061	0.0056	0.0057	FALSE
3150 | 697459	1348	898	R.LVQPS[+203.07937]T[+79.96633]QPLIYC[+57.02146]LFYLLTWSTDR.T	S5(HexNAc / 203.0794); T6(Phospho / 79.9663)	1	0.054	0.12	32.4	1.1	3	1033.18	5.12	>Reverse >tr|F6QF13|F6QF13_MOUSE Glutamate receptor ionotropic, kainate 1 OS=Mus musculus GN=Grik1 PE=3 SV=3	controllerType=0 controllerNumber=1 scan=20391	C12(Carbamidomethyl / 57.0215)	bd20210216_rb_psd_glcnac_ethcd_fxn_03.20391.20391.3	ethcd	0.0095	0.01	0.0087	0.01	0.0095	0.01	FALSE	Cell membrane {ECO:0000256|ARBA:ARBA00004651, ECO:0000256|RuleBase:RU367118}; Multi-pass membrane protein {ECO:0000256|ARBA:ARBA00004651, ECO:0000256|RuleBase:RU367118}. Cell junction, synapse, postsynaptic cell membrane {ECO:0000256|RuleBase:RU367118}. Membrane {ECO:0000256|ARBA:ARBA00004141}; Multi-pass membrane protein {ECO:0000256|ARBA:ARBA00004141}.
3151 | 692636	1348	898	R.LVQPS[+203.07937]T[+79.96633]QPLIYC[+57.02146]LFYLLTWSTDR.T	S5(HexNAc / 203.0794); T6(Phospho / 79.9663)	1	0.044	0.1	22.4	1.1	3	1033.18	5.71	>Reverse >tr|F6QF13|F6QF13_MOUSE Glutamate receptor ionotropic, kainate 1 OS=Mus musculus GN=Grik1 PE=3 SV=3	controllerType=0 controllerNumber=1 scan=18931	C12(Carbamidomethyl / 57.0215)	bd20210216_rb_psd_glcnac_ethcd_fxn_03.18931.18931.3	ethcd	0.0072	0.0096	0.0087	0.01	0.0072	0.0096	FALSE	Cell membrane {ECO:0000256|ARBA:ARBA00004651, ECO:0000256|RuleBase:RU367118}; Multi-pass membrane protein {ECO:0000256|ARBA:ARBA00004651, ECO:0000256|RuleBase:RU367118}. Cell junction, synapse, postsynaptic cell membrane {ECO:0000256|RuleBase:RU367118}. Membrane {ECO:0000256|ARBA:ARBA00004141}; Multi-pass membrane protein {ECO:0000256|ARBA:ARBA00004141}.
3152 | 175989	1349	299	R.T[+203.07937]TTPYFL.-	T1(HexNAc / 203.0794)	1	0.033	0.075	82.5	2.2	2	523.261	5.62	>sp|Q9CQR6|PPP6_MOUSE Serine/threonine-protein phosphatase 6 catalytic subunit OS=Mus musculus GN=Ppp6c PE=1 SV=1	controllerType=0 controllerNumber=1 scan=20132		bd20210216_rb_psd_glcnac_ethcd_fxn_03.20132.20132.2	ethcd	0.0055	0.0056	0.0067	0.0061	0.0056	0.0057	FALSE	Mitochondrion {ECO:0000250|UniProtKB:O00743}. Cytoplasm {ECO:0000250|UniProtKB:O00743}.
3153 | 175948	1349	299	R.T[+203.07937]TTPYFL.-	T1(HexNAc / 203.0794)	1	0.038	0.087	83.9	2.2	2	523.26	3.87	>sp|Q9CQR6|PPP6_MOUSE Serine/threonine-protein phosphatase 6 catalytic subunit OS=Mus musculus GN=Ppp6c PE=1 SV=1	controllerType=0 controllerNumber=1 scan=20124		bd20210216_rb_psd_glcnac_ethcd_fxn_03.20124.20124.2	ethcd	0.0065	0.0065	0.0067	0.0061	0.0065	0.0065	FALSE	Mitochondrion {ECO:0000250|UniProtKB:O00743}. Cytoplasm {ECO:0000250|UniProtKB:O00743}.
3157 | 69347	1353	174	K.LLT[+203.07937]TSGK.L	T3(HexNAc / 203.0794)	1	0.034	0.076	57.2	12.7	2	461.761	6.27	>sp|A2AHG0|LZTS3_MOUSE Leucine zipper putative tumor suppressor 3 OS=Mus musculus GN=Lzts3 PE=1 SV=1	controllerType=0 controllerNumber=1 scan=5102		bd20210216_rb_psd_glcnac_ethcd_fxn_03.5102.5102.2	ethcd	0.0055	0.0055	0.0067	0.0061	0.0056	0.0057	FALSE	Cell junction, synapse {ECO:0000250|UniProtKB:Q8K1Q4}. Cell junction, synapse, postsynaptic density {ECO:0000250|UniProtKB:Q8K1Q4}. Cell projection, dendritic spine {ECO:0000250|UniProtKB:Q8K1Q4}. Cell projection, dendrite {ECO:0000250|UniProtKB:Q8K1Q4}. Cytoplasm, cytoskeleton {ECO:0000250|UniProtKB:Q8K1Q4}. Note=Rather found at excitatory than inhibitory synapses. {ECO:0000250|UniProtKB:Q8K1Q4}.
3160 | 459794	1356	446	K.FILMT[+203.07937]PTYLNVNYQR.T	T5(HexNAc / 203.0794)	1	0.082	0.18	8.9	8.9	3	692.69	4.01	>Reverse >sp|Q80TN4|DJC16_MOUSE DnaJ homolog subfamily C member 16 OS=Mus musculus GN=Dnajc16 PE=1 SV=2	controllerType=0 controllerNumber=1 scan=5949		bd20210216_rb_psd_glcnac_ethcd_fxn_03.5949.5949.3	ethcd	0.011	0.013	0.014	0.014	0.011	0.013	FALSE	Membrane {ECO:0000305}; Single-pass type IV membrane protein {ECO:0000305}.
3182 | 600258	1375	382	K.YQGNQIGPNTS[+203.07937]QAAGNEFYFGNIFR.C	S11(HexNAc / 203.0794)	1	0.04	0.09	40.1	16.4	4	749.855	5.18	>Reverse >sp|Q60989|XIAP_MOUSE E3 ubiquitin-protein ligase XIAP OS=Mus musculus GN=Xiap PE=1 SV=2	controllerType=0 controllerNumber=1 scan=11234		bd20210216_rb_psd_glcnac_ethcd_fxn_03.11234.11234.4	ethcd	0.007	0.0075	0.0084	0.0082	0.007	0.0075	TRUE	Cytoplasm {ECO:0000250}. Nucleus {ECO:0000250}. Note=TLE3 promotes its nuclear localization. {ECO:0000250}.
3183 | 600298	1375	382	K.YQGNQIGPNT[+203.07937]SQAAGNEFYFGNIFR.C	T10(HexNAc / 203.0794)	1	0.14	0.3	34.3	0.3	4	749.854	4.77	>Reverse >sp|Q60989|XIAP_MOUSE E3 ubiquitin-protein ligase XIAP OS=Mus musculus GN=Xiap PE=1 SV=2	controllerType=0 controllerNumber=1 scan=11238		bd20210216_rb_psd_glcnac_ethcd_fxn_03.11238.11238.4	ethcd	0.013	0.018	0.015	0.019	0.013	0.018	FALSE	Cytoplasm {ECO:0000250}. Nucleus {ECO:0000250}. Note=TLE3 promotes its nuclear localization. {ECO:0000250}.
3342 | 479483	1519	410	K.ALQNAVS[+203.07937]T[+203.07937]FVNRMK.S	S7(HexNAc / 203.0794); T8(HexNAc / 203.0794)	2	0.73	0.84	29.6	29.6	2	993.013	8.63	>tr|Q3UMA3|Q3UMA3_MOUSE Hepatocyte growth factor-regulated tyrosine kinase substrate OS=Mus musculus GN=Hgs PE=1 SV=1	controllerType=0 controllerNumber=1 scan=14570		bd20210216_rb_psd_glcnac_ethcd_fxn_03.14570.14570.2	ethcd	0.041	0.065	0.053	0.069	0.041	0.065	FALSE	Cytoplasm {ECO:0000256|PIRNR:PIRNR036956}. Early endosome membrane {ECO:0000256|ARBA:ARBA00004469, ECO:0000256|PIRNR:PIRNR036956}; Peripheral membrane protein {ECO:0000256|ARBA:ARBA00004469, ECO:0000256|PIRNR:PIRNR036956}; Cytoplasmic side {ECO:0000256|ARBA:ARBA00004469, ECO:0000256|PIRNR:PIRNR036956}. Endosome, multivesicular body membrane {ECO:0000256|PIRNR:PIRNR036956}; Peripheral membrane pro…
3343 | 414713	1519	410	K.ALQNAVST[+203.07937]FVNRMK.S	T8(HexNAc / 203.0794)	1	0.35	0.42	5	5	2	891.47	6.02	>tr|Q3UMA3|Q3UMA3_MOUSE Hepatocyte growth factor-regulated tyrosine kinase substrate OS=Mus musculus GN=Hgs PE=1 SV=1	controllerType=0 controllerNumber=1 scan=14606		bd20210216_rb_psd_glcnac_ethcd_fxn_03.14606.14606.2	ethcd	0.022	0.029	0.027	0.031	0.022	0.029	FALSE	Cytoplasm {ECO:0000256|PIRNR:PIRNR036956}. Early endosome membrane {ECO:0000256|ARBA:ARBA00004469, ECO:0000256|PIRNR:PIRNR036956}; Peripheral membrane protein {ECO:0000256|ARBA:ARBA00004469, ECO:0000256|PIRNR:PIRNR036956}; Cytoplasmic side {ECO:0000256|ARBA:ARBA00004469, ECO:0000256|PIRNR:PIRNR036956}. Endosome, multivesicular body membrane {ECO:0000256|PIRNR:PIRNR036956}; Peripheral membrane pro…
3369 | 416341	1544	374	K.LMNEDPMYS[+203.07937]MYAK.L	S9(HexNAc / 203.0794)	1	0.25	0.3	17.1	17.1	2	898.388	5.91	>sp|P70297|STAM1_MOUSE Signal transducing adapter molecule 1 OS=Mus musculus GN=Stam PE=1 SV=3	controllerType=0 controllerNumber=1 scan=15250		bd20210216_rb_psd_glcnac_ethcd_fxn_03.15250.15250.2	ethcd	0.016	0.018	0.02	0.019	0.016	0.019	FALSE	Cytoplasm {ECO:0000305}. Early endosome membrane {ECO:0000250|UniProtKB:Q92783}; Peripheral membrane protein {ECO:0000250|UniProtKB:Q92783}; Cytoplasmic side {ECO:0000250|UniProtKB:Q92783}.
3377 | 813958	1551	322	K.PLNSTPAATT[+203.07937]T[+203.07937]EPPKPTFPAYTQST[+203.07937]AS[+203.07937]TTSTTNSTAAK.P	T10(HexNAc / 203.0794); T11(HexNAc / 203.0794); T25(HexNAc / 203.0794); S27(HexNAc / 203.0794)	4	0.099	0.12	20.4	1.1	4	1163.81	5.54	>sp|Q9JMD0|ZN207_MOUSE BUB3-interacting and GLEBS motif-containing protein ZNF207 OS=Mus musculus GN=Znf207 PE=1 SV=1	controllerType=0 controllerNumber=1 scan=12950		bd20210216_rb_psd_glcnac_ethcd_fxn_03.12950.12950.4	ethcd	0.012	0.0098	0.014	0.011	0.012	0.01	TRUE	Nucleus {ECO:0000269|PubMed:9832628}. Chromosome, centromere, kinetochore {ECO:0000250|UniProtKB:O43670}. Cytoplasm, cytoskeleton, spindle {ECO:0000250|UniProtKB:O43670}. Note=Localizes primarily to the nucleus in interphase, concentrates at kinetochores prior to nuclear envelope breakdown and during early prometaphase, and disappears from kinetochores upon microtubule-binding. {ECO:0000250|UniPr…
3382 | 399320	1556	154	R.YNGT[+203.07937]VTWTQPANYK.S	T4(HexNAc / 203.0794)	1	0.27	0.33	0.8	0.8	2	923.44	3.59	>sp|Q2MKA5|ACHA5_MOUSE Neuronal acetylcholine receptor subunit alpha-5 OS=Mus musculus GN=Chrna5 PE=2 SV=1	controllerType=0 controllerNumber=1 scan=8200		bd20210216_rb_psd_glcnac_ethcd_fxn_03.8200.8200.2	ethcd	0.018	0.024	0.022	0.026	0.018	0.024	TRUE	Cell junction, synapse, postsynaptic cell membrane {ECO:0000250}; Multi-pass membrane protein {ECO:0000250}. Cell membrane {ECO:0000250}; Multi-pass membrane protein {ECO:0000250}.
3403 | 595479	1577	116	K.KEY[+79.96633]FNMNFFPVGT[+203.07937]IVEYEC[+57.02146]R.P	Y3(Phospho / 79.9663); T13(HexNAc / 203.0794)	1	0.35	0.43	20.7	20.7	4	707.313	4.54	>sp|Q61476|DAF2_MOUSE Complement decay-accelerating factor transmembrane isoform OS=Mus musculus GN=Cd55b PE=2 SV=2	controllerType=0 controllerNumber=1 scan=9478	C19(Carbamidomethyl / 57.0215)	bd20210216_rb_psd_glcnac_ethcd_fxn_03.9478.9478.4	ethcd	0.022	0.029	0.028	0.031	0.022	0.029	FALSE	Membrane {ECO:0000305}; Single-pass type I membrane protein {ECO:0000305}.
3412 | 591639	1586	88	K.IDEELQKSQENMNMIIS[+79.96633]LVS[+203.07937]QR.P	S17(Phospho / 79.9663); S20(HexNAc / 203.0794)	1	0.84	0.84	13.5	2.7	4	722.843	3.66	>Reverse >tr|L8AZD2|L8AZD2_MOUSE Myotubularin-related protein 6 OS=Mus musculus GN=Mtmr6 PE=1 SV=1	controllerType=0 controllerNumber=1 scan=8178		bd20210216_rb_psd_glcnac_ethcd_fxn_03.8178.8178.4	ethcd	0.054	0.065	0.07	0.069	0.054	0.065	FALSE
3418 | 332821	1592	788	R.LET[+203.07937]HMTPEMFR.T	T3(HexNAc / 203.0794)	1	0.34	0.34	54.8	54.8	2	797.871	6.54	>tr|E9QNN1|E9QNN1_MOUSE ATP-dependent RNA helicase A OS=Mus musculus GN=Dhx9 PE=1 SV=1	controllerType=0 controllerNumber=1 scan=7756		bd20210216_rb_psd_glcnac_ethcd_fxn_03.7756.7756.4	ethcd	0.022	0.024	0.027	0.026	0.022	0.024	FALSE	Nucleus {ECO:0000256|ARBA:ARBA00004123}.
3428 | 136885	1601	669	K.QPLLPSS[+203.07937]R.S	S7(HexNAc / 203.0794)	1	0.36	0.36	1.2	1.2	2	550.804	4.8	>sp|Q8BP86|SNPC4_MOUSE snRNA-activating protein complex subunit 4 OS=Mus musculus GN=Snapc4 PE=1 SV=2	controllerType=0 controllerNumber=1 scan=6754		bd20210216_rb_psd_glcnac_ethcd_fxn_03.6754.6754.2	ethcd	0.022	0.025	0.028	0.027	0.022	0.025	FALSE	Nucleus {ECO:0000255|PROSITE-ProRule:PRU00625}.
3438 | 421237	1610	75	K.GIWMWC[+57.02146]MPHPT[+203.07937]K.P	T11(HexNAc / 203.0794)	1	0.78	0.78	6.4	6.4	2	873.899	5.88	>tr|Q8BTS3|Q8BTS3_MOUSE Guanylate-binding protein 9 OS=Mus musculus GN=Gbp9 PE=1 SV=1	controllerType=0 controllerNumber=1 scan=16881	C6(Carbamidomethyl / 57.0215)	bd20210216_rb_psd_glcnac_ethcd_fxn_03.16881.16881.2	ethcd	0.045	0.053	0.031	0.029	0.045	0.053	FALSE
3439 | 420503	1610	75	K.GIWMWC[+57.02146]MPHPT[+203.07937]K.P	T11(HexNAc / 203.0794)	1	0.42	0.42	30.8	30.8	2	873.898	5.25	>tr|Q8BTS3|Q8BTS3_MOUSE Guanylate-binding protein 9 OS=Mus musculus GN=Gbp9 PE=1 SV=1	controllerType=0 controllerNumber=1 scan=16626	C6(Carbamidomethyl / 57.0215)	bd20210216_rb_psd_glcnac_ethcd_fxn_03.16626.16626.2	ethcd	0.025	0.028	0.031	0.029	0.025	0.028	FALSE
3448 | 207082	1617	2074	K.PFPS[+203.07937]VSLSQK.F	S4(HexNAc / 203.0794)	1	0.31	0.31	12.8	12.8	2	646.845	6.61	>Reverse >sp|Q99MY8|ASH1L_MOUSE Histone-lysine N-methyltransferase ASH1L OS=Mus musculus GN=Ash1l PE=1 SV=3	controllerType=0 controllerNumber=1 scan=8654		bd20210216_rb_psd_glcnac_ethcd_fxn_03.8654.8654.2	ethcd	0.02	0.021	0.024	0.022	0.02	0.021	FALSE	Nucleus {ECO:0000250|UniProtKB:Q9NR48}. Cell junction, tight junction {ECO:0000250|UniProtKB:Q9NR48}. Chromosome {ECO:0000250|UniProtKB:Q9NR48}. Note=The relevance of tight junction localization is however unclear. {ECO:0000250|UniProtKB:Q9NR48}.
3474 | 463395	1642	186	R.GGFVYMHNGLMT[+203.07937]ASHFDR.W	T12(HexNAc / 203.0794)	1	0.44	0.44	8.2	8.2	4	561.51	7.13	>Reverse >sp|Q8VEM9|KLDC3_MOUSE Kelch domain-containing protein 3 OS=Mus musculus GN=Klhdc3 PE=2 SV=1	controllerType=0 controllerNumber=1 scan=7176		bd20210216_rb_psd_glcnac_ethcd_fxn_03.7176.7176.4	ethcd	0.026	0.029	0.033	0.031	0.026	0.029	FALSE	Cytoplasm {ECO:0000269|PubMed:12606021}. Note=Also found in meiotic chromatin.
3478 | 550846	1646	1506	R.VAVAGFAGALRT[+203.07937]INIQIS[+203.07937]R.D	T12(HexNAc / 203.0794); S18(HexNAc / 203.0794)	2	0.31	0.31	13	13	4	591.582	5.6	>Reverse >tr|B8JJE0|B8JJE0_MOUSE Adhesion G protein-coupled receptor V1 OS=Mus musculus GN=Adgrv1 PE=4 SV=1	controllerType=0 controllerNumber=1 scan=16005		bd20210216_rb_psd_glcnac_ethcd_fxn_03.16005.16005.4	ethcd	0.019	0.021	0.024	0.022	0.019	0.021	FALSE	Membrane {ECO:0000256|ARBA:ARBA00004141}; Multi-pass membrane protein {ECO:0000256|ARBA:ARBA00004141}.
3492 | 272556	1659	564	K.Y[+79.96633]PNIPS[+203.07937]TLGK.E	Y1(Phospho / 79.9663); S6(HexNAc / 203.0794)	1	0.5	0.5	1.7	1.7	2	686.827	4.88	>Reverse >tr|A0A0M3HEP2|A0A0M3HEP2_MOUSE Zinc finger E-box-binding homeobox 2 OS=Mus musculus GN=Zeb2 PE=1 SV=1	controllerType=0 controllerNumber=1 scan=10039		bd20210216_rb_psd_glcnac_ethcd_fxn_03.10039.10039.2	ethcd	0.034	0.039	0.044	0.042	0.034	0.039	FALSE
3498 | 196529	1665	512	K.RFS[+203.07937]LNGDYK.G	S3(HexNAc / 203.0794)	1	0.46	0.46	10	10	2	651.822	3.59	>sp|Q80VI1|TRI56_MOUSE E3 ubiquitin-protein ligase TRIM56 OS=Mus musculus GN=Trim56 PE=1 SV=1	controllerType=0 controllerNumber=1 scan=5803		bd20210216_rb_psd_glcnac_ethcd_fxn_03.5803.5803.2	ethcd	0.028	0.031	0.035	0.033	0.028	0.032	FALSE	Cytoplasm {ECO:0000269|PubMed:21074459}.
3500 | 479563	1667	248	K.LFNS[+203.07937]EEVLAEVNAELDSK.R	S4(HexNAc / 203.0794)	1	0.47	0.47	15.4	15.4	3	737.364	3.28	>Reverse >sp|P25691|K2M3_SHEEP Keratin, type II microfibrillar, component 5 OS=Ovis aries PE=1 SV=1	controllerType=0 controllerNumber=1 scan=14597		bd20210216_rb_psd_glcnac_ethcd_fxn_03.14597.14597.3	ethcd	0.03	0.034	0.038	0.036	0.03	0.034	FALSE
3514 | 660759	1680	127	K.M[+15.99492]VQS[+79.96633]LEC[+57.02146]FFLPIELNT[+203.07937]C[+57.02146]FS[+203.07937]LR.L	M1(Oxidation / 15.9949); S4(Phospho / 79.9663); T16(HexNAc / 203.0794); S19(HexNAc / 203.0794)	2	0.32	0.32	6.9	6.9	4	777.356	4.9	>Reverse >tr|Q7TRG7|Q7TRG7_MOUSE Olfactory receptor OS=Mus musculus GN=Olfr835 PE=3 SV=1	controllerType=0 controllerNumber=1 scan=7155	C7(Carbamidomethyl / 57.0215); C17(Carbamidomethyl / 57.0215)	bd20210216_rb_psd_glcnac_ethcd_fxn_03.7155.7155.4	ethcd	0.021	0.024	0.026	0.025	0.021	0.024	FALSE	Cell membrane {ECO:0000256|ARBA:ARBA00004651, ECO:0000256|RuleBase:RU363047}; Multi-pass membrane protein {ECO:0000256|ARBA:ARBA00004651, ECO:0000256|RuleBase:RU363047}. Membrane {ECO:0000256|ARBA:ARBA00004141}; Multi-pass membrane protein {ECO:0000256|ARBA:ARBA00004141}.
3519 | 156789	1685	291	R.ELT[+203.07937]EKEK.Q	T3(HexNAc / 203.0794)	1	0.82	0.82	15.8	15.8	2	540.279	4.54	>Reverse >sp|Q3UHD3|MTUS2_MOUSE Microtubule-associated tumor suppressor candidate 2 homolog OS=Mus musculus GN=Mtus2 PE=1 SV=1	controllerType=0 controllerNumber=1 scan=12696		bd20210216_rb_psd_glcnac_ethcd_fxn_03.12696.12696.2	ethcd	0.049	0.058	0.064	0.063	0.049	0.058	FALSE	Cytoplasm, cytoskeleton. Note=Associated with the microtubule network at the growing distal tip (the plus-end) of microtubules. {ECO:0000250}.
3522 | 328329	1687	438	R.LGNVENEVT[+203.07937]QLK.E	T9(HexNAc / 203.0794)	1	0.5	0.5	0.2	0.2	2	773.905	4.53	>Reverse >tr|E9PVZ3|E9PVZ3_MOUSE Coiled-coil domain-containing 144B OS=Mus musculus GN=Ccdc144b PE=4 SV=1	controllerType=0 controllerNumber=1 scan=5815		bd20210216_rb_psd_glcnac_ethcd_fxn_03.5815.5815.3	ethcd	0.031	0.036	0.04	0.038	0.031	0.036	FALSE
3544 | 410654	1710	138	K.FAGQM[+15.99492]GIQLFETS[+203.07937]AK.E	M5(Oxidation / 15.9949); S13(HexNAc / 203.0794)	1	0.76	0.76	42.8	42.8	2	923.949	1.09	>sp|Q6PHN9|RAB35_MOUSE Ras-related protein Rab-35 OS=Mus musculus GN=Rab35 PE=1 SV=1	controllerType=0 controllerNumber=1 scan=12795		bd20210216_rb_psd_glcnac_ethcd_fxn_03.12795.12795.2	ethcd	0.041	0.049	0.053	0.052	0.041	0.049	FALSE	Cell membrane {ECO:0000250|UniProtKB:Q15286}; Lipid-anchor {ECO:0000305}; Cytoplasmic side {ECO:0000305}. Membrane, clathrin-coated pit {ECO:0000250|UniProtKB:Q15286}. Cytoplasmic vesicle, clathrin-coated vesicle {ECO:0000250|UniProtKB:Q15286}. Endosome {ECO:0000250|UniProtKB:Q15286}. Melanosome {ECO:0000250|UniProtKB:Q15286}. Note=Present on sorting endosomes and recycling endosome tubules. Tend…
3548 | 262156	1714	334	K.SDFVT[+203.07937]Y[+79.96633]NLGK.Q	T5(HexNAc / 203.0794); Y6(Phospho / 79.9663)	1	0.77	0.77	5.2	5.2	2	713.815	6.19	>Reverse >sp|Q8BGF3|WDR92_MOUSE WD repeat-containing protein 92 OS=Mus musculus GN=Wdr92 PE=1 SV=1	controllerType=0 controllerNumber=1 scan=6486		bd20210216_rb_psd_glcnac_ethcd_fxn_03.6486.6486.2	ethcd	0.043	0.051	0.056	0.055	0.043	0.051	FALSE	Dynein axonemal particle {ECO:0000250|UniProtKB:A8J3F6}.
3592 | 149366	1758	105	R.S[+203.07937]FHFEK.E	S1(HexNAc / 203.0794)	1	0.64	0.64	6.9	6.9	2	499.238	5.6	>Reverse >sp|P43241|CDX2_MOUSE Homeobox protein CDX-2 OS=Mus musculus GN=Cdx2 PE=1 SV=1	controllerType=0 controllerNumber=1 scan=10378		bd20210216_rb_psd_glcnac_ethcd_fxn_03.10378.10378.2	ethcd	0.04	0.047	0.051	0.05	0.04	0.047	FALSE	Nucleus {ECO:0000269|PubMed:11729123, ECO:0000269|PubMed:7910823}.
3594 | 127755	1760	298	R.S[+203.07937]IC[+57.02146]YWR.R	S1(HexNAc / 203.0794)	1	0.62	0.62	7.7	7.7	2	544.251	7.08	>Reverse >sp|Q8CBX9|BIVM_MOUSE Basic immunoglobulin-like variable motif-containing protein OS=Mus musculus GN=Bivm PE=2 SV=1	controllerType=0 controllerNumber=1 scan=4737	C3(Carbamidomethyl / 57.0215)	bd20210216_rb_psd_glcnac_ethcd_fxn_03.4737.4737.2	ethcd	0.038	0.043	0.048	0.047	0.038	0.043	FALSE	Cytoplasm {ECO:0000250}. Nucleus {ECO:0000250}.
3619 | 68868	1787	330	R.QT[+203.07937]VFH.-	T2(HexNAc / 203.0794)	1	0.77	0.77	28.7	28.7	2	417.707	8.49	>sp|Q99LB6|MAT2B_MOUSE Methionine adenosyltransferase 2 subunit beta OS=Mus musculus GN=Mat2b PE=1 SV=1	controllerType=0 controllerNumber=1 scan=5020		bd20210216_rb_psd_glcnac_ethcd_fxn_03.5020.5020.2	ethcd	0.042	0.049	0.054	0.053	0.042	0.049	FALSE
3620 | 536953	1788	178	R.LLEVT[+203.07937]ESYMTY[+79.96633]PSKAELPDR.E	T5(HexNAc / 203.0794); Y11(Phospho / 79.9663)	1	0.82	0.82	8.2	1.8	3	875.746	7.77	>Reverse >sp|O55112|AFF2_MOUSE AF4/FMR2 family member 2 OS=Mus musculus GN=Aff2 PE=2 SV=2	controllerType=0 controllerNumber=1 scan=10727		bd20210216_rb_psd_glcnac_ethcd_fxn_03.10727.10727.3	ethcd	0.048	0.057	0.062	0.061	0.048	0.057	FALSE	Nucleus speckle {ECO:0000269|PubMed:19136466}. Note=When splicing or transcription are inhibited, accumulates in large, rounded speckles and in the nucleolus. {ECO:0000250}.
3622 | 196929	1790	214	K.MANS[+203.07937]FPVLSK.V	S4(HexNAc / 203.0794)	1	0.77	0.77	15.3	15.3	2	648.833	6.23	>sp|Q9DBF7|CWC25_MOUSE Pre-mRNA-splicing factor CWC25 homolog OS=Mus musculus GN=Cwc25 PE=2 SV=2	controllerType=0 controllerNumber=1 scan=5876		bd20210216_rb_psd_glcnac_ethcd_fxn_03.5876.5876.2	ethcd	0.043	0.051	0.056	0.055	0.043	0.051	FALSE	Nucleus {ECO:0000250|UniProtKB:Q9NXE8}.
3623 | 92322	1791	3385	R.AVQT[+203.07937]EK.E	T4(HexNAc / 203.0794)	1	0.52	0.52	10	10	1	878.45	4.35	>sp|Q8BKX6|SMG1_MOUSE Serine/threonine-protein kinase SMG1 OS=Mus musculus GN=Smg1 PE=1 SV=3	controllerType=0 controllerNumber=1 scan=9998		bd20210216_rb_psd_glcnac_ethcd_fxn_03.9998.9998.3	ethcd	0.036	0.041	0.046	0.044	0.036	0.041	FALSE	Nucleus {ECO:0000250}. Cytoplasm {ECO:0000250}.
3624 | 467096	1792	234	K.YDVYS[+203.07937]NWS[+79.96633]GENQVR.P	S5(HexNAc / 203.0794); S8(Phospho / 79.9663)	1	0.83	0.83	11.9	4.3	3	667.272	-2.11	>Reverse >sp|Q91WL6|SNX11_MOUSE Sorting nexin-11 OS=Mus musculus GN=Snx11 PE=1 SV=1	controllerType=0 controllerNumber=1 scan=8719		bd20210216_rb_psd_glcnac_ethcd_fxn_03.8719.8719.3	ethcd	0.05	0.06	0.065	0.064	0.05	0.06	TRUE	Membrane {ECO:0000305}; Peripheral membrane protein {ECO:0000305}; Cytoplasmic side {ECO:0000305}. Endosome {ECO:0000250}.
3660 | 596319	1827	559	K.AAGILNGDPGSHIVT[+203.07937]NIY[+79.96633]LY[+79.96633]PIK.S	T15(HexNAc / 203.0794); Y18(Phospho / 79.9663); Y20(Phospho / 79.9663)	1	0.48	0.48	66.3	66.3	4	698.086	0.42	>sp|Q14CH1|MOCOS_MOUSE Molybdenum cofactor sulfurase OS=Mus musculus GN=Mocos PE=1 SV=1	controllerType=0 controllerNumber=1 scan=9827		bd20210216_rb_psd_glcnac_ethcd_fxn_03.9827.9827.4	ethcd	0.031	0.035	0.039	0.038	0.031	0.035	FALSE
3661 | 596999	1827	559	K.AAGILNGDPGSHIVT[+203.07937]NIY[+79.96633]LY[+79.96633]PIK.S	T15(HexNAc / 203.0794); Y18(Phospho / 79.9663); Y20(Phospho / 79.9663)	1	0.83	0.83	15	15	4	698.086	0.86	>sp|Q14CH1|MOCOS_MOUSE Molybdenum cofactor sulfurase OS=Mus musculus GN=Mocos PE=1 SV=1	controllerType=0 controllerNumber=1 scan=10068		bd20210216_rb_psd_glcnac_ethcd_fxn_03.10068.10068.4	ethcd	0.05	0.059	0.039	0.038	0.05	0.059	FALSE
3668 | 475824	1832	825	K.YLELT[+203.07937]NS[+203.07937]EYNWIR.V	T5(HexNAc / 203.0794); S7(HexNAc / 203.0794)	2	0.85	0.85	32	32	3	703.003	3.23	>Reverse >sp|Q9D180|CFA57_MOUSE Cilia- and flagella-associated protein 57 OS=Mus musculus GN=Cfap57 PE=1 SV=3	controllerType=0 controllerNumber=1 scan=13054		bd20210216_rb_psd_glcnac_ethcd_fxn_03.13054.13054.3	ethcd	0.058	0.07	0.075	0.075	0.058	0.07	FALSE
3694 | 672550	1860	125	K.GLLALGDYMNVQC[+57.02146]HAC[+57.02146]VGGT[+203.07937]NVGEDIRK.L	T20(HexNAc / 203.0794)	1	0.83	0.83	23.5	23.5	3	1084.19	6.55	>tr|E9PV04|E9PV04_MOUSE Predicted gene 8994 OS=Mus musculus GN=Gm8994 PE=3 SV=2	controllerType=0 controllerNumber=1 scan=12755	C13(Carbamidomethyl / 57.0215); C16(Carbamidomethyl / 57.0215)	bd20210216_rb_psd_glcnac_ethcd_fxn_03.12755.12755.3	ethcd	0.05	0.059	0.065	0.064	0.05	0.059	FALSE
3711 | 588957	1877	358	K.T[+79.96633]NNPLLPET[+203.07937]QQQFGNEPFAPNR.Q	T1(Phospho / 79.9663); T9(HexNAc / 203.0794)	1	0.85	0.85	11.3	11.3	4	699.574	2.65	>Reverse >sp|Q6A037|N4BP1_MOUSE NEDD4-binding protein 1 OS=Mus musculus GN=N4bp1 PE=1 SV=2	controllerType=0 controllerNumber=1 scan=7557		bd20210216_rb_psd_glcnac_ethcd_fxn_03.7557.7557.4	ethcd	0.057	0.068	0.074	0.073	0.057	0.068	FALSE	Cytoplasm, cytosol {ECO:0000269|PubMed:32971525}. Nucleus {ECO:0000269|PubMed:11717310}. Nucleus, nucleolus {ECO:0000269|PubMed:20233849}. Nucleus, PML body {ECO:0000269|PubMed:20233849}. Note=Primarily localizes to the nucleolus (PubMed:20233849). Also localizes to the PML nuclear bodies, when desumoylated (PubMed:20233849). {ECO:0000269|PubMed:20233849}.
3740 | 598919	1905	374	R.EAPENSPWIS[+203.07937]GQT[+203.07937]SFLSPDS[+203.07937]DR.L	S10(HexNAc / 203.0794); T13(HexNAc / 203.0794); S20(HexNAc / 203.0794)	3	0.51	0.51	1.9	0.4	4	758.096	8.12	>sp|Q08EC4|CASS4_MOUSE Cas scaffolding protein family member 4 OS=Mus musculus GN=Cass4 PE=1 SV=1	controllerType=0 controllerNumber=1 scan=10704		bd20210216_rb_psd_glcnac_ethcd_fxn_03.10704.10704.4	ethcd	0.036	0.041	0.046	0.043	0.036	0.041	FALSE	Cytoplasm, cytoskeleton {ECO:0000250|UniProtKB:Q9NQ75}. Cell junction, focal adhesion {ECO:0000250|UniProtKB:Q9NQ75}.
3754 | 396170	1919	574	R.YC[+57.02146]PFEIYDGHPT[+203.07937]K.L	T12(HexNAc / 203.0794)	1	0.84	0.84	0.7	0.7	2	915.41	4.35	>Reverse >sp|P48999|LOX5_MOUSE Arachidonate 5-lipoxygenase OS=Mus musculus GN=Alox5 PE=1 SV=3	controllerType=0 controllerNumber=1 scan=6443	C2(Carbamidomethyl / 57.0215)	bd20210216_rb_psd_glcnac_ethcd_fxn_03.6443.6443.2	ethcd	0.055	0.065	0.071	0.07	0.055	0.065	FALSE	Cytoplasm {ECO:0000250|UniProtKB:P09917, ECO:0000255|PROSITE-ProRule:PRU00726, ECO:0000269|PubMed:7629107}. Nucleus matrix {ECO:0000269|PubMed:7629107}. Nucleus membrane {ECO:0000250|UniProtKB:P09917}; Peripheral membrane protein {ECO:0000250|UniProtKB:P09917}. Cytoplasm, perinuclear region {ECO:0000250|UniProtKB:P09917}. Cytoplasm, cytosol {ECO:0000250|UniProtKB:P09917}. Nucleus envelope {ECO:00…
3773 | 395650	1938	235	R.FHFT[+203.07937]INPPMQNAK.N	T4(HexNAc / 203.0794)	1	0.86	0.86	9	9	2	874.434	7.26	>sp|Q6PEB4|OSGP2_MOUSE Probable tRNA N6-adenosine threonylcarbamoyltransferase, mitochondrial OS=Mus musculus GN=Osgepl1 PE=1 SV=2	controllerType=0 controllerNumber=1 scan=6170		bd20210216_rb_psd_glcnac_ethcd_fxn_03.6170.6170.2	ethcd	0.06	0.072	0.078	0.077	0.06	0.072	FALSE	Mitochondrion {ECO:0000255|HAMAP-Rule:MF_03179}.
3799 | 552039	1963	98	K.IPSLASAFQLS[+203.07937]EDGDSIPYTINR.Y	S11(HexNAc / 203.0794)	1	0.83	0.83	5.8	5.8	3	899.783	3.01	>sp|Q9JIM3|ER6L2_MOUSE DNA excision repair protein ERCC-6-like 2 OS=Mus musculus GN=Ercc6l2 PE=1 SV=3	controllerType=0 controllerNumber=1 scan=16609		bd20210216_rb_psd_glcnac_ethcd_fxn_03.16609.16609.3	ethcd	0.05	0.06	0.065	0.064	0.05	0.06	FALSE	Nucleus {ECO:0000250}. Cytoplasm, cytoskeleton, microtubule organizing center, centrosome {ECO:0000250}. Mitochondrion {ECO:0000250}. Note=Colocalizes with NEK6 in the centrosome. In response to DNA damage, translocates from the cytosol to mitochondria and nucleus in a reactive oxygen species (ROS)-dependent manner. {ECO:0000250}.
3818 | 267330	1982	28	R.PYST[+203.07937]TYISEK.L	T4(HexNAc / 203.0794)	1	0.89	0.89	4.6	4.6	2	696.328	-6.25	>Reverse >sp|Q4KKZ1|CA158_MOUSE Uncharacterized protein C1orf158 homolog OS=Mus musculus PE=2 SV=2	controllerType=0 controllerNumber=1 scan=8320		bd20210216_rb_psd_glcnac_ethcd_fxn_03.8320.8320.2	ethcd	0.069	0.082	0.089	0.088	0.069	0.082	FALSE
3821 | 421838	1985	105	K.KNPFYEQLRS[+203.07937]TK.N	S10(HexNAc / 203.0794)	1	0.89	0.89	3.8	2.9	2	857.448	4.58	>tr|F6YJZ8|F6YJZ8_MOUSE Predicted gene 6460 OS=Mus musculus GN=Gm6460 PE=4 SV=2	controllerType=0 controllerNumber=1 scan=17055		bd20210216_rb_psd_glcnac_ethcd_fxn_03.17055.17055.2	ethcd	0.069	0.082	0.089	0.087	0.069	0.082	FALSE
3824 | 624754	1988	171	R.IGMVGWNFGQFEEDILNIS[+203.07937]LSILDR.S	S19(HexNAc / 203.0794)	1	0.87	0.87	3.9	3.9	3	1023.85	-0.13	>sp|Q08189|TGM3_MOUSE Protein-glutamine gamma-glutamyltransferase E OS=Mus musculus GN=Tgm3 PE=1 SV=2	controllerType=0 controllerNumber=1 scan=20951		bd20210216_rb_psd_glcnac_ethcd_fxn_03.20951.20951.3	ethcd	0.063	0.075	0.081	0.08	0.063	0.075	TRUE	Cytoplasm {ECO:0000250|UniProtKB:Q08188}.
3828 | 405259	1993	367	R.AY[+79.96633]IDELWEMALS[+203.07937]K.T	Y2(Phospho / 79.9663); S12(HexNAc / 203.0794)	1	0.89	0.89	6	6	3	617.948	8.76	>sp|A6H5Z3|EXC6B_MOUSE Exocyst complex component 6B OS=Mus musculus GN=Exoc6b PE=1 SV=1	controllerType=0 controllerNumber=1 scan=10216		bd20210216_rb_psd_glcnac_ethcd_fxn_03.10216.10216.3	ethcd	0.068	0.081	0.089	0.087	0.068	0.081	FALSE
3841 | 400905	2008	133	K.FFDDDLLVS[+203.07937]T[+203.07937]SK.V	S9(HexNAc / 203.0794); T10(HexNAc / 203.0794)	2	0.94	0.94	23.7	23.7	2	896.919	-4.17	>sp|O55057|PDE6D_MOUSE Retinal rod rhodopsin-sensitive cGMP 3',5'-cyclic phosphodiesterase subunit delta OS=Mus musculus GN=Pde6d PE=1 SV=1	controllerType=0 controllerNumber=1 scan=8795		bd20210216_rb_psd_glcnac_ethcd_fxn_03.8795.8795.2	ethcd	0.083	0.1	0.11	0.11	0.083	0.1	FALSE	Cytoplasm, cytosol {ECO:0000269|PubMed:22179043}. Cytoplasmic vesicle membrane {ECO:0000250|UniProtKB:O43924}; Peripheral membrane protein {ECO:0000250|UniProtKB:O43924}. Cytoplasm, cytoskeleton, cilium basal body {ECO:0000250|UniProtKB:O43924}.
3849 | 607914	2016	135	K.GNYWT[+203.07937]LDPAAADMFDNGSFLRR.R	T5(HexNAc / 203.0794)	1	0.9	0.9	30	30	3	907.422	3.28	>sp|Q9QY14|FOXE3_MOUSE Forkhead box protein E3 OS=Mus musculus GN=Foxe3 PE=1 SV=1	controllerType=0 controllerNumber=1 scan=14204		bd20210216_rb_psd_glcnac_ethcd_fxn_03.14204.14204.3	ethcd	0.071	0.085	0.093	0.091	0.071	0.085	TRUE	Nucleus {ECO:0000269|PubMed:17064680}.
3864 | 126995	2032	610	R.HDDPT[+203.07937]YR.G	T5(HexNAc / 203.0794)	1	0.88	0.88	25.9	25.9	2	553.743	2.99	>Reverse >sp|A2AG58|BCLA3_MOUSE BCLAF1 and THRAP3 family member 3 OS=Mus musculus GN=Bclaf3 PE=1 SV=1	controllerType=0 controllerNumber=1 scan=4611		bd20210216_rb_psd_glcnac_ethcd_fxn_03.4611.4611.2	ethcd	0.067	0.08	0.087	0.086	0.067	0.08	FALSE	Mitochondrion {ECO:0000305}.
3867 | 667087	2035	835	R.HT[+203.07937]PETEVPPSNPWQNWTRTPSPFEDR.T	T2(HexNAc / 203.0794)	1	0.84	0.84	47.1	3.5	4	827.886	-0.42	>tr|E9Q6L9|E9Q6L9_MOUSE Leucine-rich repeat-containing protein 7 OS=Mus musculus GN=Lrrc7 PE=1 SV=1	controllerType=0 controllerNumber=1 scan=10916		bd20210216_rb_psd_glcnac_ethcd_fxn_03.10916.10916.4	ethcd	0.054	0.065	0.07	0.069	0.054	0.065	TRUE
3916 | 479443	2089	263	R.FGAAHIWENGARSNVT[+203.07937]VR.N	T16(HexNAc / 203.0794)	1	0.9	0.9	7.3	7.3	3	730.037	3.08	>sp|Q9DBU5|RNF6_MOUSE E3 ubiquitin-protein ligase RNF6 OS=Mus musculus GN=Rnf6 PE=1 SV=1	controllerType=0 controllerNumber=1 scan=14561		bd20210216_rb_psd_glcnac_ethcd_fxn_03.14561.14561.3	ethcd	0.071	0.085	0.093	0.091	0.071	0.085	TRUE	Nucleus. Cytoplasm. Cell projection, axon. Nucleus, PML body. Note=Localizes to the PML nuclear bodies in Sertoli cells.
3958 | 405565	2133	440	K.SQTSFDNLTPSGT[+203.07937]LGK.D	T13(HexNAc / 203.0794)	1	0.9	0.9	5.9	5.9	2	928.451	1.38	>tr|A2ATK9|A2ATK9_MOUSE Family with sequence similarity 171, member A1 OS=Mus musculus GN=Fam171a1 PE=1 SV=1	controllerType=0 controllerNumber=1 scan=10297		bd20210216_rb_psd_glcnac_ethcd_fxn_03.10297.10297.2	ethcd	0.074	0.088	0.095	0.094	0.074	0.088	TRUE	Membrane {ECO:0000256|ARBA:ARBA00004479}; Single-pass type I membrane protein {ECO:0000256|ARBA:ARBA00004479}.
3959 | 347833	2134	1119	R.PGVEYT[+203.07937]VQVWAQK.G	T6(HexNAc / 203.0794)	1	0.87	0.87	4.7	4.7	3	569.963	8.74	>sp|Q80Z71|TENN_MOUSE Tenascin-N OS=Mus musculus GN=Tnn PE=1 SV=2	controllerType=0 controllerNumber=1 scan=12670		bd20210216_rb_psd_glcnac_ethcd_fxn_03.12670.12670.3	ethcd	0.063	0.074	0.081	0.08	0.063	0.075	FALSE	Secreted, extracellular space, extracellular matrix {ECO:0000269|PubMed:15592496}.
3972 | 689466	2147	201	R.NQLPT[+79.96633]PTAPQSHRT[+79.96633]LVTS[+203.07937]T[+203.07937]KDPAYR.E	T5(Phospho / 79.9663); T14(Phospho / 79.9663); S18(HexNAc / 203.0794); T19(HexNAc / 203.0794)	2	0.87	0.87	47.9	1.8	4	837.145	5.12	>Reverse >sp|Q3TJD7|PDLI7_MOUSE PDZ and LIM domain protein 7 OS=Mus musculus GN=Pdlim7 PE=1 SV=1	controllerType=0 controllerNumber=1 scan=18026		bd20210216_rb_psd_glcnac_ethcd_fxn_03.18026.18026.4	ethcd	0.063	0.075	0.081	0.08	0.063	0.075	FALSE	Cytoplasm {ECO:0000250}. Cytoplasm, cytoskeleton {ECO:0000250}. Note=Colocalizes with RET to the cell periphery and in some cytoskeletal components. Colocalizes with TPM2 near the Z line in muscle. Colocalizes with TBX4 and TBX5 to actin filaments (By similarity). {ECO:0000250}.
3991 | 95328	2166	34	R.S[+203.07937]AFWK.G	S1(HexNAc / 203.0794)	1	0.95	0.95	0	0	1	841.415	6.9	>Reverse >sp|Q8K304|TM129_MOUSE E3 ubiquitin-protein ligase TM129 OS=Mus musculus GN=Tmem129 PE=2 SV=1	controllerType=0 controllerNumber=1 scan=10820		bd20210216_rb_psd_glcnac_ethcd_fxn_03.10820.10820.6	ethcd	0.089	0.11	0.12	0.11	0.089	0.11	FALSE	Endoplasmic reticulum membrane {ECO:0000250|UniProtKB:A0AVI4}; Multi-pass membrane protein {ECO:0000250|UniProtKB:A0AVI4}.
4004 | 232257	2179	950	K.SASDT[+203.07937]NLQK.G	T5(HexNAc / 203.0794)	1	0.89	0.89	35	35	2	583.778	-4.21	>sp|A2RSJ4|UH1BL_MOUSE UHRF1-binding protein 1-like OS=Mus musculus GN=Uhrf1bp1l PE=1 SV=2	controllerType=0 controllerNumber=1 scan=17059		bd20210216_rb_psd_glcnac_ethcd_fxn_03.17059.17059.2	ethcd	0.069	0.082	0.089	0.087	0.069	0.082	FALSE	Cytoplasm, cytosol {ECO:0000250|UniProtKB:A0JNW5}. Early endosome {ECO:0000250|UniProtKB:A0JNW5}. Note=Primarily cytosolic. Recruited to early endosomes following STX6 overexpression. Overexpression of both STX6 and UHRF1BP1L results in aberrant tubulation of endosomal membranes. {ECO:0000250|UniProtKB:A0JNW5}.
4021 | 551719	2197	2	M.[+42.01056]LPDGLS[+203.07937]AEDEQRC[+57.02146]RQLLAR.T	NTerm(Acetyl / 42.0106); S6(HexNAc / 203.0794)	1	0.96	0.96	4.2	4.2	3	824.745	2.71	>sp|Q9CR24|NUDT8_MOUSE Nucleoside diphosphate-linked moiety X motif 8 OS=Mus musculus GN=Nudt8 PE=1 SV=1	controllerType=0 controllerNumber=1 scan=16437	C13(Carbamidomethyl / 57.0215)	bd20210216_rb_psd_glcnac_ethcd_fxn_03.16437.16437.3	ethcd	0.094	0.11	0.12	0.12	0.094	0.11	FALSE
4024 | 628956	2200	329	K.AQELGGAS[+203.07937]QEDPDLWPLLC[+57.02146]RLADSK.S	S8(HexNAc / 203.0794)	1	0.95	0.95	1.9	1.9	4	743.87	9.71	>tr|A0A0R4J1C4|A0A0R4J1C4_MOUSE Uncharacterized protein ZSWIM9 OS=Mus musculus GN=Zswim9 PE=4 SV=1	controllerType=0 controllerNumber=1 scan=22629	C19(Carbamidomethyl / 57.0215)	bd20210216_rb_psd_glcnac_ethcd_fxn_03.22629.22629.4	ethcd	0.085	0.1	0.11	0.11	0.085	0.1	FALSE
4030 | 413535	2207	1025	R.LPFS[+203.07937]PIIT[+79.96633]LEEDGK.C	S4(HexNAc / 203.0794); T8(Phospho / 79.9663)	1	0.95	0.95	1.6	1.6	2	921.442	-2.32	>tr|E9Q0V6|E9Q0V6_MOUSE NHS-like protein 2 OS=Mus musculus GN=Nhsl2 PE=1 SV=1	controllerType=0 controllerNumber=1 scan=14150		bd20210216_rb_psd_glcnac_ethcd_fxn_03.14150.14150.2	ethcd	0.088	0.11	0.11	0.11	0.088	0.11	FALSE
4058 | 136926	2234	927	R.VTY[+79.96633]LT[+203.07937]TK.V	Y3(Phospho / 79.9663); T5(HexNAc / 203.0794)	1	0.95	0.95	2.8	2.8	2	554.764	3.22	>Reverse >tr|Q19AB2|Q19AB2_MOUSE ROBO2 isoform b OS=Mus musculus GN=Robo2 PE=1 SV=1	controllerType=0 controllerNumber=1 scan=6756		bd20210216_rb_psd_glcnac_ethcd_fxn_03.6756.6756.2	ethcd	0.087	0.1	0.11	0.11	0.087	0.1	FALSE
4078 | 274227	2255	591	K.VT[+203.07937]DLLLFFGK.L	T2(HexNAc / 203.0794)	1	0.96	0.96	6	6	2	678.377	1.41	>sp|Q91VA1|CTL4_MOUSE Choline transporter-like protein 4 OS=Mus musculus GN=Slc44a4 PE=1 SV=1	controllerType=0 controllerNumber=1 scan=10686		bd20210216_rb_psd_glcnac_ethcd_fxn_03.10686.10686.2	ethcd	0.091	0.11	0.12	0.12	0.091	0.11	FALSE	Membrane {ECO:0000250|UniProtKB:Q53GD3}; Multi-pass membrane protein {ECO:0000250|UniProtKB:Q53GD3}. Apical cell membrane {ECO:0000250|UniProtKB:Q53GD3}.
4085 | 158466	2262	21	R.PGYGT[+203.07937]MGK.P	T5(HexNAc / 203.0794)	1	0.96	0.96	11.1	11.1	2	507.234	0.16	>sp|Q8CJF9|AGO3_MOUSE Protein argonaute-3 OS=Mus musculus GN=Ago3 PE=2 SV=2	controllerType=0 controllerNumber=1 scan=13187		bd20210216_rb_psd_glcnac_ethcd_fxn_03.13187.13187.2	ethcd	0.09	0.11	0.12	0.12	0.09	0.11	FALSE	Cytoplasm, P-body {ECO:0000255|HAMAP-Rule:MF_03032}.
4100 | 701514	2279	338	R.LAC[+57.02146]NFYLLHSSNEDNLT[+203.07937]KFKSIC[+57.02146]DDK.K	T17(HexNAc / 203.0794)	1	0.95	0.95	35.9	0.8	3	1112.53	2.74	>Reverse >sp|Q80WJ6|MRP9_MOUSE Multidrug resistance-associated protein 9 OS=Mus musculus GN=Abcc12 PE=2 SV=1	controllerType=0 controllerNumber=1 scan=21333	C3(Carbamidomethyl / 57.0215); C23(Carbamidomethyl / 57.0215)	bd20210216_rb_psd_glcnac_ethcd_fxn_03.21333.21333.3	ethcd	0.087	0.1	0.11	0.11	0.087	0.1	TRUE	Endoplasmic reticulum membrane {ECO:0000250|UniProtKB:Q96J65}; Multi-pass membrane protein {ECO:0000255}. Note=Localizes to the midpiece of the sperm tail. {ECO:0000269|PubMed:17472575}.
4101 | 282641	2280	552	K.EVKGQYDS[+203.07937]TAK.H	S8(HexNAc / 203.0794)	1	0.96	0.96	0.9	0.9	2	714.849	3.64	>Reverse >sp|Q8CDI7|CC150_MOUSE Coiled-coil domain-containing protein 150 OS=Mus musculus GN=Ccdc150 PE=2 SV=2	controllerType=0 controllerNumber=1 scan=13554		bd20210216_rb_psd_glcnac_ethcd_fxn_03.13554.13554.2	ethcd	0.091	0.11	0.12	0.12	0.091	0.11	FALSE
4102 | 483855	2281	487	R.S[+203.07937]IPVSRIMSPPPAHLSQVR.R	S1(HexNAc / 203.0794)	1	0.9	0.9	24.8	3.6	3	759.076	-3.57	>Reverse >sp|Q811P8|RHG32_MOUSE Rho GTPase-activating protein 32 OS=Mus musculus GN=Arhgap32 PE=1 SV=2	controllerType=0 controllerNumber=1 scan=16264		bd20210216_rb_psd_glcnac_ethcd_fxn_03.16264.16264.3	ethcd	0.073	0.088	0.095	0.094	0.073	0.088	FALSE	Cell junction, synapse, postsynaptic density {ECO:0000269|PubMed:12531901, ECO:0000269|PubMed:27609886}. Cell projection, dendritic spine {ECO:0000269|PubMed:12531901}. Cytoplasm, cell cortex {ECO:0000250|UniProtKB:A7KAX9}. Endosome membrane {ECO:0000269|PubMed:17663722}. Golgi apparatus membrane {ECO:0000269|PubMed:17663722}. Endoplasmic reticulum membrane {ECO:0000269|PubMed:17663722}. Membrane…
4103 | 142630	2282	786	K.T[+203.07937]VVC[+57.02146]C[+57.02146]R.V	T1(HexNAc / 203.0794)	1	0.96	0.96	12.9	12.9	2	499.226	0.75	>tr|A2ANX3|A2ANX3_MOUSE Phospholipid-transporting ATPase OS=Mus musculus GN=Atp8b4 PE=1 SV=1	controllerType=0 controllerNumber=1 scan=8505	C4(Carbamidomethyl / 57.0215); C5(Carbamidomethyl / 57.0215)	bd20210216_rb_psd_glcnac_ethcd_fxn_03.8505.8505.2	ethcd	0.09	0.11	0.12	0.12	0.09	0.11	FALSE	Membrane {ECO:0000256|ARBA:ARBA00004141, ECO:0000256|RuleBase:RU362033}; Multi-pass membrane protein {ECO:0000256|ARBA:ARBA00004141, ECO:0000256|RuleBase:RU362033}.
4111 | 602941	2291	2394	K.WMVT[+203.07937]LFNSC[+57.02146]PVAY[+79.96633]QILQGNGDLK.N	T4(HexNAc / 203.0794); Y13(Phospho / 79.9663)	1	0.95	0.95	28.2	10.3	4	735.095	0.4	>tr|F8VPU6|F8VPU6_MOUSE Ubiquitin-specific peptidase 9, Y chromosome OS=Mus musculus GN=Usp9y PE=1 SV=1	controllerType=0 controllerNumber=1 scan=12188	C9(Carbamidomethyl / 57.0215)	bd20210216_rb_psd_glcnac_ethcd_fxn_03.12188.12188.4	ethcd	0.085	0.1	0.11	0.11	0.085	0.1	FALSE
4122 | 404142	2303	1888	K.LLC[+57.02146]MGQS[+203.07937]PQQPPVR.S	S7(HexNAc / 203.0794)	1	0.95	0.95	2.9	2.9	2	907.444	-6.48	>Reverse >tr|H3BKP8|H3BKP8_MOUSE RIKEN cDNA 9930021J03 gene OS=Mus musculus GN=9930021J03Rik PE=1 SV=1	controllerType=0 controllerNumber=1 scan=9937	C3(Carbamidomethyl / 57.0215)	bd20210216_rb_psd_glcnac_ethcd_fxn_03.9937.9937.2	ethcd	0.088	0.11	0.11	0.11	0.088	0.11	FALSE
4137 | 588677	2319	3698	K.LT[+203.07937]TPSAY[+79.96633]NKGDSATIKLSY[+79.96633]VTPR.V	T2(HexNAc / 203.0794); Y7(Phospho / 79.9663); Y19(Phospho / 79.9663)	1	0.86	0.86	13.4	1.4	4	712.341	6.12	>Reverse >sp|Q5F226|FAT2_MOUSE Protocadherin Fat 2 OS=Mus musculus GN=Fat2 PE=1 SV=1	controllerType=0 controllerNumber=1 scan=7483		bd20210216_rb_psd_glcnac_ethcd_fxn_03.7483.7483.4	ethcd	0.061	0.072	0.078	0.077	0.061	0.072	FALSE	Cell membrane {ECO:0000305}; Single-pass membrane protein {ECO:0000305}. Cell junction {ECO:0000250|UniProtKB:Q9NYQ8}. Golgi apparatus, trans-Golgi network {ECO:0000250|UniProtKB:O88277}. Note=Localized at adhesion zippers (early state of adherens junctions) of keratinocytes. {ECO:0000250|UniProtKB:Q9NYQ8}.
4140 | 216890	2323	412	R.VSSKS[+203.07937]STKR.E	S5(HexNAc / 203.0794)	1	0.96	0.96	65.8	2.2	2	591.825	8.49	>Reverse >sp|Q9QXS1|PLEC_MOUSE Plectin OS=Mus musculus GN=Plec PE=1 SV=3	controllerType=0 controllerNumber=1 scan=12017		bd20210216_rb_psd_glcnac_ethcd_fxn_03.12017.12017.2	ethcd	0.094	0.11	0.12	0.12	0.094	0.11	FALSE	Cytoplasm, cytoskeleton. Cell junction, hemidesmosome {ECO:0000250}.
16 | 695034	1	2372	R.KLAAAAPVAPTAIVT[+203.07937]AHADAIPT[+203.07937]VEATAAR.R	T15(HexNAc / 203.0794); T23(HexNAc / 203.0794)	2	2.5e-07	5.6e-06	305.7	75.3	4	819.447	4.55	>sp|Q9QYX7|PCLO_MOUSE Protein piccolo OS=Mus musculus GN=Pclo PE=1 SV=4	controllerType=0 controllerNumber=1 scan=17161		bd20210216_rb_psd_glcnac_ethcd_fxn_02.17161.17161.4	ethcd	0	0	0	0	3.7e-08	8.4e-07	FALSE	Cell junction, synapse, presynaptic active zone {ECO:0000269|PubMed:10508862}. Note=Colocalizes with BSN in developing axons. {ECO:0000250|UniProtKB:Q9JKS6}.
17 | 696114	1	2372	R.KLAAAAPVAPT[+203.07937]AIVT[+203.07937]AHADAIPTVEATAAR.R	T11(HexNAc / 203.0794); T15(HexNAc / 203.0794)	2	6.6e-07	1.5e-05	276.9	135.9	4	819.448	5.37	>sp|Q9QYX7|PCLO_MOUSE Protein piccolo OS=Mus musculus GN=Pclo PE=1 SV=4	controllerType=0 controllerNumber=1 scan=17585		bd20210216_rb_psd_glcnac_ethcd_fxn_02.17585.17585.4	ethcd	0	0	0	0	1.1e-07	2.4e-06	FALSE	Cell junction, synapse, presynaptic active zone {ECO:0000269|PubMed:10508862}. Note=Colocalizes with BSN in developing axons. {ECO:0000250|UniProtKB:Q9JKS6}.
18 | 699627	1	2373	K.LAAAAPVAPTAIVT[+203.07937]AHADAIPT[+203.07937]VEATAAR.R	T14(HexNAc / 203.0794); T22(HexNAc / 203.0794)	2	1.5e-07	3.3e-06	337.6	53.7	3	1049.56	5.72	>sp|Q9QYX7|PCLO_MOUSE Protein piccolo OS=Mus musculus GN=Pclo PE=1 SV=4	controllerType=0 controllerNumber=1 scan=18899		bd20210216_rb_psd_glcnac_ethcd_fxn_02.18899.18899.3	ethcd	0	0	0	0	2.4e-08	5.1e-07	FALSE	Cell junction, synapse, presynaptic active zone {ECO:0000269|PubMed:10508862}. Note=Colocalizes with BSN in developing axons. {ECO:0000250|UniProtKB:Q9JKS6}.
19 | 700949	1	2373	K.LAAAAPVAPT[+203.07937]AIVT[+203.07937]AHADAIPTVEATAAR.R	T10(HexNAc / 203.0794); T14(HexNAc / 203.0794)	2	1.5e-07	3.3e-06	337.1	151.6	3	1049.56	5.26	>sp|Q9QYX7|PCLO_MOUSE Protein piccolo OS=Mus musculus GN=Pclo PE=1 SV=4	controllerType=0 controllerNumber=1 scan=19312		bd20210216_rb_psd_glcnac_ethcd_fxn_02.19312.19312.3	ethcd	0	0	0	0	2.4e-08	5.2e-07	FALSE	Cell junction, synapse, presynaptic active zone {ECO:0000269|PubMed:10508862}. Note=Colocalizes with BSN in developing axons. {ECO:0000250|UniProtKB:Q9JKS6}.
20 | 629654	1	2373	K.LAAAAPVAPTAIVT[+203.07937]AHADAIPTVEATAAR.R	T14(HexNAc / 203.0794)	1	1.3e-08	2.9e-07	440.4	84.4	3	981.87	6.07	>sp|Q9QYX7|PCLO_MOUSE Protein piccolo OS=Mus musculus GN=Pclo PE=1 SV=4	controllerType=0 controllerNumber=1 scan=19478		bd20210216_rb_psd_glcnac_ethcd_fxn_02.19478.19478.3	ethcd	0	0	0	0	2.3e-09	5.2e-08	FALSE	Cell junction, synapse, presynaptic active zone {ECO:0000269|PubMed:10508862}. Note=Colocalizes with BSN in developing axons. {ECO:0000250|UniProtKB:Q9JKS6}.
22 | 345905	1	2447	K.PAVPEIPVT[+203.07937]T[+203.07937]QK.T	T9(HexNAc / 203.0794); T10(HexNAc / 203.0794)	2	2.3e-05	0.00053	159.8	159.8	2	843.45	5.04	>sp|Q9QYX7|PCLO_MOUSE Protein piccolo OS=Mus musculus GN=Pclo PE=1 SV=4	controllerType=0 controllerNumber=1 scan=13350		bd20210216_rb_psd_glcnac_ethcd_fxn_02.13350.13350.2	ethcd	0.00048	0.001	0.00059	0.0011	0.0005	0.0011	FALSE	Cell junction, synapse, presynaptic active zone {ECO:0000269|PubMed:10508862}. Note=Colocalizes with BSN in developing axons. {ECO:0000250|UniProtKB:Q9JKS6}.
23 | 283577	1	2447	K.PAVPEIPVTT[+203.07937]QK.T	T10(HexNAc / 203.0794)	1	3.5e-07	8e-06	302.9	2.4	2	741.909	4.18	>sp|Q9QYX7|PCLO_MOUSE Protein piccolo OS=Mus musculus GN=Pclo PE=1 SV=4	controllerType=0 controllerNumber=1 scan=13362		bd20210216_rb_psd_glcnac_ethcd_fxn_02.13362.13362.2	ethcd	0	0	0	0	4.9e-08	1.1e-06	FALSE	Cell junction, synapse, presynaptic active zone {ECO:0000269|PubMed:10508862}. Note=Colocalizes with BSN in developing axons. {ECO:0000250|UniProtKB:Q9JKS6}.
24 | 572659	1	2466	K.PTGLPLT[+203.07937]SNMSLNLVT[+203.07937]SADYK.L	T7(HexNAc / 203.0794); T16(HexNAc / 203.0794)	2	0.00035	0.0079	113.4	10.8	3	876.774	4.77	>sp|Q9QYX7|PCLO_MOUSE Protein piccolo OS=Mus musculus GN=Pclo PE=1 SV=4	controllerType=0 controllerNumber=1 scan=22774		bd20210216_rb_psd_glcnac_ethcd_fxn_02.22774.22774.3	ethcd	0.0013	0.0018	0.0017	0.002	0.0014	0.0019	TRUE	Cell junction, synapse, presynaptic active zone {ECO:0000269|PubMed:10508862}. Note=Colocalizes with BSN in developing axons. {ECO:0000250|UniProtKB:Q9JKS6}.
26 | 712546	1	2695	R.QISAVQPSIINLS[+203.07937]AASSLGTPVT[+203.07937]M[+15.99492]DSK.T	S13(HexNAc / 203.0794); T23(HexNAc / 203.0794); M24(Oxidation / 15.9949)	2	0.00021	0.0046	92.3	4.2	3	1046.54	6.1	>sp|Q9QYX7|PCLO_MOUSE Protein piccolo OS=Mus musculus GN=Pclo PE=1 SV=4	controllerType=0 controllerNumber=1 scan=22758		bd20210216_rb_psd_glcnac_ethcd_fxn_02.22758.22758.3	ethcd	0.00072	0.0016	0.00092	0.0017	0.00087	0.0019	TRUE	Cell junction, synapse, presynaptic active zone {ECO:0000269|PubMed:10508862}. Note=Colocalizes with BSN in developing axons. {ECO:0000250|UniProtKB:Q9JKS6}.
27 | 641271	1	2695	R.QISAVQPSIINLS[+203.07937]AASSLGTPVT[+203.07937]MDSK.T	S13(HexNAc / 203.0794); T23(HexNAc / 203.0794)	2	7.1e-07	1.6e-05	299.8	7.3	3	1041.2	4.93	>sp|Q9QYX7|PCLO_MOUSE Protein piccolo OS=Mus musculus GN=Pclo PE=1 SV=4	controllerType=0 controllerNumber=1 scan=23777		bd20210216_rb_psd_glcnac_ethcd_fxn_02.23777.23777.3	ethcd	0	0	0	0	1.2e-07	2.6e-06	TRUE	Cell junction, synapse, presynaptic active zone {ECO:0000269|PubMed:10508862}. Note=Colocalizes with BSN in developing axons. {ECO:0000250|UniProtKB:Q9JKS6}.
28 | 641231	1	2695	R.QISAVQPSIINLS[+203.07937]AASSLGTPVT[+203.07937]MDSK.T	S13(HexNAc / 203.0794); T23(HexNAc / 203.0794)	2	1.6e-05	0.00036	234	6.6	3	1041.2	5.64	>sp|Q9QYX7|PCLO_MOUSE Protein piccolo OS=Mus musculus GN=Pclo PE=1 SV=4	controllerType=0 controllerNumber=1 scan=23765		bd20210216_rb_psd_glcnac_ethcd_fxn_02.23765.23765.3	ethcd	0	0.0011	0	0	1.9e-06	0.0011	TRUE	Cell junction, synapse, presynaptic active zone {ECO:0000269|PubMed:10508862}. Note=Colocalizes with BSN in developing axons. {ECO:0000250|UniProtKB:Q9JKS6}.
29 | 638977	1	2695	R.QISAVQPSIINLSAASSLGT[+203.07937]PVTM[+15.99492]DSK.T	T20(HexNAc / 203.0794); M24(Oxidation / 15.9949)	1	0.00042	0.0095	88.4	6.5	3	978.843	5.91	>sp|Q9QYX7|PCLO_MOUSE Protein piccolo OS=Mus musculus GN=Pclo PE=1 SV=4	controllerType=0 controllerNumber=1 scan=23005		bd20210216_rb_psd_glcnac_ethcd_fxn_02.23005.23005.3	ethcd	0.0013	0.0021	0.0017	0.0024	0.0014	0.0021	TRUE	Cell junction, synapse, presynaptic active zone {ECO:0000269|PubMed:10508862}. Note=Colocalizes with BSN in developing axons. {ECO:0000250|UniProtKB:Q9JKS6}.
30 | 642236	1	2695	R.QISAVQPSIINLSAASSLGTPVT[+203.07937]MDSK.T	T23(HexNAc / 203.0794)	1	3.7e-08	8.3e-07	453.3	10.1	3	973.511	5.29	>sp|Q9QYX7|PCLO_MOUSE Protein piccolo OS=Mus musculus GN=Pclo PE=1 SV=4	controllerType=0 controllerNumber=1 scan=24047		bd20210216_rb_psd_glcnac_ethcd_fxn_02.24047.24047.3	ethcd	0	0	0	0	5.2e-09	1.2e-07	TRUE	Cell junction, synapse, presynaptic active zone {ECO:0000269|PubMed:10508862}. Note=Colocalizes with BSN in developing axons. {ECO:0000250|UniProtKB:Q9JKS6}.
31 | 573263	1	2777	R.DEAPINLSLGPS[+203.07937]TQAVTLAVTK.P	S12(HexNAc / 203.0794)	1	2e-05	0.00045	179.9	2.2	3	810.103	5.76	>sp|Q9QYX7|PCLO_MOUSE Protein piccolo OS=Mus musculus GN=Pclo PE=1 SV=4	controllerType=0 controllerNumber=1 scan=22993		bd20210216_rb_psd_glcnac_ethcd_fxn_02.22993.22993.3	ethcd	0.00049	0.001	0.00061	0.0012	0.0005	0.0011	TRUE	Cell junction, synapse, presynaptic active zone {ECO:0000269|PubMed:10508862}. Note=Colocalizes with BSN in developing axons. {ECO:0000250|UniProtKB:Q9JKS6}.
32 | 398354	1	2836	R.T[+203.07937]VVTM[+15.99492]DESTSNVVT[+203.07937]K.I	T1(HexNAc / 203.0794); M5(Oxidation / 15.9949); T14(HexNAc / 203.0794)	2	0.0013	0.023	113.4	1.3	3	678.324	5	>sp|Q9QYX7|PCLO_MOUSE Protein piccolo OS=Mus musculus GN=Pclo PE=1 SV=4	controllerType=0 controllerNumber=1 scan=7554		bd20210216_rb_psd_glcnac_ethcd_fxn_02.7554.7554.3	ethcd	0.0012	0.0025	0.0015	0.0029	0.0014	0.0026	FALSE	Cell junction, synapse, presynaptic active zone {ECO:0000269|PubMed:10508862}. Note=Colocalizes with BSN in developing axons. {ECO:0000250|UniProtKB:Q9JKS6}.
33 | 399205	1	2836	R.TVVT[+203.07937]M[+15.99492]DES[+203.07937]TSNVVTK.I	T4(HexNAc / 203.0794); M5(Oxidation / 15.9949); S8(HexNAc / 203.0794)	2	0.016	0.17	26.2	1.8	3	678.323	3.92	>sp|Q9QYX7|PCLO_MOUSE Protein piccolo OS=Mus musculus GN=Pclo PE=1 SV=4	controllerType=0 controllerNumber=1 scan=7815		bd20210216_rb_psd_glcnac_ethcd_fxn_02.7815.7815.3	ethcd	0.0041	0.0093	0.0056	0.011	0.0041	0.0093	FALSE	Cell junction, synapse, presynaptic active zone {ECO:0000269|PubMed:10508862}. Note=Colocalizes with BSN in developing axons. {ECO:0000250|UniProtKB:Q9JKS6}.
34 | 406158	1	2836	R.TVVT[+203.07937]MDES[+203.07937]TSNVVTK.I	T4(HexNAc / 203.0794); S8(HexNAc / 203.0794)	2	2e-07	4.4e-06	271.5	2.2	2	1008.98	4.4	>sp|Q9QYX7|PCLO_MOUSE Protein piccolo OS=Mus musculus GN=Pclo PE=1 SV=4	controllerType=0 controllerNumber=1 scan=10247		bd20210216_rb_psd_glcnac_ethcd_fxn_02.10247.10247.2	ethcd	0	0	0	0	2.9e-08	6.4e-07	FALSE	Cell junction, synapse, presynaptic active zone {ECO:0000269|PubMed:10508862}. Note=Colocalizes with BSN in developing axons. {ECO:0000250|UniProtKB:Q9JKS6}.
35 | 405398	1	2836	R.TVVT[+203.07937]MDESTSNVVT[+203.07937]K.I	T4(HexNAc / 203.0794); T14(HexNAc / 203.0794)	2	2.7e-06	6.2e-05	188.1	36.5	2	1008.98	4.7	>sp|Q9QYX7|PCLO_MOUSE Protein piccolo OS=Mus musculus GN=Pclo PE=1 SV=4	controllerType=0 controllerNumber=1 scan=9990		bd20210216_rb_psd_glcnac_ethcd_fxn_02.9990.9990.2	ethcd	0	0	0	0	4.7e-07	1.1e-05	FALSE	Cell junction, synapse, presynaptic active zone {ECO:0000269|PubMed:10508862}. Note=Colocalizes with BSN in developing axons. {ECO:0000250|UniProtKB:Q9JKS6}.
36 | 399925	1	2836	R.TVVT[+203.07937]M[+15.99492]DESTSNVVTK.I	T4(HexNAc / 203.0794); M5(Oxidation / 15.9949)	1	0.0017	0.028	87.5	87.5	2	915.443	5.26	>sp|Q9QYX7|PCLO_MOUSE Protein piccolo OS=Mus musculus GN=Pclo PE=1 SV=4	controllerType=0 controllerNumber=1 scan=8085		bd20210216_rb_psd_glcnac_ethcd_fxn_02.8085.8085.2	ethcd	0.0014	0.0028	0.0019	0.0032	0.0014	0.0028	FALSE	Cell junction, synapse, presynaptic active zone {ECO:0000269|PubMed:10508862}. Note=Colocalizes with BSN in developing axons. {ECO:0000250|UniProtKB:Q9JKS6}.
37 | 338981	1	2836	R.TVVT[+203.07937]MDESTSNVVTK.I	T4(HexNAc / 203.0794)	1	2.6e-08	5.9e-07	397.8	12	2	907.445	5.4	>sp|Q9QYX7|PCLO_MOUSE Protein piccolo OS=Mus musculus GN=Pclo PE=1 SV=4	controllerType=0 controllerNumber=1 scan=10267		bd20210216_rb_psd_glcnac_ethcd_fxn_02.10267.10267.2	ethcd	0	0	0	0	3.4e-09	7.7e-08	FALSE	Cell junction, synapse, presynaptic active zone {ECO:0000269|PubMed:10508862}. Note=Colocalizes with BSN in developing axons. {ECO:0000250|UniProtKB:Q9JKS6}.
38 | 340121	1	2836	R.TVVT[+203.07937]MDESTSNVVTK.I	T4(HexNAc / 203.0794)	1	3.8e-07	8.7e-06	286	12.3	2	907.445	4.8	>sp|Q9QYX7|PCLO_MOUSE Protein piccolo OS=Mus musculus GN=Pclo PE=1 SV=4	controllerType=0 controllerNumber=1 scan=10780		bd20210216_rb_psd_glcnac_ethcd_fxn_02.10780.10780.2	ethcd	0	0	0	0	5.4e-08	1.2e-06	FALSE	Cell junction, synapse, presynaptic active zone {ECO:0000269|PubMed:10508862}. Note=Colocalizes with BSN in developing axons. {ECO:0000250|UniProtKB:Q9JKS6}.
39 | 338151	1	2836	R.TVVT[+203.07937]MDESTSNVVTK.I	T4(HexNAc / 203.0794)	1	1.5e-06	3.4e-05	260.3	25.7	2	907.445	4.59	>sp|Q9QYX7|PCLO_MOUSE Protein piccolo OS=Mus musculus GN=Pclo PE=1 SV=4	controllerType=0 controllerNumber=1 scan=9997		bd20210216_rb_psd_glcnac_ethcd_fxn_02.9997.9997.2	ethcd	0	0	0	0	2.6e-07	5.9e-06	FALSE	Cell junction, synapse, presynaptic active zone {ECO:0000269|PubMed:10508862}. Note=Colocalizes with BSN in developing axons. {ECO:0000250|UniProtKB:Q9JKS6}.
40 | 339880	1	2836	R.TVVT[+203.07937]MDESTSNVVTK.I	T4(HexNAc / 203.0794)	1	0.0022	0.034	169.2	32.5	3	605.297	2.3	>sp|Q9QYX7|PCLO_MOUSE Protein piccolo OS=Mus musculus GN=Pclo PE=1 SV=4	controllerType=0 controllerNumber=1 scan=10613		bd20210216_rb_psd_glcnac_ethcd_fxn_02.10613.10613.3	ethcd	0.0016	0.0027	0	0	0.0016	0.0028	FALSE	Cell junction, synapse, presynaptic active zone {ECO:0000269|PubMed:10508862}. Note=Colocalizes with BSN in developing axons. {ECO:0000250|UniProtKB:Q9JKS6}.
42 | 690822	1	3046	R.DLS[+203.07937]GIHT[+203.07937]TDAIT[+203.07937]SLSALHQSQPM[+15.99492]PR.S	S3(HexNAc / 203.0794); T7(HexNAc / 203.0794); T12(HexNAc / 203.0794); M23(Oxidation / 15.9949)	3	0.00017	0.0039	224.7	0	4	826.154	5.53	>sp|Q9QYX7|PCLO_MOUSE Protein piccolo OS=Mus musculus GN=Pclo PE=1 SV=4	controllerType=0 controllerNumber=1 scan=15714		bd20210216_rb_psd_glcnac_ethcd_fxn_02.15714.15714.4	ethcd	0.00073	0.0016	0.00094	0.0018	0.00087	0.0019	FALSE	Cell junction, synapse, presynaptic active zone {ECO:0000269|PubMed:10508862}. Note=Colocalizes with BSN in developing axons. {ECO:0000250|UniProtKB:Q9JKS6}.
43 | 694016	1	3046	R.DLS[+203.07937]GIHTT[+203.07937]DAITS[+203.07937]LSALHQSQPMPR.S	S3(HexNAc / 203.0794); T8(HexNAc / 203.0794); S13(HexNAc / 203.0794)	3	5.9e-13	1.3e-11	709.9	16.2	4	822.154	4.75	>sp|Q9QYX7|PCLO_MOUSE Protein piccolo OS=Mus musculus GN=Pclo PE=1 SV=4	controllerType=0 controllerNumber=1 scan=16819		bd20210216_rb_psd_glcnac_ethcd_fxn_02.16819.16819.4	ethcd	0	0	0	0	3.5e-14	7.9e-13	FALSE	Cell junction, synapse, presynaptic active zone {ECO:0000269|PubMed:10508862}. Note=Colocalizes with BSN in developing axons. {ECO:0000250|UniProtKB:Q9JKS6}.
44 | 622675	1	3046	R.DLSGIHTT[+203.07937]DAIT[+203.07937]SLSALHQSQPM[+15.99492]PR.S	T8(HexNAc / 203.0794); T12(HexNAc / 203.0794); M23(Oxidation / 15.9949)	2	5.9e-14	1.3e-12	749.1	12.8	4	775.383	4.87	>sp|Q9QYX7|PCLO_MOUSE Protein piccolo OS=Mus musculus GN=Pclo PE=1 SV=4	controllerType=0 controllerNumber=1 scan=16602		bd20210216_rb_psd_glcnac_ethcd_fxn_02.16602.16602.4	ethcd	0	0	0	0	6.5e-15	1.5e-13	FALSE	Cell junction, synapse, presynaptic active zone {ECO:0000269|PubMed:10508862}. Note=Colocalizes with BSN in developing axons. {ECO:0000250|UniProtKB:Q9JKS6}.
45 | 619812	1	3046	R.DLSGIHTTDAIT[+203.07937]S[+203.07937]LSALHQSQPM[+15.99492]PR.S	T12(HexNAc / 203.0794); S13(HexNAc / 203.0794); M23(Oxidation / 15.9949)	2	8.1e-14	1.8e-12	755.7	148.9	4	775.384	5.74	>sp|Q9QYX7|PCLO_MOUSE Protein piccolo OS=Mus musculus GN=Pclo PE=1 SV=4	controllerType=0 controllerNumber=1 scan=15795		bd20210216_rb_psd_glcnac_ethcd_fxn_02.15795.15795.4	ethcd	0	0	0	0	8.8e-15	2.1e-13	FALSE	Cell junction, synapse, presynaptic active zone {ECO:0000269|PubMed:10508862}. Note=Colocalizes with BSN in developing axons. {ECO:0000250|UniProtKB:Q9JKS6}.
46 | 621675	1	3046	R.DLSGIHTT[+203.07937]DAITS[+203.07937]LSALHQSQPM[+15.99492]PR.S	T8(HexNAc / 203.0794); S13(HexNAc / 203.0794); M23(Oxidation / 15.9949)	2	5.9e-11	1.3e-09	632.3	0	4	775.383	4.87	>sp|Q9QYX7|PCLO_MOUSE Protein piccolo OS=Mus musculus GN=Pclo PE=1 SV=4	controllerType=0 controllerNumber=1 scan=16247		bd20210216_rb_psd_glcnac_ethcd_fxn_02.16247.16247.4	ethcd	0	0	0	0	5e-12	1.1e-10	FALSE	Cell junction, synapse, presynaptic active zone {ECO:0000269|PubMed:10508862}. Note=Colocalizes with BSN in developing axons. {ECO:0000250|UniProtKB:Q9JKS6}.
47 | 623969	1	3046	R.DLSGIHTT[+203.07937]DAITS[+203.07937]LSALHQSQPMPR.S	T8(HexNAc / 203.0794); S13(HexNAc / 203.0794)	2	3.5e-06	7.9e-05	270	0	4	771.385	5.31	>sp|Q9QYX7|PCLO_MOUSE Protein piccolo OS=Mus musculus GN=Pclo PE=1 SV=4	controllerType=0 controllerNumber=1 scan=17222		bd20210216_rb_psd_glcnac_ethcd_fxn_02.17222.17222.4	ethcd	0	0	0	0	5.9e-07	1.4e-05	FALSE	Cell junction, synapse, presynaptic active zone {ECO:0000269|PubMed:10508862}. Note=Colocalizes with BSN in developing axons. {ECO:0000250|UniProtKB:Q9JKS6}.
48 | 622956	1	3046	R.DLSGIHT[+203.07937]TDAITS[+203.07937]LSALHQSQPMPR.S	T7(HexNAc / 203.0794); S13(HexNAc / 203.0794)	2	0.00027	0.0062	103.7	10.9	4	771.385	5.55	>sp|Q9QYX7|PCLO_MOUSE Protein piccolo OS=Mus musculus GN=Pclo PE=1 SV=4	controllerType=0 controllerNumber=1 scan=16695		bd20210216_rb_psd_glcnac_ethcd_fxn_02.16695.16695.4	ethcd	0.0014	0.0015	0	0	0.0014	0.0019	FALSE	Cell junction, synapse, presynaptic active zone {ECO:0000269|PubMed:10508862}. Note=Colocalizes with BSN in developing axons. {ECO:0000250|UniProtKB:Q9JKS6}.
49 | 621435	1	3046	R.DLSGIHTT[+203.07937]DAITSLSALHQSQPM[+15.99492]PR.S	T8(HexNAc / 203.0794); M23(Oxidation / 15.9949)	1	4.9e-06	0.00011	250.4	13.5	3	965.815	5.4	>sp|Q9QYX7|PCLO_MOUSE Protein piccolo OS=Mus musculus GN=Pclo PE=1 SV=4	controllerType=0 controllerNumber=1 scan=16218		bd20210216_rb_psd_glcnac_ethcd_fxn_02.16218.16218.3	ethcd	0	0	0	0	8.3e-07	1.9e-05	FALSE	Cell junction, synapse, presynaptic active zone {ECO:0000269|PubMed:10508862}. Note=Colocalizes with BSN in developing axons. {ECO:0000250|UniProtKB:Q9JKS6}.
51 | 210914	1	3902	K.ITS[+203.07937]TYEVIR.N	S3(HexNAc / 203.0794)	1	1.3e-06	3e-05	212.1	2	2	642.841	4.63	>sp|Q9QYX7|PCLO_MOUSE Protein piccolo OS=Mus musculus GN=Pclo PE=1 SV=4	controllerType=0 controllerNumber=1 scan=11070		bd20210216_rb_psd_glcnac_ethcd_fxn_02.11070.11070.2	ethcd	0	0	0	0	2.3e-07	5.2e-06	FALSE	Cell junction, synapse, presynaptic active zone {ECO:0000269|PubMed:10508862}. Note=Colocalizes with BSN in developing axons. {ECO:0000250|UniProtKB:Q9JKS6}.
52 | 211761	1	3902	K.IT[+203.07937]STYEVIR.N	T2(HexNAc / 203.0794)	1	3.8e-05	0.00087	123.2	45.2	2	642.84	4.06	>sp|Q9QYX7|PCLO_MOUSE Protein piccolo OS=Mus musculus GN=Pclo PE=1 SV=4	controllerType=0 controllerNumber=1 scan=11333		bd20210216_rb_psd_glcnac_ethcd_fxn_02.11333.11333.2	ethcd	0.00045	0.00095	0.00056	0.0011	0.0005	0.0011	FALSE	Cell junction, synapse, presynaptic active zone {ECO:0000269|PubMed:10508862}. Note=Colocalizes with BSN in developing axons. {ECO:0000250|UniProtKB:Q9JKS6}.
53 | 625235	1	3911	R.NQPLMIAPVS[+203.07937]TDNT[+203.07937]YAVSHLGSK.Y	S10(HexNAc / 203.0794); T14(HexNAc / 203.0794)	2	0.00038	0.0085	69.6	7.8	3	950.472	5.16	>sp|Q9QYX7|PCLO_MOUSE Protein piccolo OS=Mus musculus GN=Pclo PE=1 SV=4	controllerType=0 controllerNumber=1 scan=17729		bd20210216_rb_psd_glcnac_ethcd_fxn_02.17729.17729.3	ethcd	0.0013	0.0018	0.0017	0.002	0.0014	0.0019	FALSE	Cell junction, synapse, presynaptic active zone {ECO:0000269|PubMed:10508862}. Note=Colocalizes with BSN in developing axons. {ECO:0000250|UniProtKB:Q9JKS6}.
54 | 559684	1	3911	R.NQPLM[+15.99492]IAPVS[+203.07937]TDNTYAVSHLGSK.Y	M5(Oxidation / 15.9949); S10(HexNAc / 203.0794)	1	0.0026	0.039	37.2	3.6	3	888.111	6.46	>sp|Q9QYX7|PCLO_MOUSE Protein piccolo OS=Mus musculus GN=Pclo PE=1 SV=4	controllerType=0 controllerNumber=1 scan=17362		bd20210216_rb_psd_glcnac_ethcd_fxn_02.17362.17362.3	ethcd	0.0016	0.0035	0.0021	0.0039	0.0016	0.0035	FALSE	Cell junction, synapse, presynaptic active zone {ECO:0000269|PubMed:10508862}. Note=Colocalizes with BSN in developing axons. {ECO:0000250|UniProtKB:Q9JKS6}.
55 | 431443	1	4016	R.SQEVTDFLAPLQT[+203.07937]SSR.L	T13(HexNAc / 203.0794)	1	0.00019	0.0044	176	2.2	2	991.495	6.3	>sp|Q9QYX7|PCLO_MOUSE Protein piccolo OS=Mus musculus GN=Pclo PE=1 SV=4	controllerType=0 controllerNumber=1 scan=21278		bd20210216_rb_psd_glcnac_ethcd_fxn_02.21278.21278.2	ethcd	0.00072	0.0016	0.00093	0.0017	0.00087	0.0019	FALSE	Cell junction, synapse, presynaptic active zone {ECO:0000269|PubMed:10508862}. Note=Colocalizes with BSN in developing axons. {ECO:0000250|UniProtKB:Q9JKS6}.
58 | 703910	2	907	R.LPHNAT[+203.07937]TGYEELLSEAGPAEPTDSSGALQGGLR.R	T6(HexNAc / 203.0794)	1	6.5e-09	1.5e-07	485.9	1.8	3	1181.24	5.03	>sp|O88737|BSN_MOUSE Protein bassoon OS=Mus musculus GN=Bsn PE=1 SV=4	controllerType=0 controllerNumber=1 scan=20181		bd20210216_rb_psd_glcnac_ethcd_fxn_02.20181.20181.3	ethcd	0	0	0	0	1.1e-09	2.6e-08	TRUE	Cytoplasm {ECO:0000250|UniProtKB:O88778}. Cell junction, synapse, presynaptic active zone {ECO:0000269|PubMed:12628168, ECO:0000269|PubMed:12628169}. Cytoplasm, cytoskeleton {ECO:0000250|UniProtKB:O88778}. Cytoplasmic vesicle, secretory vesicle, synaptic vesicle membrane {ECO:0000269|PubMed:12628169}; Peripheral membrane protein {ECO:0000250|UniProtKB:O88778}. Note=In retina, is localized in the …
59 | 762722	2	1314	K.QNGGPLTPGTSPTQLAAPVS[+203.07937]FSTS[+203.07937]T[+203.07937]SSDSSGGR.V	S20(HexNAc / 203.0794); S24(HexNAc / 203.0794); T25(HexNAc / 203.0794)	3	0.00031	0.0069	219.6	1.7	3	1253.59	6.48	>sp|O88737|BSN_MOUSE Protein bassoon OS=Mus musculus GN=Bsn PE=1 SV=4	controllerType=0 controllerNumber=1 scan=18895		bd20210216_rb_psd_glcnac_ethcd_fxn_02.18895.18895.3	ethcd	0.0014	0.0018	0.0018	0.0021	0.0014	0.0019	FALSE	Cytoplasm {ECO:0000250|UniProtKB:O88778}. Cell junction, synapse, presynaptic active zone {ECO:0000269|PubMed:12628168, ECO:0000269|PubMed:12628169}. Cytoplasm, cytoskeleton {ECO:0000250|UniProtKB:O88778}. Cytoplasmic vesicle, secretory vesicle, synaptic vesicle membrane {ECO:0000269|PubMed:12628169}; Peripheral membrane protein {ECO:0000250|UniProtKB:O88778}. Note=In retina, is localized in the …
60 | 699947	2	1314	K.QNGGPLTPGT[+203.07937]SPTQLAAPVS[+203.07937]FSTSTSSDSSGGR.V	T10(HexNAc / 203.0794); S20(HexNAc / 203.0794)	2	0.0013	0.023	93.9	15.9	3	1185.9	7.48	>sp|O88737|BSN_MOUSE Protein bassoon OS=Mus musculus GN=Bsn PE=1 SV=4	controllerType=0 controllerNumber=1 scan=18966		bd20210216_rb_psd_glcnac_ethcd_fxn_02.18966.18966.3	ethcd	0.0012	0.0025	0.0015	0.0029	0.0014	0.0026	FALSE	Cytoplasm {ECO:0000250|UniProtKB:O88778}. Cell junction, synapse, presynaptic active zone {ECO:0000269|PubMed:12628168, ECO:0000269|PubMed:12628169}. Cytoplasm, cytoskeleton {ECO:0000250|UniProtKB:O88778}. Cytoplasmic vesicle, secretory vesicle, synaptic vesicle membrane {ECO:0000269|PubMed:12628169}; Peripheral membrane protein {ECO:0000250|UniProtKB:O88778}. Note=In retina, is localized in the …
61 | 700709	2	1314	K.QNGGPLTPGTSPTQLAAPVSFST[+203.07937]STSSDSSGGR.V	T23(HexNAc / 203.0794)	1	3.9e-06	8.9e-05	296.7	2.9	3	1118.2	5.62	>sp|O88737|BSN_MOUSE Protein bassoon OS=Mus musculus GN=Bsn PE=1 SV=4	controllerType=0 controllerNumber=1 scan=19212		bd20210216_rb_psd_glcnac_ethcd_fxn_02.19212.19212.3	ethcd	0	0	0	0	6.7e-07	1.6e-05	FALSE	Cytoplasm {ECO:0000250|UniProtKB:O88778}. Cell junction, synapse, presynaptic active zone {ECO:0000269|PubMed:12628168, ECO:0000269|PubMed:12628169}. Cytoplasm, cytoskeleton {ECO:0000250|UniProtKB:O88778}. Cytoplasmic vesicle, secretory vesicle, synaptic vesicle membrane {ECO:0000269|PubMed:12628169}; Peripheral membrane protein {ECO:0000250|UniProtKB:O88778}. Note=In retina, is localized in the …
62 | 63087	2	1353	R.VT[+203.07937]QHFAK.E	T2(HexNAc / 203.0794)	1	0.0012	0.022	49.6	49.6	2	517.272	5.21	>sp|O88737|BSN_MOUSE Protein bassoon OS=Mus musculus GN=Bsn PE=1 SV=4	controllerType=0 controllerNumber=1 scan=2278		bd20210216_rb_psd_glcnac_ethcd_fxn_02.2278.2278.2	ethcd	0.0012	0.0025	0.0015	0.0029	0.0014	0.0026	FALSE	Cytoplasm {ECO:0000250|UniProtKB:O88778}. Cell junction, synapse, presynaptic active zone {ECO:0000269|PubMed:12628168, ECO:0000269|PubMed:12628169}. Cytoplasm, cytoskeleton {ECO:0000250|UniProtKB:O88778}. Cytoplasmic vesicle, secretory vesicle, synaptic vesicle membrane {ECO:0000269|PubMed:12628169}; Peripheral membrane protein {ECO:0000250|UniProtKB:O88778}. Note=In retina, is localized in the …
64 | 263453	2	1367	K.LHSSPVSST[+203.07937]LTSK.E	T9(HexNAc / 203.0794)	1	8.4e-08	1.9e-06	300.3	26.2	3	516.273	5.43	>sp|O88737|BSN_MOUSE Protein bassoon OS=Mus musculus GN=Bsn PE=1 SV=4	controllerType=0 controllerNumber=1 scan=5995		bd20210216_rb_psd_glcnac_ethcd_fxn_02.5995.5995.3	ethcd	0	0	0	0	1.4e-08	3.2e-07	FALSE	Cytoplasm {ECO:0000250|UniProtKB:O88778}. Cell junction, synapse, presynaptic active zone {ECO:0000269|PubMed:12628168, ECO:0000269|PubMed:12628169}. Cytoplasm, cytoskeleton {ECO:0000250|UniProtKB:O88778}. Cytoplasmic vesicle, secretory vesicle, synaptic vesicle membrane {ECO:0000269|PubMed:12628169}; Peripheral membrane protein {ECO:0000250|UniProtKB:O88778}. Note=In retina, is localized in the …
66 | 828151	2	1414	R.SPST[+203.07937]SSTIHSYGQPPT[+203.07937]TANYGSQTEELPHAPSGPPGSGR.A	T4(HexNAc / 203.0794); T16(HexNAc / 203.0794)	2	8.5e-09	1.9e-07	516.1	0	4	1086.76	4.99	>sp|O88737|BSN_MOUSE Protein bassoon OS=Mus musculus GN=Bsn PE=1 SV=4	controllerType=0 controllerNumber=1 scan=13436		bd20210216_rb_psd_glcnac_ethcd_fxn_02.13436.13436.4	ethcd	0	0	0	0	1.5e-09	3.4e-08	FALSE	Cytoplasm {ECO:0000250|UniProtKB:O88778}. Cell junction, synapse, presynaptic active zone {ECO:0000269|PubMed:12628168, ECO:0000269|PubMed:12628169}. Cytoplasm, cytoskeleton {ECO:0000250|UniProtKB:O88778}. Cytoplasmic vesicle, secretory vesicle, synaptic vesicle membrane {ECO:0000269|PubMed:12628169}; Peripheral membrane protein {ECO:0000250|UniProtKB:O88778}. Note=In retina, is localized in the …
69 | 533197	2	1525	R.SPGPPSPM[+15.99492]VAQGTQT[+203.07937]PHRPSTPR.L	M8(Oxidation / 15.9949); T15(HexNAc / 203.0794)	1	0.00033	0.0075	105	64.2	4	651.326	4.97	>sp|O88737|BSN_MOUSE Protein bassoon OS=Mus musculus GN=Bsn PE=1 SV=4	controllerType=0 controllerNumber=1 scan=7932		bd20210216_rb_psd_glcnac_ethcd_fxn_02.7932.7932.4	ethcd	0.0014	0.0018	0.0018	0.002	0.0014	0.0019	FALSE	Cytoplasm {ECO:0000250|UniProtKB:O88778}. Cell junction, synapse, presynaptic active zone {ECO:0000269|PubMed:12628168, ECO:0000269|PubMed:12628169}. Cytoplasm, cytoskeleton {ECO:0000250|UniProtKB:O88778}. Cytoplasmic vesicle, secretory vesicle, synaptic vesicle membrane {ECO:0000269|PubMed:12628169}; Peripheral membrane protein {ECO:0000250|UniProtKB:O88778}. Note=In retina, is localized in the …
70 | 533922	2	1525	R.SPGPPSPM[+15.99492]VAQGTQT[+203.07937]PHRPSTPR.L	M8(Oxidation / 15.9949); T15(HexNAc / 203.0794)	1	0.00056	0.013	104.7	104.7	4	651.327	6.37	>sp|O88737|BSN_MOUSE Protein bassoon OS=Mus musculus GN=Bsn PE=1 SV=4	controllerType=0 controllerNumber=1 scan=8177		bd20210216_rb_psd_glcnac_ethcd_fxn_02.8177.8177.4	ethcd	0.0013	0.002	0.0018	0.002	0.0014	0.0021	FALSE	Cytoplasm {ECO:0000250|UniProtKB:O88778}. Cell junction, synapse, presynaptic active zone {ECO:0000269|PubMed:12628168, ECO:0000269|PubMed:12628169}. Cytoplasm, cytoskeleton {ECO:0000250|UniProtKB:O88778}. Cytoplasmic vesicle, secretory vesicle, synaptic vesicle membrane {ECO:0000269|PubMed:12628169}; Peripheral membrane protein {ECO:0000250|UniProtKB:O88778}. Note=In retina, is localized in the …
71 | 535082	2	1525	R.SPGPPSPMVAQGT[+203.07937]QTPHRPSTPR.L	T13(HexNAc / 203.0794)	1	2.9e-09	6.5e-08	536	102.2	4	647.327	4.82	>sp|O88737|BSN_MOUSE Protein bassoon OS=Mus musculus GN=Bsn PE=1 SV=4	controllerType=0 controllerNumber=1 scan=8539		bd20210216_rb_psd_glcnac_ethcd_fxn_02.8539.8539.4	ethcd	0	0	0	0	3.3e-10	7.3e-09	FALSE	Cytoplasm {ECO:0000250|UniProtKB:O88778}. Cell junction, synapse, presynaptic active zone {ECO:0000269|PubMed:12628168, ECO:0000269|PubMed:12628169}. Cytoplasm, cytoskeleton {ECO:0000250|UniProtKB:O88778}. Cytoplasmic vesicle, secretory vesicle, synaptic vesicle membrane {ECO:0000269|PubMed:12628169}; Peripheral membrane protein {ECO:0000250|UniProtKB:O88778}. Note=In retina, is localized in the …
74 | 709416	2	1548	R.LVWQQS[+203.07937]SQEAPIM[+15.99492]VIT[+203.07937]LASDASSQTR.M	S6(HexNAc / 203.0794); M13(Oxidation / 15.9949); T16(HexNAc / 203.0794)	2	4.8e-05	0.0011	196.3	1.8	3	1090.21	5.52	>sp|O88737|BSN_MOUSE Protein bassoon OS=Mus musculus GN=Bsn PE=1 SV=4	controllerType=0 controllerNumber=1 scan=21876		bd20210216_rb_psd_glcnac_ethcd_fxn_02.21876.21876.3	ethcd	0.00087	0.0014	0.0011	0.0016	0.00087	0.0014	FALSE	Cytoplasm {ECO:0000250|UniProtKB:O88778}. Cell junction, synapse, presynaptic active zone {ECO:0000269|PubMed:12628168, ECO:0000269|PubMed:12628169}. Cytoplasm, cytoskeleton {ECO:0000250|UniProtKB:O88778}. Cytoplasmic vesicle, secretory vesicle, synaptic vesicle membrane {ECO:0000269|PubMed:12628169}; Peripheral membrane protein {ECO:0000250|UniProtKB:O88778}. Note=In retina, is localized in the …
75 | 708733	2	1548	R.LVWQQS[+203.07937]SQEAPIM[+15.99492]VIT[+203.07937]LASDASSQTR.M	S6(HexNAc / 203.0794); M13(Oxidation / 15.9949); T16(HexNAc / 203.0794)	2	0.0001	0.0023	129.6	1.8	3	1090.21	5.19	>sp|O88737|BSN_MOUSE Protein bassoon OS=Mus musculus GN=Bsn PE=1 SV=4	controllerType=0 controllerNumber=1 scan=21794		bd20210216_rb_psd_glcnac_ethcd_fxn_02.21794.21794.3	ethcd	0.00078	0.0017	0.0011	0.0016	0.00087	0.0019	FALSE	Cytoplasm {ECO:0000250|UniProtKB:O88778}. Cell junction, synapse, presynaptic active zone {ECO:0000269|PubMed:12628168, ECO:0000269|PubMed:12628169}. Cytoplasm, cytoskeleton {ECO:0000250|UniProtKB:O88778}. Cytoplasmic vesicle, secretory vesicle, synaptic vesicle membrane {ECO:0000269|PubMed:12628169}; Peripheral membrane protein {ECO:0000250|UniProtKB:O88778}. Note=In retina, is localized in the …
76 | 717386	2	1548	R.LVWQQSS[+203.07937]QEAPIMVIT[+203.07937]LASDASSQTR.M	S7(HexNAc / 203.0794); T16(HexNAc / 203.0794)	2	9.6e-05	0.0022	198.5	13.5	3	1084.87	4.51	>sp|O88737|BSN_MOUSE Protein bassoon OS=Mus musculus GN=Bsn PE=1 SV=4	controllerType=0 controllerNumber=1 scan=24259		bd20210216_rb_psd_glcnac_ethcd_fxn_02.24259.24259.3	ethcd	0.00079	0.0017	0.001	0.0019	0.00087	0.0019	FALSE	Cytoplasm {ECO:0000250|UniProtKB:O88778}. Cell junction, synapse, presynaptic active zone {ECO:0000269|PubMed:12628168, ECO:0000269|PubMed:12628169}. Cytoplasm, cytoskeleton {ECO:0000250|UniProtKB:O88778}. Cytoplasmic vesicle, secretory vesicle, synaptic vesicle membrane {ECO:0000269|PubMed:12628169}; Peripheral membrane protein {ECO:0000250|UniProtKB:O88778}. Note=In retina, is localized in the …
77 | 636364	2	1548	R.LVWQQSSQEAPIM[+15.99492]VIT[+203.07937]LASDASSQTR.M	M13(Oxidation / 15.9949); T16(HexNAc / 203.0794)	1	2.6e-08	5.9e-07	446	24.8	3	1022.51	5.84	>sp|O88737|BSN_MOUSE Protein bassoon OS=Mus musculus GN=Bsn PE=1 SV=4	controllerType=0 controllerNumber=1 scan=22246		bd20210216_rb_psd_glcnac_ethcd_fxn_02.22246.22246.3	ethcd	0	0	0	0	3.5e-09	7.9e-08	FALSE	Cytoplasm {ECO:0000250|UniProtKB:O88778}. Cell junction, synapse, presynaptic active zone {ECO:0000269|PubMed:12628168, ECO:0000269|PubMed:12628169}. Cytoplasm, cytoskeleton {ECO:0000250|UniProtKB:O88778}. Cytoplasmic vesicle, secretory vesicle, synaptic vesicle membrane {ECO:0000269|PubMed:12628169}; Peripheral membrane protein {ECO:0000250|UniProtKB:O88778}. Note=In retina, is localized in the …
78 | 638493	2	1548	R.LVWQQSSQEAPIM[+15.99492]VIT[+203.07937]LASDASSQTR.M	M13(Oxidation / 15.9949); T16(HexNAc / 203.0794)	1	0.0002	0.0044	122.5	6.5	3	1022.51	4.28	>sp|O88737|BSN_MOUSE Protein bassoon OS=Mus musculus GN=Bsn PE=1 SV=4	controllerType=0 controllerNumber=1 scan=22844		bd20210216_rb_psd_glcnac_ethcd_fxn_02.22844.22844.3	ethcd	0.00072	0.0016	0	0	0.00087	0.0019	FALSE	Cytoplasm {ECO:0000250|UniProtKB:O88778}. Cell junction, synapse, presynaptic active zone {ECO:0000269|PubMed:12628168, ECO:0000269|PubMed:12628169}. Cytoplasm, cytoskeleton {ECO:0000250|UniProtKB:O88778}. Cytoplasmic vesicle, secretory vesicle, synaptic vesicle membrane {ECO:0000269|PubMed:12628169}; Peripheral membrane protein {ECO:0000250|UniProtKB:O88778}. Note=In retina, is localized in the …
79 | 643146	2	1548	R.LVWQQSSQEAPIM[+15.99492]VIT[+203.07937]LASDASSQTR.M	M13(Oxidation / 15.9949); T16(HexNAc / 203.0794)	1	0.00061	0.014	78.2	6.5	3	1022.51	4.76	>sp|O88737|BSN_MOUSE Protein bassoon OS=Mus musculus GN=Bsn PE=1 SV=4	controllerType=0 controllerNumber=1 scan=24261		bd20210216_rb_psd_glcnac_ethcd_fxn_02.24261.24261.3	ethcd	0.0012	0.0023	0	0	0.0014	0.0023	FALSE	Cytoplasm {ECO:0000250|UniProtKB:O88778}. Cell junction, synapse, presynaptic active zone {ECO:0000269|PubMed:12628168, ECO:0000269|PubMed:12628169}. Cytoplasm, cytoskeleton {ECO:0000250|UniProtKB:O88778}. Cytoplasmic vesicle, secretory vesicle, synaptic vesicle membrane {ECO:0000269|PubMed:12628169}; Peripheral membrane protein {ECO:0000250|UniProtKB:O88778}. Note=In retina, is localized in the …
80 | 639337	2	1548	R.LVWQQSSQEAPIM[+15.99492]VITLASDAS[+203.07937]SQTR.M	M13(Oxidation / 15.9949); S22(HexNAc / 203.0794)	1	0.0013	0.023	51.9	2.2	3	1022.51	5.54	>sp|O88737|BSN_MOUSE Protein bassoon OS=Mus musculus GN=Bsn PE=1 SV=4	controllerType=0 controllerNumber=1 scan=23098		bd20210216_rb_psd_glcnac_ethcd_fxn_02.23098.23098.3	ethcd	0.0012	0.0025	0.0015	0.0029	0.0014	0.0026	FALSE	Cytoplasm {ECO:0000250|UniProtKB:O88778}. Cell junction, synapse, presynaptic active zone {ECO:0000269|PubMed:12628168, ECO:0000269|PubMed:12628169}. Cytoplasm, cytoskeleton {ECO:0000250|UniProtKB:O88778}. Cytoplasmic vesicle, secretory vesicle, synaptic vesicle membrane {ECO:0000269|PubMed:12628169}; Peripheral membrane protein {ECO:0000250|UniProtKB:O88778}. Note=In retina, is localized in the …
81 | 640987	2	1548	R.LVWQQSSQEAPIM[+15.99492]VIT[+203.07937]LASDASSQTR.M	M13(Oxidation / 15.9949); T16(HexNAc / 203.0794)	1	0.0077	0.092	37.6	6.5	3	1022.51	6.55	>sp|O88737|BSN_MOUSE Protein bassoon OS=Mus musculus GN=Bsn PE=1 SV=4	controllerType=0 controllerNumber=1 scan=23699		bd20210216_rb_psd_glcnac_ethcd_fxn_02.23699.23699.3	ethcd	0.0027	0.0055	0	0	0.0027	0.0055	FALSE	Cytoplasm {ECO:0000250|UniProtKB:O88778}. Cell junction, synapse, presynaptic active zone {ECO:0000269|PubMed:12628168, ECO:0000269|PubMed:12628169}. Cytoplasm, cytoskeleton {ECO:0000250|UniProtKB:O88778}. Cytoplasmic vesicle, secretory vesicle, synaptic vesicle membrane {ECO:0000269|PubMed:12628169}; Peripheral membrane protein {ECO:0000250|UniProtKB:O88778}. Note=In retina, is localized in the …
82 | 641956	2	1548	R.LVWQQSSQEAPIM[+15.99492]VIT[+203.07937]LASDASSQTR.M	M13(Oxidation / 15.9949); T16(HexNAc / 203.0794)	1	0.0032	0.045	39.7	10.1	3	1022.51	5.3	>sp|O88737|BSN_MOUSE Protein bassoon OS=Mus musculus GN=Bsn PE=1 SV=4	controllerType=0 controllerNumber=1 scan=23974		bd20210216_rb_psd_glcnac_ethcd_fxn_02.23974.23974.3	ethcd	0.0018	0.0043	0	0	0.0018	0.0043	FALSE	Cytoplasm {ECO:0000250|UniProtKB:O88778}. Cell junction, synapse, presynaptic active zone {ECO:0000269|PubMed:12628168, ECO:0000269|PubMed:12628169}. Cytoplasm, cytoskeleton {ECO:0000250|UniProtKB:O88778}. Cytoplasmic vesicle, secretory vesicle, synaptic vesicle membrane {ECO:0000269|PubMed:12628169}; Peripheral membrane protein {ECO:0000250|UniProtKB:O88778}. Note=In retina, is localized in the …
83 | 645226	2	1548	R.LVWQQSSQEAPIMVIT[+203.07937]LASDASSQTR.M	T16(HexNAc / 203.0794)	1	2.8e-07	6.3e-06	357.5	15.9	3	1017.18	4.52	>sp|O88737|BSN_MOUSE Protein bassoon OS=Mus musculus GN=Bsn PE=1 SV=4	controllerType=0 controllerNumber=1 scan=24796		bd20210216_rb_psd_glcnac_ethcd_fxn_02.24796.24796.3	ethcd	0	0	0	0	4.1e-08	9.2e-07	FALSE	Cytoplasm {ECO:0000250|UniProtKB:O88778}. Cell junction, synapse, presynaptic active zone {ECO:0000269|PubMed:12628168, ECO:0000269|PubMed:12628169}. Cytoplasm, cytoskeleton {ECO:0000250|UniProtKB:O88778}. Cytoplasmic vesicle, secretory vesicle, synaptic vesicle membrane {ECO:0000269|PubMed:12628169}; Peripheral membrane protein {ECO:0000250|UniProtKB:O88778}. Note=In retina, is localized in the …
84 | 643227	2	1548	R.LVWQQSS[+203.07937]QEAPIMVITLASDASSQTR.M	S7(HexNAc / 203.0794)	1	6.2e-05	0.0014	237.3	18	3	1017.19	9.62	>sp|O88737|BSN_MOUSE Protein bassoon OS=Mus musculus GN=Bsn PE=1 SV=4	controllerType=0 controllerNumber=1 scan=24264		bd20210216_rb_psd_glcnac_ethcd_fxn_02.24264.24264.3	ethcd	0.00083	0.0018	0.0011	0.002	0.00087	0.0019	FALSE	Cytoplasm {ECO:0000250|UniProtKB:O88778}. Cell junction, synapse, presynaptic active zone {ECO:0000269|PubMed:12628168, ECO:0000269|PubMed:12628169}. Cytoplasm, cytoskeleton {ECO:0000250|UniProtKB:O88778}. Cytoplasmic vesicle, secretory vesicle, synaptic vesicle membrane {ECO:0000269|PubMed:12628169}; Peripheral membrane protein {ECO:0000250|UniProtKB:O88778}. Note=In retina, is localized in the …
85 | 643106	2	1548	R.LVWQQSS[+203.07937]QEAPIMVITLASDASSQTR.M	S7(HexNAc / 203.0794)	1	0.009	0.11	81.4	20.9	3	1017.18	2	>sp|O88737|BSN_MOUSE Protein bassoon OS=Mus musculus GN=Bsn PE=1 SV=4	controllerType=0 controllerNumber=1 scan=24253		bd20210216_rb_psd_glcnac_ethcd_fxn_02.24253.24253.3	ethcd	0.0031	0.0068	0.0011	0.002	0.0031	0.0068	FALSE	Cytoplasm {ECO:0000250|UniProtKB:O88778}. Cell junction, synapse, presynaptic active zone {ECO:0000269|PubMed:12628168, ECO:0000269|PubMed:12628169}. Cytoplasm, cytoskeleton {ECO:0000250|UniProtKB:O88778}. Cytoplasmic vesicle, secretory vesicle, synaptic vesicle membrane {ECO:0000269|PubMed:12628169}; Peripheral membrane protein {ECO:0000250|UniProtKB:O88778}. Note=In retina, is localized in the …
87 | 896289	2	1710	R.QSTAVQPLVINLNAQEQTHTFLATAT[+203.07937]T[+203.07937]VSIT[+203.07937]MASSVLM[+15.99492]AQQK.Q	T26(HexNAc / 203.0794); T27(HexNAc / 203.0794); T31(HexNAc / 203.0794); M38(Oxidation / 15.9949)	3	8e-08	1.8e-06	509	14.8	4	1275.15	6.34	>sp|O88737|BSN_MOUSE Protein bassoon OS=Mus musculus GN=Bsn PE=1 SV=4	controllerType=0 controllerNumber=1 scan=26789		bd20210216_rb_psd_glcnac_ethcd_fxn_02.26789.26789.4	ethcd	0	0	0	0	1.3e-08	2.9e-07	FALSE	Cytoplasm {ECO:0000250|UniProtKB:O88778}. Cell junction, synapse, presynaptic active zone {ECO:0000269|PubMed:12628168, ECO:0000269|PubMed:12628169}. Cytoplasm, cytoskeleton {ECO:0000250|UniProtKB:O88778}. Cytoplasmic vesicle, secretory vesicle, synaptic vesicle membrane {ECO:0000269|PubMed:12628169}; Peripheral membrane protein {ECO:0000250|UniProtKB:O88778}. Note=In retina, is localized in the …
88 | 895489	2	1710	R.QSTAVQPLVINLNAQEQTHTFLATAT[+203.07937]T[+203.07937]VSIT[+203.07937]MASSVLM[+15.99492]AQQK.Q	T26(HexNAc / 203.0794); T27(HexNAc / 203.0794); T31(HexNAc / 203.0794); M38(Oxidation / 15.9949)	3	4.6e-05	0.0011	219.4	0	4	1275.15	6.43	>sp|O88737|BSN_MOUSE Protein bassoon OS=Mus musculus GN=Bsn PE=1 SV=4	controllerType=0 controllerNumber=1 scan=26522		bd20210216_rb_psd_glcnac_ethcd_fxn_02.26522.26522.4	ethcd	0.00087	0.0014	0	0	0.00087	0.0014	FALSE	Cytoplasm {ECO:0000250|UniProtKB:O88778}. Cell junction, synapse, presynaptic active zone {ECO:0000269|PubMed:12628168, ECO:0000269|PubMed:12628169}. Cytoplasm, cytoskeleton {ECO:0000250|UniProtKB:O88778}. Cytoplasmic vesicle, secretory vesicle, synaptic vesicle membrane {ECO:0000269|PubMed:12628169}; Peripheral membrane protein {ECO:0000250|UniProtKB:O88778}. Note=In retina, is localized in the …
89 | 897849	2	1710	R.QSTAVQPLVINLNAQEQTHTFLATAT[+203.07937]T[+203.07937]VSIT[+203.07937]MASSVLMAQQK.Q	T26(HexNAc / 203.0794); T27(HexNAc / 203.0794); T31(HexNAc / 203.0794)	3	2.4e-05	0.00054	205.9	2.2	4	1271.15	5.55	>sp|O88737|BSN_MOUSE Protein bassoon OS=Mus musculus GN=Bsn PE=1 SV=4	controllerType=0 controllerNumber=1 scan=27825		bd20210216_rb_psd_glcnac_ethcd_fxn_02.27825.27825.4	ethcd	0.00047	0.001	0.00059	0.0011	0.0005	0.0011	FALSE	Cytoplasm {ECO:0000250|UniProtKB:O88778}. Cell junction, synapse, presynaptic active zone {ECO:0000269|PubMed:12628168, ECO:0000269|PubMed:12628169}. Cytoplasm, cytoskeleton {ECO:0000250|UniProtKB:O88778}. Cytoplasmic vesicle, secretory vesicle, synaptic vesicle membrane {ECO:0000269|PubMed:12628169}; Peripheral membrane protein {ECO:0000250|UniProtKB:O88778}. Note=In retina, is localized in the …
90 | 333469	2	1781	K.QVEQAVQT[+203.07937]APYR.G	T8(HexNAc / 203.0794)	1	2.4e-06	5.5e-05	312.5	312.5	2	796.903	5.03	>sp|O88737|BSN_MOUSE Protein bassoon OS=Mus musculus GN=Bsn PE=1 SV=4	controllerType=0 controllerNumber=1 scan=7983		bd20210216_rb_psd_glcnac_ethcd_fxn_02.7983.7983.2	ethcd	0	0	0	0	4.2e-07	9.6e-06	FALSE	Cytoplasm {ECO:0000250|UniProtKB:O88778}. Cell junction, synapse, presynaptic active zone {ECO:0000269|PubMed:12628168, ECO:0000269|PubMed:12628169}. Cytoplasm, cytoskeleton {ECO:0000250|UniProtKB:O88778}. Cytoplasmic vesicle, secretory vesicle, synaptic vesicle membrane {ECO:0000269|PubMed:12628169}; Peripheral membrane protein {ECO:0000250|UniProtKB:O88778}. Note=In retina, is localized in the …
92 | 692222	2	1819	R.RDILIT[+203.07937]QMGTAQGVGLKPGPVPEPGAEPHR.A	T6(HexNAc / 203.0794)	1	3.1e-06	7e-05	260.4	260.4	4	831.945	6.51	>sp|O88737|BSN_MOUSE Protein bassoon OS=Mus musculus GN=Bsn PE=1 SV=4	controllerType=0 controllerNumber=1 scan=16334		bd20210216_rb_psd_glcnac_ethcd_fxn_02.16334.16334.4	ethcd	0	0	0	0	5.2e-07	1.2e-05	FALSE	Cytoplasm {ECO:0000250|UniProtKB:O88778}. Cell junction, synapse, presynaptic active zone {ECO:0000269|PubMed:12628168, ECO:0000269|PubMed:12628169}. Cytoplasm, cytoskeleton {ECO:0000250|UniProtKB:O88778}. Cytoplasmic vesicle, secretory vesicle, synaptic vesicle membrane {ECO:0000269|PubMed:12628169}; Peripheral membrane protein {ECO:0000250|UniProtKB:O88778}. Note=In retina, is localized in the …
93 | 486020	2	1819	R.RDILIT[+203.07937]QMGT[+203.07937]AQGVGLK.P	T6(HexNAc / 203.0794); T10(HexNAc / 203.0794)	2	1.6e-05	0.00036	137.4	137.4	3	736.395	4.69	>sp|O88737|BSN_MOUSE Protein bassoon OS=Mus musculus GN=Bsn PE=1 SV=4	controllerType=0 controllerNumber=1 scan=15230		bd20210216_rb_psd_glcnac_ethcd_fxn_02.15230.15230.3	ethcd	0	0.0011	0	0.0012	2e-06	0.0011	FALSE	Cytoplasm {ECO:0000250|UniProtKB:O88778}. Cell junction, synapse, presynaptic active zone {ECO:0000269|PubMed:12628168, ECO:0000269|PubMed:12628169}. Cytoplasm, cytoskeleton {ECO:0000250|UniProtKB:O88778}. Cytoplasmic vesicle, secretory vesicle, synaptic vesicle membrane {ECO:0000269|PubMed:12628169}; Peripheral membrane protein {ECO:0000250|UniProtKB:O88778}. Note=In retina, is localized in the …
94 | 699707	2	1820	R.DILIT[+203.07937]QMGTAQGVGLKPGPVPEPGAEPHR.A	T5(HexNAc / 203.0794)	1	1.3e-12	3e-11	717.6	33.8	4	792.918	5.22	>sp|O88737|BSN_MOUSE Protein bassoon OS=Mus musculus GN=Bsn PE=1 SV=4	controllerType=0 controllerNumber=1 scan=18901		bd20210216_rb_psd_glcnac_ethcd_fxn_02.18901.18901.4	ethcd	0	0	0	0	1.2e-13	2.6e-12	FALSE	Cytoplasm {ECO:0000250|UniProtKB:O88778}. Cell junction, synapse, presynaptic active zone {ECO:0000269|PubMed:12628168, ECO:0000269|PubMed:12628169}. Cytoplasm, cytoskeleton {ECO:0000250|UniProtKB:O88778}. Cytoplasmic vesicle, secretory vesicle, synaptic vesicle membrane {ECO:0000269|PubMed:12628169}; Peripheral membrane protein {ECO:0000250|UniProtKB:O88778}. Note=In retina, is localized in the …
95 | 289743	2	1951	R.DPEPPEPLT[+203.07937]FR.T	T9(HexNAc / 203.0794)	1	0.0016	0.026	108.2	108.2	2	750.868	4.84	>sp|O88737|BSN_MOUSE Protein bassoon OS=Mus musculus GN=Bsn PE=1 SV=4	controllerType=0 controllerNumber=1 scan=15612		bd20210216_rb_psd_glcnac_ethcd_fxn_02.15612.15612.2	ethcd	0.0014	0.0025	0.0019	0.0028	0.0014	0.0026	FALSE	Cytoplasm {ECO:0000250|UniProtKB:O88778}. Cell junction, synapse, presynaptic active zone {ECO:0000269|PubMed:12628168, ECO:0000269|PubMed:12628169}. Cytoplasm, cytoskeleton {ECO:0000250|UniProtKB:O88778}. Cytoplasmic vesicle, secretory vesicle, synaptic vesicle membrane {ECO:0000269|PubMed:12628169}; Peripheral membrane protein {ECO:0000250|UniProtKB:O88778}. Note=In retina, is localized in the …
97 | 213777	2	2016	R.DSAVDLSS[+203.07937]LK.H	S8(HexNAc / 203.0794)	1	1.7e-05	0.00038	153.4	36.2	2	619.314	4.61	>sp|O88737|BSN_MOUSE Protein bassoon OS=Mus musculus GN=Bsn PE=1 SV=4	controllerType=0 controllerNumber=1 scan=12138		bd20210216_rb_psd_glcnac_ethcd_fxn_02.12138.12138.2	ethcd	0.0005	0.0011	0.00062	0.0012	0.0005	0.0011	FALSE	Cytoplasm {ECO:0000250|UniProtKB:O88778}. Cell junction, synapse, presynaptic active zone {ECO:0000269|PubMed:12628168, ECO:0000269|PubMed:12628169}. Cytoplasm, cytoskeleton {ECO:0000250|UniProtKB:O88778}. Cytoplasmic vesicle, secretory vesicle, synaptic vesicle membrane {ECO:0000269|PubMed:12628169}; Peripheral membrane protein {ECO:0000250|UniProtKB:O88778}. Note=In retina, is localized in the …
98 | 276749	2	2026	K.HS[+203.07937]YSLGFADGR.Y	S2(HexNAc / 203.0794)	1	4.6e-07	1e-05	355	15.9	3	471.556	6.3	>sp|O88737|BSN_MOUSE Protein bassoon OS=Mus musculus GN=Bsn PE=1 SV=4	controllerType=0 controllerNumber=1 scan=10814		bd20210216_rb_psd_glcnac_ethcd_fxn_02.10814.10814.3	ethcd	0	0	0	0	6.9e-08	1.6e-06	FALSE	Cytoplasm {ECO:0000250|UniProtKB:O88778}. Cell junction, synapse, presynaptic active zone {ECO:0000269|PubMed:12628168, ECO:0000269|PubMed:12628169}. Cytoplasm, cytoskeleton {ECO:0000250|UniProtKB:O88778}. Cytoplasmic vesicle, secretory vesicle, synaptic vesicle membrane {ECO:0000269|PubMed:12628169}; Peripheral membrane protein {ECO:0000250|UniProtKB:O88778}. Note=In retina, is localized in the …
99 | 275592	2	2026	K.HSYS[+203.07937]LGFADGR.Y	S4(HexNAc / 203.0794)	1	5.3e-06	0.00012	252.9	17.6	3	471.555	5.59	>sp|O88737|BSN_MOUSE Protein bassoon OS=Mus musculus GN=Bsn PE=1 SV=4	controllerType=0 controllerNumber=1 scan=10318		bd20210216_rb_psd_glcnac_ethcd_fxn_02.10318.10318.3	ethcd	0	0.00064	0	0.00071	8.8e-07	0.00064	FALSE	Cytoplasm {ECO:0000250|UniProtKB:O88778}. Cell junction, synapse, presynaptic active zone {ECO:0000269|PubMed:12628168, ECO:0000269|PubMed:12628169}. Cytoplasm, cytoskeleton {ECO:0000250|UniProtKB:O88778}. Cytoplasmic vesicle, secretory vesicle, synaptic vesicle membrane {ECO:0000269|PubMed:12628169}; Peripheral membrane protein {ECO:0000250|UniProtKB:O88778}. Note=In retina, is localized in the …
100 | 275552	2	2026	K.HS[+203.07937]YSLGFADGR.Y	S2(HexNAc / 203.0794)	1	4.3e-06	9.8e-05	253.8	8.5	3	471.556	6.04	>sp|O88737|BSN_MOUSE Protein bassoon OS=Mus musculus GN=Bsn PE=1 SV=4	controllerType=0 controllerNumber=1 scan=10306		bd20210216_rb_psd_glcnac_ethcd_fxn_02.10306.10306.5	ethcd	0	0	0	0	7.4e-07	1.7e-05	FALSE	Cytoplasm {ECO:0000250|UniProtKB:O88778}. Cell junction, synapse, presynaptic active zone {ECO:0000269|PubMed:12628168, ECO:0000269|PubMed:12628169}. Cytoplasm, cytoskeleton {ECO:0000250|UniProtKB:O88778}. Cytoplasmic vesicle, secretory vesicle, synaptic vesicle membrane {ECO:0000269|PubMed:12628169}; Peripheral membrane protein {ECO:0000250|UniProtKB:O88778}. Note=In retina, is localized in the …
103 | 557404	2	2082	R.GDAVGFQEASLAQYSAT[+203.07937]T[+203.07937]AR.E	T17(HexNAc / 203.0794); T18(HexNAc / 203.0794)	2	1.4e-05	0.00031	212.9	24	3	817.055	5.41	>sp|O88737|BSN_MOUSE Protein bassoon OS=Mus musculus GN=Bsn PE=1 SV=4	controllerType=0 controllerNumber=1 scan=16606		bd20210216_rb_psd_glcnac_ethcd_fxn_02.16606.16606.3	ethcd	0	0.00055	0	0.00062	1.7e-06	0.00064	FALSE	Cytoplasm {ECO:0000250|UniProtKB:O88778}. Cell junction, synapse, presynaptic active zone {ECO:0000269|PubMed:12628168, ECO:0000269|PubMed:12628169}. Cytoplasm, cytoskeleton {ECO:0000250|UniProtKB:O88778}. Cytoplasmic vesicle, secretory vesicle, synaptic vesicle membrane {ECO:0000269|PubMed:12628169}; Peripheral membrane protein {ECO:0000250|UniProtKB:O88778}. Note=In retina, is localized in the …
104 | 489873	2	2082	R.GDAVGFQEASLAQYSAT[+203.07937]TAR.E	T17(HexNAc / 203.0794)	1	2.5e-09	5.7e-08	501.4	0.1	3	749.361	4.86	>sp|O88737|BSN_MOUSE Protein bassoon OS=Mus musculus GN=Bsn PE=1 SV=4	controllerType=0 controllerNumber=1 scan=17206		bd20210216_rb_psd_glcnac_ethcd_fxn_02.17206.17206.3	ethcd	0	0	0	0	2.3e-10	4.9e-09	FALSE	Cytoplasm {ECO:0000250|UniProtKB:O88778}. Cell junction, synapse, presynaptic active zone {ECO:0000269|PubMed:12628168, ECO:0000269|PubMed:12628169}. Cytoplasm, cytoskeleton {ECO:0000250|UniProtKB:O88778}. Cytoplasmic vesicle, secretory vesicle, synaptic vesicle membrane {ECO:0000269|PubMed:12628169}; Peripheral membrane protein {ECO:0000250|UniProtKB:O88778}. Note=In retina, is localized in the …
105 | 488792	2	2082	R.GDAVGFQEASLAQYS[+203.07937]ATTAR.E	S15(HexNAc / 203.0794)	1	1e-08	2.4e-07	386.7	7.7	2	1123.54	5.49	>sp|O88737|BSN_MOUSE Protein bassoon OS=Mus musculus GN=Bsn PE=1 SV=4	controllerType=0 controllerNumber=1 scan=16638		bd20210216_rb_psd_glcnac_ethcd_fxn_02.16638.16638.2	ethcd	0	0	0	0	1.6e-09	3.9e-08	FALSE	Cytoplasm {ECO:0000250|UniProtKB:O88778}. Cell junction, synapse, presynaptic active zone {ECO:0000269|PubMed:12628168, ECO:0000269|PubMed:12628169}. Cytoplasm, cytoskeleton {ECO:0000250|UniProtKB:O88778}. Cytoplasmic vesicle, secretory vesicle, synaptic vesicle membrane {ECO:0000269|PubMed:12628169}; Peripheral membrane protein {ECO:0000250|UniProtKB:O88778}. Note=In retina, is localized in the …
106 | 491274	2	2082	R.GDAVGFQEASLAQYSAT[+203.07937]TAR.E	T17(HexNAc / 203.0794)	1	1.9e-06	4.4e-05	226.6	19.4	3	749.361	5.34	>sp|O88737|BSN_MOUSE Protein bassoon OS=Mus musculus GN=Bsn PE=1 SV=4	controllerType=0 controllerNumber=1 scan=17716		bd20210216_rb_psd_glcnac_ethcd_fxn_02.17716.17716.3	ethcd	0	0	0	0	3.2e-07	7.3e-06	FALSE	Cytoplasm {ECO:0000250|UniProtKB:O88778}. Cell junction, synapse, presynaptic active zone {ECO:0000269|PubMed:12628168, ECO:0000269|PubMed:12628169}. Cytoplasm, cytoskeleton {ECO:0000250|UniProtKB:O88778}. Cytoplasmic vesicle, secretory vesicle, synaptic vesicle membrane {ECO:0000269|PubMed:12628169}; Peripheral membrane protein {ECO:0000250|UniProtKB:O88778}. Note=In retina, is localized in the …
107 | 490673	2	2082	R.GDAVGFQEASLAQYS[+203.07937]ATTAR.E	S15(HexNAc / 203.0794)	1	9.5e-06	0.00022	172.9	1.8	2	1123.54	5.49	>sp|O88737|BSN_MOUSE Protein bassoon OS=Mus musculus GN=Bsn PE=1 SV=4	controllerType=0 controllerNumber=1 scan=17473		bd20210216_rb_psd_glcnac_ethcd_fxn_02.17473.17473.2	ethcd	0	0.00058	0	0	1.4e-06	0.00064	FALSE	Cytoplasm {ECO:0000250|UniProtKB:O88778}. Cell junction, synapse, presynaptic active zone {ECO:0000269|PubMed:12628168, ECO:0000269|PubMed:12628169}. Cytoplasm, cytoskeleton {ECO:0000250|UniProtKB:O88778}. Cytoplasmic vesicle, secretory vesicle, synaptic vesicle membrane {ECO:0000269|PubMed:12628169}; Peripheral membrane protein {ECO:0000250|UniProtKB:O88778}. Note=In retina, is localized in the …
108 | 491688	2	2082	R.GDAVGFQEASLAQYSAT[+203.07937]TAR.E	T17(HexNAc / 203.0794)	1	0.0011	0.021	157.6	4.5	3	749.362	7.06	>sp|O88737|BSN_MOUSE Protein bassoon OS=Mus musculus GN=Bsn PE=1 SV=4	controllerType=0 controllerNumber=1 scan=17982		bd20210216_rb_psd_glcnac_ethcd_fxn_02.17982.17982.3	ethcd	0.0012	0.0026	0	0	0.0014	0.0026	FALSE	Cytoplasm {ECO:0000250|UniProtKB:O88778}. Cell junction, synapse, presynaptic active zone {ECO:0000269|PubMed:12628168, ECO:0000269|PubMed:12628169}. Cytoplasm, cytoskeleton {ECO:0000250|UniProtKB:O88778}. Cytoplasmic vesicle, secretory vesicle, synaptic vesicle membrane {ECO:0000269|PubMed:12628169}; Peripheral membrane protein {ECO:0000250|UniProtKB:O88778}. Note=In retina, is localized in the …
109 | 489712	2	2082	R.GDAVGFQEAS[+203.07937]LAQYSATTAR.E	S10(HexNAc / 203.0794)	1	0.00011	0.0026	122.2	14.4	2	1123.54	6.79	>sp|O88737|BSN_MOUSE Protein bassoon OS=Mus musculus GN=Bsn PE=1 SV=4	controllerType=0 controllerNumber=1 scan=17154		bd20210216_rb_psd_glcnac_ethcd_fxn_02.17154.17154.2	ethcd	0.00077	0.0017	0.00098	0.0019	0.00087	0.0019	FALSE	Cytoplasm {ECO:0000250|UniProtKB:O88778}. Cell junction, synapse, presynaptic active zone {ECO:0000269|PubMed:12628168, ECO:0000269|PubMed:12628169}. Cytoplasm, cytoskeleton {ECO:0000250|UniProtKB:O88778}. Cytoplasmic vesicle, secretory vesicle, synaptic vesicle membrane {ECO:0000269|PubMed:12628169}; Peripheral membrane protein {ECO:0000250|UniProtKB:O88778}. Note=In retina, is localized in the …
110 | 492373	2	2082	R.GDAVGFQEASLAQYSAT[+203.07937]TAR.E	T17(HexNAc / 203.0794)	1	0.0025	0.038	95.4	4.5	3	749.363	7.79	>sp|O88737|BSN_MOUSE Protein bassoon OS=Mus musculus GN=Bsn PE=1 SV=4	controllerType=0 controllerNumber=1 scan=18268		bd20210216_rb_psd_glcnac_ethcd_fxn_02.18268.18268.3	ethcd	0.0016	0.0035	0	0	0.0016	0.0035	FALSE	Cytoplasm {ECO:0000250|UniProtKB:O88778}. Cell junction, synapse, presynaptic active zone {ECO:0000269|PubMed:12628168, ECO:0000269|PubMed:12628169}. Cytoplasm, cytoskeleton {ECO:0000250|UniProtKB:O88778}. Cytoplasmic vesicle, secretory vesicle, synaptic vesicle membrane {ECO:0000269|PubMed:12628169}; Peripheral membrane protein {ECO:0000250|UniProtKB:O88778}. Note=In retina, is localized in the …
113 | 766467	2	2151	R.SGLLGNPT[+203.07937]YPEGQPSPGNLAQYGPAAS[+203.07937]QATAVR.Q	T8(HexNAc / 203.0794); S27(HexNAc / 203.0794)	2	0.00031	0.0069	214.9	17.5	3	1225.94	6.96	>sp|O88737|BSN_MOUSE Protein bassoon OS=Mus musculus GN=Bsn PE=1 SV=4	controllerType=0 controllerNumber=1 scan=19880		bd20210216_rb_psd_glcnac_ethcd_fxn_02.19880.19880.3	ethcd	0.0014	0.0018	0.0018	0.0021	0.0014	0.0019	FALSE	Cytoplasm {ECO:0000250|UniProtKB:O88778}. Cell junction, synapse, presynaptic active zone {ECO:0000269|PubMed:12628168, ECO:0000269|PubMed:12628169}. Cytoplasm, cytoskeleton {ECO:0000250|UniProtKB:O88778}. Cytoplasmic vesicle, secretory vesicle, synaptic vesicle membrane {ECO:0000269|PubMed:12628169}; Peripheral membrane protein {ECO:0000250|UniProtKB:O88778}. Note=In retina, is localized in the …
114 | 702789	2	2151	R.SGLLGNPT[+203.07937]YPEGQPSPGNLAQYGPAASQATAVR.Q	T8(HexNAc / 203.0794)	1	6.3e-10	1.4e-08	568.1	5.5	3	1158.24	5.06	>sp|O88737|BSN_MOUSE Protein bassoon OS=Mus musculus GN=Bsn PE=1 SV=4	controllerType=0 controllerNumber=1 scan=19936		bd20210216_rb_psd_glcnac_ethcd_fxn_02.19936.19936.3	ethcd	0	0	0	0	7.6e-11	1.8e-09	FALSE	Cytoplasm {ECO:0000250|UniProtKB:O88778}. Cell junction, synapse, presynaptic active zone {ECO:0000269|PubMed:12628168, ECO:0000269|PubMed:12628169}. Cytoplasm, cytoskeleton {ECO:0000250|UniProtKB:O88778}. Cytoplasmic vesicle, secretory vesicle, synaptic vesicle membrane {ECO:0000269|PubMed:12628169}; Peripheral membrane protein {ECO:0000250|UniProtKB:O88778}. Note=In retina, is localized in the …
116 | 797436	2	2194	R.AADGMIYSTINTPIAATLPIT[+203.07937]T[+203.07937]QPASVLRPMVR.G	T21(HexNAc / 203.0794); T22(HexNAc / 203.0794)	2	2.4e-05	0.00054	187.2	8.9	4	969.764	4.9	>sp|O88737|BSN_MOUSE Protein bassoon OS=Mus musculus GN=Bsn PE=1 SV=4	controllerType=0 controllerNumber=1 scan=26450		bd20210216_rb_psd_glcnac_ethcd_fxn_02.26450.26450.4	ethcd	0.00047	0.001	0.00059	0.0011	0.0005	0.0011	FALSE	Cytoplasm {ECO:0000250|UniProtKB:O88778}. Cell junction, synapse, presynaptic active zone {ECO:0000269|PubMed:12628168, ECO:0000269|PubMed:12628169}. Cytoplasm, cytoskeleton {ECO:0000250|UniProtKB:O88778}. Cytoplasmic vesicle, secretory vesicle, synaptic vesicle membrane {ECO:0000269|PubMed:12628169}; Peripheral membrane protein {ECO:0000250|UniProtKB:O88778}. Note=In retina, is localized in the …
117 | 779167	2	2194	R.AADGM[+15.99492]IYSTINTPIAAT[+203.07937]LPIT[+203.07937]T[+203.07937]QPASVLR.P	M5(Oxidation / 15.9949); T17(HexNAc / 203.0794); T21(HexNAc / 203.0794); T22(HexNAc / 203.0794)	3	3.2e-05	0.00073	165.8	17.4	3	1204.62	5.96	>sp|O88737|BSN_MOUSE Protein bassoon OS=Mus musculus GN=Bsn PE=1 SV=4	controllerType=0 controllerNumber=1 scan=23577		bd20210216_rb_psd_glcnac_ethcd_fxn_02.23577.23577.3	ethcd	0.00046	0.00097	0.00058	0.0011	0.0005	0.0011	FALSE	Cytoplasm {ECO:0000250|UniProtKB:O88778}. Cell junction, synapse, presynaptic active zone {ECO:0000269|PubMed:12628168, ECO:0000269|PubMed:12628169}. Cytoplasm, cytoskeleton {ECO:0000250|UniProtKB:O88778}. Cytoplasmic vesicle, secretory vesicle, synaptic vesicle membrane {ECO:0000269|PubMed:12628169}; Peripheral membrane protein {ECO:0000250|UniProtKB:O88778}. Note=In retina, is localized in the …
118 | 781447	2	2194	R.AADGM[+15.99492]IYS[+203.07937]TINTPIAATLPIT[+203.07937]T[+203.07937]QPASVLR.P	M5(Oxidation / 15.9949); S8(HexNAc / 203.0794); T21(HexNAc / 203.0794); T22(HexNAc / 203.0794)	3	0.0067	0.082	21	2.8	3	1204.62	5.45	>sp|O88737|BSN_MOUSE Protein bassoon OS=Mus musculus GN=Bsn PE=1 SV=4	controllerType=0 controllerNumber=1 scan=24235		bd20210216_rb_psd_glcnac_ethcd_fxn_02.24235.24235.3	ethcd	0.0025	0.0044	0.0033	0.0051	0.0025	0.0045	FALSE	Cytoplasm {ECO:0000250|UniProtKB:O88778}. Cell junction, synapse, presynaptic active zone {ECO:0000269|PubMed:12628168, ECO:0000269|PubMed:12628169}. Cytoplasm, cytoskeleton {ECO:0000250|UniProtKB:O88778}. Cytoplasmic vesicle, secretory vesicle, synaptic vesicle membrane {ECO:0000269|PubMed:12628169}; Peripheral membrane protein {ECO:0000250|UniProtKB:O88778}. Note=In retina, is localized in the …
119 | 790378	2	2194	R.AADGMIYS[+203.07937]TINTPIAAT[+203.07937]LPITT[+203.07937]QPASVLR.P	S8(HexNAc / 203.0794); T17(HexNAc / 203.0794); T22(HexNAc / 203.0794)	3	4e-08	8.9e-07	411.9	7.4	3	1199.29	4.74	>sp|O88737|BSN_MOUSE Protein bassoon OS=Mus musculus GN=Bsn PE=1 SV=4	controllerType=0 controllerNumber=1 scan=25641		bd20210216_rb_psd_glcnac_ethcd_fxn_02.25641.25641.3	ethcd	0	0	0	0	5.6e-09	1.3e-07	FALSE	Cytoplasm {ECO:0000250|UniProtKB:O88778}. Cell junction, synapse, presynaptic active zone {ECO:0000269|PubMed:12628168, ECO:0000269|PubMed:12628169}. Cytoplasm, cytoskeleton {ECO:0000250|UniProtKB:O88778}. Cytoplasmic vesicle, secretory vesicle, synaptic vesicle membrane {ECO:0000269|PubMed:12628169}; Peripheral membrane protein {ECO:0000250|UniProtKB:O88778}. Note=In retina, is localized in the …
120 | 787138	2	2194	R.AADGMIYSTINTPIAAT[+203.07937]LPIT[+203.07937]T[+203.07937]QPASVLR.P	T17(HexNAc / 203.0794); T21(HexNAc / 203.0794); T22(HexNAc / 203.0794)	3	4.6e-07	1e-05	358.3	34.4	3	1199.29	4.64	>sp|O88737|BSN_MOUSE Protein bassoon OS=Mus musculus GN=Bsn PE=1 SV=4	controllerType=0 controllerNumber=1 scan=25194		bd20210216_rb_psd_glcnac_ethcd_fxn_02.25194.25194.3	ethcd	0	0	0	0	6.9e-08	1.6e-06	FALSE	Cytoplasm {ECO:0000250|UniProtKB:O88778}. Cell junction, synapse, presynaptic active zone {ECO:0000269|PubMed:12628168, ECO:0000269|PubMed:12628169}. Cytoplasm, cytoskeleton {ECO:0000250|UniProtKB:O88778}. Cytoplasmic vesicle, secretory vesicle, synaptic vesicle membrane {ECO:0000269|PubMed:12628169}; Peripheral membrane protein {ECO:0000250|UniProtKB:O88778}. Note=In retina, is localized in the …
121 | 793325	2	2194	R.AADGMIYS[+203.07937]T[+203.07937]INTPIAATLPITT[+203.07937]QPASVLR.P	S8(HexNAc / 203.0794); T9(HexNAc / 203.0794); T22(HexNAc / 203.0794)	3	2.4e-05	0.00054	169.6	5.4	3	1199.29	4.84	>sp|O88737|BSN_MOUSE Protein bassoon OS=Mus musculus GN=Bsn PE=1 SV=4	controllerType=0 controllerNumber=1 scan=26049		bd20210216_rb_psd_glcnac_ethcd_fxn_02.26049.26049.3	ethcd	0.00048	0.001	0.00059	0.0011	0.0005	0.0011	FALSE	Cytoplasm {ECO:0000250|UniProtKB:O88778}. Cell junction, synapse, presynaptic active zone {ECO:0000269|PubMed:12628168, ECO:0000269|PubMed:12628169}. Cytoplasm, cytoskeleton {ECO:0000250|UniProtKB:O88778}. Cytoplasmic vesicle, secretory vesicle, synaptic vesicle membrane {ECO:0000269|PubMed:12628169}; Peripheral membrane protein {ECO:0000250|UniProtKB:O88778}. Note=In retina, is localized in the …
122 | 714985	2	2194	R.AADGM[+15.99492]IYSTINTPIAATLPIT[+203.07937]T[+203.07937]QPASVLR.P	M5(Oxidation / 15.9949); T21(HexNAc / 203.0794); T22(HexNAc / 203.0794)	2	0.031	0.28	15.1	6.1	3	1136.92	2.64	>sp|O88737|BSN_MOUSE Protein bassoon OS=Mus musculus GN=Bsn PE=1 SV=4	controllerType=0 controllerNumber=1 scan=23565		bd20210216_rb_psd_glcnac_ethcd_fxn_02.23565.23565.3	ethcd	0.0046	0.016	0.0061	0.018	0.0046	0.016	FALSE	Cytoplasm {ECO:0000250|UniProtKB:O88778}. Cell junction, synapse, presynaptic active zone {ECO:0000269|PubMed:12628168, ECO:0000269|PubMed:12628169}. Cytoplasm, cytoskeleton {ECO:0000250|UniProtKB:O88778}. Cytoplasmic vesicle, secretory vesicle, synaptic vesicle membrane {ECO:0000269|PubMed:12628169}; Peripheral membrane protein {ECO:0000250|UniProtKB:O88778}. Note=In retina, is localized in the …
123 | 717505	2	2194	R.AADGM[+15.99492]IYS[+203.07937]TINT[+203.07937]PIAATLPITTQPASVLR.P	M5(Oxidation / 15.9949); S8(HexNAc / 203.0794); T12(HexNAc / 203.0794)	2	0.0067	0.082	12.7	10.5	3	1136.93	6.19	>sp|O88737|BSN_MOUSE Protein bassoon OS=Mus musculus GN=Bsn PE=1 SV=4	controllerType=0 controllerNumber=1 scan=24278		bd20210216_rb_psd_glcnac_ethcd_fxn_02.24278.24278.3	ethcd	0.0025	0.0044	0.0033	0.0051	0.0025	0.0045	FALSE	Cytoplasm {ECO:0000250|UniProtKB:O88778}. Cell junction, synapse, presynaptic active zone {ECO:0000269|PubMed:12628168, ECO:0000269|PubMed:12628169}. Cytoplasm, cytoskeleton {ECO:0000250|UniProtKB:O88778}. Cytoplasmic vesicle, secretory vesicle, synaptic vesicle membrane {ECO:0000269|PubMed:12628169}; Peripheral membrane protein {ECO:0000250|UniProtKB:O88778}. Note=In retina, is localized in the …
124 | 721390	2	2194	R.AADGMIYSTINTPIAAT[+203.07937]LPIT[+203.07937]TQPASVLR.P	T17(HexNAc / 203.0794); T21(HexNAc / 203.0794)	2	9e-08	2e-06	385.5	2.2	3	1131.6	5.98	>sp|O88737|BSN_MOUSE Protein bassoon OS=Mus musculus GN=Bsn PE=1 SV=4	controllerType=0 controllerNumber=1 scan=25196		bd20210216_rb_psd_glcnac_ethcd_fxn_02.25196.25196.3	ethcd	0	0	0	0	1.5e-08	3.5e-07	FALSE	Cytoplasm {ECO:0000250|UniProtKB:O88778}. Cell junction, synapse, presynaptic active zone {ECO:0000269|PubMed:12628168, ECO:0000269|PubMed:12628169}. Cytoplasm, cytoskeleton {ECO:0000250|UniProtKB:O88778}. Cytoplasmic vesicle, secretory vesicle, synaptic vesicle membrane {ECO:0000269|PubMed:12628169}; Peripheral membrane protein {ECO:0000250|UniProtKB:O88778}. Note=In retina, is localized in the …
125 | 722988	2	2194	R.AADGMIYS[+203.07937]TINT[+203.07937]PIAATLPITTQPASVLR.P	S8(HexNAc / 203.0794); T12(HexNAc / 203.0794)	2	2.4e-05	0.00054	246.9	8.3	3	1131.59	2.96	>sp|O88737|BSN_MOUSE Protein bassoon OS=Mus musculus GN=Bsn PE=1 SV=4	controllerType=0 controllerNumber=1 scan=25672		bd20210216_rb_psd_glcnac_ethcd_fxn_02.25672.25672.3	ethcd	0.00047	0.001	0.00059	0.0011	0.0005	0.0011	FALSE	Cytoplasm {ECO:0000250|UniProtKB:O88778}. Cell junction, synapse, presynaptic active zone {ECO:0000269|PubMed:12628168, ECO:0000269|PubMed:12628169}. Cytoplasm, cytoskeleton {ECO:0000250|UniProtKB:O88778}. Cytoplasmic vesicle, secretory vesicle, synaptic vesicle membrane {ECO:0000269|PubMed:12628169}; Peripheral membrane protein {ECO:0000250|UniProtKB:O88778}. Note=In retina, is localized in the …
126 | 723877	2	2194	R.AADGMIYS[+203.07937]T[+203.07937]INTPIAATLPITTQPASVLR.P	S8(HexNAc / 203.0794); T9(HexNAc / 203.0794)	2	0.013	0.14	10.6	1.8	3	1131.6	7.38	>sp|O88737|BSN_MOUSE Protein bassoon OS=Mus musculus GN=Bsn PE=1 SV=4	controllerType=0 controllerNumber=1 scan=26079		bd20210216_rb_psd_glcnac_ethcd_fxn_02.26079.26079.3	ethcd	0.0035	0.0075	0.0048	0.0086	0.0035	0.0075	FALSE	Cytoplasm {ECO:0000250|UniProtKB:O88778}. Cell junction, synapse, presynaptic active zone {ECO:0000269|PubMed:12628168, ECO:0000269|PubMed:12628169}. Cytoplasm, cytoskeleton {ECO:0000250|UniProtKB:O88778}. Cytoplasmic vesicle, secretory vesicle, synaptic vesicle membrane {ECO:0000269|PubMed:12628169}; Peripheral membrane protein {ECO:0000250|UniProtKB:O88778}. Note=In retina, is localized in the …
127 | 349404	2	2312	R.EEPFST[+203.07937]T[+203.07937]APAVIK.E	T6(HexNAc / 203.0794); T7(HexNAc / 203.0794)	2	0.0024	0.036	79	9	2	898.45	4.24	>sp|O88737|BSN_MOUSE Protein bassoon OS=Mus musculus GN=Bsn PE=1 SV=4	controllerType=0 controllerNumber=1 scan=14580		bd20210216_rb_psd_glcnac_ethcd_fxn_02.14580.14580.2	ethcd	0.0016	0.0032	0.0021	0.0037	0.0016	0.0033	FALSE	Cytoplasm {ECO:0000250|UniProtKB:O88778}. Cell junction, synapse, presynaptic active zone {ECO:0000269|PubMed:12628168, ECO:0000269|PubMed:12628169}. Cytoplasm, cytoskeleton {ECO:0000250|UniProtKB:O88778}. Cytoplasmic vesicle, secretory vesicle, synaptic vesicle membrane {ECO:0000269|PubMed:12628169}; Peripheral membrane protein {ECO:0000250|UniProtKB:O88778}. Note=In retina, is localized in the …
130 | 406836	2	2693	R.VSPAIHIT[+203.07937]AAT[+203.07937]DPK.V	T8(HexNAc / 203.0794); T11(HexNAc / 203.0794)	2	4.5e-08	1e-06	374.6	120.6	3	609.653	4.04	>sp|O88737|BSN_MOUSE Protein bassoon OS=Mus musculus GN=Bsn PE=1 SV=4	controllerType=0 controllerNumber=1 scan=10427		bd20210216_rb_psd_glcnac_ethcd_fxn_02.10427.10427.3	ethcd	0	0	0	0	6.6e-09	1.5e-07	FALSE	Cytoplasm {ECO:0000250|UniProtKB:O88778}. Cell junction, synapse, presynaptic active zone {ECO:0000269|PubMed:12628168, ECO:0000269|PubMed:12628169}. Cytoplasm, cytoskeleton {ECO:0000250|UniProtKB:O88778}. Cytoplasmic vesicle, secretory vesicle, synaptic vesicle membrane {ECO:0000269|PubMed:12628169}; Peripheral membrane protein {ECO:0000250|UniProtKB:O88778}. Note=In retina, is localized in the …
131 | 339306	2	2693	R.VSPAIHITAAT[+203.07937]DPK.V	T11(HexNAc / 203.0794)	1	0.00037	0.0083	91.9	3.7	2	812.436	4.05	>sp|O88737|BSN_MOUSE Protein bassoon OS=Mus musculus GN=Bsn PE=1 SV=4	controllerType=0 controllerNumber=1 scan=10431		bd20210216_rb_psd_glcnac_ethcd_fxn_02.10431.10431.2	ethcd	0.0013	0.0018	0.0017	0.002	0.0014	0.0019	FALSE	Cytoplasm {ECO:0000250|UniProtKB:O88778}. Cell junction, synapse, presynaptic active zone {ECO:0000269|PubMed:12628168, ECO:0000269|PubMed:12628169}. Cytoplasm, cytoskeleton {ECO:0000250|UniProtKB:O88778}. Cytoplasmic vesicle, secretory vesicle, synaptic vesicle membrane {ECO:0000269|PubMed:12628169}; Peripheral membrane protein {ECO:0000250|UniProtKB:O88778}. Note=In retina, is localized in the …
132 | 339226	2	2693	R.VSPAIHIT[+203.07937]AATDPK.V	T8(HexNAc / 203.0794)	1	0.0067	0.082	14.9	6.5	2	812.438	5.85	>sp|O88737|BSN_MOUSE Protein bassoon OS=Mus musculus GN=Bsn PE=1 SV=4	controllerType=0 controllerNumber=1 scan=10413		bd20210216_rb_psd_glcnac_ethcd_fxn_02.10413.10413.4	ethcd	0.0025	0.0044	0.0033	0.0051	0.0025	0.0045	FALSE	Cytoplasm {ECO:0000250|UniProtKB:O88778}. Cell junction, synapse, presynaptic active zone {ECO:0000269|PubMed:12628168, ECO:0000269|PubMed:12628169}. Cytoplasm, cytoskeleton {ECO:0000250|UniProtKB:O88778}. Cytoplasmic vesicle, secretory vesicle, synaptic vesicle membrane {ECO:0000269|PubMed:12628169}; Peripheral membrane protein {ECO:0000250|UniProtKB:O88778}. Note=In retina, is localized in the …
134 | 946049	2	3065	R.FPPAAPQYT[+203.07937]AGSSGPTQNGFPAHQAPTYTGPSTYPAPTYPPGTGYPAEPGLPSQPAFHPT[+203.07937]GHYAAPTPMPTTQSAPFPVQADSR.A	T9(HexNAc / 203.0794); T60(HexNAc / 203.0794)	2	0.00031	0.007	123.5	2	6	1502.38	5.69	>sp|O88737|BSN_MOUSE Protein bassoon OS=Mus musculus GN=Bsn PE=1 SV=4	controllerType=0 controllerNumber=1 scan=22968		bd20210216_rb_psd_glcnac_ethcd_fxn_02.22968.22968.6	ethcd	0.0014	0.0018	0.0018	0.0021	0.0014	0.0019	FALSE	Cytoplasm {ECO:0000250|UniProtKB:O88778}. Cell junction, synapse, presynaptic active zone {ECO:0000269|PubMed:12628168, ECO:0000269|PubMed:12628169}. Cytoplasm, cytoskeleton {ECO:0000250|UniProtKB:O88778}. Cytoplasmic vesicle, secretory vesicle, synaptic vesicle membrane {ECO:0000269|PubMed:12628169}; Peripheral membrane protein {ECO:0000250|UniProtKB:O88778}. Note=In retina, is localized in the …
135 | 946289	2	3065	R.FPPAAPQYTAGSSGPTQNGFPAHQAPTYTGPSTYPAPTYPPGTGYPAEPGLPSQPAFHPTGHYAAPTPMPT[+203.07937]TQSAPFPVQADSR.A	T71(HexNAc / 203.0794)	1	4e-07	9e-06	367.1	0.1	6	1468.7	3.92	>sp|O88737|BSN_MOUSE Protein bassoon OS=Mus musculus GN=Bsn PE=1 SV=4	controllerType=0 controllerNumber=1 scan=23263		bd20210216_rb_psd_glcnac_ethcd_fxn_02.23263.23263.6	ethcd	0	0	0	0	5.9e-08	1.3e-06	FALSE	Cytoplasm {ECO:0000250|UniProtKB:O88778}. Cell junction, synapse, presynaptic active zone {ECO:0000269|PubMed:12628168, ECO:0000269|PubMed:12628169}. Cytoplasm, cytoskeleton {ECO:0000250|UniProtKB:O88778}. Cytoplasmic vesicle, secretory vesicle, synaptic vesicle membrane {ECO:0000269|PubMed:12628169}; Peripheral membrane protein {ECO:0000250|UniProtKB:O88778}. Note=In retina, is localized in the …
158 | 679933	3	632	R.PAKPQLAQKPSQDVPPPIT[+203.07937]AAAGGPPHPQLK.A	T19(HexNAc / 203.0794)	1	9.7e-19	2.2e-17	1027.1	218.7	5	668.77	4.84	>sp|O88935-1|SYN1_MOUSE Isoform Ib of Synapsin-1 OS=Mus musculus GN=Syn1	controllerType=0 controllerNumber=1 scan=12801		bd20210216_rb_psd_glcnac_ethcd_fxn_02.12801.12801.5	ethcd	0	0	0	0	1.6e-19	3.9e-18	FALSE
159 | 682003	3	632	R.PAKPQLAQKPSQDVPPPIT[+203.07937]AAAGGPPHPQLK.A	T19(HexNAc / 203.0794)	1	9.7e-17	2.2e-15	902.7	234.6	5	668.769	3.74	>sp|O88935-1|SYN1_MOUSE Isoform Ib of Synapsin-1 OS=Mus musculus GN=Syn1	controllerType=0 controllerNumber=1 scan=13330		bd20210216_rb_psd_glcnac_ethcd_fxn_02.13330.13330.5	ethcd	0	0	0	0	7.3e-18	1.8e-16	FALSE
160 | 681249	3	632	R.PAKPQLAQKPSQDVPPPIT[+203.07937]AAAGGPPHPQLK.A	T19(HexNAc / 203.0794)	1	2.3e-13	5.2e-12	752.9	143.2	4	835.711	4.95	>sp|O88935-1|SYN1_MOUSE Isoform Ib of Synapsin-1 OS=Mus musculus GN=Syn1	controllerType=0 controllerNumber=1 scan=13065		bd20210216_rb_psd_glcnac_ethcd_fxn_02.13065.13065.4	ethcd	0	0	0	0	2.3e-14	5.6e-13	FALSE
167 | 615223	3	635	K.PQLAQKPSQDVPPPIT[+203.07937]AAAGGPPHPQLK.A	T16(HexNAc / 203.0794)	1	5.9e-18	1.3e-16	987.6	240.6	4	761.664	4.4	>sp|O88935-1|SYN1_MOUSE Isoform Ib of Synapsin-1 OS=Mus musculus GN=Syn1	controllerType=0 controllerNumber=1 scan=14407		bd20210216_rb_psd_glcnac_ethcd_fxn_02.14407.14407.4	ethcd	0	0	0	0	7.5e-19	1.7e-17	FALSE
168 | 614451	3	635	K.PQLAQKPSQDVPPPIT[+203.07937]AAAGGPPHPQLK.A	T16(HexNAc / 203.0794)	1	5.9e-18	1.3e-16	966.5	228.5	4	761.664	4.16	>sp|O88935-1|SYN1_MOUSE Isoform Ib of Synapsin-1 OS=Mus musculus GN=Syn1	controllerType=0 controllerNumber=1 scan=14153		bd20210216_rb_psd_glcnac_ethcd_fxn_02.14153.14153.4	ethcd	0	0	0	0	6.3e-19	1.4e-17	FALSE
169 | 613611	3	635	K.PQLAQKPSQDVPPPIT[+203.07937]AAAGGPPHPQLK.A	T16(HexNAc / 203.0794)	1	6.4e-15	1.4e-13	867.8	218.3	4	761.663	3.36	>sp|O88935-1|SYN1_MOUSE Isoform Ib of Synapsin-1 OS=Mus musculus GN=Syn1	controllerType=0 controllerNumber=1 scan=13904		bd20210216_rb_psd_glcnac_ethcd_fxn_02.13904.13904.4	ethcd	0	0	0	0	6.1e-16	1.2e-14	FALSE
275 | 679174	10	632	R.PAKPQLAQKPSQDVPPPIT[+203.07937]AAAGGPPHPQLNK.S	T19(HexNAc / 203.0794)	1	1.3e-16	3e-15	949.6	225.8	5	691.579	5.19	>sp|O88935|SYN1_MOUSE Synapsin-1 OS=Mus musculus GN=Syn1 PE=1 SV=2	controllerType=0 controllerNumber=1 scan=12543		bd20210216_rb_psd_glcnac_ethcd_fxn_02.12543.12543.5	ethcd	0	0	0	0	1.6e-17	4e-16	FALSE	Cell junction, synapse {ECO:0000269|PubMed:11571277}. Golgi apparatus {ECO:0000269|PubMed:11571277}.
276 | 680094	10	632	R.PAKPQLAQKPSQDVPPPIT[+203.07937]AAAGGPPHPQLNK.S	T19(HexNAc / 203.0794)	1	9.7e-14	2.2e-12	756.5	207.3	5	691.579	4.49	>sp|O88935|SYN1_MOUSE Synapsin-1 OS=Mus musculus GN=Syn1 PE=1 SV=2	controllerType=0 controllerNumber=1 scan=12821		bd20210216_rb_psd_glcnac_ethcd_fxn_02.12821.12821.5	ethcd	0	0	0	0	9.4e-15	2.3e-13	FALSE	Cell junction, synapse {ECO:0000269|PubMed:11571277}. Golgi apparatus {ECO:0000269|PubMed:11571277}.
277 | 681410	10	632	R.PAKPQLAQKPSQDVPPPIT[+203.07937]AAAGGPPHPQLNK.S	T19(HexNAc / 203.0794)	1	2.1e-07	4.9e-06	421.8	88.8	4	864.22	3.13	>sp|O88935|SYN1_MOUSE Synapsin-1 OS=Mus musculus GN=Syn1 PE=1 SV=2	controllerType=0 controllerNumber=1 scan=13103		bd20210216_rb_psd_glcnac_ethcd_fxn_02.13103.13103.4	ethcd	0	0	0	0	3.2e-08	7.1e-07	FALSE	Cell junction, synapse {ECO:0000269|PubMed:11571277}. Golgi apparatus {ECO:0000269|PubMed:11571277}.
278 | 679093	10	632	R.PAKPQLAQKPSQDVPPPIT[+203.07937]AAAGGPPHPQLNK.S	T19(HexNAc / 203.0794)	1	1.3e-05	0.00029	231.3	231.3	4	864.222	5.39	>sp|O88935|SYN1_MOUSE Synapsin-1 OS=Mus musculus GN=Syn1 PE=1 SV=2	controllerType=0 controllerNumber=1 scan=12529		bd20210216_rb_psd_glcnac_ethcd_fxn_02.12529.12529.4	ethcd	0	0.00056	0	0	1.7e-06	0.00064	FALSE	Cell junction, synapse {ECO:0000269|PubMed:11571277}. Golgi apparatus {ECO:0000269|PubMed:11571277}.
283 | 685360	10	635	K.PQLAQKPSQDVPPPIT[+203.07937]AAAGGPPHPQLNK.S	T16(HexNAc / 203.0794)	1	9.7e-13	2.2e-11	730.8	177.6	4	790.175	4.56	>sp|O88935|SYN1_MOUSE Synapsin-1 OS=Mus musculus GN=Syn1 PE=1 SV=2	controllerType=0 controllerNumber=1 scan=14119		bd20210216_rb_psd_glcnac_ethcd_fxn_02.14119.14119.4	ethcd	0	0	0	0	7.2e-14	1.6e-12	FALSE	Cell junction, synapse {ECO:0000269|PubMed:11571277}. Golgi apparatus {ECO:0000269|PubMed:11571277}.
284 | 683077	10	635	K.PQLAQKPSQDVPPPIT[+203.07937]AAAGGPPHPQLNK.S	T16(HexNAc / 203.0794)	1	9.7e-10	2.2e-08	598	175.2	4	790.175	4.33	>sp|O88935|SYN1_MOUSE Synapsin-1 OS=Mus musculus GN=Syn1 PE=1 SV=2	controllerType=0 controllerNumber=1 scan=13611		bd20210216_rb_psd_glcnac_ethcd_fxn_02.13611.13611.4	ethcd	0	0	0	0	1e-10	2.4e-09	FALSE	Cell junction, synapse {ECO:0000269|PubMed:11571277}. Golgi apparatus {ECO:0000269|PubMed:11571277}.
285 | 684022	10	635	K.PQLAQKPSQDVPPPIT[+203.07937]AAAGGPPHPQLNK.S	T16(HexNAc / 203.0794)	1	1.3e-09	3e-08	595.5	175.1	4	790.176	5.18	>sp|O88935|SYN1_MOUSE Synapsin-1 OS=Mus musculus GN=Syn1 PE=1 SV=2	controllerType=0 controllerNumber=1 scan=13875		bd20210216_rb_psd_glcnac_ethcd_fxn_02.13875.13875.4	ethcd	0	0	0	0	1.5e-10	3.3e-09	FALSE	Cell junction, synapse {ECO:0000269|PubMed:11571277}. Golgi apparatus {ECO:0000269|PubMed:11571277}.
357 | 926809	15	478	R.LPSGPSLPSSSSSSSS[+79.96633]SSSSSSAPQRPGGPTTT[+203.07937]HGDASSSSNSLAEAQAPQAAPAQKPQPHPQLNK.S	S16(Phospho / 79.9663); T33(HexNAc / 203.0794)	1	0.026	0.25	79	0.1	6	1113.53	3.29	>sp|Q64332|SYN2_MOUSE Synapsin-2 OS=Mus musculus GN=Syn2 PE=1 SV=2	controllerType=0 controllerNumber=1 scan=12321		bd20210216_rb_psd_glcnac_ethcd_fxn_02.12321.12321.6	ethcd	0.0044	0.014	0.0058	0.016	0.0045	0.014	FALSE	Cell junction, synapse.
441 | 850982	21	2	M.PKPHSEAGTAFIQTQQLHAAMADTFLEHM[+15.99492]C[+57.02146]RLDIDS[+203.07937]APITAR.N	M29(Oxidation / 15.9949); S36(HexNAc / 203.0794)	1	0.00037	0.0083	266.2	0.6	6	816.902	3.32	>sp|P52480|KPYM_MOUSE Pyruvate kinase PKM OS=Mus musculus GN=Pkm PE=1 SV=4	controllerType=0 controllerNumber=1 scan=22087	C30(Carbamidomethyl / 57.0215)	bd20210216_rb_psd_glcnac_ethcd_fxn_02.22087.22087.6	ethcd	0.0013	0.0018	0.0017	0.002	0.0014	0.0019	FALSE	Cytoplasm {ECO:0000250|UniProtKB:P14618}. Nucleus {ECO:0000250|UniProtKB:P14618}. Note=Translocates to the nucleus in response to different apoptotic stimuli. Nuclear translocation is sufficient to induce cell death that is caspase independent, isoform-specific and independent of its enzymatic activity. {ECO:0000250|UniProtKB:P14618}.
517 | 554644	27	319	R.QTTAPAT[+203.07937]MSTAASGTTMGLVEQAK.S	T7(HexNAc / 203.0794)	1	1.9e-06	4.3e-05	271.9	29.8	3	852.748	5.12	>tr|Q5SVJ0|Q5SVJ0_MOUSE Calcium/calmodulin-dependent protein kinase II, beta, isoform CRA_b OS=Mus musculus GN=Camk2b PE=1 SV=1	controllerType=0 controllerNumber=1 scan=15828		bd20210216_rb_psd_glcnac_ethcd_fxn_02.15828.15828.3	ethcd	0	0	0	0	3.1e-07	7.1e-06	FALSE
803 | 835631	54	519	R.NPQQHLNAQPQVT[+203.07937]MQQPAVHVQGQEPLTASMLASAPPQEQK.Q	T13(HexNAc / 203.0794)	1	1.2e-18	2.8e-17	1016.7	321	4	1165.83	5.06	>sp|P29341|PABP1_MOUSE Polyadenylate-binding protein 1 OS=Mus musculus GN=Pabpc1 PE=1 SV=2	controllerType=0 controllerNumber=1 scan=17620		bd20210216_rb_psd_glcnac_ethcd_fxn_02.17620.17620.4	ethcd	0	0	0	0	2.1e-19	5.1e-18	FALSE	Cytoplasm {ECO:0000250|UniProtKB:P11940}. Cytoplasm, Stress granule {ECO:0000250|UniProtKB:P11940}. Nucleus {ECO:0000250|UniProtKB:P11940}. Cell projection, lamellipodium {ECO:0000250|UniProtKB:P11940}. Note=Localized in cytoplasmic mRNP granules containing untranslated mRNAs (By similarity). Shuttles between the cytoplasm and the nucleus (By similarity). During stress and in the absence of DDX3X…
922 | 614811	71	788	K.DVLTSTYGATAET[+203.07937]LST[+203.07937]STTTHVTK.T	T13(HexNAc / 203.0794); T16(HexNAc / 203.0794)	2	0.00014	0.0032	131.6	2.2	3	964.473	5.21	>sp|Q9Z2H5|E41L1_MOUSE Band 4.1-like protein 1 OS=Mus musculus GN=Epb41l1 PE=1 SV=2	controllerType=0 controllerNumber=1 scan=14294		bd20210216_rb_psd_glcnac_ethcd_fxn_02.14294.14294.3	ethcd	0.00075	0.0016	0.00096	0.0018	0.00087	0.0019	FALSE	Cytoplasm, cytoskeleton.
967 | 840422	79	754	K.IHQVQHLPQTAPPT[+203.07937]PPPAPPITATVPPQAPPKPLVTIPPSASTK.T	T14(HexNAc / 203.0794)	1	5.2e-06	0.00012	221.6	0.3	5	944.529	5.21	>tr|F2Z3U3|F2Z3U3_MOUSE Ras association (RalGDS/AF-6) and pleckstrin homology domains 1 OS=Mus musculus GN=Raph1 PE=1 SV=2	controllerType=0 controllerNumber=1 scan=19703		bd20210216_rb_psd_glcnac_ethcd_fxn_02.19703.19703.5	ethcd	0	0	0	0	8.5e-07	2e-05	FALSE
968 | 839631	79	754	K.IHQVQHLPQTAPPT[+203.07937]PPPAPPITATVPPQAPPKPLVTIPPSASTK.T	T14(HexNAc / 203.0794)	1	3.8e-06	8.5e-05	206.9	0	5	944.529	4.89	>tr|F2Z3U3|F2Z3U3_MOUSE Ras association (RalGDS/AF-6) and pleckstrin homology domains 1 OS=Mus musculus GN=Raph1 PE=1 SV=2	controllerType=0 controllerNumber=1 scan=19416		bd20210216_rb_psd_glcnac_ethcd_fxn_02.19416.19416.5	ethcd	0	0	0	0	6.3e-07	1.5e-05	FALSE
1076 | 892330	101	382	R.YPPGVVS[+203.07937]VAPTGIPAAVEGIVPSAM[+15.99492]SLSHGLPPVAHPPHAPSPGQTVKPEADR.D	S7(HexNAc / 203.0794); M25(Oxidation / 15.9949)	1	2.3e-07	5.2e-06	338.3	338.3	6	910.646	5.6	>sp|O88712|CTBP1_MOUSE C-terminal-binding protein 1 OS=Mus musculus GN=Ctbp1 PE=1 SV=2	controllerType=0 controllerNumber=1 scan=24513		bd20210216_rb_psd_glcnac_ethcd_fxn_02.24513.24513.6	ethcd	0	0	0	0	3.4e-08	7.5e-07	FALSE	Cytoplasm {ECO:0000250|UniProtKB:Q13363}. Nucleus {ECO:0000250|UniProtKB:Q13363}.
1077 | 895251	101	382	R.YPPGVVS[+203.07937]VAPTGIPAAVEGIVPSAMSLSHGLPPVAHPPHAPSPGQTVKPEADR.D	S7(HexNAc / 203.0794)	1	8.9e-06	0.0002	176.7	176.7	6	907.98	4.72	>sp|O88712|CTBP1_MOUSE C-terminal-binding protein 1 OS=Mus musculus GN=Ctbp1 PE=1 SV=2	controllerType=0 controllerNumber=1 scan=26408		bd20210216_rb_psd_glcnac_ethcd_fxn_02.26408.26408.6	ethcd	0	0.00058	0	0.00065	1.3e-06	0.00064	FALSE	Cytoplasm {ECO:0000250|UniProtKB:Q13363}. Nucleus {ECO:0000250|UniProtKB:Q13363}.
1078 | 894811	101	382	R.YPPGVVS[+203.07937]VAPTGIPAAVEGIVPSAMSLSHGLPPVAHPPHAPSPGQTVKPEADR.D	S7(HexNAc / 203.0794)	1	0.0013	0.023	39.3	39.3	6	907.98	5.53	>sp|O88712|CTBP1_MOUSE C-terminal-binding protein 1 OS=Mus musculus GN=Ctbp1 PE=1 SV=2	controllerType=0 controllerNumber=1 scan=26161		bd20210216_rb_psd_glcnac_ethcd_fxn_02.26161.26161.6	ethcd	0.0012	0.0025	0	0.00065	0.0014	0.0026	FALSE	Cytoplasm {ECO:0000250|UniProtKB:Q13363}. Nucleus {ECO:0000250|UniProtKB:Q13363}.
1177 | 686079	117	20	K.AAVS[+203.07937]HWQQQSYLDSGIHSGATTTAPSLSGK.G	S4(HexNAc / 203.0794)	1	1.3e-17	3e-16	983.6	232.9	4	822.904	5.24	>sp|Q02248|CTNB1_MOUSE Catenin beta-1 OS=Mus musculus GN=Ctnnb1 PE=1 SV=1	controllerType=0 controllerNumber=1 scan=14372		bd20210216_rb_psd_glcnac_ethcd_fxn_02.14372.14372.4	ethcd	0	0	0	0	2.4e-18	6e-17	FALSE	Cytoplasm {ECO:0000250|UniProtKB:Q9WU82}. Nucleus {ECO:0000250|UniProtKB:P35222}. Cytoplasm, cytoskeleton. Cell junction, adherens junction {ECO:0000269|PubMed:20705246}. Cell junction {ECO:0000250|UniProtKB:B6V8E6}. Cell membrane {ECO:0000250|UniProtKB:P35222}. Cytoplasm, cytoskeleton, microtubule organizing center, centrosome {ECO:0000250|UniProtKB:P35222}. Cytoplasm, cytoskeleton, spindle pole…
1267 | 358618	136	1132	K.LVPS[+203.07937]SYSAAVASLR.T	S4(HexNAc / 203.0794)	1	9.8e-05	0.0022	100.5	48.9	2	812.437	4.35	>tr|E9Q828|E9Q828_MOUSE Calcium-transporting ATPase OS=Mus musculus GN=Atp2b4 PE=1 SV=1	controllerType=0 controllerNumber=1 scan=17621		bd20210216_rb_psd_glcnac_ethcd_fxn_02.17621.17621.2	ethcd	0.00079	0.0017	0.00099	0.0019	0.00087	0.0019	FALSE	Membrane {ECO:0000256|RuleBase:RU361146}; Multi-pass membrane protein {ECO:0000256|RuleBase:RU361146}.
1317 | 344668	145	579	K.TVAVTPGTT[+203.07937]TLPATVK.V	T9(HexNAc / 203.0794)	1	4e-08	9.1e-07	332.7	8.9	2	880.492	4.24	>tr|B1AUX2|B1AUX2_MOUSE Host cell factor 1 OS=Mus musculus GN=Hcfc1 PE=1 SV=1	controllerType=0 controllerNumber=1 scan=12784		bd20210216_rb_psd_glcnac_ethcd_fxn_02.12784.12784.2	ethcd	0	0	0	0	5.7e-09	1.3e-07	FALSE	Nucleus {ECO:0000256|ARBA:ARBA00004123}.
1318 | 567437	145	771	K.TIPMSAIIT[+203.07937]QAGATGVTSSPGIK.S	T9(HexNAc / 203.0794)	1	1.4e-06	3.1e-05	263.7	34.7	3	802.096	4.6	>tr|B1AUX2|B1AUX2_MOUSE Host cell factor 1 OS=Mus musculus GN=Hcfc1 PE=1 SV=1	controllerType=0 controllerNumber=1 scan=20327		bd20210216_rb_psd_glcnac_ethcd_fxn_02.20327.20327.3	ethcd	0	0	0	0	2.3e-07	5.3e-06	FALSE	Nucleus {ECO:0000256|ARBA:ARBA00004123}.
1319 | 157404	145	794	K.SPITIITT[+203.07937]K.V	T8(HexNAc / 203.0794)	1	0.00011	0.0025	112.9	20.2	2	588.842	4.64	>tr|B1AUX2|B1AUX2_MOUSE Host cell factor 1 OS=Mus musculus GN=Hcfc1 PE=1 SV=1	controllerType=0 controllerNumber=1 scan=13109		bd20210216_rb_psd_glcnac_ethcd_fxn_02.13109.13109.2	ethcd	0.00077	0.0017	0.00098	0.0019	0.00087	0.0019	FALSE	Nucleus {ECO:0000256|ARBA:ARBA00004123}.
1320 | 528983	145	1232	R.QPETYHT[+203.07937]YTT[+203.07937]NTPT[+203.07937]TTR.S	T7(HexNAc / 203.0794); T10(HexNAc / 203.0794); T14(HexNAc / 203.0794)	3	0.00062	0.014	128.2	2.2	3	874.401	5.31	>tr|B1AUX2|B1AUX2_MOUSE Host cell factor 1 OS=Mus musculus GN=Hcfc1 PE=1 SV=1	controllerType=0 controllerNumber=1 scan=6624		bd20210216_rb_psd_glcnac_ethcd_fxn_02.6624.6624.3	ethcd	0.0012	0.0023	0.0016	0.0026	0.0014	0.0023	FALSE	Nucleus {ECO:0000256|ARBA:ARBA00004123}.
1321 | 465445	145	1232	R.QPETYHT[+203.07937]YTTNTPTTTR.S	T7(HexNAc / 203.0794)	1	9.2e-05	0.0021	238.1	14	3	739.012	3.42	>tr|B1AUX2|B1AUX2_MOUSE Host cell factor 1 OS=Mus musculus GN=Hcfc1 PE=1 SV=1	controllerType=0 controllerNumber=1 scan=6655		bd20210216_rb_psd_glcnac_ethcd_fxn_02.6655.6655.3	ethcd	0.00079	0.0017	0.001	0.0019	0.00087	0.0019	FALSE	Nucleus {ECO:0000256|ARBA:ARBA00004123}.
1322 | 857342	146	930	R.YPPGIVGVAPGGLPPAM[+15.99492]EGIIPGGIPVT[+203.07937]HNLPTVAHPSQAPSPNQPTK.H	M17(Oxidation / 15.9949); T28(HexNAc / 203.0794)	1	3.3e-05	0.00074	200.9	85.2	4	1237.66	5.94	>sp|P56546-2|CTBP2_MOUSE Isoform 2 of C-terminal-binding protein 2 OS=Mus musculus GN=Ctbp2	controllerType=0 controllerNumber=1 scan=23630		bd20210216_rb_psd_glcnac_ethcd_fxn_02.23630.23630.4	ethcd	0.00046	0.00097	0.00057	0.0011	0.0005	0.0011	FALSE
1323 | 865902	146	930	R.YPPGIVGVAPGGLPPAMEGIIPGGIPVT[+203.07937]HNLPTVAHPSQAPSPNQPTK.H	T28(HexNAc / 203.0794)	1	5.9e-16	1.3e-14	916.3	141.6	4	1233.66	4.87	>sp|P56546-2|CTBP2_MOUSE Isoform 2 of C-terminal-binding protein 2 OS=Mus musculus GN=Ctbp2	controllerType=0 controllerNumber=1 scan=26462		bd20210216_rb_psd_glcnac_ethcd_fxn_02.26462.26462.4	ethcd	0	0	0	0	7.5e-17	1.7e-15	FALSE
1324 | 865782	146	930	R.YPPGIVGVAPGGLPPAMEGIIPGGIPVT[+203.07937]HNLPTVAHPSQAPSPNQPTK.H	T28(HexNAc / 203.0794)	1	0.00018	0.0041	88.3	74.2	4	1233.66	5.76	>sp|P56546-2|CTBP2_MOUSE Isoform 2 of C-terminal-binding protein 2 OS=Mus musculus GN=Ctbp2	controllerType=0 controllerNumber=1 scan=26442		bd20210216_rb_psd_glcnac_ethcd_fxn_02.26442.26442.4	ethcd	0.00073	0.0016	0	0	0.00087	0.0019	FALSE
1412 | 630054	164	739	R.EGYPLPYEPPAT[+203.07937]DGSPGPTPVPAPGPGSGR.R	T12(HexNAc / 203.0794)	1	3.2e-06	7.2e-05	312.5	58.6	3	1040.84	6.74	>sp|Q6PFD5|DLGP3_MOUSE Disks large-associated protein 3 OS=Mus musculus GN=Dlgap3 PE=1 SV=1	controllerType=0 controllerNumber=1 scan=19647		bd20210216_rb_psd_glcnac_ethcd_fxn_02.19647.19647.3	ethcd	0	0	0	0	5.5e-07	1.3e-05	FALSE	Cell membrane {ECO:0000269|PubMed:15024750}; Peripheral membrane protein {ECO:0000269|PubMed:15024750}. Cell junction, synapse, postsynaptic density {ECO:0000269|PubMed:15024750}. Cell junction, synapse {ECO:0000269|PubMed:15024750}. Note=Postsynaptic density of neuronal cells.
1417 | 465207	165	1133	K.QHSQTPST[+203.07937]LNPTM[+15.99492]PASER.T	T8(HexNAc / 203.0794); M13(Oxidation / 15.9949)	1	6.9e-06	0.00016	240	24.6	3	734.346	5.05	>sp|F6SEU4|SYGP1_MOUSE Ras/Rap GTPase-activating protein SynGAP OS=Mus musculus GN=Syngap1 PE=1 SV=2	controllerType=0 controllerNumber=1 scan=6585		bd20210216_rb_psd_glcnac_ethcd_fxn_02.6585.6585.3	ethcd	0	0.00061	0	0.00068	1.1e-06	0.00064	FALSE	Membrane {ECO:0000250}; Peripheral membrane protein {ECO:0000250}. Cell junction, synapse {ECO:0000250}. Note=Mostly in excitatory glutamatergic synapses (By similarity). receptor activation or SYNGAP1/MPDZ complex disruption. Phosphorylation by PLK2 promotes its activity (By similarity). {ECO:0000250}.
1434 | 833551	171	1993	R.QLFVT[+203.07937]VVKT[+203.07937]S[+203.07937]NATTTTVTTT[+203.07937]ASNNSTAPTNATYPMPTAK.E	T5(HexNAc / 203.0794); T9(HexNAc / 203.0794); S10(HexNAc / 203.0794); T20(HexNAc / 203.0794)	4	6.2e-15	1.4e-13	947.1	6.8	4	1211.6	5.7	>sp|Q99NH0|ANR17_MOUSE Ankyrin repeat domain-containing protein 17 OS=Mus musculus GN=Ankrd17 PE=1 SV=2	controllerType=0 controllerNumber=1 scan=16736		bd20210216_rb_psd_glcnac_ethcd_fxn_02.16736.16736.4	ethcd	0	0	0	0	5.5e-16	1.1e-14	TRUE	Cytoplasm {ECO:0000250|UniProtKB:O75179}. Nucleus {ECO:0000250|UniProtKB:O75179}. Note=Detected around the nucleolus. {ECO:0000250|UniProtKB:O75179}.
1435 | 161422	171	1993	R.QLFVT[+203.07937]VVK.T	T5(HexNAc / 203.0794)	1	2.2e-06	4.9e-05	147.1	147.1	2	568.834	4.42	>sp|Q99NH0|ANR17_MOUSE Ankyrin repeat domain-containing protein 17 OS=Mus musculus GN=Ankrd17 PE=1 SV=2	controllerType=0 controllerNumber=1 scan=14797		bd20210216_rb_psd_glcnac_ethcd_fxn_02.14797.14797.2	ethcd	0	0	0	0	3.6e-07	8.1e-06	FALSE	Cytoplasm {ECO:0000250|UniProtKB:O75179}. Nucleus {ECO:0000250|UniProtKB:O75179}. Note=Detected around the nucleolus. {ECO:0000250|UniProtKB:O75179}.
1566 | 833031	204	197	K.NPHVQQAAQNAAM[+15.99492]GAAQGAMNQPQTQYSATPNYT[+203.07937]YSNEM.-	M13(Oxidation / 15.9949); T34(HexNAc / 203.0794)	1	0.00039	0.0088	195.4	2.7	4	1101.49	5.27	>sp|Q9JKD3|SCAM5_MOUSE Secretory carrier-associated membrane protein 5 OS=Mus musculus GN=Scamp5 PE=1 SV=1	controllerType=0 controllerNumber=1 scan=16419		bd20210216_rb_psd_glcnac_ethcd_fxn_02.16419.16419.4	ethcd	0.0013	0.0021	0.0017	0.0024	0.0014	0.0021	TRUE	Cell membrane {ECO:0000269|PubMed:11050114}; Multi-pass membrane protein {ECO:0000269|PubMed:11050114}. Golgi apparatus membrane {ECO:0000250}; Multi-pass membrane protein {ECO:0000250}. Golgi apparatus, trans-Golgi network membrane {ECO:0000250}; Multi-pass membrane protein {ECO:0000250}. Recycling endosome membrane {ECO:0000250}; Multi-pass membrane protein {ECO:0000250}. Cytoplasmic vesicle, s…
1567 | 836311	204	197	K.NPHVQQAAQNAAMGAAQGAMNQPQTQYSATPNYT[+203.07937]YSNEM.-	T34(HexNAc / 203.0794)	1	1.3e-11	2.9e-10	738.6	80.6	4	1097.49	4.57	>sp|Q9JKD3|SCAM5_MOUSE Secretory carrier-associated membrane protein 5 OS=Mus musculus GN=Scamp5 PE=1 SV=1	controllerType=0 controllerNumber=1 scan=17924		bd20210216_rb_psd_glcnac_ethcd_fxn_02.17924.17924.4	ethcd	0	0	0	0	1e-12	2.4e-11	TRUE	Cell membrane {ECO:0000269|PubMed:11050114}; Multi-pass membrane protein {ECO:0000269|PubMed:11050114}. Golgi apparatus membrane {ECO:0000250}; Multi-pass membrane protein {ECO:0000250}. Golgi apparatus, trans-Golgi network membrane {ECO:0000250}; Multi-pass membrane protein {ECO:0000250}. Recycling endosome membrane {ECO:0000250}; Multi-pass membrane protein {ECO:0000250}. Cytoplasmic vesicle, s…
1587 | 850064	211	349	K.KPHTSLTT[+203.07937]AASPVST[+203.07937]SAGGIMTAPAIDIFSTPSSSNSTSK.L	T8(HexNAc / 203.0794); T15(HexNAc / 203.0794)	2	4.8e-07	1.1e-05	500.5	0	4	1079.03	1.69	>sp|Q7M6Y3-5|PICAL_MOUSE Isoform 5 of Phosphatidylinositol-binding clathrin assembly protein OS=Mus musculus GN=Picalm	controllerType=0 controllerNumber=1 scan=21796		bd20210216_rb_psd_glcnac_ethcd_fxn_02.21796.21796.4	ethcd	0	0	0	0	7.3e-08	1.7e-06	TRUE
1588 | 620556	211	497	K.STNVAVDSGGGLLKPT[+203.07937]VASQNQSLPVAK.L	T16(HexNAc / 203.0794)	1	9.9e-06	0.00022	155.4	68.9	3	981.193	5.54	>sp|Q7M6Y3-5|PICAL_MOUSE Isoform 5 of Phosphatidylinositol-binding clathrin assembly protein OS=Mus musculus GN=Picalm	controllerType=0 controllerNumber=1 scan=15991		bd20210216_rb_psd_glcnac_ethcd_fxn_02.15991.15991.3	ethcd	0	0.00057	0	0.00064	1.4e-06	0.00064	TRUE
1592 | 360265	215	637	K.LVQLLTT[+203.07937]TAEQQLR.H	T7(HexNAc / 203.0794)	1	2.5e-11	5.7e-10	569	12.2	3	606.341	4.65	>sp|P70365|NCOA1_MOUSE Nuclear receptor coactivator 1 OS=Mus musculus GN=Ncoa1 PE=1 SV=2	controllerType=0 controllerNumber=1 scan=18317		bd20210216_rb_psd_glcnac_ethcd_fxn_02.18317.18317.3	ethcd	0	0	0	0	2.3e-12	4.6e-11	FALSE	Nucleus {ECO:0000255|PROSITE-ProRule:PRU00981, ECO:0000269|PubMed:8855229}.
1593 | 360343	215	637	K.LVQLLT[+203.07937]TTAEQQLR.H	T6(HexNAc / 203.0794)	1	4.9e-08	1.1e-06	342.8	4	2	909.009	5.06	>sp|P70365|NCOA1_MOUSE Nuclear receptor coactivator 1 OS=Mus musculus GN=Ncoa1 PE=1 SV=2	controllerType=0 controllerNumber=1 scan=18325		bd20210216_rb_psd_glcnac_ethcd_fxn_02.18325.18325.3	ethcd	0	0	0	0	7.4e-09	1.7e-07	FALSE	Nucleus {ECO:0000255|PROSITE-ProRule:PRU00981, ECO:0000269|PubMed:8855229}.
1627 | 178808	224	762	R.APPT[+203.07937]LPSIL.-	T4(HexNAc / 203.0794)	1	0.0017	0.027	104.2	56.7	2	556.318	4.54	>tr|E9QKI2|E9QKI2_MOUSE Potassium voltage-gated channel subfamily C member 3 OS=Mus musculus GN=Kcnc3 PE=1 SV=1	controllerType=0 controllerNumber=1 scan=23582		bd20210216_rb_psd_glcnac_ethcd_fxn_02.23582.23582.2	ethcd	0.0014	0.0028	0.0019	0.0032	0.0014	0.0028	FALSE	Membrane {ECO:0000256|ARBA:ARBA00004141}; Multi-pass membrane protein {ECO:0000256|ARBA:ARBA00004141}.
1629 | 535562	225	449	R.STPSLSVHSDSRPPSS[+203.07937]TYQQAPR.H	S16(HexNAc / 203.0794)	1	8.1e-13	1.8e-11	712.7	58	4	672.83	5.14	>tr|E9Q4K0|E9Q4K0_MOUSE Actin-binding LIM protein 2 OS=Mus musculus GN=Ablim2 PE=1 SV=1	controllerType=0 controllerNumber=1 scan=8646		bd20210216_rb_psd_glcnac_ethcd_fxn_02.8646.8646.4	ethcd	0	0	0	0	5.3e-14	1.1e-12	FALSE	Cytoplasm {ECO:0000256|ARBA:ARBA00004496}.
1635 | 477279	227	221	K.DSGVASTEDSSSSHIT[+203.07937]AAALAAK.K	T16(HexNAc / 203.0794)	1	8.3e-08	1.9e-06	361.7	26.7	3	793.715	5.54	>tr|A0JNY3|A0JNY3_MOUSE Gephyrin OS=Mus musculus GN=Gphn PE=1 SV=1	controllerType=0 controllerNumber=1 scan=11239		bd20210216_rb_psd_glcnac_ethcd_fxn_02.11239.11239.3	ethcd	0	0	0	0	1.4e-08	3.2e-07	FALSE
1747 | 833951	263	1200	K.SAGNIPLSPLAHTPSPTQASPPPLPGHT[+203.07937]VGSSHTTQSFPAK.L	T28(HexNAc / 203.0794)	1	1.2e-10	2.8e-09	632.4	92.1	5	855.441	5.29	>sp|Q9R1L5|MAST1_MOUSE Microtubule-associated serine/threonine-protein kinase 1 OS=Mus musculus GN=Mast1 PE=1 SV=3	controllerType=0 controllerNumber=1 scan=16991		bd20210216_rb_psd_glcnac_ethcd_fxn_02.16991.16991.5	ethcd	0	0	0	0	1.4e-11	3.2e-10	FALSE	Cell membrane {ECO:0000269|PubMed:10404183}; Peripheral membrane protein {ECO:0000269|PubMed:10404183}; Cytoplasmic side {ECO:0000269|PubMed:10404183}. Cytoplasm, cytoskeleton {ECO:0000269|PubMed:10404183}. Cell projection, axon {ECO:0000269|PubMed:30449657}. Cell projection, dendrite {ECO:0000269|PubMed:30449657}. Note=Also localized in the soma of neurons (PubMed:30449657). Observed as punctate…
1783 | 560885	276	570	K.RPASTAGLPTT[+203.07937]LGPAM[+15.99492]VTPGVATIR.R	T11(HexNAc / 203.0794); M16(Oxidation / 15.9949)	1	2.1e-07	4.7e-06	292.6	18.5	3	885.482	5.3	>sp|Q8R1S4|MTSS1_MOUSE Metastasis suppressor protein 1 OS=Mus musculus GN=Mtss1 PE=1 SV=1	controllerType=0 controllerNumber=1 scan=17749		bd20210216_rb_psd_glcnac_ethcd_fxn_02.17749.17749.3	ethcd	0	0	0	0	3.1e-08	6.8e-07	FALSE	Cytoplasm, cytoskeleton.
1784 | 566718	276	570	K.RPASTAGLPTT[+203.07937]LGPAMVTPGVATIR.R	T11(HexNAc / 203.0794)	1	5.5e-09	1.3e-07	488.8	26.5	3	880.151	5.79	>sp|Q8R1S4|MTSS1_MOUSE Metastasis suppressor protein 1 OS=Mus musculus GN=Mtss1 PE=1 SV=1	controllerType=0 controllerNumber=1 scan=20072		bd20210216_rb_psd_glcnac_ethcd_fxn_02.20072.20072.3	ethcd	0	0	0	0	9.5e-10	2.2e-08	FALSE	Cytoplasm, cytoskeleton.
1802 | 682083	282	16	K.YTPENLTEPVSPSASHYGVEHAT[+203.07937]VAPTSSTK.G	T23(HexNAc / 203.0794)	1	1.3e-14	3e-13	823	108.7	4	865.92	5.06	>sp|Q04736|YES_MOUSE Tyrosine-protein kinase Yes OS=Mus musculus GN=Yes1 PE=1 SV=3	controllerType=0 controllerNumber=1 scan=13349		bd20210216_rb_psd_glcnac_ethcd_fxn_02.13349.13349.4	ethcd	0	0	0	0	1.1e-15	2.6e-14	TRUE	Cell membrane {ECO:0000250}. Cytoplasm, cytoskeleton, microtubule organizing center, centrosome {ECO:0000250}. Cytoplasm, cytosol {ECO:0000250}. Note=Newly synthesized protein initially accumulates in the Golgi region and traffics to the plasma membrane through the exocytic pathway. {ECO:0000250}.
1965 | 618776	324	2016	R.QSSMTVVS[+203.07937]QYDNLEDYHSLPQHQR.G	S8(HexNAc / 203.0794)	1	4.9e-08	1.1e-06	482.1	2	4	767.107	5.6	>sp|Q811P8|RHG32_MOUSE Rho GTPase-activating protein 32 OS=Mus musculus GN=Arhgap32 PE=1 SV=2	controllerType=0 controllerNumber=1 scan=15466		bd20210216_rb_psd_glcnac_ethcd_fxn_02.15466.15466.4	ethcd	0	0	0	0	7.3e-09	1.7e-07	FALSE	Cell junction, synapse, postsynaptic density {ECO:0000269|PubMed:12531901, ECO:0000269|PubMed:27609886}. Cell projection, dendritic spine {ECO:0000269|PubMed:12531901}. Cytoplasm, cell cortex {ECO:0000250|UniProtKB:A7KAX9}. Endosome membrane {ECO:0000269|PubMed:17663722}. Golgi apparatus membrane {ECO:0000269|PubMed:17663722}. Endoplasmic reticulum membrane {ECO:0000269|PubMed:17663722}. Membrane…
1970 | 869623	327	898	R.PNPTPALPQPC[+57.02146]FPVPQPVPQSVPQPQPLPVPYT[+203.07937]YSIGTK.Q	T33(HexNAc / 203.0794)	1	0.00032	0.0073	103	5	4	1110.08	5.19	>sp|Q6PB44|PTN23_MOUSE Tyrosine-protein phosphatase non-receptor type 23 OS=Mus musculus GN=Ptpn23 PE=1 SV=2	controllerType=0 controllerNumber=1 scan=28437	C11(Carbamidomethyl / 57.0215)	bd20210216_rb_psd_glcnac_ethcd_fxn_02.28437.28437.4	ethcd	0.0014	0.0018	0.0018	0.0021	0.0014	0.0019	FALSE	Nucleus {ECO:0000250}. Cytoplasm {ECO:0000250}. Cytoplasmic vesicle {ECO:0000250}. Endosome {ECO:0000250}. Cytoplasm, cytoskeleton, cilium basal body {ECO:0000250}.
1980 | 268003	330	1651	R.SPEVMS[+203.07937]TVSGTR.S	S6(HexNAc / 203.0794)	1	0.019	0.19	69.6	0.8	2	727.349	5.28	>tr|D3Z5K8|D3Z5K8_MOUSE SH3 and multiple ankyrin repeat domains protein 2 OS=Mus musculus GN=Shank2 PE=1 SV=1	controllerType=0 controllerNumber=1 scan=7527		bd20210216_rb_psd_glcnac_ethcd_fxn_02.7527.7527.2	ethcd	0.0041	0.01	0.0056	0.012	0.0041	0.01	FALSE	Cell junction, synapse, postsynaptic density {ECO:0000256|ARBA:ARBA00004320}. Cytoplasm {ECO:0000256|ARBA:ARBA00004496}.
2289 | 474933	451	645	R.ILDQPYDVNLQVT[+203.07937]SVLSR.L	T13(HexNAc / 203.0794)	1	0.022	0.21	40.8	40.8	4	566.553	4.75	>sp|Q8CDM8|F16B1_MOUSE Protein FAM160B1 OS=Mus musculus GN=Fam160b1 PE=1 SV=2	controllerType=0 controllerNumber=1 scan=10519		bd20210216_rb_psd_glcnac_ethcd_fxn_02.10519.10519.4	ethcd	0.0043	0.011	0.0055	0.013	0.0043	0.011	FALSE
2290 | 423008	452	451	R.S[+203.07937]LAGSAPVT[+203.07937]IPGSLPR.S	S1(HexNAc / 203.0794); T9(HexNAc / 203.0794)	2	1e-05	0.00024	157.6	12.7	2	965.018	5.67	>sp|Q5FWH2|UNKL_MOUSE Putative E3 ubiquitin-protein ligase UNKL OS=Mus musculus GN=Unkl PE=2 SV=2	controllerType=0 controllerNumber=1 scan=17347		bd20210216_rb_psd_glcnac_ethcd_fxn_02.17347.17347.2	ethcd	0	0.00057	0	0.00064	1.5e-06	0.00064	FALSE	Cytoplasm {ECO:0000250}. Nucleus {ECO:0000250}. Note=Primarily localized in the cytoplasm but has the ability to shuttle between the nucleus and the cytoplasm. {ECO:0000250}.
2291 | 357919	452	451	R.S[+203.07937]LAGSAPVTIPGSLPR.S	S1(HexNAc / 203.0794)	1	1e-06	2.3e-05	233.2	52.6	2	863.477	5.1	>sp|Q5FWH2|UNKL_MOUSE Putative E3 ubiquitin-protein ligase UNKL OS=Mus musculus GN=Unkl PE=2 SV=2	controllerType=0 controllerNumber=1 scan=17385		bd20210216_rb_psd_glcnac_ethcd_fxn_02.17385.17385.2	ethcd	0	0	0	0	1.6e-07	3.7e-06	FALSE	Cytoplasm {ECO:0000250}. Nucleus {ECO:0000250}. Note=Primarily localized in the cytoplasm but has the ability to shuttle between the nucleus and the cytoplasm. {ECO:0000250}.
2346 | 603237	474	1229	R.LFDDS[+203.07937]TVT[+203.07937]T[+203.07937]VDES[+203.07937]QVVTR.Y	S5(HexNAc / 203.0794); T8(HexNAc / 203.0794); T9(HexNAc / 203.0794); S13(HexNAc / 203.0794)	4	0.49	0.92	31.6	1.1	4	706.836	7.85	>sp|Q3UJD6|UBP19_MOUSE Ubiquitin carboxyl-terminal hydrolase 19 OS=Mus musculus GN=Usp19 PE=1 SV=1	controllerType=0 controllerNumber=1 scan=9993		bd20210216_rb_psd_glcnac_ethcd_fxn_02.9993.9993.4	ethcd	0.026	0.081	0.035	0.091	0.026	0.081	FALSE	Endoplasmic reticulum membrane {ECO:0000250}; Single-pass membrane protein {ECO:0000250}.
2396 | 840982	494	1913	R.SLFSEHSSSGTQHAS[+203.07937]VSLETPLVVETT[+203.07937]VTPGITT[+203.07937]T[+203.07937]AVAPSK.L	S15(HexNAc / 203.0794); T27(HexNAc / 203.0794); T34(HexNAc / 203.0794); T35(HexNAc / 203.0794)	4	0.0012	0.022	113.3	28.5	4	1242.12	5.66	>sp|P83741-3|WNK1_MOUSE Isoform 3 of Serine/threonine-protein kinase WNK1 OS=Mus musculus GN=Wnk1	controllerType=0 controllerNumber=1 scan=19933		bd20210216_rb_psd_glcnac_ethcd_fxn_02.19933.19933.4	ethcd	0.0012	0.0025	0.0015	0.0029	0.0014	0.0026	FALSE
2397 | 773975	494	2059	R.T[+203.07937]LSPETITVAPAVGPLST[+203.07937]MSSTT[+203.07937]VTEAGTR.L	T1(HexNAc / 203.0794); T18(HexNAc / 203.0794); T23(HexNAc / 203.0794)	3	6.2e-05	0.0014	174	0	3	1195.6	6.69	>sp|P83741-3|WNK1_MOUSE Isoform 3 of Serine/threonine-protein kinase WNK1 OS=Mus musculus GN=Wnk1	controllerType=0 controllerNumber=1 scan=22109		bd20210216_rb_psd_glcnac_ethcd_fxn_02.22109.22109.3	ethcd	0.00083	0.0018	0.0011	0.002	0.00087	0.0019	FALSE
2398 | 770804	494	2059	R.TLSPETIT[+203.07937]VAPAVGPLSTMS[+203.07937]STTVT[+203.07937]EAGTR.L	T8(HexNAc / 203.0794); S20(HexNAc / 203.0794); T25(HexNAc / 203.0794)	3	0.00051	0.011	89.8	4.6	3	1195.6	3.83	>sp|P83741-3|WNK1_MOUSE Isoform 3 of Serine/threonine-protein kinase WNK1 OS=Mus musculus GN=Wnk1	controllerType=0 controllerNumber=1 scan=21036		bd20210216_rb_psd_glcnac_ethcd_fxn_02.21036.21036.3	ethcd	0.0013	0.0021	0.0017	0.0023	0.0014	0.0021	FALSE
2399 | 708452	494	2059	R.TLSPETIT[+203.07937]VAPAVGPLST[+203.07937]MSSTTVTEAGTR.L	T8(HexNAc / 203.0794); T18(HexNAc / 203.0794)	2	2.6e-05	0.00058	205	14	3	1127.91	5.78	>sp|P83741-3|WNK1_MOUSE Isoform 3 of Serine/threonine-protein kinase WNK1 OS=Mus musculus GN=Wnk1	controllerType=0 controllerNumber=1 scan=21733		bd20210216_rb_psd_glcnac_ethcd_fxn_02.21733.21733.3	ethcd	0.00047	0.001	0.00059	0.0011	0.0005	0.0011	FALSE
2650 | 632258	622	2179	K.RETIQQSSSLTSVPPT[+203.07937]TFSLTFK.M	T16(HexNAc / 203.0794)	1	7.9e-07	1.8e-05	274.4	4.5	3	920.149	6.31	>sp|Q3TLH4|PRC2C_MOUSE Protein PRRC2C OS=Mus musculus GN=Prrc2c PE=1 SV=3	controllerType=0 controllerNumber=1 scan=20557		bd20210216_rb_psd_glcnac_ethcd_fxn_02.20557.20557.3	ethcd	0	0	0	0	1.3e-07	3e-06	FALSE	Cytoplasm, Stress granule {ECO:0000250|UniProtKB:Q9Y520}.
2651 | 632621	622	2179	K.RETIQQSSSLTSVPPT[+203.07937]TFSLTFK.M	T16(HexNAc / 203.0794)	1	4.3e-06	9.7e-05	185.3	4.5	3	920.148	5.52	>sp|Q3TLH4|PRC2C_MOUSE Protein PRRC2C OS=Mus musculus GN=Prrc2c PE=1 SV=3	controllerType=0 controllerNumber=1 scan=20820		bd20210216_rb_psd_glcnac_ethcd_fxn_02.20820.20820.3	ethcd	0	0	0	0	7.3e-07	1.7e-05	FALSE	Cytoplasm, Stress granule {ECO:0000250|UniProtKB:Q9Y520}.
2652 | 631858	622	2179	K.RETIQQSSSLTSVPPT[+203.07937]TFSLTFK.M	T16(HexNAc / 203.0794)	1	0.0022	0.034	5.4	3.3	3	920.148	5.45	>sp|Q3TLH4|PRC2C_MOUSE Protein PRRC2C OS=Mus musculus GN=Prrc2c PE=1 SV=3	controllerType=0 controllerNumber=1 scan=20299		bd20210216_rb_psd_glcnac_ethcd_fxn_02.20299.20299.3	ethcd	0.0016	0.0027	0	0	0.0016	0.0028	FALSE	Cytoplasm, Stress granule {ECO:0000250|UniProtKB:Q9Y520}.
2761 | 471668	679	413	R.IEQNLIST[+203.07937]ASSGTNPHGSPR.S	T8(HexNAc / 203.0794)	1	8e-08	1.8e-06	262.2	15.1	3	757.044	4.91	>sp|Q9QY01|ULK2_MOUSE Serine/threonine-protein kinase ULK2 OS=Mus musculus GN=Ulk2 PE=1 SV=1	controllerType=0 controllerNumber=1 scan=9256		bd20210216_rb_psd_glcnac_ethcd_fxn_02.9256.9256.3	ethcd	0	0	0	0	1.3e-08	2.9e-07	FALSE	Cytoplasmic vesicle membrane {ECO:0000269|PubMed:18443221}; Peripheral membrane protein {ECO:0000269|PubMed:18443221}. Note=Localizes to pre-autophagosomal membrane.
2762 | 471828	679	413	R.IEQNLIST[+203.07937]ASSGTNPHGSPR.S	T8(HexNAc / 203.0794)	1	0.00012	0.0026	115.4	20.1	3	757.043	4.51	>sp|Q9QY01|ULK2_MOUSE Serine/threonine-protein kinase ULK2 OS=Mus musculus GN=Ulk2 PE=1 SV=1	controllerType=0 controllerNumber=1 scan=9278		bd20210216_rb_psd_glcnac_ethcd_fxn_02.9278.9278.3	ethcd	0.00076	0.0017	0	0	0.00087	0.0019	FALSE	Cytoplasmic vesicle membrane {ECO:0000269|PubMed:18443221}; Peripheral membrane protein {ECO:0000269|PubMed:18443221}. Note=Localizes to pre-autophagosomal membrane.
2776 | 561956	688	149	R.VVT[+203.07937]THSSGWDPSPGASFQVPEVR.K	T3(HexNAc / 203.0794)	1	9.8e-08	2.2e-06	308.8	1.8	3	881.765	5.11	>sp|Q14BB9|MA6D1_MOUSE MAP6 domain-containing protein 1 OS=Mus musculus GN=Map6d1 PE=1 SV=1	controllerType=0 controllerNumber=1 scan=18128		bd20210216_rb_psd_glcnac_ethcd_fxn_02.18128.18128.3	ethcd	0	0	0	0	1.6e-08	3.5e-07	FALSE	Golgi apparatus {ECO:0000269|PubMed:16837464}. Cytoplasm, cytoskeleton {ECO:0000269|PubMed:16837464}. Note=According to PubMed:16837464, it colocalizes with microtubules.
2923 | 345110	769	238	R.TSLGSGFGSPSVT[+203.07937]DSR.P	T13(HexNAc / 203.0794)	1	1e-05	0.00024	186.2	4.6	2	879.418	5.25	>sp|Q68FH0|PKP4_MOUSE Plakophilin-4 OS=Mus musculus GN=Pkp4 PE=1 SV=1	controllerType=0 controllerNumber=1 scan=12964		bd20210216_rb_psd_glcnac_ethcd_fxn_02.12964.12964.2	ethcd	0	0.00057	0	0.00064	1.5e-06	0.00064	FALSE	Cell junction, desmosome {ECO:0000250}. Cytoplasm, cytoskeleton, spindle {ECO:0000250}. Cytoplasm, cytoskeleton, spindle pole {ECO:0000250}. Midbody {ECO:0000250}. Cell membrane {ECO:0000250}; Peripheral membrane protein {ECO:0000250}. Note=Associated with the pericentrosomal region in interphase and with spindle poles during mitosis. In anaphase, during chromosome segregation, is recruited to th…
2924 | 208135	769	418	R.T[+203.07937]YYSPVYR.S	T1(HexNAc / 203.0794)	1	0.0048	0.062	83.6	83.6	2	626.3	3.09	>sp|Q68FH0|PKP4_MOUSE Plakophilin-4 OS=Mus musculus GN=Pkp4 PE=1 SV=1	controllerType=0 controllerNumber=1 scan=10091		bd20210216_rb_psd_glcnac_ethcd_fxn_02.10091.10091.4	ethcd	0.002	0.0042	0.0027	0.0048	0.002	0.0043	FALSE	Cell junction, desmosome {ECO:0000250}. Cytoplasm, cytoskeleton, spindle {ECO:0000250}. Cytoplasm, cytoskeleton, spindle pole {ECO:0000250}. Midbody {ECO:0000250}. Cell membrane {ECO:0000250}; Peripheral membrane protein {ECO:0000250}. Note=Associated with the pericentrosomal region in interphase and with spindle poles during mitosis. In anaphase, during chromosome segregation, is recruited to th…
2955 | 422646	790	444	R.SS[+203.07937]FYGSDVSNVVLDNK.T	S2(HexNAc / 203.0794)	1	6.3e-07	1.4e-05	294	1.9	2	967.46	4.95	>sp|Q6PD31|TRAK1_MOUSE Trafficking kinesin-binding protein 1 OS=Mus musculus GN=Trak1 PE=1 SV=1	controllerType=0 controllerNumber=1 scan=17238		bd20210216_rb_psd_glcnac_ethcd_fxn_02.17238.17238.2	ethcd	0	0	0	0	9.9e-08	2.3e-06	FALSE	Cytoplasm {ECO:0000269|PubMed:24995978}. Nucleus {ECO:0000250|UniProtKB:Q9UPV9}. Mitochondrion {ECO:0000250|UniProtKB:Q9UPV9}. Early endosome {ECO:0000250|UniProtKB:Q9UPV9}. Endosome {ECO:0000250|UniProtKB:Q9UPV9}. Mitochondrion membrane {ECO:0000250|UniProtKB:Q9UPV9}. Cytoplasm, cell cortex {ECO:0000269|PubMed:24995978}. Note=Predominantly associated with early endosome. The localization to earl…
3095 | 195689	887	369	K.T[+203.07937]TNYSAVPQK.Q	T1(HexNAc / 203.0794)	1	2.3e-06	5.2e-05	192	2.2	2	656.328	4.89	>sp|Q8BJ05|ZC3HE_MOUSE Zinc finger CCCH domain-containing protein 14 OS=Mus musculus GN=Zc3h14 PE=1 SV=1	controllerType=0 controllerNumber=1 scan=5976		bd20210216_rb_psd_glcnac_ethcd_fxn_02.5976.5976.2	ethcd	0	0	0	0	3.9e-07	9e-06	TRUE	Nucleus speckle {ECO:0000269|PubMed:19303045, ECO:0000269|PubMed:21734151}. Note=Colocalizes with poly(A) RNA in nuclear speckles. {ECO:0000269|PubMed:21734151}.
3190 | 84422	958	326	R.T[+203.07937]FTLDK.N	T1(HexNAc / 203.0794)	1	4.9e-06	0.00011	156	52.5	2	464.24	5.61	>tr|Q3ZB57|Q3ZB57_MOUSE GRB2-associated-binding protein 2 OS=Mus musculus GN=Gab2 PE=1 SV=1	controllerType=0 controllerNumber=1 scan=9183		bd20210216_rb_psd_glcnac_ethcd_fxn_02.9183.9183.2	ethcd	0	0	0	0	8.1e-07	1.9e-05	FALSE
3191 | 84300	958	326	R.T[+203.07937]FTLDK.N	T1(HexNAc / 203.0794)	1	0.0031	0.044	42.5	33.4	2	464.24	6.33	>tr|Q3ZB57|Q3ZB57_MOUSE GRB2-associated-binding protein 2 OS=Mus musculus GN=Gab2 PE=1 SV=1	controllerType=0 controllerNumber=1 scan=9169		bd20210216_rb_psd_glcnac_ethcd_fxn_02.9169.9169.2	ethcd	0.0018	0.0043	0	0	0.0018	0.0043	FALSE
3338 | 286136	1064	724	K.QVPFSAT[+203.07937]FSTAK.S	T7(HexNAc / 203.0794)	1	4.8e-05	0.00034	244.2	43.9	2	743.879	5.31	>tr|V9GX40|V9GX40_MOUSE Synergin gamma OS=Mus musculus GN=Synrg PE=1 SV=1	controllerType=0 controllerNumber=1 scan=14428		bd20210216_rb_psd_glcnac_ethcd_fxn_02.14428.14428.2	ethcd	0.00087	0.0011	0.0011	0.0012	0.00087	0.0011	FALSE
3374 | 348618	1089	491	K.AETVSPGEVDAMT[+203.07937]LGK.T	T13(HexNAc / 203.0794)	1	0.015	0.089	82.8	40.8	2	904.438	3.16	>sp|Q3UNH4|GRIN1_MOUSE G protein-regulated inducer of neurite outgrowth 1 OS=Mus musculus GN=Gprin1 PE=1 SV=2	controllerType=0 controllerNumber=1 scan=14343		bd20210216_rb_psd_glcnac_ethcd_fxn_02.14343.14343.2	ethcd	0.0041	0.0052	0.0056	0.006	0.0041	0.0053	FALSE	Cell membrane; Lipid-anchor. Cell projection, growth cone {ECO:0000250}. Note=Highly enriched in growth cone.
3380 | 276429	1091	1400	K.S[+203.07937]GYWASHLAGR.K	S1(HexNAc / 203.0794)	1	0.028	0.15	119.7	119.7	3	469.896	6.34	>sp|Q6P5E4|UGGG1_MOUSE UDP-glucose:glycoprotein glucosyltransferase 1 OS=Mus musculus GN=Uggt1 PE=1 SV=4	controllerType=0 controllerNumber=1 scan=10667		bd20210216_rb_psd_glcnac_ethcd_fxn_02.10667.10667.3	ethcd	0.0046	0.0083	0.0061	0.0095	0.0046	0.0083	FALSE	Endoplasmic reticulum lumen {ECO:0000250|UniProtKB:Q9NYU2, ECO:0000255|PROSITE-ProRule:PRU10138}. Endoplasmic reticulum-Golgi intermediate compartment {ECO:0000255|PROSITE-ProRule:PRU10138}.
3407 | 552167	1112	107	K.KTPTT[+203.07937]VVPLIS[+203.07937]T[+203.07937]IAGDSSR.T	T5(HexNAc / 203.0794); S11(HexNAc / 203.0794); T12(HexNAc / 203.0794)	3	6.9e-05	0.00049	132.3	18.2	3	851.449	5.31	>tr|Q5SXC4|Q5SXC4_MOUSE Vascular endothelial zinc finger 1 OS=Mus musculus GN=Vezf1 PE=1 SV=1	controllerType=0 controllerNumber=1 scan=14820		bd20210216_rb_psd_glcnac_ethcd_fxn_02.14820.14820.3	ethcd	0.00082	0.001	0.001	0.0012	0.00087	0.0011	FALSE
3441 | 775985	1136	247	R.GAALGPPVS[+203.07937]LPAPLTEAAPPAPPARPPPGPGPTPAPAK.A	S9(HexNAc / 203.0794)	1	9.6e-05	0.00069	162.9	162.9	4	922.26	5.69	>sp|Q6P6N5|SPRE3_MOUSE Sprouty-related, EVH1 domain-containing protein 3 OS=Mus musculus GN=Spred3 PE=1 SV=1	controllerType=0 controllerNumber=1 scan=22788		bd20210216_rb_psd_glcnac_ethcd_fxn_02.22788.22788.4	ethcd	0.00079	0.00098	0.001	0.0011	0.00087	0.0011	FALSE	Cell membrane {ECO:0000269|PubMed:12646235, ECO:0000269|PubMed:24705354}; Peripheral membrane protein {ECO:0000269|PubMed:12646235}.
3467 | 882889	1159	184	R.QKPQNDLASPLPFPQGSHFPQHSQSFPTSST[+203.07937]YAPTVQGGGQGAHSYK.S	T31(HexNAc / 203.0794)	1	0.00011	0.00077	265.2	37	6	867.088	5.06	>sp|Q61818|RAI1_MOUSE Retinoic acid-induced protein 1 OS=Mus musculus GN=Rai1 PE=1 SV=3	controllerType=0 controllerNumber=1 scan=16619		bd20210216_rb_psd_glcnac_ethcd_fxn_02.16619.16619.6	ethcd	0.00077	0.00096	0.00098	0.0011	0.00087	0.0011	FALSE	Cytoplasm. Nucleus. Note=In neurons, localized to neurites.
3483 | 479857	1172	278	K.FTPTT[+203.07937]LPTS[+203.07937]QNSIHPVR.V	T5(HexNAc / 203.0794); S9(HexNAc / 203.0794)	2	0.00011	0.00075	194	10.1	3	768.061	5.43	>tr|A2AHG2|A2AHG2_MOUSE PHD finger protein 21A OS=Mus musculus GN=Phf21a PE=1 SV=1	controllerType=0 controllerNumber=1 scan=12225		bd20210216_rb_psd_glcnac_ethcd_fxn_02.12225.12225.3	ethcd	0.00077	0.00097	0.00098	0.0011	0.00087	0.0011	FALSE
3499 | 401059	1186	539	R.NPSNSC[+57.02146]DSGEKPVVT[+203.07937]FK.E	T15(HexNAc / 203.0794)	1	0.00015	0.001	174.4	82.8	3	690.324	4.44	>sp|Q5RJH6-2|SMG7_MOUSE Isoform 2 of Protein SMG7 OS=Mus musculus GN=Smg7	controllerType=0 controllerNumber=1 scan=8442	C6(Carbamidomethyl / 57.0215)	bd20210216_rb_psd_glcnac_ethcd_fxn_02.8442.8442.3	ethcd	0.00075	0.0014	0.00096	0.0016	0.00087	0.0014	FALSE
3576 | 333269	1242	270	K.S[+203.07937]SYLHQTSPQPAMR.Q	S1(HexNAc / 203.0794)	1	0.0096	0.038	104.9	2.2	3	602.624	4.59	>sp|Q8C015|PAK5_MOUSE Serine/threonine-protein kinase PAK 5 OS=Mus musculus GN=Pak5 PE=1 SV=1	controllerType=0 controllerNumber=1 scan=7834		bd20210216_rb_psd_glcnac_ethcd_fxn_02.7834.7834.3	ethcd	0.0033	0.0035	0.0045	0.004	0.0033	0.0035	FALSE	Mitochondrion {ECO:0000250}. Cytoplasm {ECO:0000250}. Nucleus {ECO:0000250}. Note=Shuttles between the nucleus and the mitochondria, and mitochondrial localization is essential for the role in cell survival. {ECO:0000250}.
3585 | 560964	1249	1591	R.NSGSSSSLNTT[+203.07937]LPS[+203.07937]TSAWSSIR.A	T11(HexNAc / 203.0794); S14(HexNAc / 203.0794)	2	0.00041	0.0017	217.9	2.2	3	882.755	4.3	>sp|Q3UHK8|TNR6A_MOUSE Trinucleotide repeat-containing gene 6A protein OS=Mus musculus GN=Tnrc6a PE=2 SV=1	controllerType=0 controllerNumber=1 scan=17778		bd20210216_rb_psd_glcnac_ethcd_fxn_02.17778.17778.3	ethcd	0.0013	0.0018	0.0017	0.002	0.0014	0.0019	TRUE	Cytoplasm, P-body {ECO:0000250|UniProtKB:Q8NDV7}. Note=Mammalian P-bodies are also known as GW bodies (GWBs). {ECO:0000250|UniProtKB:Q8NDV7}.
3596 | 790739	1259	447	R.QAFTPSST[+203.07937]MMEVFLQEKPPAVATSTAAPPPPSSPLPSK.S	T8(HexNAc / 203.0794)	1	0.00057	0.0024	103	0	4	1032.77	4.36	>sp|Q80X50-5|UBP2L_MOUSE Isoform 5 of Ubiquitin-associated protein 2-like OS=Mus musculus GN=Ubap2l	controllerType=0 controllerNumber=1 scan=25658		bd20210216_rb_psd_glcnac_ethcd_fxn_02.25658.25658.4	ethcd	0.0012	0.0017	0.0016	0.0019	0.0014	0.0019	FALSE
3666 | 701749	1314	447	R.SAPTT[+79.96633]LYLVHTDHAYQATPPVT[+203.07937]IPGSAK.F	T5(Phospho / 79.9663); T22(HexNAc / 203.0794)	1	0.00078	0.0033	199.5	1.1	3	1073.86	5.73	>sp|Q9ERQ3|ZN704_MOUSE Zinc finger protein 704 OS=Mus musculus GN=Znf704 PE=1 SV=1	controllerType=0 controllerNumber=1 scan=19621		bd20210216_rb_psd_glcnac_ethcd_fxn_02.19621.19621.3	ethcd	0.0012	0.0016	0.0016	0.0018	0.0014	0.0019	FALSE	Nucleus {ECO:0000269|PubMed:17693064}.
3729 | 560166	1368	338	R.VYAAADPYHHTIGPTAT[+203.07937]YSIGTM.-	T17(HexNAc / 203.0794)	1	0.0015	0.0062	93.4	6.6	3	880.753	5.38	>sp|Q8BIF2-2|RFOX3_MOUSE Isoform 2 of RNA binding protein fox-1 homolog 3 OS=Mus musculus GN=Rbfox3	controllerType=0 controllerNumber=1 scan=17546		bd20210216_rb_psd_glcnac_ethcd_fxn_02.17546.17546.3	ethcd	0.0011	0.0015	0.0015	0.0017	0.0014	0.0019	FALSE
3786 | 490833	1417	234	R.LVQLDS[+203.07937]AISM[+15.99492]ELWQEAFK.A	S6(HexNAc / 203.0794); M10(Oxidation / 15.9949)	1	0.056	0.2	34	34	3	776.393	7.15	>sp|P23116|EIF3A_MOUSE Eukaryotic translation initiation factor 3 subunit A OS=Mus musculus GN=Eif3a PE=1 SV=5	controllerType=0 controllerNumber=1 scan=17530		bd20210216_rb_psd_glcnac_ethcd_fxn_02.17530.17530.3	ethcd	0.0053	0.011	0.0068	0.012	0.0053	0.011	FALSE	Cytoplasm {ECO:0000255|HAMAP-Rule:MF_03000}. Cytoplasm, cytoskeleton, microtubule organizing center, centrosome {ECO:0000269|PubMed:9372446}. Nucleus {ECO:0000269|PubMed:9372446}. Note=Centrosomin-A is found in the centrosome. Centrosomin-B is found in the nucleus.
3787 | 494175	1417	234	R.LVQLDS[+203.07937]AISMELWQEAFK.A	S6(HexNAc / 203.0794)	1	0.013	0.051	40.2	40.2	3	771.061	7.24	>sp|P23116|EIF3A_MOUSE Eukaryotic translation initiation factor 3 subunit A OS=Mus musculus GN=Eif3a PE=1 SV=5	controllerType=0 controllerNumber=1 scan=19055		bd20210216_rb_psd_glcnac_ethcd_fxn_02.19055.19055.3	ethcd	0.0035	0.0043	0.0047	0.0049	0.0035	0.0043	FALSE	Cytoplasm {ECO:0000255|HAMAP-Rule:MF_03000}. Cytoplasm, cytoskeleton, microtubule organizing center, centrosome {ECO:0000269|PubMed:9372446}. Nucleus {ECO:0000269|PubMed:9372446}. Note=Centrosomin-A is found in the centrosome. Centrosomin-B is found in the nucleus.
3805 | 287201	1433	1217	R.NIILTT[+203.07937]MPAGTK.L	T6(HexNAc / 203.0794)	1	0.0024	0.01	152.1	7.4	2	731.898	4.67	>sp|Q6PIJ4|NFRKB_MOUSE Nuclear factor related to kappa-B-binding protein OS=Mus musculus GN=Nfrkb PE=1 SV=1	controllerType=0 controllerNumber=1 scan=14682		bd20210216_rb_psd_glcnac_ethcd_fxn_02.14682.14682.2	ethcd	0.0016	0.0021	0.0021	0.0023	0.0016	0.0021	FALSE	Nucleus {ECO:0000250}.
3823 | 624255	1449	409	K.ALDYVQDHSSGVSNEVS[+203.07937]IYQSSIDR.S	S17(HexNAc / 203.0794)	1	0.0028	0.012	79.6	20.5	3	991.47	6.25	>sp|Q3UTJ2-2|SRBS2_MOUSE Isoform 2 of Sorbin and SH3 domain-containing protein 2 OS=Mus musculus GN=Sorbs2	controllerType=0 controllerNumber=1 scan=17354		bd20210216_rb_psd_glcnac_ethcd_fxn_02.17354.17354.3	ethcd	0.0016	0.002	0.0021	0.0023	0.0016	0.0021	FALSE
3824 | 624215	1449	409	K.ALDYVQDHSSGVSNEVS[+203.07937]IYQSSIDR.S	S17(HexNAc / 203.0794)	1	0.0097	0.038	23.1	16.6	3	991.469	6.01	>sp|Q3UTJ2-2|SRBS2_MOUSE Isoform 2 of Sorbin and SH3 domain-containing protein 2 OS=Mus musculus GN=Sorbs2	controllerType=0 controllerNumber=1 scan=17337		bd20210216_rb_psd_glcnac_ethcd_fxn_02.17337.17337.3	ethcd	0.0033	0.0035	0.0021	0.0023	0.0033	0.0035	FALSE
3878 | 677660	1493	813	R.SHNVNSHAAT[+203.07937]T[+79.96633]QYANGAVPAGQAANIVAHR.S	T10(HexNAc / 203.0794); T11(Phospho / 79.9663)	1	0.0032	0.014	140.1	2.8	4	828.393	4.5	>sp|O35607|BMPR2_MOUSE Bone morphogenetic protein receptor type-2 OS=Mus musculus GN=Bmpr2 PE=1 SV=1	controllerType=0 controllerNumber=1 scan=11856		bd20210216_rb_psd_glcnac_ethcd_fxn_02.11856.11856.4	ethcd	0.0018	0.0023	0.0024	0.0026	0.0018	0.0023	FALSE	Cell membrane {ECO:0000250|UniProtKB:Q13873}; Single-pass type I membrane protein.
3895 | 478706	1510	1157	K.ATFAFGNQTNTT[+203.07937]T[+203.07937]DQGAAK.P	T12(HexNAc / 203.0794); T13(HexNAc / 203.0794)	2	0.0036	0.015	67.1	0.8	3	784.03	3.82	>tr|E9Q3G8|E9Q3G8_MOUSE Nucleoporin 153 OS=Mus musculus GN=Nup153 PE=1 SV=1	controllerType=0 controllerNumber=1 scan=11668		bd20210216_rb_psd_glcnac_ethcd_fxn_02.11668.11668.3	ethcd	0.0018	0.0023	0.0024	0.0026	0.0018	0.0023	TRUE
3984 | 280680	1591	136	R.PQT[+203.07937]LPLNYQDR.S	T3(HexNAc / 203.0794)	1	0.0092	0.036	80.8	80.8	2	774.393	5.48	>sp|P58854|GCP3_MOUSE Gamma-tubulin complex component 3 OS=Mus musculus GN=Tubgcp3 PE=1 SV=2	controllerType=0 controllerNumber=1 scan=12228		bd20210216_rb_psd_glcnac_ethcd_fxn_02.12228.12228.2	ethcd	0.0033	0.0035	0.0045	0.004	0.0033	0.0035	FALSE	Cytoplasm, cytoskeleton, microtubule organizing center, centrosome {ECO:0000250}.
3993 | 414949	1600	440	K.DSETDPELVIT[+203.07937]GEEK.D	T11(HexNAc / 203.0794)	1	0.0092	0.036	76.2	76.2	2	932.935	4.73	>sp|Q8BI84|TGO1_MOUSE Transport and Golgi organization protein 1 homolog OS=Mus musculus GN=Mia3 PE=1 SV=2	controllerType=0 controllerNumber=1 scan=13784		bd20210216_rb_psd_glcnac_ethcd_fxn_02.13784.13784.2	ethcd	0.0033	0.0032	0.0045	0.0037	0.0033	0.0033	FALSE	Endoplasmic reticulum membrane {ECO:0000250|UniProtKB:Q5JRA6}; Single-pass membrane protein {ECO:0000250|UniProtKB:Q5JRA6}. Note=Localizes at endoplasmic reticulum exit sites (ERES), also known as transitional endoplasmic reticulum (tER). SEC16A is required for its proper localization to ERES. After loading of COL7A1 into transport carriers, it is not incorporated into COPII carriers and remains …
4027 | 227822	1633	295	K.LTFPT[+203.07937]STFK.C	T5(HexNAc / 203.0794)	1	0.024	0.068	40	2.2	2	622.827	4.82	>Reverse >sp|Q0ZLH2|PJVK_MOUSE Pejvakin OS=Mus musculus GN=Pjvk PE=1 SV=1	controllerType=0 controllerNumber=1 scan=17210		bd20210216_rb_psd_glcnac_ethcd_fxn_02.17210.17210.2	ethcd	0.0045	0.0045	0.0058	0.0051	0.0045	0.0045	FALSE	Peroxisome membrane {ECO:0000269|PubMed:26544938}. Cell projection, cilium {ECO:0000269|PubMed:28209736}. Note=Associates with the peroxisomal membrane; it is unclear whether it is embedded or just associated with the peroxisomal membrane (PubMed:26544938). Localizes to ciliary rootlet (PubMed:28209736). {ECO:0000269|PubMed:26544938, ECO:0000269|PubMed:28209736}.
4065 | 569654	1668	416	R.M[+15.99492]LMVAT[+203.07937]SLLTC[+57.02146]VAFVLPFVYR.G	M1(Oxidation / 15.9949); T6(HexNAc / 203.0794)	1	0.026	0.072	10.6	0	3	884.132	4.43	>sp|Q8K385|FRRS1_MOUSE Ferric-chelate reductase 1 OS=Mus musculus GN=FRRS1 PE=1 SV=1	controllerType=0 controllerNumber=1 scan=21289	C11(Carbamidomethyl / 57.0215)	bd20210216_rb_psd_glcnac_ethcd_fxn_02.21289.21289.3	ethcd	0.0044	0.0045	0.0058	0.0051	0.0045	0.0045	FALSE	Membrane {ECO:0000305}; Multi-pass membrane protein {ECO:0000305}.
4066 | 695354	1669	558	R.RQDDLISC[+57.02146]SVPS[+79.96633]T[+203.07937]TST[+203.07937]PTVTSAAGLQR.S	S12(Phospho / 79.9663); T13(HexNAc / 203.0794); T16(HexNAc / 203.0794)	2	0.099	0.26	28.8	3.5	3	1112.19	3.07	>sp|Q9DBR7|MYPT1_MOUSE Protein phosphatase 1 regulatory subunit 12A OS=Mus musculus GN=Ppp1r12a PE=1 SV=2	controllerType=0 controllerNumber=1 scan=17252	C8(Carbamidomethyl / 57.0215)	bd20210216_rb_psd_glcnac_ethcd_fxn_02.17252.17252.3	ethcd	0.0071	0.015	0.0093	0.017	0.0071	0.015	FALSE	Cytoplasm {ECO:0000250|UniProtKB:O14974}. Cytoplasm, cytoskeleton, stress fiber {ECO:0000250|UniProtKB:O14974}. Note=Also along actomyosin filaments. {ECO:0000250|UniProtKB:O14974}.
4067 | 695314	1669	558	R.RQDDLISC[+57.02146]SVPS[+79.96633]T[+203.07937]T[+203.07937]STPTVTSAAGLQR.S	S12(Phospho / 79.9663); T13(HexNAc / 203.0794); T14(HexNAc / 203.0794)	2	0.027	0.076	4.6	2.2	3	1112.19	6.25	>sp|Q9DBR7|MYPT1_MOUSE Protein phosphatase 1 regulatory subunit 12A OS=Mus musculus GN=Ppp1r12a PE=1 SV=2	controllerType=0 controllerNumber=1 scan=17241	C8(Carbamidomethyl / 57.0215)	bd20210216_rb_psd_glcnac_ethcd_fxn_02.17241.17241.3	ethcd	0.0044	0.0045	0.0058	0.0051	0.0045	0.0045	FALSE	Cytoplasm {ECO:0000250|UniProtKB:O14974}. Cytoplasm, cytoskeleton, stress fiber {ECO:0000250|UniProtKB:O14974}. Note=Also along actomyosin filaments. {ECO:0000250|UniProtKB:O14974}.
4070 | 144745	1672	1109	R.ESVS[+203.07937]TAYK.E	S4(HexNAc / 203.0794)	1	0.031	0.088	56.6	2.2	2	544.264	5.45	>Reverse >tr|E9Q8L9|E9Q8L9_MOUSE Rab11 family-interacting protein 1 OS=Mus musculus GN=Rab11fip1 PE=1 SV=1	controllerType=0 controllerNumber=1 scan=8488		bd20210216_rb_psd_glcnac_ethcd_fxn_02.8488.8488.2	ethcd	0.0048	0.0053	0.0064	0.006	0.0048	0.0053	FALSE
4125 | 423986	1719	266	K.TTYDSS[+203.07937]LSSYTVPLEK.D	S6(HexNAc / 203.0794)	1	0.1	0.16	42.1	4.3	2	997.484	5.9	>tr|A0A0U1RPL0|A0A0U1RPL0_MOUSE Ataxin-2-like protein OS=Mus musculus GN=Atxn2l PE=1 SV=1	controllerType=0 controllerNumber=1 scan=17833		bd20210216_rb_psd_glcnac_ethcd_fxn_02.17833.17833.2	ethcd	0.0071	0.0088	0.0093	0.01	0.0071	0.0088	FALSE
4128 | 630402	1721	898	R.LVQPS[+203.07937]T[+79.96633]QPLIYC[+57.02146]LFYLLTWSTDR.T	S5(HexNAc / 203.0794); T6(Phospho / 79.9663)	1	0.095	0.15	30.8	0.8	3	1033.18	5.36	>Reverse >tr|F6QF13|F6QF13_MOUSE Glutamate receptor ionotropic, kainate 1 OS=Mus musculus GN=Grik1 PE=3 SV=3	controllerType=0 controllerNumber=1 scan=19774	C12(Carbamidomethyl / 57.0215)	bd20210216_rb_psd_glcnac_ethcd_fxn_02.19774.19774.3	ethcd	0.0071	0.008	0.0093	0.0092	0.0071	0.008	FALSE	Cell membrane {ECO:0000256|ARBA:ARBA00004651, ECO:0000256|RuleBase:RU367118}; Multi-pass membrane protein {ECO:0000256|ARBA:ARBA00004651, ECO:0000256|RuleBase:RU367118}. Cell junction, synapse, postsynaptic cell membrane {ECO:0000256|RuleBase:RU367118}. Membrane {ECO:0000256|ARBA:ARBA00004141}; Multi-pass membrane protein {ECO:0000256|ARBA:ARBA00004141}.
4138 | 425434	1731	5	R.LM[+15.99492]WLS[+203.07937]LLFFTFHSR.R	M2(Oxidation / 15.9949); S5(HexNAc / 203.0794)	1	0.11	0.17	12.5	12.5	3	673.017	5.4	>Reverse >sp|Q91W10-2|S39A8_MOUSE Isoform 2 of Zinc transporter ZIP8 OS=Mus musculus GN=Slc39a8	controllerType=0 controllerNumber=1 scan=18423		bd20210216_rb_psd_glcnac_ethcd_fxn_02.18423.18423.3	ethcd	0.0075	0.0093	0.0099	0.011	0.0075	0.0093	FALSE
4140 | 413019	1733	138	K.FAGQM[+15.99492]GIQLFET[+203.07937]S[+203.07937]AK.E	M5(Oxidation / 15.9949); T12(HexNAc / 203.0794); S13(HexNAc / 203.0794)	2	0.13	0.2	64.1	64.1	2	1025.49	2.08	>sp|Q6PHN9|RAB35_MOUSE Ras-related protein Rab-35 OS=Mus musculus GN=Rab35 PE=1 SV=1	controllerType=0 controllerNumber=1 scan=12787		bd20210216_rb_psd_glcnac_ethcd_fxn_02.12787.12787.2	ethcd	0.008	0.01	0.011	0.012	0.0081	0.01	FALSE	Cell membrane {ECO:0000250|UniProtKB:Q15286}; Lipid-anchor {ECO:0000305}; Cytoplasmic side {ECO:0000305}. Membrane, clathrin-coated pit {ECO:0000250|UniProtKB:Q15286}. Cytoplasmic vesicle, clathrin-coated vesicle {ECO:0000250|UniProtKB:Q15286}. Endosome {ECO:0000250|UniProtKB:Q15286}. Melanosome {ECO:0000250|UniProtKB:Q15286}. Note=Present on sorting endosomes and recycling endosome tubules. Tend…
4141 | 413059	1733	138	K.FAGQM[+15.99492]GIQLFETS[+203.07937]AK.E	M5(Oxidation / 15.9949); S13(HexNAc / 203.0794)	1	0.73	0.91	29.3	29.3	2	923.949	1.22	>sp|Q6PHN9|RAB35_MOUSE Ras-related protein Rab-35 OS=Mus musculus GN=Rab35 PE=1 SV=1	controllerType=0 controllerNumber=1 scan=12795		bd20210216_rb_psd_glcnac_ethcd_fxn_02.12795.12795.2	ethcd	0.031	0.078	0.042	0.087	0.031	0.078	FALSE	Cell membrane {ECO:0000250|UniProtKB:Q15286}; Lipid-anchor {ECO:0000305}; Cytoplasmic side {ECO:0000305}. Membrane, clathrin-coated pit {ECO:0000250|UniProtKB:Q15286}. Cytoplasmic vesicle, clathrin-coated vesicle {ECO:0000250|UniProtKB:Q15286}. Endosome {ECO:0000250|UniProtKB:Q15286}. Melanosome {ECO:0000250|UniProtKB:Q15286}. Note=Present on sorting endosomes and recycling endosome tubules. Tend…
4170 | 540674	1763	59	K.DALQLAQT[+203.07937]NDMFFSTVGC[+57.02146]HPTR.C	T8(HexNAc / 203.0794)	1	0.19	0.23	9.2	1.6	3	904.758	6.87	>sp|Q6P8M1|TATD1_MOUSE Putative deoxyribonuclease TATDN1 OS=Mus musculus GN=Tatdn1 PE=1 SV=1	controllerType=0 controllerNumber=1 scan=10338	C18(Carbamidomethyl / 57.0215)	bd20210216_rb_psd_glcnac_ethcd_fxn_02.10338.10338.3	ethcd	0.011	0.013	0.014	0.015	0.011	0.013	FALSE	Nucleus {ECO:0000305}.
4173 | 628372	1766	2	K.[+42.01056]PNNVKAMFLISQAS[+203.07937]THYIVILFPR.N	NTerm(Acetyl / 42.0106); S14(HexNAc / 203.0794)	1	0.19	0.23	5.2	2.2	3	1002.21	5.82	>Reverse >tr|A0A0R4J0I1|A0A0R4J0I1_MOUSE MCG1051009 OS=Mus musculus GN=Serpina3k PE=1 SV=1	controllerType=0 controllerNumber=1 scan=18797		bd20210216_rb_psd_glcnac_ethcd_fxn_02.18797.18797.3	ethcd	0.011	0.013	0.015	0.015	0.011	0.013	FALSE
4188 | 204616	1780	7	K.LLDGT[+203.07937]TASRR.W	T5(HexNAc / 203.0794)	1	0.9	0.96	1.8	1.8	2	646.846	2.93	>sp|O08807|PRDX4_MOUSE Peroxiredoxin-4 OS=Mus musculus GN=Prdx4 PE=1 SV=1	controllerType=0 controllerNumber=1 scan=9006		bd20210216_rb_psd_glcnac_ethcd_fxn_02.9006.9006.2	ethcd	0.06	0.1	0.081	0.11	0.061	0.1	FALSE	Cytoplasm {ECO:0000250|UniProtKB:Q13162}. Endoplasmic reticulum {ECO:0000250|UniProtKB:Q13162}. Note=Not secreted. {ECO:0000269|PubMed:11229364}.
4201 | 640227	1790	470	K.AC[+57.02146]ALGGSGGGIVLLDFS[+203.07937]QQGGAASAAGRTGR.T	S17(HexNAc / 203.0794)	1	0.23	0.28	10	10	3	1022.51	6	>Reverse >tr|A0A0M3HEQ0|A0A0M3HEQ0_MOUSE Thioredoxin reductase 2, mitochondrial OS=Mus musculus GN=Txnrd2 PE=1 SV=1	controllerType=0 controllerNumber=1 scan=23436	C2(Carbamidomethyl / 57.0215)	bd20210216_rb_psd_glcnac_ethcd_fxn_02.23436.23436.3	ethcd	0.013	0.017	0.017	0.019	0.013	0.017	FALSE
4267 | 151874	1853	64	R.QT[+203.07937]PYEYK.W	T2(HexNAc / 203.0794)	1	0.39	0.39	23.4	23.4	2	566.266	4.09	>Reverse >sp|Q8BGF3|WDR92_MOUSE WD repeat-containing protein 92 OS=Mus musculus GN=Wdr92 PE=1 SV=1	controllerType=0 controllerNumber=1 scan=10839		bd20210216_rb_psd_glcnac_ethcd_fxn_02.10839.10839.5	ethcd	0.019	0.022	0.026	0.025	0.019	0.022	FALSE	Dynein axonemal particle {ECO:0000250|UniProtKB:A8J3F6}.
4277 | 336690	1861	661	R.EALS[+203.07937]PC[+57.02146]PSTISTK.S	S4(HexNAc / 203.0794)	1	0.39	0.39	12.3	12.3	2	797.392	5.82	>tr|H7BX08|H7BX08_MOUSE Calmodulin-regulated spectrin-associated protein 2 OS=Mus musculus GN=Camsap2 PE=1 SV=1	controllerType=0 controllerNumber=1 scan=9193	C6(Carbamidomethyl / 57.0215)	bd20210216_rb_psd_glcnac_ethcd_fxn_02.9193.9193.2	ethcd	0.018	0.021	0.025	0.024	0.018	0.021	FALSE	Cytoplasm, cytoskeleton {ECO:0000256|ARBA:ARBA00004245}.
4285 | 479466	1869	42	R.AAFAAPPQPT[+203.07937]AQQVEGKDSR.Q	T10(HexNAc / 203.0794)	1	0.4	0.4	0.5	0.5	3	758.048	4.3	>tr|Q3V2K9|Q3V2K9_MOUSE Predicted gene 10840 (Fragment) OS=Mus musculus GN=Gm10840 PE=2 SV=1	controllerType=0 controllerNumber=1 scan=11997		bd20210216_rb_psd_glcnac_ethcd_fxn_02.11997.11997.3	ethcd	0.02	0.023	0.027	0.026	0.02	0.023	FALSE
4295 | 713240	1878	86	R.ET[+203.07937]VIVNQAS[+203.07937]SLEPTMSLNGIMGSTPQIVR.E	T2(HexNAc / 203.0794); S9(HexNAc / 203.0794)	2	0.39	0.39	2	2	3	1160.25	4.18	>Reverse >sp|Q7TSF1|DSG1B_MOUSE Desmoglein-1-beta OS=Mus musculus GN=Dsg1b PE=1 SV=1	controllerType=0 controllerNumber=1 scan=22989		bd20210216_rb_psd_glcnac_ethcd_fxn_02.22989.22989.3	ethcd	0.019	0.022	0.026	0.025	0.019	0.022	FALSE	Cell membrane {ECO:0000250}; Single-pass type I membrane protein {ECO:0000250}. Cell junction, desmosome {ECO:0000269|PubMed:12631242}.
4314 | 474333	1895	219	R.FPLNGYC[+57.02146]RLNS[+203.07937]VQVLER.L	S11(HexNAc / 203.0794)	1	0.41	0.41	2.5	2.5	3	756.724	5.99	>sp|Q8K0E1|KCD15_MOUSE BTB/POZ domain-containing protein KCTD15 OS=Mus musculus GN=Kctd15 PE=1 SV=1	controllerType=0 controllerNumber=1 scan=10278	C7(Carbamidomethyl / 57.0215)	bd20210216_rb_psd_glcnac_ethcd_fxn_02.10278.10278.3	ethcd	0.021	0.025	0.029	0.028	0.021	0.025	FALSE
4318 | 354085	1898	45	R.APHALVMT[+203.07937]FLFR.S	T8(HexNAc / 203.0794)	1	0.42	0.42	24.9	24.9	2	803.432	6.83	>sp|Q9JJW0|PXMP4_MOUSE Peroxisomal membrane protein 4 OS=Mus musculus GN=Pxmp4 PE=1 SV=3	controllerType=0 controllerNumber=1 scan=16111		bd20210216_rb_psd_glcnac_ethcd_fxn_02.16111.16111.2	ethcd	0.023	0.026	0.031	0.03	0.023	0.026	FALSE	Peroxisome membrane {ECO:0000250}; Multi-pass membrane protein {ECO:0000250}.
4381 | 499251	1959	346	R.VPLT[+203.07937]GSNNLQGIEPQSPLR.D	T4(HexNAc / 203.0794)	1	0.49	0.49	7.6	5.8	3	741.729	5.11	>Reverse >sp|Q6NZP1|ZRAB3_MOUSE DNA annealing helicase and endonuclease ZRANB3 OS=Mus musculus GN=Zranb3 PE=1 SV=1	controllerType=0 controllerNumber=1 scan=20823		bd20210216_rb_psd_glcnac_ethcd_fxn_02.20823.20823.3	ethcd	0.026	0.031	0.036	0.035	0.026	0.031	FALSE	Nucleus {ECO:0000250|UniProtKB:Q5FWF4}. Chromosome {ECO:0000250|UniProtKB:Q5FWF4}. Note=Following DNA damage, recruited to sites of DNA damage and stalled replication forks by polyubiquitinated PCNA. {ECO:0000250|UniProtKB:Q5FWF4}.
4424 | 333189	2000	401	K.IHNNALS[+203.07937]LHT[+79.96633]LDR.L	S7(HexNAc / 203.0794); T10(Phospho / 79.9663)	1	0.75	0.75	3.8	3.8	2	893.932	4.08	>Reverse >sp|Q8K4Z0-2|LGI2_MOUSE Isoform 2 of Leucine-rich repeat LGI family member 2 OS=Mus musculus GN=Lgi2	controllerType=0 controllerNumber=1 scan=7791		bd20210216_rb_psd_glcnac_ethcd_fxn_02.7791.7791.2	ethcd	0.031	0.037	0.042	0.042	0.031	0.037	FALSE
4439 | 280595	2012	302	R.WKDDVIS[+203.07937]INK.-	S7(HexNAc / 203.0794)	1	0.78	0.78	34.2	34.2	2	710.873	4.23	>tr|Q8VGN6|Q8VGN6_MOUSE Olfactory receptor OS=Mus musculus GN=Olfr1258 PE=3 SV=1	controllerType=0 controllerNumber=1 scan=12207		bd20210216_rb_psd_glcnac_ethcd_fxn_02.12207.12207.2	ethcd	0.035	0.042	0.047	0.047	0.035	0.042	FALSE	Cell membrane {ECO:0000256|ARBA:ARBA00004651, ECO:0000256|RuleBase:RU363047}; Multi-pass membrane protein {ECO:0000256|ARBA:ARBA00004651, ECO:0000256|RuleBase:RU363047}. Membrane {ECO:0000256|ARBA:ARBA00004141}; Multi-pass membrane protein {ECO:0000256|ARBA:ARBA00004141}.
4451 | 214219	2024	52	K.S[+203.07937]LVKQYEEK.S	S1(HexNAc / 203.0794)	1	0.87	0.87	1.5	1.5	2	663.847	5.63	>Reverse >sp|Q9D6Y7|MSRA_MOUSE Mitochondrial peptide methionine sulfoxide reductase OS=Mus musculus GN=Msra PE=1 SV=1	controllerType=0 controllerNumber=1 scan=12323		bd20210216_rb_psd_glcnac_ethcd_fxn_02.12323.12323.2	ethcd	0.057	0.068	0.077	0.077	0.057	0.068	FALSE	[Isoform 1]: Mitochondrion.; [Isoform 2]: Cytoplasm. Nucleus. Membrane; Lipid-anchor.
4460 | 335848	2031	46	K.WNQIMYS[+203.07937]ADLWR.Y	S7(HexNAc / 203.0794)	1	0.79	0.79	8	8	2	893.421	5.12	>sp|Q5NBU5|FBX39_MOUSE F-box only protein 39 OS=Mus musculus GN=Fbxo39 PE=3 SV=2	controllerType=0 controllerNumber=1 scan=8867		bd20210216_rb_psd_glcnac_ethcd_fxn_02.8867.8867.3	ethcd	0.037	0.043	0.049	0.049	0.037	0.043	FALSE
4463 | 668511	2034	314	R.WT[+203.07937]FC[+57.02146]DSLLQRQPDAEDFSYPELVK.V	T2(HexNAc / 203.0794)	1	0.79	0.79	29.1	6.1	3	1049.83	5.44	>sp|Q3UJC8|CE034_MOUSE Uncharacterized protein C5orf34 homolog OS=Mus musculus PE=2 SV=1	controllerType=0 controllerNumber=1 scan=7298	C4(Carbamidomethyl / 57.0215)	bd20210216_rb_psd_glcnac_ethcd_fxn_02.7298.7298.3	ethcd	0.037	0.043	0.049	0.049	0.037	0.043	FALSE
4468 | 604122	2039	559	K.AAGILNGDPGSHIVT[+203.07937]NIY[+79.96633]LY[+79.96633]PIK.S	T15(HexNAc / 203.0794); Y18(Phospho / 79.9663); Y20(Phospho / 79.9663)	1	0.92	0.92	63.6	63.6	4	698.086	0.6	>sp|Q14CH1|MOCOS_MOUSE Molybdenum cofactor sulfurase OS=Mus musculus GN=Mocos PE=1 SV=1	controllerType=0 controllerNumber=1 scan=10270		bd20210216_rb_psd_glcnac_ethcd_fxn_02.10270.10270.4	ethcd	0.066	0.079	0.071	0.071	0.066	0.079	FALSE
4469 | 604882	2039	559	K.AAGILNGDPGSHIVT[+203.07937]NIY[+79.96633]LY[+79.96633]PIK.S	T15(HexNAc / 203.0794); Y18(Phospho / 79.9663); Y20(Phospho / 79.9663)	1	0.87	0.87	56.8	56.8	4	698.086	1.21	>sp|Q14CH1|MOCOS_MOUSE Molybdenum cofactor sulfurase OS=Mus musculus GN=Mocos PE=1 SV=1	controllerType=0 controllerNumber=1 scan=10520		bd20210216_rb_psd_glcnac_ethcd_fxn_02.10520.10520.4	ethcd	0.056	0.067	0.071	0.071	0.056	0.067	FALSE
4470 | 606082	2039	559	K.AAGILNGDPGSHIVT[+203.07937]NIY[+79.96633]LY[+79.96633]PIK.S	T15(HexNAc / 203.0794); Y18(Phospho / 79.9663); Y20(Phospho / 79.9663)	1	0.93	0.93	31.6	31.6	4	698.086	0.6	>sp|Q14CH1|MOCOS_MOUSE Molybdenum cofactor sulfurase OS=Mus musculus GN=Mocos PE=1 SV=1	controllerType=0 controllerNumber=1 scan=10799		bd20210216_rb_psd_glcnac_ethcd_fxn_02.10799.10799.4	ethcd	0.071	0.086	0.071	0.071	0.071	0.086	FALSE
4471 | 603317	2039	559	K.AAGILNGDPGSHIVT[+203.07937]NIY[+79.96633]LY[+79.96633]PIK.S	T15(HexNAc / 203.0794); Y18(Phospho / 79.9663); Y20(Phospho / 79.9663)	1	0.83	0.83	11.8	11.8	4	698.086	0.86	>sp|Q14CH1|MOCOS_MOUSE Molybdenum cofactor sulfurase OS=Mus musculus GN=Mocos PE=1 SV=1	controllerType=0 controllerNumber=1 scan=10002		bd20210216_rb_psd_glcnac_ethcd_fxn_02.10002.10002.4	ethcd	0.053	0.063	0.071	0.071	0.053	0.063	FALSE
4523 | 334749	2085	658	R.TLIMT[+203.07937]T[+203.07937]NNQTR.V	T5(HexNAc / 203.0794); T6(HexNAc / 203.0794)	2	0.79	0.79	3.1	3.1	2	849.919	5.03	>tr|A0A0G2JDV2|A0A0G2JDV2_MOUSE Non-canonical poly(A) RNA polymerase PAPD7 OS=Mus musculus GN=Papd7 PE=4 SV=1	controllerType=0 controllerNumber=1 scan=8433		bd20210216_rb_psd_glcnac_ethcd_fxn_02.8433.8433.2	ethcd	0.037	0.043	0.049	0.049	0.037	0.043	TRUE
4525 | 209726	2087	246	K.LPFYDS[+203.07937]YHK.W	S6(HexNAc / 203.0794)	1	0.82	0.82	3.1	3.1	2	686.827	4.22	>Reverse >sp|Q6E1M8|AWAT2_MOUSE Acyl-CoA wax alcohol acyltransferase 2 OS=Mus musculus GN=Awat2 PE=2 SV=1	controllerType=0 controllerNumber=1 scan=10546		bd20210216_rb_psd_glcnac_ethcd_fxn_02.10546.10546.2	ethcd	0.042	0.05	0.056	0.056	0.042	0.05	FALSE	Endoplasmic reticulum membrane {ECO:0000269|PubMed:15220349}; Multi-pass membrane protein {ECO:0000255}.
4580 | 92230	2144	231	R.MT[+203.07937]MAFK.D	T2(HexNAc / 203.0794)	1	0.83	0.83	39.4	39.4	2	466.218	1.93	>sp|Q9Z307|KCJ16_MOUSE Inward rectifier potassium channel 16 OS=Mus musculus GN=Kcnj16 PE=1 SV=2	controllerType=0 controllerNumber=1 scan=11777		bd20210216_rb_psd_glcnac_ethcd_fxn_02.11777.11777.2	ethcd	0.05	0.06	0.068	0.068	0.05	0.06	FALSE	Membrane {ECO:0000250|UniProtKB:Q9NPI9}; Multi-pass membrane protein {ECO:0000250|UniProtKB:Q9NPI9}. Basolateral cell membrane {ECO:0000250|UniProtKB:Q9NPI9}. Note=In kidney distal convoluted tubules, located in the basolateral membrane in the presence of KCNJ10. {ECO:0000250|UniProtKB:Q9NPI9}.
4620 | 203095	2184	329	K.VIS[+203.07937]HPNYDSK.T	S3(HexNAc / 203.0794)	1	0.84	0.84	18.8	18.8	2	681.835	7.1	>sp|Q9JIQ8|TMPS2_MOUSE Transmembrane protease serine 2 OS=Mus musculus GN=Tmprss2 PE=2 SV=3	controllerType=0 controllerNumber=1 scan=8301		bd20210216_rb_psd_glcnac_ethcd_fxn_02.8301.8301.2	ethcd	0.053	0.064	0.072	0.072	0.053	0.064	FALSE	Cell membrane {ECO:0000250|UniProtKB:O15393}; Single-pass type II membrane protein {ECO:0000250|UniProtKB:O15393}.; [Transmembrane protease serine 2 catalytic chain]: Secreted {ECO:0000250|UniProtKB:O15393}. Note=Activated by cleavage and secreted. {ECO:0000250|UniProtKB:O15393}.
4629 | 284706	2193	78	R.GDAM[+15.99492]GLKPS[+203.07937]C[+57.02146]LK.G	M4(Oxidation / 15.9949); S9(HexNAc / 203.0794)	1	0.89	0.89	3.6	3.6	2	748.365	6.75	>tr|M0QWE2|M0QWE2_MOUSE Predicted gene, 27021 OS=Mus musculus GN=Gm27021 PE=4 SV=1	controllerType=0 controllerNumber=1 scan=13908	C10(Carbamidomethyl / 57.0215)	bd20210216_rb_psd_glcnac_ethcd_fxn_02.13908.13908.2	ethcd	0.059	0.071	0.08	0.08	0.059	0.071	FALSE
4634 | 832511	2198	307	K.PVHSNQHPQSPAVPPTYPSGPPPTT[+203.07937]SALSSTPGNNGASTPAAPTSALGPK.A	T25(HexNAc / 203.0794)	1	0.83	0.83	35.8	1.7	5	1006.7	1.74	>sp|Q8K0V4|CNOT3_MOUSE CCR4-NOT transcription complex subunit 3 OS=Mus musculus GN=Cnot3 PE=1 SV=1	controllerType=0 controllerNumber=1 scan=16125		bd20210216_rb_psd_glcnac_ethcd_fxn_02.16125.16125.5	ethcd	0.049	0.058	0.066	0.066	0.049	0.058	FALSE	Nucleus {ECO:0000305|PubMed:20133598}. Cytoplasm, P-body {ECO:0000269|PubMed:20133598}. Note=NANOS2 promotes its localization to P-body.
4646 | 602997	2209	249	R.LQKFYVAS[+79.96633]NHLM[+15.99492]SLPES[+203.07937]LSQC[+57.02146]SK.L	S8(Phospho / 79.9663); M12(Oxidation / 15.9949); S17(HexNAc / 203.0794)	1	0.83	0.83	14.9	1.1	4	742.352	6.71	>sp|A6H6A4|LRIQ4_MOUSE Leucine-rich repeat and IQ domain-containing protein 4 OS=Mus musculus GN=Lrriq4 PE=2 SV=1	controllerType=0 controllerNumber=1 scan=9908	C21(Carbamidomethyl / 57.0215)	bd20210216_rb_psd_glcnac_ethcd_fxn_02.9908.9908.4	ethcd	0.05	0.059	0.067	0.067	0.05	0.059	FALSE
4654 | 606162	2217	618	R.FGQAQGS[+79.96633]S[+203.07937]S[+203.07937]ADSHFFIWVHDR.A	S7(Phospho / 79.9663); S8(HexNAc / 203.0794); S9(HexNAc / 203.0794)	2	0.82	0.82	57.9	3.3	4	717.06	1.06	>Reverse >tr|E9Q1T6|E9Q1T6_MOUSE Low density lipoprotein receptor-related protein 3 OS=Mus musculus GN=Lrp3 PE=4 SV=1	controllerType=0 controllerNumber=1 scan=10825		bd20210216_rb_psd_glcnac_ethcd_fxn_02.10825.10825.4	ethcd	0.046	0.055	0.062	0.062	0.046	0.055	FALSE
4680 | 536820	2242	525	K.WNYGIAT[+203.07937]LNRY[+79.96633]TELMVDK.Y	T7(HexNAc / 203.0794); Y11(Phospho / 79.9663)	1	0.88	0.88	9.1	9.1	4	618.292	4.33	>Reverse >tr|A0A1B0GRI2|A0A1B0GRI2_MOUSE Predicted gene, 35315 OS=Mus musculus GN=Gm35315 PE=4 SV=1	controllerType=0 controllerNumber=1 scan=9063		bd20210216_rb_psd_glcnac_ethcd_fxn_02.9063.9063.4	ethcd	0.057	0.069	0.077	0.077	0.057	0.069	FALSE
4686 | 477839	2248	393	K.HLGS[+203.07937]LFC[+57.02146]LEC[+57.02146]IDFDLC[+57.02146]K.L	S4(HexNAc / 203.0794)	1	0.89	0.89	53.9	53.9	3	777.351	-4.42	>Reverse >sp|A2CI98|DYTN_MOUSE Dystrotelin OS=Mus musculus GN=Dytn PE=2 SV=1	controllerType=0 controllerNumber=1 scan=11465	C7(Carbamidomethyl / 57.0215); C10(Carbamidomethyl / 57.0215); C16(Carbamidomethyl / 57.0215)	bd20210216_rb_psd_glcnac_ethcd_fxn_02.11465.11465.3	ethcd	0.06	0.072	0.08	0.081	0.06	0.072	FALSE	Cell membrane {ECO:0000269|PubMed:17233888}.
4698 | 537020	2260	640	K.DDPVGPFGQES[+203.07937]VTSVTELM[+15.99492]VQC[+57.02146]K.K	S11(HexNAc / 203.0794); M19(Oxidation / 15.9949)	1	0.78	0.78	13.4	5.4	3	914.756	1.9	>sp|Q5SWW4|MED13_MOUSE Mediator of RNA polymerase II transcription subunit 13 OS=Mus musculus GN=Med13 PE=1 SV=1	controllerType=0 controllerNumber=1 scan=9088	C22(Carbamidomethyl / 57.0215)	bd20210216_rb_psd_glcnac_ethcd_fxn_02.9088.9088.3	ethcd	0.036	0.042	0.048	0.048	0.036	0.042	FALSE	Nucleus {ECO:0000250}.
4712 | 276105	2274	362	K.PLLY[+79.96633]PYLPT[+203.07937]K.Y	Y4(Phospho / 79.9663); T9(HexNAc / 203.0794)	1	0.83	0.83	4.5	0	2	744.381	7.72	>Reverse >tr|Q6NV49|Q6NV49_MOUSE Phospholipase OS=Mus musculus GN=Pld2 PE=1 SV=1	controllerType=0 controllerNumber=1 scan=10511		bd20210216_rb_psd_glcnac_ethcd_fxn_02.10511.10511.2	ethcd	0.052	0.063	0.071	0.071	0.052	0.063	FALSE
4731 | 609970	2293	33	R.VQES[+203.07937]EC[+57.02146]LSRQAEAS[+203.07937]RSEEWER.C	S4(HexNAc / 203.0794); S14(HexNAc / 203.0794)	2	0.91	0.91	19.3	1.7	4	743.84	7.13	>Reverse >sp|Q3U595|CV039_MOUSE UPF0545 protein C22orf39 homolog OS=Mus musculus PE=3 SV=1	controllerType=0 controllerNumber=1 scan=12370	C6(Carbamidomethyl / 57.0215)	bd20210216_rb_psd_glcnac_ethcd_fxn_02.12370.12370.4	ethcd	0.063	0.076	0.085	0.085	0.063	0.076	FALSE
4739 | 684760	2301	1550	K.EAT[+203.07937]FFVEALQLGNEPWNAKDT[+79.96633]LELNR.S	T3(HexNAc / 203.0794); T21(Phospho / 79.9663)	1	0.8	0.8	14.9	14.9	4	822.896	5.3	>Reverse >sp|Q8C3Y4|KNTC1_MOUSE Kinetochore-associated protein 1 OS=Mus musculus GN=Kntc1 PE=1 SV=2	controllerType=0 controllerNumber=1 scan=14053		bd20210216_rb_psd_glcnac_ethcd_fxn_02.14053.14053.4	ethcd	0.037	0.044	0.05	0.05	0.037	0.044	FALSE	Cytoplasm {ECO:0000250|UniProtKB:P50748}. Nucleus {ECO:0000250|UniProtKB:P50748}. Chromosome, centromere, kinetochore {ECO:0000250|UniProtKB:P50748}. Cytoplasm, cytoskeleton, spindle {ECO:0000250|UniProtKB:P50748}.
[truncated: 1,652 more rows]

## Sheet: HighConfidence_HexNAc_PSMs
PID	Prot._x000D_ Rank	Pos.	Sequence_x000D_ (unformatted)	Mods (variable) Filter to contain "HexNAc"	Number HexNAcs	PEP 2D, Filter for less or equal to 0.05	PEP_x000D_ 1D	Delta_x000D_ Score	Delta Mod._x000D_ Score	z	Obs._x000D_ m/z	ppm_x000D_ err.	Protein Name (Filter out ">Reverse >" for final list)	Scan #	Mods_x000D_ (fixed)	Comment	Fragment_x000D_ Type	FDR_x000D_ 2D	FDR_x000D_ 1D	FDR uniq._x000D_ 2D	FDR uniq._x000D_ 1D	q-value_x000D_ 2D	q-value_x000D_ 1D	Presence of N-Linked Glycan Motif	Subcellular location [CC]
[truncated: 1,532 more rows]
